# Supplementary material for: Transcriptional enhancers in human neuronal differentiation provide clues to neuronal disorders
Source: EMBO Rep. 2025 Feb 13;26(5):1212–37. doi: 10.1038/s44319-025-00372-1 (PMC11893885; doi:10.1038/s44319-025-00372-1)
Supplement: Supplementary file 3 — Dataset EV1 [file 44319_2025_372_MOESM3_ESM.xlsx]

## Sheet: Dataset EV1
Dataset EV1. List of enhancers expressed in LUHMES.
Enhancers with designations ending with “FANTOM” were identified in the FANTOM5 project, those ending with “NETCAGE” were identified in the NET-CAGE development project, and those ending with “LUHMES” are the novel ones identified in this study.
Name	Chr	Start	End
chr1:716250-716384;LUHMES	chr1	716250	716384
chr1:718294-718751;LUHMES	chr1	718294	718751
chr1:720548-720603;LUHMES	chr1	720548	720603
chr1:723936-725019;LUHMES	chr1	723936	725019
chr1:732159-732196;LUHMES	chr1	732159	732196
chr1:774698-775358;LUHMES	chr1	774698	775358
chr1:823868-824356;LUHMES	chr1	823868	824356
chr1:839741-840250;FANTOM	chr1	839741	840250
chr1:840753-841210;FANTOM	chr1	840753	841210
chr1:842771-842887;LUHMES	chr1	842771	842887
chr1:890285-890597;LUHMES	chr1	890285	890597
chr1:933436-933716;NETCAGE	chr1	933436	933716
chr1:936652-937138;FANTOM	chr1	936652	937138
chr1:940785-941152;LUHMES	chr1	940785	941152
chr1:956563-956812;FANTOM	chr1	956563	956812
chr1:961183-961553;LUHMES	chr1	961183	961553
chr1:962413-962788;LUHMES	chr1	962413	962788
chr1:963264-963540;LUHMES	chr1	963264	963540
chr1:964586-965320;LUHMES	chr1	964586	965320
chr1:965352-965708;LUHMES	chr1	965352	965708
chr1:965755-966111;LUHMES	chr1	965755	966111
chr1:966682-967185;LUHMES	chr1	966682	967185
chr1:967359-967642;LUHMES	chr1	967359	967642
chr1:967648-968043;LUHMES	chr1	967648	968043
chr1:971122-971746;LUHMES	chr1	971122	971746
chr1:1004646-1004986;FANTOM	chr1	1004646	1004986
chr1:1047201-1047878;LUHMES	chr1	1047201	1047878
chr1:1093610-1093958;FANTOM	chr1	1093610	1093958
chr1:1136667-1137146;FANTOM	chr1	1136667	1137146
chr1:1143531-1144198;FANTOM	chr1	1143531	1144198
chr1:1153402-1153577;LUHMES	chr1	1153402	1153577
chr1:1200550-1200814;LUHMES	chr1	1200550	1200814
chr1:1207703-1208004;LUHMES	chr1	1207703	1208004
chr1:1261222-1261625;LUHMES	chr1	1261222	1261625
chr1:1283060-1283625;FANTOM	chr1	1283060	1283625
chr1:1294735-1294982;FANTOM	chr1	1294735	1294982
chr1:1295535-1296332;FANTOM	chr1	1295535	1296332
chr1:1343359-1343768;FANTOM	chr1	1343359	1343768
chr1:1368471-1368786;FANTOM	chr1	1368471	1368786
chr1:1409868-1410088;LUHMES	chr1	1409868	1410088
chr1:1427429-1427774;LUHMES	chr1	1427429	1427774
chr1:1440033-1440309;LUHMES	chr1	1440033	1440309
chr1:1440370-1440641;NETCAGE	chr1	1440370	1440641
chr1:1440913-1441088;LUHMES	chr1	1440913	1441088
chr1:1463446-1463831;LUHMES	chr1	1463446	1463831
chr1:1508519-1508862;LUHMES	chr1	1508519	1508862
chr1:1508971-1509416;LUHMES	chr1	1508971	1509416
chr1:1583209-1583520;LUHMES	chr1	1583209	1583520
chr1:1597783-1598181;LUHMES	chr1	1597783	1598181
chr1:1611804-1612115;FANTOM	chr1	1611804	1612115
chr1:1612202-1612501;NETCAGE	chr1	1612202	1612501
chr1:1671860-1672371;LUHMES	chr1	1671860	1672371
chr1:1706859-1707124;FANTOM	chr1	1706859	1707124
chr1:1708824-1709349;FANTOM	chr1	1708824	1709349
chr1:1714020-1714715;FANTOM	chr1	1714020	1714715
chr1:1738617-1738814;LUHMES	chr1	1738617	1738814
chr1:1742011-1742413;LUHMES	chr1	1742011	1742413
chr1:1744250-1744609;FANTOM	chr1	1744250	1744609
chr1:1754835-1755294;LUHMES	chr1	1754835	1755294
chr1:1767903-1768221;LUHMES	chr1	1767903	1768221
chr1:1769193-1769535;NETCAGE	chr1	1769193	1769535
chr1:1787153-1787737;LUHMES	chr1	1787153	1787737
chr1:1799572-1800235;LUHMES	chr1	1799572	1800235
chr1:1803114-1803303;FANTOM	chr1	1803114	1803303
chr1:1803469-1803968;LUHMES	chr1	1803469	1803968
chr1:1814762-1815124;FANTOM	chr1	1814762	1815124
chr1:1816549-1816961;LUHMES	chr1	1816549	1816961
chr1:1819355-1820274;LUHMES	chr1	1819355	1820274
chr1:1838986-1839285;NETCAGE	chr1	1838986	1839285
chr1:1839741-1840102;LUHMES	chr1	1839741	1840102
chr1:1840449-1840835;FANTOM	chr1	1840449	1840835
chr1:2021520-2021714;LUHMES	chr1	2021520	2021714
chr1:2037266-2037445;LUHMES	chr1	2037266	2037445
chr1:2068160-2068481;LUHMES	chr1	2068160	2068481
chr1:2082729-2083012;FANTOM	chr1	2082729	2083012
chr1:2111429-2112079;FANTOM	chr1	2111429	2112079
chr1:2140856-2141167;LUHMES	chr1	2140856	2141167
chr1:2162325-2162996;FANTOM	chr1	2162325	2162996
chr1:2173676-2174124;LUHMES	chr1	2173676	2174124
chr1:2177615-2177829;FANTOM	chr1	2177615	2177829
chr1:2184383-2184764;LUHMES	chr1	2184383	2184764
chr1:2203267-2203628;LUHMES	chr1	2203267	2203628
chr1:2221868-2222548;FANTOM	chr1	2221868	2222548
chr1:2226278-2226496;LUHMES	chr1	2226278	2226496
chr1:2230678-2230895;FANTOM	chr1	2230678	2230895
chr1:2231691-2232185;FANTOM	chr1	2231691	2232185
chr1:2232428-2232896;FANTOM	chr1	2232428	2232896
chr1:2244046-2244205;LUHMES	chr1	2244046	2244205
chr1:2245775-2246116;FANTOM	chr1	2245775	2246116
chr1:2246556-2246763;FANTOM	chr1	2246556	2246763
chr1:2284163-2284231;LUHMES	chr1	2284163	2284231
chr1:2287218-2287546;LUHMES	chr1	2287218	2287546
chr1:2287740-2288403;LUHMES	chr1	2287740	2288403
chr1:2305428-2305620;LUHMES	chr1	2305428	2305620
chr1:2311815-2311981;LUHMES	chr1	2311815	2311981
chr1:2313784-2314024;LUHMES	chr1	2313784	2314024
chr1:2370831-2371265;LUHMES	chr1	2370831	2371265
chr1:2378817-2379126;LUHMES	chr1	2378817	2379126
chr1:2400556-2401159;LUHMES	chr1	2400556	2401159
chr1:2401981-2402787;LUHMES	chr1	2401981	2402787
chr1:2403576-2404130;LUHMES	chr1	2403576	2404130
chr1:2405108-2405486;LUHMES	chr1	2405108	2405486
chr1:2406489-2406881;FANTOM	chr1	2406489	2406881
chr1:2412545-2412864;LUHMES	chr1	2412545	2412864
chr1:2466322-2466723;NETCAGE	chr1	2466322	2466723
chr1:2475159-2475322;LUHMES	chr1	2475159	2475322
chr1:2475731-2476042;LUHMES	chr1	2475731	2476042
chr1:2476299-2476723;FANTOM	chr1	2476299	2476723
chr1:2477415-2477971;FANTOM	chr1	2477415	2477971
chr1:2478276-2478817;FANTOM	chr1	2478276	2478817
chr1:2574079-2574144;FANTOM	chr1	2574079	2574144
chr1:2574343-2574764;FANTOM	chr1	2574343	2574764
chr1:2898585-2899053;LUHMES	chr1	2898585	2899053
chr1:2901872-2902278;LUHMES	chr1	2901872	2902278
chr1:2990866-2991031;LUHMES	chr1	2990866	2991031
chr1:3169410-3169675;LUHMES	chr1	3169410	3169675
chr1:3178204-3178416;LUHMES	chr1	3178204	3178416
chr1:3217737-3218003;LUHMES	chr1	3217737	3218003
chr1:3220199-3220376;LUHMES	chr1	3220199	3220376
chr1:3269112-3269418;FANTOM	chr1	3269112	3269418
chr1:3493016-3493061;LUHMES	chr1	3493016	3493061
chr1:3524596-3524943;LUHMES	chr1	3524596	3524943
chr1:3737569-3738402;LUHMES	chr1	3737569	3738402
chr1:3740620-3740928;LUHMES	chr1	3740620	3740928
chr1:3749355-3749736;LUHMES	chr1	3749355	3749736
chr1:3817648-3818071;FANTOM	chr1	3817648	3818071
chr1:5819296-5819697;LUHMES	chr1	5819296	5819697
chr1:5960594-5960958;NETCAGE	chr1	5960594	5960958
chr1:6009305-6009633;NETCAGE	chr1	6009305	6009633
chr1:6048669-6048852;LUHMES	chr1	6048669	6048852
chr1:6053603-6054107;FANTOM	chr1	6053603	6054107
chr1:6118213-6118449;LUHMES	chr1	6118213	6118449
chr1:6124220-6124311;LUHMES	chr1	6124220	6124311
chr1:6306149-6306259;NETCAGE	chr1	6306149	6306259
chr1:6319998-6320272;FANTOM	chr1	6319998	6320272
chr1:6321567-6321961;FANTOM	chr1	6321567	6321961
chr1:6329583-6329990;LUHMES	chr1	6329583	6329990
chr1:6330130-6330410;LUHMES	chr1	6330130	6330410
chr1:6331097-6331517;LUHMES	chr1	6331097	6331517
chr1:6331584-6331960;LUHMES	chr1	6331584	6331960
chr1:6333293-6333677;LUHMES	chr1	6333293	6333677
chr1:6334575-6335244;LUHMES	chr1	6334575	6335244
chr1:6335331-6335680;LUHMES	chr1	6335331	6335680
chr1:6336471-6336830;FANTOM	chr1	6336471	6336830
chr1:6342321-6342466;FANTOM	chr1	6342321	6342466
chr1:6346680-6346919;LUHMES	chr1	6346680	6346919
chr1:6350184-6350543;FANTOM	chr1	6350184	6350543
chr1:6351007-6351537;FANTOM	chr1	6351007	6351537
chr1:6402298-6402445;FANTOM	chr1	6402298	6402445
chr1:6607740-6608163;LUHMES	chr1	6607740	6608163
chr1:6661008-6661639;FANTOM	chr1	6661008	6661639
chr1:6675399-6675744;NETCAGE	chr1	6675399	6675744
chr1:6704023-6704370;LUHMES	chr1	6704023	6704370
chr1:6709848-6709989;LUHMES	chr1	6709848	6709989
chr1:6710278-6710329;LUHMES	chr1	6710278	6710329
chr1:6747290-6747582;LUHMES	chr1	6747290	6747582
chr1:6860470-6860833;LUHMES	chr1	6860470	6860833
chr1:6891040-6891439;LUHMES	chr1	6891040	6891439
chr1:6904802-6905303;LUHMES	chr1	6904802	6905303
chr1:6909691-6910025;NETCAGE	chr1	6909691	6910025
chr1:6922143-6922836;LUHMES	chr1	6922143	6922836
chr1:6941774-6942272;LUHMES	chr1	6941774	6942272
chr1:6943772-6944262;FANTOM	chr1	6943772	6944262
chr1:6964755-6965176;LUHMES	chr1	6964755	6965176
chr1:6975839-6976250;LUHMES	chr1	6975839	6976250
chr1:6985756-6986146;LUHMES	chr1	6985756	6986146
chr1:6997340-6998385;LUHMES	chr1	6997340	6998385
chr1:7022276-7022803;LUHMES	chr1	7022276	7022803
chr1:7022886-7023504;LUHMES	chr1	7022886	7023504
chr1:7036597-7036929;LUHMES	chr1	7036597	7036929
chr1:7069766-7069980;LUHMES	chr1	7069766	7069980
chr1:7085991-7086309;LUHMES	chr1	7085991	7086309
chr1:7166412-7166902;LUHMES	chr1	7166412	7166902
chr1:7187219-7187456;LUHMES	chr1	7187219	7187456
chr1:7207208-7207593;FANTOM	chr1	7207208	7207593
chr1:7208323-7208843;LUHMES	chr1	7208323	7208843
chr1:7337629-7337858;LUHMES	chr1	7337629	7337858
chr1:7359852-7360049;LUHMES	chr1	7359852	7360049
chr1:7361910-7362306;LUHMES	chr1	7361910	7362306
chr1:7372425-7372820;LUHMES	chr1	7372425	7372820
chr1:7378043-7378459;NETCAGE	chr1	7378043	7378459
chr1:7407522-7407895;LUHMES	chr1	7407522	7407895
chr1:7423944-7424432;LUHMES	chr1	7423944	7424432
chr1:7434766-7435182;LUHMES	chr1	7434766	7435182
chr1:7439540-7439750;NETCAGE	chr1	7439540	7439750
chr1:7463133-7463350;LUHMES	chr1	7463133	7463350
chr1:7523711-7523985;LUHMES	chr1	7523711	7523985
chr1:7554874-7555336;LUHMES	chr1	7554874	7555336
chr1:7558449-7558725;FANTOM	chr1	7558449	7558725
chr1:7561309-7561679;LUHMES	chr1	7561309	7561679
chr1:7595247-7595534;LUHMES	chr1	7595247	7595534
chr1:7617371-7617550;LUHMES	chr1	7617371	7617550
chr1:7619135-7619226;LUHMES	chr1	7619135	7619226
chr1:7627569-7627887;LUHMES	chr1	7627569	7627887
chr1:7628271-7629656;LUHMES	chr1	7628271	7629656
chr1:7629736-7630120;LUHMES	chr1	7629736	7630120
chr1:7654342-7654894;LUHMES	chr1	7654342	7654894
chr1:7664440-7664825;LUHMES	chr1	7664440	7664825
chr1:7696889-7697042;LUHMES	chr1	7696889	7697042
chr1:7714755-7715614;LUHMES	chr1	7714755	7715614
chr1:7722276-7722484;LUHMES	chr1	7722276	7722484
chr1:7727603-7727897;LUHMES	chr1	7727603	7727897
chr1:7728673-7728970;FANTOM	chr1	7728673	7728970
chr1:7729547-7729971;FANTOM	chr1	7729547	7729971
chr1:7750997-7751355;LUHMES	chr1	7750997	7751355
chr1:7753572-7753708;LUHMES	chr1	7753572	7753708
chr1:7753833-7754126;LUHMES	chr1	7753833	7754126
chr1:7756337-7756643;LUHMES	chr1	7756337	7756643
chr1:7758701-7759122;LUHMES	chr1	7758701	7759122
chr1:7761104-7761431;LUHMES	chr1	7761104	7761431
chr1:7762573-7762870;LUHMES	chr1	7762573	7762870
chr1:7764543-7764931;FANTOM	chr1	7764543	7764931
chr1:8040439-8040828;LUHMES	chr1	8040439	8040828
chr1:8078765-8078826;LUHMES	chr1	8078765	8078826
chr1:8173567-8174146;LUHMES	chr1	8173567	8174146
chr1:8229904-8230047;FANTOM	chr1	8229904	8230047
chr1:8387838-8388054;LUHMES	chr1	8387838	8388054
chr1:8438217-8438669;NETCAGE	chr1	8438217	8438669
chr1:8450820-8451072;FANTOM	chr1	8450820	8451072
chr1:8457012-8457408;FANTOM	chr1	8457012	8457408
chr1:8459532-8460335;LUHMES	chr1	8459532	8460335
chr1:8462586-8463863;LUHMES	chr1	8462586	8463863
chr1:8469706-8470061;FANTOM	chr1	8469706	8470061
chr1:8487656-8487917;FANTOM	chr1	8487656	8487917
chr1:8488165-8488317;FANTOM	chr1	8488165	8488317
chr1:8499087-8499228;FANTOM	chr1	8499087	8499228
chr1:8500711-8501343;LUHMES	chr1	8500711	8501343
chr1:8505487-8507174;LUHMES	chr1	8505487	8507174
chr1:8520924-8521286;FANTOM	chr1	8520924	8521286
chr1:8530308-8530842;LUHMES	chr1	8530308	8530842
chr1:8540284-8540614;LUHMES	chr1	8540284	8540614
chr1:8552540-8553055;LUHMES	chr1	8552540	8553055
chr1:8561000-8561356;LUHMES	chr1	8561000	8561356
chr1:8571636-8571856;FANTOM	chr1	8571636	8571856
chr1:8592429-8592823;LUHMES	chr1	8592429	8592823
chr1:8605492-8606076;LUHMES	chr1	8605492	8606076
chr1:8629899-8630297;LUHMES	chr1	8629899	8630297
chr1:8640366-8640947;LUHMES	chr1	8640366	8640947
chr1:8667434-8668098;LUHMES	chr1	8667434	8668098
chr1:8686491-8686867;FANTOM	chr1	8686491	8686867
chr1:8689461-8689830;NETCAGE	chr1	8689461	8689830
chr1:8698641-8699023;LUHMES	chr1	8698641	8699023
chr1:8721734-8722143;FANTOM	chr1	8721734	8722143
chr1:8724042-8724475;FANTOM	chr1	8724042	8724475
chr1:8735294-8735680;LUHMES	chr1	8735294	8735680
chr1:8738251-8738643;LUHMES	chr1	8738251	8738643
chr1:8762126-8762475;FANTOM	chr1	8762126	8762475
chr1:8786896-8787683;LUHMES	chr1	8786896	8787683
chr1:8845669-8846068;NETCAGE	chr1	8845669	8846068
chr1:8849339-8849636;FANTOM	chr1	8849339	8849636
chr1:8854336-8855070;LUHMES	chr1	8854336	8855070
chr1:8858188-8858497;FANTOM	chr1	8858188	8858497
chr1:8859519-8860042;LUHMES	chr1	8859519	8860042
chr1:8860633-8861502;LUHMES	chr1	8860633	8861502
chr1:8933581-8933925;FANTOM	chr1	8933581	8933925
chr1:9179840-9180024;FANTOM	chr1	9179840	9180024
chr1:9298798-9298942;FANTOM	chr1	9298798	9298942
chr1:9310538-9311208;LUHMES	chr1	9310538	9311208
chr1:9311301-9311347;LUHMES	chr1	9311301	9311347
chr1:9311649-9311938;LUHMES	chr1	9311649	9311938
chr1:9318130-9318195;FANTOM	chr1	9318130	9318195
chr1:9488839-9489227;FANTOM	chr1	9488839	9489227
chr1:9505229-9505510;LUHMES	chr1	9505229	9505510
chr1:9508643-9508786;LUHMES	chr1	9508643	9508786
chr1:9615364-9615731;LUHMES	chr1	9615364	9615731
chr1:9651649-9652467;LUHMES	chr1	9651649	9652467
chr1:9749234-9749782;NETCAGE	chr1	9749234	9749782
chr1:9752624-9752945;LUHMES	chr1	9752624	9752945
chr1:9758493-9758890;LUHMES	chr1	9758493	9758890
chr1:9760502-9760837;FANTOM	chr1	9760502	9760837
chr1:9813182-9813563;LUHMES	chr1	9813182	9813563
chr1:9813599-9813885;LUHMES	chr1	9813599	9813885
chr1:9840833-9841244;FANTOM	chr1	9840833	9841244
chr1:9867734-9867904;LUHMES	chr1	9867734	9867904
chr1:9869115-9869210;LUHMES	chr1	9869115	9869210
chr1:9875104-9875445;LUHMES	chr1	9875104	9875445
chr1:9878211-9878256;LUHMES	chr1	9878211	9878256
chr1:9885367-9885695;FANTOM	chr1	9885367	9885695
chr1:9912448-9912800;FANTOM	chr1	9912448	9912800
chr1:9930601-9931002;LUHMES	chr1	9930601	9931002
chr1:9960528-9960713;FANTOM	chr1	9960528	9960713
chr1:9967274-9967697;LUHMES	chr1	9967274	9967697
chr1:9969039-9969399;LUHMES	chr1	9969039	9969399
chr1:10019457-10019843;NETCAGE	chr1	10019457	10019843
chr1:10113359-10113637;LUHMES	chr1	10113359	10113637
chr1:10142568-10142805;LUHMES	chr1	10142568	10142805
chr1:10173656-10173992;LUHMES	chr1	10173656	10173992
chr1:10174875-10175285;LUHMES	chr1	10174875	10175285
chr1:10175451-10175852;LUHMES	chr1	10175451	10175852
chr1:10203021-10203413;LUHMES	chr1	10203021	10203413
chr1:10233704-10233976;NETCAGE	chr1	10233704	10233976
chr1:10269964-10270260;FANTOM	chr1	10269964	10270260
chr1:10280108-10280500;LUHMES	chr1	10280108	10280500
chr1:10299233-10299617;LUHMES	chr1	10299233	10299617
chr1:10329399-10329690;LUHMES	chr1	10329399	10329690
chr1:10375348-10375898;LUHMES	chr1	10375348	10375898
chr1:10383252-10383624;LUHMES	chr1	10383252	10383624
chr1:10393827-10394229;LUHMES	chr1	10393827	10394229
chr1:10395067-10395554;LUHMES	chr1	10395067	10395554
chr1:10410528-10410930;LUHMES	chr1	10410528	10410930
chr1:10416813-10417208;LUHMES	chr1	10416813	10417208
chr1:10432591-10433008;LUHMES	chr1	10432591	10433008
chr1:10446649-10447053;NETCAGE	chr1	10446649	10447053
chr1:10447707-10448369;FANTOM	chr1	10447707	10448369
chr1:10454093-10454491;NETCAGE	chr1	10454093	10454491
chr1:10486016-10486308;LUHMES	chr1	10486016	10486308
chr1:10557233-10557456;FANTOM	chr1	10557233	10557456
chr1:10559059-10559458;FANTOM	chr1	10559059	10559458
chr1:10571043-10571374;NETCAGE	chr1	10571043	10571374
chr1:10579193-10579646;NETCAGE	chr1	10579193	10579646
chr1:10583902-10584252;NETCAGE	chr1	10583902	10584252
chr1:10616341-10616886;LUHMES	chr1	10616341	10616886
chr1:10722849-10723226;LUHMES	chr1	10722849	10723226
chr1:10723795-10723954;FANTOM	chr1	10723795	10723954
chr1:10724302-10724718;LUHMES	chr1	10724302	10724718
chr1:10726965-10727328;LUHMES	chr1	10726965	10727328
chr1:10738768-10739491;LUHMES	chr1	10738768	10739491
chr1:10748568-10748767;LUHMES	chr1	10748568	10748767
chr1:10749835-10750136;LUHMES	chr1	10749835	10750136
chr1:10784192-10784603;LUHMES	chr1	10784192	10784603
chr1:10785116-10785493;LUHMES	chr1	10785116	10785493
chr1:10788517-10788905;LUHMES	chr1	10788517	10788905
chr1:10789028-10789505;LUHMES	chr1	10789028	10789505
chr1:10816030-10816223;FANTOM	chr1	10816030	10816223
chr1:10821450-10821813;FANTOM	chr1	10821450	10821813
chr1:10853986-10854555;FANTOM	chr1	10853986	10854555
chr1:10895170-10895413;LUHMES	chr1	10895170	10895413
chr1:10927237-10927380;FANTOM	chr1	10927237	10927380
chr1:11088792-11089017;NETCAGE	chr1	11088792	11089017
chr1:11122928-11123178;FANTOM	chr1	11122928	11123178
chr1:11123285-11123598;LUHMES	chr1	11123285	11123598
chr1:11145531-11145916;LUHMES	chr1	11145531	11145916
chr1:11231054-11231310;LUHMES	chr1	11231054	11231310
chr1:11244605-11245002;LUHMES	chr1	11244605	11245002
chr1:11422675-11422710;LUHMES	chr1	11422675	11422710
chr1:11540375-11540963;LUHMES	chr1	11540375	11540963
chr1:11565763-11565974;LUHMES	chr1	11565763	11565974
chr1:11753086-11753651;FANTOM	chr1	11753086	11753651
chr1:11754042-11755006;LUHMES	chr1	11754042	11755006
chr1:11760127-11761300;LUHMES	chr1	11760127	11761300
chr1:11761755-11762049;FANTOM	chr1	11761755	11762049
chr1:11772933-11773325;LUHMES	chr1	11772933	11773325
chr1:11777729-11777911;LUHMES	chr1	11777729	11777911
chr1:11790367-11790592;LUHMES	chr1	11790367	11790592
chr1:11791882-11792060;FANTOM	chr1	11791882	11792060
chr1:11796926-11797312;LUHMES	chr1	11796926	11797312
chr1:11797711-11798081;LUHMES	chr1	11797711	11798081
chr1:11895113-11895476;LUHMES	chr1	11895113	11895476
chr1:11968510-11969143;FANTOM	chr1	11968510	11969143
chr1:12006180-12006206;LUHMES	chr1	12006180	12006206
chr1:12007409-12007714;LUHMES	chr1	12007409	12007714
chr1:12050736-12051137;FANTOM	chr1	12050736	12051137
chr1:12240401-12240902;FANTOM	chr1	12240401	12240902
chr1:12413229-12413567;LUHMES	chr1	12413229	12413567
chr1:12450642-12451061;LUHMES	chr1	12450642	12451061
chr1:12471540-12471613;LUHMES	chr1	12471540	12471613
chr1:12485613-12485784;FANTOM	chr1	12485613	12485784
chr1:12493910-12494304;FANTOM	chr1	12493910	12494304
chr1:12510026-12510354;LUHMES	chr1	12510026	12510354
chr1:12616547-12616769;FANTOM	chr1	12616547	12616769
chr1:14027926-14028325;FANTOM	chr1	14027926	14028325
chr1:14029077-14029879;FANTOM	chr1	14029077	14029879
chr1:14032513-14032883;LUHMES	chr1	14032513	14032883
chr1:14054762-14055166;FANTOM	chr1	14054762	14055166
chr1:14143290-14143707;LUHMES	chr1	14143290	14143707
chr1:14609298-14609403;NETCAGE	chr1	14609298	14609403
chr1:14980678-14980966;LUHMES	chr1	14980678	14980966
chr1:14988480-14988841;LUHMES	chr1	14988480	14988841
chr1:14992426-14992802;FANTOM	chr1	14992426	14992802
chr1:15015619-15015946;LUHMES	chr1	15015619	15015946
chr1:15018146-15018396;LUHMES	chr1	15018146	15018396
chr1:15233118-15233473;LUHMES	chr1	15233118	15233473
chr1:15256990-15257071;LUHMES	chr1	15256990	15257071
chr1:15275896-15276230;LUHMES	chr1	15275896	15276230
chr1:15276444-15276629;NETCAGE	chr1	15276444	15276629
chr1:15519488-15519688;FANTOM	chr1	15519488	15519688
chr1:15562920-15563010;LUHMES	chr1	15562920	15563010
chr1:15649550-15649749;FANTOM	chr1	15649550	15649749
chr1:15962166-15962511;LUHMES	chr1	15962166	15962511
chr1:15974345-15974709;LUHMES	chr1	15974345	15974709
chr1:15979298-15979696;LUHMES	chr1	15979298	15979696
chr1:16030221-16030623;FANTOM	chr1	16030221	16030623
chr1:16085975-16086123;NETCAGE	chr1	16085975	16086123
chr1:16175691-16176294;FANTOM	chr1	16175691	16176294
chr1:16176617-16176801;FANTOM	chr1	16176617	16176801
chr1:16212759-16213091;FANTOM	chr1	16212759	16213091
chr1:16220481-16220543;LUHMES	chr1	16220481	16220543
chr1:16229235-16229428;LUHMES	chr1	16229235	16229428
chr1:16250280-16250535;LUHMES	chr1	16250280	16250535
chr1:16276028-16276482;FANTOM	chr1	16276028	16276482
chr1:16277350-16278224;FANTOM	chr1	16277350	16278224
chr1:16281292-16281585;LUHMES	chr1	16281292	16281585
chr1:16292565-16293101;FANTOM	chr1	16292565	16293101
chr1:16298273-16298594;LUHMES	chr1	16298273	16298594
chr1:16339360-16339596;FANTOM	chr1	16339360	16339596
chr1:16342592-16343008;FANTOM	chr1	16342592	16343008
chr1:16366462-16366839;FANTOM	chr1	16366462	16366839
chr1:16387457-16387853;LUHMES	chr1	16387457	16387853
chr1:16391087-16391584;LUHMES	chr1	16391087	16391584
chr1:16438237-16438733;FANTOM	chr1	16438237	16438733
chr1:16442572-16442804;FANTOM	chr1	16442572	16442804
chr1:16478939-16479163;FANTOM	chr1	16478939	16479163
chr1:16553276-16553594;FANTOM	chr1	16553276	16553594
chr1:16571442-16571794;LUHMES	chr1	16571442	16571794
chr1:16609783-16609961;LUHMES	chr1	16609783	16609961
chr1:16614065-16614455;LUHMES	chr1	16614065	16614455
chr1:16617936-16618258;LUHMES	chr1	16617936	16618258
chr1:16630093-16630440;LUHMES	chr1	16630093	16630440
chr1:16633007-16633336;LUHMES	chr1	16633007	16633336
chr1:16634612-16635162;LUHMES	chr1	16634612	16635162
chr1:16651390-16651632;LUHMES	chr1	16651390	16651632
chr1:16677236-16677843;FANTOM	chr1	16677236	16677843
chr1:16701918-16702310;LUHMES	chr1	16701918	16702310
chr1:16710926-16711112;LUHMES	chr1	16710926	16711112
chr1:16780673-16781234;LUHMES	chr1	16780673	16781234
chr1:16791789-16792167;NETCAGE	chr1	16791789	16792167
chr1:16792411-16792487;NETCAGE	chr1	16792411	16792487
chr1:16805901-16806118;LUHMES	chr1	16805901	16806118
chr1:16824063-16824764;LUHMES	chr1	16824063	16824764
chr1:16825333-16826291;FANTOM	chr1	16825333	16826291
chr1:16826315-16826438;FANTOM	chr1	16826315	16826438
chr1:16834403-16834602;LUHMES	chr1	16834403	16834602
chr1:16904876-16905231;LUHMES	chr1	16904876	16905231
chr1:16936315-16936820;NETCAGE	chr1	16936315	16936820
chr1:16940884-16941474;NETCAGE	chr1	16940884	16941474
chr1:16968122-16968722;LUHMES	chr1	16968122	16968722
chr1:17019394-17019738;FANTOM	chr1	17019394	17019738
chr1:17022192-17022588;LUHMES	chr1	17022192	17022588
chr1:17023723-17023998;FANTOM	chr1	17023723	17023998
chr1:17027024-17027386;FANTOM	chr1	17027024	17027386
chr1:17041990-17042251;LUHMES	chr1	17041990	17042251
chr1:17231253-17231704;FANTOM	chr1	17231253	17231704
chr1:17240188-17240783;FANTOM	chr1	17240188	17240783
chr1:17253207-17253541;FANTOM	chr1	17253207	17253541
chr1:17258118-17258399;LUHMES	chr1	17258118	17258399
chr1:17293591-17293944;LUHMES	chr1	17293591	17293944
chr1:17325353-17325729;LUHMES	chr1	17325353	17325729
chr1:17379858-17379970;NETCAGE	chr1	17379858	17379970
chr1:17386453-17386976;LUHMES	chr1	17386453	17386976
chr1:17403391-17403412;LUHMES	chr1	17403391	17403412
chr1:17403822-17404396;LUHMES	chr1	17403822	17404396
chr1:17414494-17415081;LUHMES	chr1	17414494	17415081
chr1:17425016-17425355;FANTOM	chr1	17425016	17425355
chr1:17425465-17425842;LUHMES	chr1	17425465	17425842
chr1:17427823-17428284;LUHMES	chr1	17427823	17428284
chr1:17605577-17605769;LUHMES	chr1	17605577	17605769
chr1:17746173-17746585;FANTOM	chr1	17746173	17746585
chr1:17763864-17764262;LUHMES	chr1	17763864	17764262
chr1:17767804-17768710;FANTOM	chr1	17767804	17768710
chr1:17865185-17865523;FANTOM	chr1	17865185	17865523
chr1:17867253-17867735;FANTOM	chr1	17867253	17867735
chr1:17868760-17869205;LUHMES	chr1	17868760	17869205
chr1:17881266-17881589;LUHMES	chr1	17881266	17881589
chr1:17887213-17887425;LUHMES	chr1	17887213	17887425
chr1:17887951-17888293;FANTOM	chr1	17887951	17888293
chr1:17888753-17889192;LUHMES	chr1	17888753	17889192
chr1:17892075-17892254;LUHMES	chr1	17892075	17892254
chr1:17896198-17896624;FANTOM	chr1	17896198	17896624
chr1:17900015-17900308;LUHMES	chr1	17900015	17900308
chr1:17902526-17902998;LUHMES	chr1	17902526	17902998
chr1:17911948-17912561;LUHMES	chr1	17911948	17912561
chr1:17920889-17921250;LUHMES	chr1	17920889	17921250
chr1:17921469-17921824;LUHMES	chr1	17921469	17921824
chr1:17956441-17957463;FANTOM	chr1	17956441	17957463
chr1:17962245-17962730;FANTOM	chr1	17962245	17962730
chr1:17968140-17969081;LUHMES	chr1	17968140	17969081
chr1:17989527-17989918;LUHMES	chr1	17989527	17989918
chr1:18011384-18011766;LUHMES	chr1	18011384	18011766
chr1:18510838-18511222;LUHMES	chr1	18510838	18511222
chr1:18517182-18517370;LUHMES	chr1	18517182	18517370
chr1:18518286-18518612;LUHMES	chr1	18518286	18518612
chr1:18562486-18562809;LUHMES	chr1	18562486	18562809
chr1:18583504-18583853;LUHMES	chr1	18583504	18583853
chr1:18667043-18667354;NETCAGE	chr1	18667043	18667354
chr1:18667678-18667962;FANTOM	chr1	18667678	18667962
chr1:18690288-18690690;LUHMES	chr1	18690288	18690690
chr1:19248887-19249092;FANTOM	chr1	19248887	19249092
chr1:19250225-19250656;LUHMES	chr1	19250225	19250656
chr1:19250756-19251019;LUHMES	chr1	19250756	19251019
chr1:19260423-19260519;LUHMES	chr1	19260423	19260519
chr1:19274997-19275345;FANTOM	chr1	19274997	19275345
chr1:19276270-19276542;FANTOM	chr1	19276270	19276542
chr1:19278388-19278892;FANTOM	chr1	19278388	19278892
chr1:19280139-19280583;FANTOM	chr1	19280139	19280583
chr1:19521420-19521667;LUHMES	chr1	19521420	19521667
chr1:19550582-19551007;NETCAGE	chr1	19550582	19551007
chr1:19551058-19551409;NETCAGE	chr1	19551058	19551409
chr1:19551481-19551886;LUHMES	chr1	19551481	19551886
chr1:19560272-19560458;NETCAGE	chr1	19560272	19560458
chr1:19579132-19579585;LUHMES	chr1	19579132	19579585
chr1:19636758-19637036;LUHMES	chr1	19636758	19637036
chr1:19637251-19637548;NETCAGE	chr1	19637251	19637548
chr1:19648729-19649018;LUHMES	chr1	19648729	19649018
chr1:19659501-19659956;LUHMES	chr1	19659501	19659956
chr1:19667951-19668399;LUHMES	chr1	19667951	19668399
chr1:19672774-19673185;LUHMES	chr1	19672774	19673185
chr1:19688506-19688907;LUHMES	chr1	19688506	19688907
chr1:19709869-19710251;LUHMES	chr1	19709869	19710251
chr1:19715237-19715728;LUHMES	chr1	19715237	19715728
chr1:19722465-19722763;LUHMES	chr1	19722465	19722763
chr1:19752219-19752701;NETCAGE	chr1	19752219	19752701
chr1:19753615-19754163;NETCAGE	chr1	19753615	19754163
chr1:19757983-19758380;LUHMES	chr1	19757983	19758380
chr1:19765152-19765927;LUHMES	chr1	19765152	19765927
chr1:19778785-19779174;FANTOM	chr1	19778785	19779174
chr1:19779721-19780137;NETCAGE	chr1	19779721	19780137
chr1:19787259-19787609;LUHMES	chr1	19787259	19787609
chr1:19794978-19795283;FANTOM	chr1	19794978	19795283
chr1:19796024-19796128;FANTOM	chr1	19796024	19796128
chr1:19798480-19799141;LUHMES	chr1	19798480	19799141
chr1:19803336-19803680;FANTOM	chr1	19803336	19803680
chr1:19804974-19805167;FANTOM	chr1	19804974	19805167
chr1:19926811-19926972;FANTOM	chr1	19926811	19926972
chr1:19973014-19973402;NETCAGE	chr1	19973014	19973402
chr1:19982551-19982910;LUHMES	chr1	19982551	19982910
chr1:20209945-20210140;NETCAGE	chr1	20209945	20210140
chr1:20679782-20679927;LUHMES	chr1	20679782	20679927
chr1:20692544-20692777;LUHMES	chr1	20692544	20692777
chr1:20693127-20693202;FANTOM	chr1	20693127	20693202
chr1:20769343-20769990;LUHMES	chr1	20769343	20769990
chr1:20813244-20814248;LUHMES	chr1	20813244	20814248
chr1:20823476-20823929;LUHMES	chr1	20823476	20823929
chr1:20967097-20967583;LUHMES	chr1	20967097	20967583
chr1:20985293-20985510;LUHMES	chr1	20985293	20985510
chr1:20993397-20993558;FANTOM	chr1	20993397	20993558
chr1:21024188-21024245;LUHMES	chr1	21024188	21024245
chr1:21084402-21084701;LUHMES	chr1	21084402	21084701
chr1:21110326-21111437;LUHMES	chr1	21110326	21111437
chr1:21111494-21111582;LUHMES	chr1	21111494	21111582
chr1:21125974-21126279;LUHMES	chr1	21125974	21126279
chr1:21199982-21200594;LUHMES	chr1	21199982	21200594
chr1:21215533-21215814;LUHMES	chr1	21215533	21215814
chr1:21217819-21218183;LUHMES	chr1	21217819	21218183
chr1:21224881-21225343;LUHMES	chr1	21224881	21225343
chr1:21248602-21248978;LUHMES	chr1	21248602	21248978
chr1:21265917-21266468;LUHMES	chr1	21265917	21266468
chr1:21270402-21270862;LUHMES	chr1	21270402	21270862
chr1:21298100-21298469;LUHMES	chr1	21298100	21298469
chr1:21348947-21349299;FANTOM	chr1	21348947	21349299
chr1:21355531-21355975;LUHMES	chr1	21355531	21355975
chr1:21356192-21356552;LUHMES	chr1	21356192	21356552
chr1:21386073-21386638;LUHMES	chr1	21386073	21386638
chr1:21401731-21402159;FANTOM	chr1	21401731	21402159
chr1:21412135-21412455;LUHMES	chr1	21412135	21412455
chr1:21436065-21436444;LUHMES	chr1	21436065	21436444
chr1:21447039-21447484;LUHMES	chr1	21447039	21447484
chr1:21458724-21459098;LUHMES	chr1	21458724	21459098
chr1:21459518-21459910;LUHMES	chr1	21459518	21459910
chr1:21475659-21476054;FANTOM	chr1	21475659	21476054
chr1:21476251-21476624;FANTOM	chr1	21476251	21476624
chr1:21588176-21588724;FANTOM	chr1	21588176	21588724
chr1:21639822-21639972;LUHMES	chr1	21639822	21639972
chr1:21651763-21652284;FANTOM	chr1	21651763	21652284
chr1:21663991-21664182;FANTOM	chr1	21663991	21664182
chr1:21664400-21664833;FANTOM	chr1	21664400	21664833
chr1:21724067-21724372;FANTOM	chr1	21724067	21724372
chr1:21876659-21877005;FANTOM	chr1	21876659	21877005
chr1:21895072-21895699;FANTOM	chr1	21895072	21895699
chr1:21901525-21901570;LUHMES	chr1	21901525	21901570
chr1:22076024-22076450;FANTOM	chr1	22076024	22076450
chr1:22384550-22384968;LUHMES	chr1	22384550	22384968
chr1:22389271-22389642;LUHMES	chr1	22389271	22389642
chr1:22394143-22394508;LUHMES	chr1	22394143	22394508
chr1:22403504-22403804;LUHMES	chr1	22403504	22403804
chr1:22692086-22692330;FANTOM	chr1	22692086	22692330
chr1:22829217-22829453;FANTOM	chr1	22829217	22829453
chr1:23000019-23000263;LUHMES	chr1	23000019	23000263
chr1:23043346-23043800;LUHMES	chr1	23043346	23043800
chr1:23049763-23050573;LUHMES	chr1	23049763	23050573
chr1:23057093-23057850;LUHMES	chr1	23057093	23057850
chr1:23060471-23060836;LUHMES	chr1	23060471	23060836
chr1:23062723-23063183;LUHMES	chr1	23062723	23063183
chr1:23068799-23069074;LUHMES	chr1	23068799	23069074
chr1:23070117-23070536;LUHMES	chr1	23070117	23070536
chr1:23072845-23073264;LUHMES	chr1	23072845	23073264
chr1:23075240-23075604;LUHMES	chr1	23075240	23075604
chr1:23076914-23077145;FANTOM	chr1	23076914	23077145
chr1:23077919-23078324;LUHMES	chr1	23077919	23078324
chr1:23079272-23079552;LUHMES	chr1	23079272	23079552
chr1:23084382-23084749;LUHMES	chr1	23084382	23084749
chr1:23091232-23091526;LUHMES	chr1	23091232	23091526
chr1:23091659-23091993;LUHMES	chr1	23091659	23091993
chr1:23092050-23092311;LUHMES	chr1	23092050	23092311
chr1:23104805-23105093;LUHMES	chr1	23104805	23105093
chr1:23113356-23113555;FANTOM	chr1	23113356	23113555
chr1:23118071-23118360;LUHMES	chr1	23118071	23118360
chr1:23118885-23119500;LUHMES	chr1	23118885	23119500
chr1:23119518-23119871;LUHMES	chr1	23119518	23119871
chr1:23122339-23122569;LUHMES	chr1	23122339	23122569
chr1:23123668-23124069;FANTOM	chr1	23123668	23124069
chr1:23128311-23128886;LUHMES	chr1	23128311	23128886
chr1:23134740-23135174;LUHMES	chr1	23134740	23135174
chr1:23135410-23135905;LUHMES	chr1	23135410	23135905
chr1:23140680-23141002;LUHMES	chr1	23140680	23141002
chr1:23150954-23151073;LUHMES	chr1	23150954	23151073
chr1:23153384-23153548;NETCAGE	chr1	23153384	23153548
chr1:23168296-23168976;LUHMES	chr1	23168296	23168976
chr1:23177440-23177950;LUHMES	chr1	23177440	23177950
chr1:23187087-23187578;LUHMES	chr1	23187087	23187578
chr1:23194379-23194737;LUHMES	chr1	23194379	23194737
chr1:23213060-23213502;LUHMES	chr1	23213060	23213502
chr1:23224231-23225016;LUHMES	chr1	23224231	23225016
chr1:23229863-23230150;LUHMES	chr1	23229863	23230150
chr1:23357547-23357765;FANTOM	chr1	23357547	23357765
chr1:23422116-23422528;LUHMES	chr1	23422116	23422528
chr1:23426690-23427100;FANTOM	chr1	23426690	23427100
chr1:23443765-23444085;LUHMES	chr1	23443765	23444085
chr1:23445594-23445963;FANTOM	chr1	23445594	23445963
chr1:23471040-23471320;LUHMES	chr1	23471040	23471320
chr1:23494015-23494642;FANTOM	chr1	23494015	23494642
chr1:23496579-23496700;NETCAGE	chr1	23496579	23496700
chr1:23589856-23590232;FANTOM	chr1	23589856	23590232
chr1:23624979-23625389;LUHMES	chr1	23624979	23625389
chr1:23657766-23658363;LUHMES	chr1	23657766	23658363
chr1:23669506-23669991;FANTOM	chr1	23669506	23669991
chr1:23791715-23792001;LUHMES	chr1	23791715	23792001
chr1:23798545-23798725;LUHMES	chr1	23798545	23798725
chr1:23881180-23881765;FANTOM	chr1	23881180	23881765
chr1:23888678-23889201;FANTOM	chr1	23888678	23889201
chr1:24029780-24030039;LUHMES	chr1	24029780	24030039
chr1:24043859-24044223;LUHMES	chr1	24043859	24044223
chr1:24049292-24049404;NETCAGE	chr1	24049292	24049404
chr1:24053388-24053571;LUHMES	chr1	24053388	24053571
chr1:24058250-24058557;LUHMES	chr1	24058250	24058557
chr1:24058728-24059093;FANTOM	chr1	24058728	24059093
chr1:24059442-24059627;LUHMES	chr1	24059442	24059627
chr1:24066616-24066968;LUHMES	chr1	24066616	24066968
chr1:24085267-24085542;LUHMES	chr1	24085267	24085542
chr1:24691833-24692082;FANTOM	chr1	24691833	24692082
chr1:24721797-24722117;LUHMES	chr1	24721797	24722117
chr1:25029091-25029319;LUHMES	chr1	25029091	25029319
chr1:25070027-25070623;NETCAGE	chr1	25070027	25070623
chr1:25095502-25095845;FANTOM	chr1	25095502	25095845
chr1:25112413-25112910;LUHMES	chr1	25112413	25112910
chr1:25125892-25126044;LUHMES	chr1	25125892	25126044
chr1:25127409-25127792;NETCAGE	chr1	25127409	25127792
chr1:25139454-25139753;LUHMES	chr1	25139454	25139753
chr1:25149173-25149418;LUHMES	chr1	25149173	25149418
chr1:25425738-25426059;FANTOM	chr1	25425738	25426059
chr1:25559638-25560067;FANTOM	chr1	25559638	25560067
chr1:25566195-25566411;FANTOM	chr1	25566195	25566411
chr1:25566618-25566670;FANTOM	chr1	25566618	25566670
chr1:25781099-25781795;LUHMES	chr1	25781099	25781795
chr1:25799073-25799269;NETCAGE	chr1	25799073	25799269
chr1:25805313-25805674;NETCAGE	chr1	25805313	25805674
chr1:25871379-25871902;NETCAGE	chr1	25871379	25871902
chr1:25874269-25874640;LUHMES	chr1	25874269	25874640
chr1:25882485-25882738;LUHMES	chr1	25882485	25882738
chr1:25885666-25886039;LUHMES	chr1	25885666	25886039
chr1:25899371-25899659;LUHMES	chr1	25899371	25899659
chr1:25902875-25903122;LUHMES	chr1	25902875	25903122
chr1:25909831-25910152;LUHMES	chr1	25909831	25910152
chr1:25915690-25915838;LUHMES	chr1	25915690	25915838
chr1:25923177-25923447;LUHMES	chr1	25923177	25923447
chr1:25923990-25924352;LUHMES	chr1	25923990	25924352
chr1:25933304-25933571;LUHMES	chr1	25933304	25933571
chr1:25935969-25936245;LUHMES	chr1	25935969	25936245
chr1:25940393-25940477;LUHMES	chr1	25940393	25940477
chr1:25942293-25942539;LUHMES	chr1	25942293	25942539
chr1:25942744-25943208;FANTOM	chr1	25942744	25943208
chr1:25945496-25945965;LUHMES	chr1	25945496	25945965
chr1:25954394-25954717;LUHMES	chr1	25954394	25954717
chr1:25957806-25958145;LUHMES	chr1	25957806	25958145
chr1:25969847-25970089;LUHMES	chr1	25969847	25970089
chr1:25973859-25974227;LUHMES	chr1	25973859	25974227
chr1:25986852-25987076;LUHMES	chr1	25986852	25987076
chr1:25999689-26000028;LUHMES	chr1	25999689	26000028
chr1:26017508-26017938;LUHMES	chr1	26017508	26017938
chr1:26022319-26022793;FANTOM	chr1	26022319	26022793
chr1:26054543-26054915;LUHMES	chr1	26054543	26054915
chr1:26063809-26064208;LUHMES	chr1	26063809	26064208
chr1:26067234-26067490;LUHMES	chr1	26067234	26067490
chr1:26093884-26094865;LUHMES	chr1	26093884	26094865
chr1:26094874-26096427;LUHMES	chr1	26094874	26096427
chr1:26096533-26097030;LUHMES	chr1	26096533	26097030
chr1:26097457-26097857;LUHMES	chr1	26097457	26097857
chr1:26100969-26101285;LUHMES	chr1	26100969	26101285
chr1:26101389-26101767;FANTOM	chr1	26101389	26101767
chr1:26123435-26123824;FANTOM	chr1	26123435	26123824
chr1:26192829-26193221;LUHMES	chr1	26192829	26193221
chr1:26201073-26201530;LUHMES	chr1	26201073	26201530
chr1:26201699-26201757;FANTOM	chr1	26201699	26201757
chr1:26253599-26253919;LUHMES	chr1	26253599	26253919
chr1:26342963-26343535;LUHMES	chr1	26342963	26343535
chr1:26344142-26344420;FANTOM	chr1	26344142	26344420
chr1:26345137-26345434;LUHMES	chr1	26345137	26345434
chr1:26490998-26491259;FANTOM	chr1	26490998	26491259
chr1:26495448-26495637;FANTOM	chr1	26495448	26495637
chr1:26546827-26547031;LUHMES	chr1	26546827	26547031
chr1:26615527-26615997;FANTOM	chr1	26615527	26615997
chr1:26735858-26736255;FANTOM	chr1	26735858	26736255
chr1:26765707-26766003;LUHMES	chr1	26765707	26766003
chr1:26776550-26776948;LUHMES	chr1	26776550	26776948
chr1:26777300-26777733;NETCAGE	chr1	26777300	26777733
chr1:26778710-26778845;LUHMES	chr1	26778710	26778845
chr1:26779397-26779694;LUHMES	chr1	26779397	26779694
chr1:26788000-26788612;NETCAGE	chr1	26788000	26788612
chr1:26791678-26792107;LUHMES	chr1	26791678	26792107
chr1:26827232-26827869;FANTOM	chr1	26827232	26827869
chr1:26868359-26868640;LUHMES	chr1	26868359	26868640
chr1:26874597-26874805;LUHMES	chr1	26874597	26874805
chr1:26946837-26947249;FANTOM	chr1	26946837	26947249
chr1:26947342-26948198;FANTOM	chr1	26947342	26948198
chr1:27021406-27021810;FANTOM	chr1	27021406	27021810
chr1:27024638-27025138;FANTOM	chr1	27024638	27025138
chr1:27029347-27029897;LUHMES	chr1	27029347	27029897
chr1:27042341-27042777;LUHMES	chr1	27042341	27042777
chr1:27084915-27085487;LUHMES	chr1	27084915	27085487
chr1:27112764-27112917;FANTOM	chr1	27112764	27112917
chr1:27154983-27155478;FANTOM	chr1	27154983	27155478
chr1:27165490-27165816;FANTOM	chr1	27165490	27165816
chr1:27170153-27170463;LUHMES	chr1	27170153	27170463
chr1:27173853-27174144;LUHMES	chr1	27173853	27174144
chr1:27175784-27176273;FANTOM	chr1	27175784	27176273
chr1:27183826-27184473;LUHMES	chr1	27183826	27184473
chr1:27184739-27184972;FANTOM	chr1	27184739	27184972
chr1:27191386-27191927;FANTOM	chr1	27191386	27191927
chr1:27323854-27324169;LUHMES	chr1	27323854	27324169
chr1:27445423-27445805;LUHMES	chr1	27445423	27445805
chr1:27449283-27449329;LUHMES	chr1	27449283	27449329
chr1:27452750-27453146;LUHMES	chr1	27452750	27453146
chr1:27463402-27463625;LUHMES	chr1	27463402	27463625
chr1:27464043-27464476;LUHMES	chr1	27464043	27464476
chr1:27476060-27476204;LUHMES	chr1	27476060	27476204
chr1:27476407-27476780;LUHMES	chr1	27476407	27476780
chr1:27595681-27596080;NETCAGE	chr1	27595681	27596080
chr1:27619958-27620248;LUHMES	chr1	27619958	27620248
chr1:27625914-27626081;FANTOM	chr1	27625914	27626081
chr1:27626897-27627231;FANTOM	chr1	27626897	27627231
chr1:27650477-27650839;LUHMES	chr1	27650477	27650839
chr1:27665463-27665883;LUHMES	chr1	27665463	27665883
chr1:27691785-27692261;FANTOM	chr1	27691785	27692261
chr1:27746260-27746601;LUHMES	chr1	27746260	27746601
chr1:27754707-27754828;LUHMES	chr1	27754707	27754828
chr1:27758841-27759190;LUHMES	chr1	27758841	27759190
chr1:27762936-27763307;FANTOM	chr1	27762936	27763307
chr1:27805123-27805569;LUHMES	chr1	27805123	27805569
chr1:27815311-27815951;NETCAGE	chr1	27815311	27815951
chr1:27831022-27831314;FANTOM	chr1	27831022	27831314
chr1:27845014-27845229;LUHMES	chr1	27845014	27845229
chr1:27846088-27846686;LUHMES	chr1	27846088	27846686
chr1:27847046-27847536;LUHMES	chr1	27847046	27847536
chr1:27848725-27849287;FANTOM	chr1	27848725	27849287
chr1:27849341-27849620;FANTOM	chr1	27849341	27849620
chr1:27853337-27854089;FANTOM	chr1	27853337	27854089
chr1:27854575-27854919;FANTOM	chr1	27854575	27854919
chr1:27855246-27856004;LUHMES	chr1	27855246	27856004
chr1:27866015-27866404;LUHMES	chr1	27866015	27866404
chr1:27866671-27867194;NETCAGE	chr1	27866671	27867194
chr1:27869425-27869556;FANTOM	chr1	27869425	27869556
chr1:27871123-27871471;FANTOM	chr1	27871123	27871471
chr1:27883449-27884140;FANTOM	chr1	27883449	27884140
chr1:27890556-27890729;NETCAGE	chr1	27890556	27890729
chr1:27891553-27891803;FANTOM	chr1	27891553	27891803
chr1:27893697-27893957;FANTOM	chr1	27893697	27893957
chr1:27897947-27898332;FANTOM	chr1	27897947	27898332
chr1:27905108-27905583;LUHMES	chr1	27905108	27905583
chr1:27916292-27916674;FANTOM	chr1	27916292	27916674
chr1:27920292-27920703;LUHMES	chr1	27920292	27920703
chr1:27920872-27921266;LUHMES	chr1	27920872	27921266
chr1:27922522-27922947;FANTOM	chr1	27922522	27922947
chr1:27923292-27923693;LUHMES	chr1	27923292	27923693
chr1:27924204-27924421;FANTOM	chr1	27924204	27924421
chr1:27924687-27925144;FANTOM	chr1	27924687	27925144
chr1:27926949-27927449;FANTOM	chr1	27926949	27927449
chr1:27928507-27928973;FANTOM	chr1	27928507	27928973
chr1:27957478-27958684;FANTOM	chr1	27957478	27958684
chr1:27960602-27961080;NETCAGE	chr1	27960602	27961080
chr1:28072145-28072653;NETCAGE	chr1	28072145	28072653
chr1:28111040-28111234;LUHMES	chr1	28111040	28111234
chr1:28117504-28117913;LUHMES	chr1	28117504	28117913
chr1:28156004-28156254;LUHMES	chr1	28156004	28156254
chr1:28165753-28166467;LUHMES	chr1	28165753	28166467
chr1:28389248-28389585;FANTOM	chr1	28389248	28389585
chr1:28414116-28414504;NETCAGE	chr1	28414116	28414504
chr1:28573636-28574084;FANTOM	chr1	28573636	28574084
chr1:28716903-28717287;LUHMES	chr1	28716903	28717287
chr1:28727857-28728205;NETCAGE	chr1	28727857	28728205
chr1:28732374-28732631;LUHMES	chr1	28732374	28732631
chr1:28734919-28735201;LUHMES	chr1	28734919	28735201
chr1:28737398-28737775;LUHMES	chr1	28737398	28737775
chr1:28751670-28752077;LUHMES	chr1	28751670	28752077
chr1:28776524-28777127;FANTOM	chr1	28776524	28777127
chr1:28777637-28777997;LUHMES	chr1	28777637	28777997
chr1:28780296-28780632;LUHMES	chr1	28780296	28780632
chr1:28786198-28786515;LUHMES	chr1	28786198	28786515
chr1:28845866-28846123;LUHMES	chr1	28845866	28846123
chr1:28970474-28970729;FANTOM	chr1	28970474	28970729
chr1:29013755-29014257;LUHMES	chr1	29013755	29014257
chr1:29029525-29029919;LUHMES	chr1	29029525	29029919
chr1:29072120-29072640;LUHMES	chr1	29072120	29072640
chr1:29079966-29080153;LUHMES	chr1	29079966	29080153
chr1:29094574-29094935;LUHMES	chr1	29094574	29094935
chr1:29139479-29139893;LUHMES	chr1	29139479	29139893
chr1:29157300-29157688;LUHMES	chr1	29157300	29157688
chr1:29251609-29251947;NETCAGE	chr1	29251609	29251947
chr1:29253461-29253677;FANTOM	chr1	29253461	29253677
chr1:29278079-29278467;LUHMES	chr1	29278079	29278467
chr1:29284048-29284449;LUHMES	chr1	29284048	29284449
chr1:29294695-29295046;LUHMES	chr1	29294695	29295046
chr1:29318186-29318733;LUHMES	chr1	29318186	29318733
chr1:29367497-29367595;LUHMES	chr1	29367497	29367595
chr1:29381214-29381700;LUHMES	chr1	29381214	29381700
chr1:29399669-29400092;LUHMES	chr1	29399669	29400092
chr1:29451057-29451462;FANTOM	chr1	29451057	29451462
chr1:29503706-29504118;FANTOM	chr1	29503706	29504118
chr1:29504261-29504387;FANTOM	chr1	29504261	29504387
chr1:29563709-29564430;FANTOM	chr1	29563709	29564430
chr1:29565762-29566055;FANTOM	chr1	29565762	29566055
chr1:29840016-29840190;LUHMES	chr1	29840016	29840190
chr1:29845739-29845952;LUHMES	chr1	29845739	29845952
chr1:29847131-29847286;LUHMES	chr1	29847131	29847286
chr1:31220962-31221590;FANTOM	chr1	31220962	31221590
chr1:31347883-31348373;LUHMES	chr1	31347883	31348373
chr1:31360609-31360977;FANTOM	chr1	31360609	31360977
chr1:31364524-31365505;LUHMES	chr1	31364524	31365505
chr1:31366603-31367432;LUHMES	chr1	31366603	31367432
chr1:31415228-31416210;LUHMES	chr1	31415228	31416210
chr1:31442221-31442549;LUHMES	chr1	31442221	31442549
chr1:31444899-31445290;LUHMES	chr1	31444899	31445290
chr1:31470023-31470343;NETCAGE	chr1	31470023	31470343
chr1:31483120-31483355;FANTOM	chr1	31483120	31483355
chr1:31488056-31488642;LUHMES	chr1	31488056	31488642
chr1:31498625-31499000;LUHMES	chr1	31498625	31499000
chr1:31504221-31504603;FANTOM	chr1	31504221	31504603
chr1:31513697-31514118;LUHMES	chr1	31513697	31514118
chr1:31518949-31519309;LUHMES	chr1	31518949	31519309
chr1:31520857-31521220;LUHMES	chr1	31520857	31521220
chr1:31522578-31522969;LUHMES	chr1	31522578	31522969
chr1:31537719-31538012;FANTOM	chr1	31537719	31538012
chr1:31625313-31625543;FANTOM	chr1	31625313	31625543
chr1:31627566-31627958;FANTOM	chr1	31627566	31627958
chr1:31628220-31628457;FANTOM	chr1	31628220	31628457
chr1:31639368-31639770;LUHMES	chr1	31639368	31639770
chr1:31643824-31643962;FANTOM	chr1	31643824	31643962
chr1:31646492-31646869;LUHMES	chr1	31646492	31646869
chr1:31667696-31668313;LUHMES	chr1	31667696	31668313
chr1:31689123-31690759;LUHMES	chr1	31689123	31690759
chr1:31697301-31698017;LUHMES	chr1	31697301	31698017
chr1:31705481-31705972;LUHMES	chr1	31705481	31705972
chr1:31731549-31731884;LUHMES	chr1	31731549	31731884
chr1:31746918-31747273;LUHMES	chr1	31746918	31747273
chr1:31775788-31776294;LUHMES	chr1	31775788	31776294
chr1:31824175-31824566;LUHMES	chr1	31824175	31824566
chr1:31827741-31828129;LUHMES	chr1	31827741	31828129
chr1:31836101-31836558;LUHMES	chr1	31836101	31836558
chr1:31844355-31844924;LUHMES	chr1	31844355	31844924
chr1:31889270-31889749;LUHMES	chr1	31889270	31889749
chr1:31904621-31905133;FANTOM	chr1	31904621	31905133
chr1:31956203-31956482;FANTOM	chr1	31956203	31956482
chr1:32387774-32388123;LUHMES	chr1	32387774	32388123
chr1:32452761-32453386;LUHMES	chr1	32452761	32453386
chr1:32484197-32484868;LUHMES	chr1	32484197	32484868
chr1:32490715-32491093;LUHMES	chr1	32490715	32491093
chr1:32500173-32500539;LUHMES	chr1	32500173	32500539
chr1:32524336-32524851;LUHMES	chr1	32524336	32524851
chr1:32528959-32529347;LUHMES	chr1	32528959	32529347
chr1:32529775-32530367;LUHMES	chr1	32529775	32530367
chr1:32549175-32549553;LUHMES	chr1	32549175	32549553
chr1:32564679-32564935;LUHMES	chr1	32564679	32564935
chr1:32610678-32610906;LUHMES	chr1	32610678	32610906
chr1:32820935-32821322;LUHMES	chr1	32820935	32821322
chr1:32847255-32847610;LUHMES	chr1	32847255	32847610
chr1:32853726-32854477;LUHMES	chr1	32853726	32854477
chr1:32869935-32870320;LUHMES	chr1	32869935	32870320
chr1:32873683-32874048;LUHMES	chr1	32873683	32874048
chr1:32878226-32878568;LUHMES	chr1	32878226	32878568
chr1:32966228-32966602;FANTOM	chr1	32966228	32966602
chr1:33002490-33002689;LUHMES	chr1	33002490	33002689
chr1:33031971-33032216;LUHMES	chr1	33031971	33032216
chr1:33044368-33044739;LUHMES	chr1	33044368	33044739
chr1:33054184-33054559;LUHMES	chr1	33054184	33054559
chr1:33077721-33078012;FANTOM	chr1	33077721	33078012
chr1:33083454-33083802;LUHMES	chr1	33083454	33083802
chr1:33094923-33095323;FANTOM	chr1	33094923	33095323
chr1:33103199-33103596;LUHMES	chr1	33103199	33103596
chr1:33106267-33106639;LUHMES	chr1	33106267	33106639
chr1:33108346-33108558;NETCAGE	chr1	33108346	33108558
chr1:33112365-33112508;LUHMES	chr1	33112365	33112508
chr1:33182280-33182513;FANTOM	chr1	33182280	33182513
chr1:33220297-33220575;FANTOM	chr1	33220297	33220575
chr1:33225056-33225508;FANTOM	chr1	33225056	33225508
chr1:33266965-33267338;LUHMES	chr1	33266965	33267338
chr1:33273177-33273590;LUHMES	chr1	33273177	33273590
chr1:33297593-33297934;LUHMES	chr1	33297593	33297934
chr1:33307412-33307726;LUHMES	chr1	33307412	33307726
chr1:33309603-33309797;LUHMES	chr1	33309603	33309797
chr1:33348140-33348670;LUHMES	chr1	33348140	33348670
chr1:33349462-33349587;LUHMES	chr1	33349462	33349587
chr1:33362448-33362598;LUHMES	chr1	33362448	33362598
chr1:33428474-33429020;FANTOM	chr1	33428474	33429020
chr1:33438571-33438703;FANTOM	chr1	33438571	33438703
chr1:33457406-33457727;FANTOM	chr1	33457406	33457727
chr1:33486054-33486301;LUHMES	chr1	33486054	33486301
chr1:33486392-33486605;LUHMES	chr1	33486392	33486605
chr1:33488682-33488974;LUHMES	chr1	33488682	33488974
chr1:33564918-33565286;FANTOM	chr1	33564918	33565286
chr1:33566349-33566727;LUHMES	chr1	33566349	33566727
chr1:33571695-33572258;LUHMES	chr1	33571695	33572258
chr1:33573877-33574345;LUHMES	chr1	33573877	33574345
chr1:33574469-33575317;LUHMES	chr1	33574469	33575317
chr1:33577903-33578266;LUHMES	chr1	33577903	33578266
chr1:33581455-33581585;LUHMES	chr1	33581455	33581585
chr1:33587636-33588332;LUHMES	chr1	33587636	33588332
chr1:33589606-33589970;LUHMES	chr1	33589606	33589970
chr1:33592719-33593204;NETCAGE	chr1	33592719	33593204
chr1:33593963-33594340;FANTOM	chr1	33593963	33594340
chr1:33597656-33597962;LUHMES	chr1	33597656	33597962
chr1:33599114-33599391;LUHMES	chr1	33599114	33599391
chr1:33599665-33600435;LUHMES	chr1	33599665	33600435
chr1:33601228-33601830;LUHMES	chr1	33601228	33601830
chr1:33601840-33602203;LUHMES	chr1	33601840	33602203
chr1:33618571-33619007;LUHMES	chr1	33618571	33619007
chr1:33622437-33622835;FANTOM	chr1	33622437	33622835
chr1:33626193-33627237;LUHMES	chr1	33626193	33627237
chr1:33636299-33636694;LUHMES	chr1	33636299	33636694
chr1:33645848-33646140;FANTOM	chr1	33645848	33646140
chr1:33685276-33685676;FANTOM	chr1	33685276	33685676
chr1:33785416-33785661;LUHMES	chr1	33785416	33785661
chr1:33802277-33802571;FANTOM	chr1	33802277	33802571
chr1:33804092-33804324;FANTOM	chr1	33804092	33804324
chr1:33804359-33804743;FANTOM	chr1	33804359	33804743
chr1:33817269-33817761;LUHMES	chr1	33817269	33817761
chr1:33823240-33823790;LUHMES	chr1	33823240	33823790
chr1:33825644-33826497;LUHMES	chr1	33825644	33826497
chr1:33828122-33828303;NETCAGE	chr1	33828122	33828303
chr1:33829513-33829825;FANTOM	chr1	33829513	33829825
chr1:33830871-33831485;LUHMES	chr1	33830871	33831485
chr1:33835213-33835390;LUHMES	chr1	33835213	33835390
chr1:33845659-33846567;LUHMES	chr1	33845659	33846567
chr1:33849977-33850425;LUHMES	chr1	33849977	33850425
chr1:35309839-35310209;NETCAGE	chr1	35309839	35310209
chr1:35386668-35387050;LUHMES	chr1	35386668	35387050
chr1:35394262-35394654;FANTOM	chr1	35394262	35394654
chr1:35759617-35759877;LUHMES	chr1	35759617	35759877
chr1:35817847-35818525;LUHMES	chr1	35817847	35818525
chr1:35828604-35828961;LUHMES	chr1	35828604	35828961
chr1:35841479-35841852;LUHMES	chr1	35841479	35841852
chr1:35842422-35842873;LUHMES	chr1	35842422	35842873
chr1:35893827-35894279;NETCAGE	chr1	35893827	35894279
chr1:35894543-35894929;LUHMES	chr1	35894543	35894929
chr1:35895600-35896396;LUHMES	chr1	35895600	35896396
chr1:35896896-35896983;LUHMES	chr1	35896896	35896983
chr1:35935390-35935771;FANTOM	chr1	35935390	35935771
chr1:35953903-35954237;FANTOM	chr1	35953903	35954237
chr1:36069713-36070042;LUHMES	chr1	36069713	36070042
chr1:36103028-36103196;FANTOM	chr1	36103028	36103196
chr1:36173458-36173573;FANTOM	chr1	36173458	36173573
chr1:36276756-36277031;LUHMES	chr1	36276756	36277031
chr1:36279355-36279725;LUHMES	chr1	36279355	36279725
chr1:36285054-36285425;LUHMES	chr1	36285054	36285425
chr1:36294082-36294479;LUHMES	chr1	36294082	36294479
chr1:36304755-36305100;LUHMES	chr1	36304755	36305100
chr1:36349606-36349992;NETCAGE	chr1	36349606	36349992
chr1:36351655-36352020;FANTOM	chr1	36351655	36352020
chr1:36363369-36363758;LUHMES	chr1	36363369	36363758
chr1:36368730-36369032;LUHMES	chr1	36368730	36369032
chr1:36378022-36378121;LUHMES	chr1	36378022	36378121
chr1:36397577-36397741;FANTOM	chr1	36397577	36397741
chr1:36426185-36426499;LUHMES	chr1	36426185	36426499
chr1:36453285-36453711;LUHMES	chr1	36453285	36453711
chr1:36459746-36460050;LUHMES	chr1	36459746	36460050
chr1:36464933-36465420;LUHMES	chr1	36464933	36465420
chr1:36471431-36471749;LUHMES	chr1	36471431	36471749
chr1:36477826-36478034;LUHMES	chr1	36477826	36478034
chr1:36489072-36489418;FANTOM	chr1	36489072	36489418
chr1:36513056-36513410;LUHMES	chr1	36513056	36513410
chr1:36514480-36514500;LUHMES	chr1	36514480	36514500
chr1:36515123-36515496;LUHMES	chr1	36515123	36515496
chr1:36555347-36555633;FANTOM	chr1	36555347	36555633
chr1:36556010-36556382;LUHMES	chr1	36556010	36556382
chr1:36616485-36616868;FANTOM	chr1	36616485	36616868
chr1:36617329-36617491;LUHMES	chr1	36617329	36617491
chr1:36623411-36624355;LUHMES	chr1	36623411	36624355
chr1:36626561-36626969;FANTOM	chr1	36626561	36626969
chr1:36627717-36628369;FANTOM	chr1	36627717	36628369
chr1:36635777-36636127;LUHMES	chr1	36635777	36636127
chr1:36641160-36641451;FANTOM	chr1	36641160	36641451
chr1:36649588-36649967;LUHMES	chr1	36649588	36649967
chr1:36692606-36693155;LUHMES	chr1	36692606	36693155
chr1:36761314-36761351;LUHMES	chr1	36761314	36761351
chr1:36813007-36813164;LUHMES	chr1	36813007	36813164
chr1:36814630-36815106;FANTOM	chr1	36814630	36815106
chr1:36840093-36840535;FANTOM	chr1	36840093	36840535
chr1:36842140-36842408;LUHMES	chr1	36842140	36842408
chr1:36848412-36848707;LUHMES	chr1	36848412	36848707
chr1:36849527-36849580;FANTOM	chr1	36849527	36849580
chr1:36852131-36852383;LUHMES	chr1	36852131	36852383
chr1:36898713-36899425;NETCAGE	chr1	36898713	36899425
chr1:37480203-37480471;LUHMES	chr1	37480203	37480471
chr1:37941816-37942670;NETCAGE	chr1	37941816	37942670
chr1:37942874-37943354;FANTOM	chr1	37942874	37943354
chr1:38009784-38010404;FANTOM	chr1	38009784	38010404
chr1:38045248-38045372;LUHMES	chr1	38045248	38045372
chr1:38055242-38055596;LUHMES	chr1	38055242	38055596
chr1:38153568-38153849;LUHMES	chr1	38153568	38153849
chr1:38263888-38264213;LUHMES	chr1	38263888	38264213
chr1:38264428-38264814;LUHMES	chr1	38264428	38264814
chr1:38291277-38291502;FANTOM	chr1	38291277	38291502
chr1:38312444-38312820;FANTOM	chr1	38312444	38312820
chr1:38317043-38317898;FANTOM	chr1	38317043	38317898
chr1:38358347-38358662;NETCAGE	chr1	38358347	38358662
chr1:38374783-38374932;LUHMES	chr1	38374783	38374932
chr1:38378169-38378400;NETCAGE	chr1	38378169	38378400
chr1:38388502-38388825;NETCAGE	chr1	38388502	38388825
chr1:38454171-38454780;LUHMES	chr1	38454171	38454780
chr1:38461518-38461910;NETCAGE	chr1	38461518	38461910
chr1:38466019-38466413;FANTOM	chr1	38466019	38466413
chr1:38470340-38470633;NETCAGE	chr1	38470340	38470633
chr1:38479188-38479865;NETCAGE	chr1	38479188	38479865
chr1:38481068-38481363;LUHMES	chr1	38481068	38481363
chr1:38493692-38494225;NETCAGE	chr1	38493692	38494225
chr1:38508629-38508963;LUHMES	chr1	38508629	38508963
chr1:38517050-38517446;LUHMES	chr1	38517050	38517446
chr1:38517621-38517796;NETCAGE	chr1	38517621	38517796
chr1:38519419-38519562;NETCAGE	chr1	38519419	38519562
chr1:38527566-38528232;NETCAGE	chr1	38527566	38528232
chr1:38529035-38529406;LUHMES	chr1	38529035	38529406
chr1:38534660-38535020;LUHMES	chr1	38534660	38535020
chr1:38546816-38547150;LUHMES	chr1	38546816	38547150
chr1:38547554-38547950;LUHMES	chr1	38547554	38547950
chr1:38551211-38551445;LUHMES	chr1	38551211	38551445
chr1:38554052-38554421;LUHMES	chr1	38554052	38554421
chr1:38557693-38558088;LUHMES	chr1	38557693	38558088
chr1:38586132-38586310;LUHMES	chr1	38586132	38586310
chr1:38658362-38658489;LUHMES	chr1	38658362	38658489
chr1:38726058-38726352;LUHMES	chr1	38726058	38726352
chr1:38733605-38733947;LUHMES	chr1	38733605	38733947
chr1:38735155-38735481;LUHMES	chr1	38735155	38735481
chr1:38742421-38742615;LUHMES	chr1	38742421	38742615
chr1:38746800-38746954;LUHMES	chr1	38746800	38746954
chr1:38758567-38758951;LUHMES	chr1	38758567	38758951
chr1:38759699-38760018;LUHMES	chr1	38759699	38760018
chr1:38760387-38760846;LUHMES	chr1	38760387	38760846
chr1:38788067-38788308;LUHMES	chr1	38788067	38788308
chr1:38797208-38797608;LUHMES	chr1	38797208	38797608
chr1:38803576-38803961;LUHMES	chr1	38803576	38803961
chr1:38806192-38806880;LUHMES	chr1	38806192	38806880
chr1:38832966-38833362;LUHMES	chr1	38832966	38833362
chr1:38837105-38837251;LUHMES	chr1	38837105	38837251
chr1:38891913-38892360;LUHMES	chr1	38891913	38892360
chr1:38895279-38895441;LUHMES	chr1	38895279	38895441
chr1:38898620-38898934;LUHMES	chr1	38898620	38898934
chr1:38919370-38919707;LUHMES	chr1	38919370	38919707
chr1:38926266-38926453;LUHMES	chr1	38926266	38926453
chr1:38957198-38957417;LUHMES	chr1	38957198	38957417
chr1:39008766-39009144;LUHMES	chr1	39008766	39009144
chr1:39019301-39019912;LUHMES	chr1	39019301	39019912
chr1:39024388-39024701;NETCAGE	chr1	39024388	39024701
chr1:39035126-39035487;LUHMES	chr1	39035126	39035487
chr1:39075334-39075716;LUHMES	chr1	39075334	39075716
chr1:39334050-39334168;LUHMES	chr1	39334050	39334168
chr1:39350625-39350788;LUHMES	chr1	39350625	39350788
chr1:39357087-39357474;FANTOM	chr1	39357087	39357474
chr1:39459065-39459211;LUHMES	chr1	39459065	39459211
chr1:39459452-39459698;LUHMES	chr1	39459452	39459698
chr1:39468410-39468643;LUHMES	chr1	39468410	39468643
chr1:39492832-39493393;LUHMES	chr1	39492832	39493393
chr1:39509912-39510262;LUHMES	chr1	39509912	39510262
chr1:39516193-39516422;FANTOM	chr1	39516193	39516422
chr1:39524438-39525016;LUHMES	chr1	39524438	39525016
chr1:39526083-39526468;LUHMES	chr1	39526083	39526468
chr1:39547903-39548129;FANTOM	chr1	39547903	39548129
chr1:39561357-39561752;LUHMES	chr1	39561357	39561752
chr1:39596184-39596482;FANTOM	chr1	39596184	39596482
chr1:39598118-39598362;FANTOM	chr1	39598118	39598362
chr1:39598673-39599090;FANTOM	chr1	39598673	39599090
chr1:39603942-39604122;LUHMES	chr1	39603942	39604122
chr1:39622151-39622749;LUHMES	chr1	39622151	39622749
chr1:39624919-39625154;FANTOM	chr1	39624919	39625154
chr1:39633654-39634014;FANTOM	chr1	39633654	39634014
chr1:39641858-39642331;LUHMES	chr1	39641858	39642331
chr1:39644229-39644606;FANTOM	chr1	39644229	39644606
chr1:39649205-39649739;NETCAGE	chr1	39649205	39649739
chr1:39651405-39651741;FANTOM	chr1	39651405	39651741
chr1:39656177-39656656;LUHMES	chr1	39656177	39656656
chr1:39657786-39658129;FANTOM	chr1	39657786	39658129
chr1:39662647-39663006;FANTOM	chr1	39662647	39663006
chr1:39663934-39664283;LUHMES	chr1	39663934	39664283
chr1:39666286-39666653;LUHMES	chr1	39666286	39666653
chr1:39688975-39689237;LUHMES	chr1	39688975	39689237
chr1:39695325-39695740;LUHMES	chr1	39695325	39695740
chr1:39700688-39701033;LUHMES	chr1	39700688	39701033
chr1:39709187-39709468;LUHMES	chr1	39709187	39709468
chr1:39714733-39715209;NETCAGE	chr1	39714733	39715209
chr1:39719273-39719462;NETCAGE	chr1	39719273	39719462
chr1:39736190-39736575;FANTOM	chr1	39736190	39736575
chr1:39762531-39762956;LUHMES	chr1	39762531	39762956
chr1:39766694-39767064;LUHMES	chr1	39766694	39767064
chr1:39791626-39791706;FANTOM	chr1	39791626	39791706
chr1:39857791-39857995;FANTOM	chr1	39857791	39857995
chr1:39869874-39870349;LUHMES	chr1	39869874	39870349
chr1:39874208-39874673;FANTOM	chr1	39874208	39874673
chr1:39939732-39940992;LUHMES	chr1	39939732	39940992
chr1:39941172-39941778;LUHMES	chr1	39941172	39941778
chr1:40006104-40006751;FANTOM	chr1	40006104	40006751
chr1:40008094-40008174;LUHMES	chr1	40008094	40008174
chr1:40009559-40009943;LUHMES	chr1	40009559	40009943
chr1:40097741-40097989;LUHMES	chr1	40097741	40097989
chr1:40101070-40101467;LUHMES	chr1	40101070	40101467
chr1:40311182-40311658;LUHMES	chr1	40311182	40311658
chr1:40331340-40331501;FANTOM	chr1	40331340	40331501
chr1:40342295-40342497;NETCAGE	chr1	40342295	40342497
chr1:40517083-40517383;LUHMES	chr1	40517083	40517383
chr1:40561233-40561752;FANTOM	chr1	40561233	40561752
chr1:40632724-40632846;LUHMES	chr1	40632724	40632846
chr1:40666651-40666810;LUHMES	chr1	40666651	40666810
chr1:40680680-40680914;LUHMES	chr1	40680680	40680914
chr1:40683517-40683968;LUHMES	chr1	40683517	40683968
chr1:40691734-40692098;LUHMES	chr1	40691734	40692098
chr1:40706856-40707216;LUHMES	chr1	40706856	40707216
chr1:40736659-40736979;LUHMES	chr1	40736659	40736979
chr1:40844904-40845366;LUHMES	chr1	40844904	40845366
chr1:40847285-40847634;FANTOM	chr1	40847285	40847634
chr1:40848967-40849502;FANTOM	chr1	40848967	40849502
chr1:40851431-40851768;FANTOM	chr1	40851431	40851768
chr1:40853889-40854283;LUHMES	chr1	40853889	40854283
chr1:40866111-40866454;FANTOM	chr1	40866111	40866454
chr1:40866950-40867329;LUHMES	chr1	40866950	40867329
chr1:40871017-40871490;LUHMES	chr1	40871017	40871490
chr1:40951592-40951946;LUHMES	chr1	40951592	40951946
chr1:40966216-40966496;LUHMES	chr1	40966216	40966496
chr1:40968617-40968947;LUHMES	chr1	40968617	40968947
chr1:41096529-41096960;LUHMES	chr1	41096529	41096960
chr1:41119684-41120000;FANTOM	chr1	41119684	41120000
chr1:41120137-41120355;FANTOM	chr1	41120137	41120355
chr1:41125054-41125471;NETCAGE	chr1	41125054	41125471
chr1:41128800-41129434;NETCAGE	chr1	41128800	41129434
chr1:41164800-41165075;FANTOM	chr1	41164800	41165075
chr1:41180279-41180671;LUHMES	chr1	41180279	41180671
chr1:41180920-41181522;LUHMES	chr1	41180920	41181522
chr1:41205438-41205761;LUHMES	chr1	41205438	41205761
chr1:41470463-41470783;LUHMES	chr1	41470463	41470783
chr1:41489599-41490137;LUHMES	chr1	41489599	41490137
chr1:41490549-41490930;LUHMES	chr1	41490549	41490930
chr1:41495531-41495820;FANTOM	chr1	41495531	41495820
chr1:41497454-41497969;NETCAGE	chr1	41497454	41497969
chr1:41501440-41501773;FANTOM	chr1	41501440	41501773
chr1:41504752-41505253;LUHMES	chr1	41504752	41505253
chr1:41515763-41516194;LUHMES	chr1	41515763	41516194
chr1:41516281-41516525;LUHMES	chr1	41516281	41516525
chr1:41522565-41523097;LUHMES	chr1	41522565	41523097
chr1:41525985-41526362;LUHMES	chr1	41525985	41526362
chr1:41533876-41534143;LUHMES	chr1	41533876	41534143
chr1:41567047-41567434;LUHMES	chr1	41567047	41567434
chr1:41572025-41572658;LUHMES	chr1	41572025	41572658
chr1:41572857-41573176;LUHMES	chr1	41572857	41573176
chr1:41581182-41581317;LUHMES	chr1	41581182	41581317
chr1:41590788-41591055;LUHMES	chr1	41590788	41591055
chr1:41594690-41595024;LUHMES	chr1	41594690	41595024
chr1:41601658-41602057;LUHMES	chr1	41601658	41602057
chr1:41633074-41633562;FANTOM	chr1	41633074	41633562
chr1:41647749-41647860;LUHMES	chr1	41647749	41647860
chr1:41650800-41651168;FANTOM	chr1	41650800	41651168
chr1:41656974-41657237;LUHMES	chr1	41656974	41657237
chr1:41678079-41678404;LUHMES	chr1	41678079	41678404
chr1:41688031-41688403;LUHMES	chr1	41688031	41688403
chr1:41693315-41693542;LUHMES	chr1	41693315	41693542
chr1:41826642-41826952;FANTOM	chr1	41826642	41826952
chr1:41831444-41831806;FANTOM	chr1	41831444	41831806
chr1:41842761-41843273;NETCAGE	chr1	41842761	41843273
chr1:41915297-41915638;FANTOM	chr1	41915297	41915638
chr1:41961925-41962146;FANTOM	chr1	41961925	41962146
chr1:42027804-42028176;LUHMES	chr1	42027804	42028176
chr1:42070493-42070666;LUHMES	chr1	42070493	42070666
chr1:42077197-42077673;LUHMES	chr1	42077197	42077673
chr1:42085829-42086102;LUHMES	chr1	42085829	42086102
chr1:42097800-42098074;LUHMES	chr1	42097800	42098074
chr1:42126621-42126978;FANTOM	chr1	42126621	42126978
chr1:42127851-42128791;FANTOM	chr1	42127851	42128791
chr1:42136953-42137224;LUHMES	chr1	42136953	42137224
chr1:42143670-42144033;LUHMES	chr1	42143670	42144033
chr1:42194379-42194878;NETCAGE	chr1	42194379	42194878
chr1:42204580-42205516;FANTOM	chr1	42204580	42205516
chr1:42230379-42230587;FANTOM	chr1	42230379	42230587
chr1:42230841-42231100;FANTOM	chr1	42230841	42231100
chr1:42242276-42242628;LUHMES	chr1	42242276	42242628
chr1:42248889-42249252;FANTOM	chr1	42248889	42249252
chr1:42257697-42258071;LUHMES	chr1	42257697	42258071
chr1:42268599-42269123;FANTOM	chr1	42268599	42269123
chr1:42307011-42307253;LUHMES	chr1	42307011	42307253
chr1:42319841-42320188;NETCAGE	chr1	42319841	42320188
chr1:42328578-42328878;FANTOM	chr1	42328578	42328878
chr1:42347654-42348016;NETCAGE	chr1	42347654	42348016
chr1:42349507-42349771;LUHMES	chr1	42349507	42349771
chr1:42354251-42354647;FANTOM	chr1	42354251	42354647
chr1:42356899-42357259;FANTOM	chr1	42356899	42357259
chr1:42367142-42367456;FANTOM	chr1	42367142	42367456
chr1:42372562-42373017;FANTOM	chr1	42372562	42373017
chr1:42382679-42383070;NETCAGE	chr1	42382679	42383070
chr1:42385609-42385954;FANTOM	chr1	42385609	42385954
chr1:42639434-42639816;LUHMES	chr1	42639434	42639816
chr1:42650492-42651090;LUHMES	chr1	42650492	42651090
chr1:42691819-42692079;LUHMES	chr1	42691819	42692079
chr1:42715686-42716060;LUHMES	chr1	42715686	42716060
chr1:42716879-42717398;LUHMES	chr1	42716879	42717398
chr1:42729301-42729605;NETCAGE	chr1	42729301	42729605
chr1:42760077-42760464;LUHMES	chr1	42760077	42760464
chr1:42771575-42771912;LUHMES	chr1	42771575	42771912
chr1:42814254-42814418;LUHMES	chr1	42814254	42814418
chr1:43074480-43074680;LUHMES	chr1	43074480	43074680
chr1:43117951-43118059;LUHMES	chr1	43117951	43118059
chr1:43127586-43127764;LUHMES	chr1	43127586	43127764
chr1:43134547-43135291;LUHMES	chr1	43134547	43135291
chr1:43182509-43182765;LUHMES	chr1	43182509	43182765
chr1:43249038-43249367;LUHMES	chr1	43249038	43249367
chr1:43250353-43250859;FANTOM	chr1	43250353	43250859
chr1:43273426-43273808;LUHMES	chr1	43273426	43273808
chr1:43294129-43294519;LUHMES	chr1	43294129	43294519
chr1:43327700-43328026;LUHMES	chr1	43327700	43328026
chr1:43389220-43390772;FANTOM	chr1	43389220	43390772
chr1:43400932-43401203;FANTOM	chr1	43400932	43401203
chr1:43402214-43402581;FANTOM	chr1	43402214	43402581
chr1:43402778-43403133;FANTOM	chr1	43402778	43403133
chr1:43406108-43407009;FANTOM	chr1	43406108	43407009
chr1:43407355-43407700;FANTOM	chr1	43407355	43407700
chr1:43418024-43418454;NETCAGE	chr1	43418024	43418454
chr1:43426742-43427095;FANTOM	chr1	43426742	43427095
chr1:43428386-43429108;FANTOM	chr1	43428386	43429108
chr1:43446090-43446611;NETCAGE	chr1	43446090	43446611
chr1:43453385-43453574;LUHMES	chr1	43453385	43453574
chr1:43535584-43535693;NETCAGE	chr1	43535584	43535693
chr1:43909940-43910338;LUHMES	chr1	43909940	43910338
chr1:43997843-43998152;FANTOM	chr1	43997843	43998152
chr1:44001833-44002963;NETCAGE	chr1	44001833	44002963
chr1:44015731-44016125;FANTOM	chr1	44015731	44016125
chr1:44031317-44031658;LUHMES	chr1	44031317	44031658
chr1:44059683-44060861;NETCAGE	chr1	44059683	44060861
chr1:44082545-44082892;LUHMES	chr1	44082545	44082892
chr1:44125323-44125705;LUHMES	chr1	44125323	44125705
chr1:44127352-44127729;LUHMES	chr1	44127352	44127729
chr1:44161820-44161871;LUHMES	chr1	44161820	44161871
chr1:44176533-44177122;FANTOM	chr1	44176533	44177122
chr1:44207515-44207827;LUHMES	chr1	44207515	44207827
chr1:44221486-44221809;LUHMES	chr1	44221486	44221809
chr1:44226276-44226659;LUHMES	chr1	44226276	44226659
chr1:44232152-44232509;FANTOM	chr1	44232152	44232509
chr1:44235259-44235727;NETCAGE	chr1	44235259	44235727
chr1:44236079-44236240;LUHMES	chr1	44236079	44236240
chr1:44240162-44240471;FANTOM	chr1	44240162	44240471
chr1:44249071-44249668;NETCAGE	chr1	44249071	44249668
chr1:44265188-44265345;FANTOM	chr1	44265188	44265345
chr1:44283431-44283707;LUHMES	chr1	44283431	44283707
chr1:44287741-44288109;NETCAGE	chr1	44287741	44288109
chr1:44314229-44314586;LUHMES	chr1	44314229	44314586
chr1:44318269-44318625;LUHMES	chr1	44318269	44318625
chr1:44333703-44334024;FANTOM	chr1	44333703	44334024
chr1:44346834-44347035;LUHMES	chr1	44346834	44347035
chr1:44358110-44358331;LUHMES	chr1	44358110	44358331
chr1:44370757-44371561;LUHMES	chr1	44370757	44371561
chr1:44420086-44420544;LUHMES	chr1	44420086	44420544
chr1:44430681-44431060;FANTOM	chr1	44430681	44431060
chr1:44495684-44496307;FANTOM	chr1	44495684	44496307
chr1:44689979-44690114;FANTOM	chr1	44689979	44690114
chr1:44692988-44693156;FANTOM	chr1	44692988	44693156
chr1:44703143-44703495;LUHMES	chr1	44703143	44703495
chr1:44704190-44704563;LUHMES	chr1	44704190	44704563
chr1:44718718-44719109;LUHMES	chr1	44718718	44719109
chr1:44726270-44726454;LUHMES	chr1	44726270	44726454
chr1:44729368-44729720;FANTOM	chr1	44729368	44729720
chr1:44730207-44730614;LUHMES	chr1	44730207	44730614
chr1:44755772-44756140;LUHMES	chr1	44755772	44756140
chr1:44764165-44764489;LUHMES	chr1	44764165	44764489
chr1:44766373-44766576;LUHMES	chr1	44766373	44766576
chr1:44789886-44790111;LUHMES	chr1	44789886	44790111
chr1:44793669-44793992;NETCAGE	chr1	44793669	44793992
chr1:44798048-44798439;LUHMES	chr1	44798048	44798439
chr1:44800321-44801414;LUHMES	chr1	44800321	44801414
chr1:44873187-44873393;LUHMES	chr1	44873187	44873393
chr1:44892332-44892570;LUHMES	chr1	44892332	44892570
chr1:44941668-44941887;FANTOM	chr1	44941668	44941887
chr1:44947163-44947519;LUHMES	chr1	44947163	44947519
chr1:44951424-44951733;FANTOM	chr1	44951424	44951733
chr1:44984751-44985020;FANTOM	chr1	44984751	44985020
chr1:45008752-45009012;LUHMES	chr1	45008752	45009012
chr1:45030477-45030515;LUHMES	chr1	45030477	45030515
chr1:45085905-45086022;LUHMES	chr1	45085905	45086022
chr1:45105391-45105773;LUHMES	chr1	45105391	45105773
chr1:45184544-45184881;LUHMES	chr1	45184544	45184881
chr1:45342798-45343120;LUHMES	chr1	45342798	45343120
chr1:45357328-45357577;LUHMES	chr1	45357328	45357577
chr1:45377191-45377371;LUHMES	chr1	45377191	45377371
chr1:45410974-45411307;LUHMES	chr1	45410974	45411307
chr1:45411725-45412020;LUHMES	chr1	45411725	45412020
chr1:45413110-45413546;LUHMES	chr1	45413110	45413546
chr1:45598027-45598287;LUHMES	chr1	45598027	45598287
chr1:45984094-45984207;LUHMES	chr1	45984094	45984207
chr1:46024163-46024541;LUHMES	chr1	46024163	46024541
chr1:46025951-46026103;LUHMES	chr1	46025951	46026103
chr1:46058211-46058516;LUHMES	chr1	46058211	46058516
chr1:46085291-46085380;LUHMES	chr1	46085291	46085380
chr1:46097328-46097454;LUHMES	chr1	46097328	46097454
chr1:46102450-46102810;FANTOM	chr1	46102450	46102810
chr1:46111666-46112048;FANTOM	chr1	46111666	46112048
chr1:46113157-46113582;LUHMES	chr1	46113157	46113582
chr1:46136423-46136829;LUHMES	chr1	46136423	46136829
chr1:46140111-46140490;LUHMES	chr1	46140111	46140490
chr1:46145720-46146072;LUHMES	chr1	46145720	46146072
chr1:46148359-46148922;LUHMES	chr1	46148359	46148922
chr1:46171132-46171467;LUHMES	chr1	46171132	46171467
chr1:46203638-46203814;LUHMES	chr1	46203638	46203814
chr1:46268583-46268737;FANTOM	chr1	46268583	46268737
chr1:46275377-46275768;LUHMES	chr1	46275377	46275768
chr1:46305280-46305777;LUHMES	chr1	46305280	46305777
chr1:46320858-46321242;LUHMES	chr1	46320858	46321242
chr1:46348738-46349133;LUHMES	chr1	46348738	46349133
chr1:46350118-46350679;LUHMES	chr1	46350118	46350679
chr1:46354768-46355088;LUHMES	chr1	46354768	46355088
chr1:46403498-46404186;LUHMES	chr1	46403498	46404186
chr1:46413551-46414330;LUHMES	chr1	46413551	46414330
chr1:46426028-46426416;LUHMES	chr1	46426028	46426416
chr1:46443761-46444161;LUHMES	chr1	46443761	46444161
chr1:46445620-46445894;LUHMES	chr1	46445620	46445894
chr1:46450582-46450946;LUHMES	chr1	46450582	46450946
chr1:46478493-46478832;LUHMES	chr1	46478493	46478832
chr1:46502760-46503886;NETCAGE	chr1	46502760	46503886
chr1:46519535-46519930;LUHMES	chr1	46519535	46519930
chr1:46557935-46558384;NETCAGE	chr1	46557935	46558384
chr1:46558844-46559607;LUHMES	chr1	46558844	46559607
chr1:46569066-46569423;LUHMES	chr1	46569066	46569423
chr1:46584184-46584646;LUHMES	chr1	46584184	46584646
chr1:46639254-46639547;FANTOM	chr1	46639254	46639547
chr1:46740719-46741306;NETCAGE	chr1	46740719	46741306
chr1:46753295-46753861;NETCAGE	chr1	46753295	46753861
chr1:46754201-46754588;NETCAGE	chr1	46754201	46754588
chr1:46797446-46797752;LUHMES	chr1	46797446	46797752
chr1:46817853-46818081;LUHMES	chr1	46817853	46818081
chr1:46832212-46832404;LUHMES	chr1	46832212	46832404
chr1:47038580-47038971;LUHMES	chr1	47038580	47038971
chr1:47106652-47106733;LUHMES	chr1	47106652	47106733
chr1:47128312-47128649;LUHMES	chr1	47128312	47128649
chr1:47146430-47146812;LUHMES	chr1	47146430	47146812
chr1:47157010-47157045;LUHMES	chr1	47157010	47157045
chr1:47168331-47168543;LUHMES	chr1	47168331	47168543
chr1:47800262-47800514;FANTOM	chr1	47800262	47800514
chr1:47804926-47805219;LUHMES	chr1	47804926	47805219
chr1:47833602-47833894;LUHMES	chr1	47833602	47833894
chr1:47834644-47835010;LUHMES	chr1	47834644	47835010
chr1:48269838-48270269;LUHMES	chr1	48269838	48270269
chr1:48271479-48272080;LUHMES	chr1	48271479	48272080
chr1:48275684-48275809;LUHMES	chr1	48275684	48275809
chr1:48335978-48335989;LUHMES	chr1	48335978	48335989
chr1:48433971-48434362;LUHMES	chr1	48433971	48434362
chr1:48471401-48471631;LUHMES	chr1	48471401	48471631
chr1:48774405-48774725;LUHMES	chr1	48774405	48774725
chr1:48874134-48874546;LUHMES	chr1	48874134	48874546
chr1:48991611-48992227;LUHMES	chr1	48991611	48992227
chr1:49199355-49199542;LUHMES	chr1	49199355	49199542
chr1:49277968-49278259;LUHMES	chr1	49277968	49278259
chr1:49396977-49397370;LUHMES	chr1	49396977	49397370
chr1:49399131-49399411;LUHMES	chr1	49399131	49399411
chr1:49538583-49538832;LUHMES	chr1	49538583	49538832
chr1:49856853-49857120;LUHMES	chr1	49856853	49857120
chr1:49867998-49868407;LUHMES	chr1	49867998	49868407
chr1:49905399-49905803;LUHMES	chr1	49905399	49905803
chr1:49926681-49927064;LUHMES	chr1	49926681	49927064
chr1:49927138-49927385;LUHMES	chr1	49927138	49927385
chr1:49940289-49940713;LUHMES	chr1	49940289	49940713
chr1:49945075-49945145;LUHMES	chr1	49945075	49945145
chr1:49980044-49980440;LUHMES	chr1	49980044	49980440
chr1:50026989-50027384;LUHMES	chr1	50026989	50027384
chr1:50029624-50030105;LUHMES	chr1	50029624	50030105
chr1:50038264-50038633;LUHMES	chr1	50038264	50038633
chr1:50141272-50141561;FANTOM	chr1	50141272	50141561
chr1:50144268-50144695;LUHMES	chr1	50144268	50144695
chr1:50185295-50185519;LUHMES	chr1	50185295	50185519
chr1:50219514-50219857;LUHMES	chr1	50219514	50219857
chr1:50297390-50297614;NETCAGE	chr1	50297390	50297614
chr1:50300753-50300961;LUHMES	chr1	50300753	50300961
chr1:50301380-50301616;LUHMES	chr1	50301380	50301616
chr1:50308439-50308670;LUHMES	chr1	50308439	50308670
chr1:50419500-50419733;LUHMES	chr1	50419500	50419733
chr1:50433173-50433564;LUHMES	chr1	50433173	50433564
chr1:50509765-50510146;LUHMES	chr1	50509765	50510146
chr1:50580035-50580167;FANTOM	chr1	50580035	50580167
chr1:50584720-50585233;LUHMES	chr1	50584720	50585233
chr1:50621814-50622102;LUHMES	chr1	50621814	50622102
chr1:50652397-50652717;LUHMES	chr1	50652397	50652717
chr1:50655869-50656261;LUHMES	chr1	50655869	50656261
chr1:50665546-50665799;LUHMES	chr1	50665546	50665799
chr1:50717427-50717795;LUHMES	chr1	50717427	50717795
chr1:50741119-50741592;LUHMES	chr1	50741119	50741592
chr1:50746223-50746535;LUHMES	chr1	50746223	50746535
chr1:50924314-50924647;LUHMES	chr1	50924314	50924647
chr1:50925741-50926493;LUHMES	chr1	50925741	50926493
chr1:50993099-50993363;LUHMES	chr1	50993099	50993363
chr1:51011850-51012004;LUHMES	chr1	51011850	51012004
chr1:51038566-51038745;LUHMES	chr1	51038566	51038745
chr1:51081317-51081638;LUHMES	chr1	51081317	51081638
chr1:51102056-51102361;FANTOM	chr1	51102056	51102361
chr1:51107209-51108218;LUHMES	chr1	51107209	51108218
chr1:51182012-51182281;LUHMES	chr1	51182012	51182281
chr1:51198410-51198537;FANTOM	chr1	51198410	51198537
chr1:51245588-51245972;FANTOM	chr1	51245588	51245972
chr1:51293860-51294102;LUHMES	chr1	51293860	51294102
chr1:51316345-51316930;LUHMES	chr1	51316345	51316930
chr1:51397034-51397399;LUHMES	chr1	51397034	51397399
chr1:51703075-51703494;FANTOM	chr1	51703075	51703494
chr1:51709725-51710048;LUHMES	chr1	51709725	51710048
chr1:51712990-51713346;LUHMES	chr1	51712990	51713346
chr1:51719399-51719809;LUHMES	chr1	51719399	51719809
chr1:51743286-51743612;LUHMES	chr1	51743286	51743612
chr1:51748423-51749047;LUHMES	chr1	51748423	51749047
chr1:51769565-51770027;FANTOM	chr1	51769565	51770027
chr1:51814727-51815487;NETCAGE	chr1	51814727	51815487
chr1:51823993-51824400;FANTOM	chr1	51823993	51824400
chr1:51838906-51839172;LUHMES	chr1	51838906	51839172
chr1:51935246-51935592;FANTOM	chr1	51935246	51935592
chr1:51963991-51964271;LUHMES	chr1	51963991	51964271
chr1:52083605-52083988;LUHMES	chr1	52083605	52083988
chr1:52088228-52088763;FANTOM	chr1	52088228	52088763
chr1:52096988-52097546;LUHMES	chr1	52096988	52097546
chr1:52099313-52099696;LUHMES	chr1	52099313	52099696
chr1:52132018-52132585;FANTOM	chr1	52132018	52132585
chr1:52150763-52150975;LUHMES	chr1	52150763	52150975
chr1:52158665-52158974;LUHMES	chr1	52158665	52158974
chr1:52193179-52193464;FANTOM	chr1	52193179	52193464
chr1:52193707-52193852;FANTOM	chr1	52193707	52193852
chr1:52273259-52273531;LUHMES	chr1	52273259	52273531
chr1:52274384-52274766;LUHMES	chr1	52274384	52274766
chr1:52507951-52508154;FANTOM	chr1	52507951	52508154
chr1:52519944-52520261;LUHMES	chr1	52519944	52520261
chr1:52545121-52545475;LUHMES	chr1	52545121	52545475
chr1:52562091-52562264;LUHMES	chr1	52562091	52562264
chr1:52608661-52609172;LUHMES	chr1	52608661	52609172
chr1:52611777-52612075;LUHMES	chr1	52611777	52612075
chr1:52614796-52615058;LUHMES	chr1	52614796	52615058
chr1:52642813-52643154;NETCAGE	chr1	52642813	52643154
chr1:52662921-52663322;LUHMES	chr1	52662921	52663322
chr1:52683279-52683583;LUHMES	chr1	52683279	52683583
chr1:52685763-52686073;LUHMES	chr1	52685763	52686073
chr1:52708104-52708280;LUHMES	chr1	52708104	52708280
chr1:52709220-52709822;LUHMES	chr1	52709220	52709822
chr1:52806699-52806880;LUHMES	chr1	52806699	52806880
chr1:52887281-52887680;NETCAGE	chr1	52887281	52887680
chr1:52888311-52888556;NETCAGE	chr1	52888311	52888556
chr1:52906504-52906970;LUHMES	chr1	52906504	52906970
chr1:52997242-52997472;LUHMES	chr1	52997242	52997472
chr1:52999324-52999688;FANTOM	chr1	52999324	52999688
chr1:53016158-53016364;NETCAGE	chr1	53016158	53016364
chr1:53029253-53029633;LUHMES	chr1	53029253	53029633
chr1:53068668-53068898;LUHMES	chr1	53068668	53068898
chr1:53106477-53106789;LUHMES	chr1	53106477	53106789
chr1:53128711-53128834;FANTOM	chr1	53128711	53128834
chr1:53168640-53169047;FANTOM	chr1	53168640	53169047
chr1:53268466-53268814;LUHMES	chr1	53268466	53268814
chr1:53673204-53673658;LUHMES	chr1	53673204	53673658
chr1:53719533-53720017;LUHMES	chr1	53719533	53720017
chr1:53776688-53777034;LUHMES	chr1	53776688	53777034
chr1:53781733-53783286;LUHMES	chr1	53781733	53783286
chr1:54150852-54151742;FANTOM	chr1	54150852	54151742
chr1:54186706-54187027;FANTOM	chr1	54186706	54187027
chr1:54302711-54303103;LUHMES	chr1	54302711	54303103
chr1:54419852-54420139;NETCAGE	chr1	54419852	54420139
chr1:54421026-54421077;NETCAGE	chr1	54421026	54421077
chr1:54587350-54587495;LUHMES	chr1	54587350	54587495
chr1:54682338-54683212;LUHMES	chr1	54682338	54683212
chr1:54684468-54684834;LUHMES	chr1	54684468	54684834
chr1:54684933-54685735;LUHMES	chr1	54684933	54685735
chr1:54687158-54688099;LUHMES	chr1	54687158	54688099
chr1:54695028-54695502;FANTOM	chr1	54695028	54695502
chr1:54696817-54697014;FANTOM	chr1	54696817	54697014
chr1:54697819-54698455;LUHMES	chr1	54697819	54698455
chr1:54700132-54700688;FANTOM	chr1	54700132	54700688
chr1:54713635-54713793;FANTOM	chr1	54713635	54713793
chr1:54738968-54739370;NETCAGE	chr1	54738968	54739370
chr1:54739679-54739787;FANTOM	chr1	54739679	54739787
chr1:54754087-54754371;LUHMES	chr1	54754087	54754371
chr1:54766230-54766370;FANTOM	chr1	54766230	54766370
chr1:54810685-54810861;FANTOM	chr1	54810685	54810861
chr1:54844378-54844570;FANTOM	chr1	54844378	54844570
chr1:54868582-54868776;FANTOM	chr1	54868582	54868776
chr1:54873075-54873515;FANTOM	chr1	54873075	54873515
chr1:54877467-54877684;LUHMES	chr1	54877467	54877684
chr1:54925355-54925634;FANTOM	chr1	54925355	54925634
chr1:54940444-54940824;FANTOM	chr1	54940444	54940824
chr1:54941159-54941412;FANTOM	chr1	54941159	54941412
chr1:54941776-54941995;FANTOM	chr1	54941776	54941995
chr1:54953784-54954325;FANTOM	chr1	54953784	54954325
chr1:54956081-54956394;FANTOM	chr1	54956081	54956394
chr1:54956624-54957017;LUHMES	chr1	54956624	54957017
chr1:55055442-55055741;LUHMES	chr1	55055442	55055741
chr1:55327144-55327486;FANTOM	chr1	55327144	55327486
chr1:55350177-55350760;LUHMES	chr1	55350177	55350760
chr1:55512949-55514153;LUHMES	chr1	55512949	55514153
chr1:55582877-55583291;LUHMES	chr1	55582877	55583291
chr1:55594097-55594408;FANTOM	chr1	55594097	55594408
chr1:55626315-55626940;LUHMES	chr1	55626315	55626940
chr1:55664568-55664891;LUHMES	chr1	55664568	55664891
chr1:56020555-56020573;LUHMES	chr1	56020555	56020573
chr1:56680724-56680992;FANTOM	chr1	56680724	56680992
chr1:56693030-56693388;LUHMES	chr1	56693030	56693388
chr1:56725026-56725395;LUHMES	chr1	56725026	56725395
chr1:56756439-56756770;LUHMES	chr1	56756439	56756770
chr1:56760445-56760837;LUHMES	chr1	56760445	56760837
chr1:56771766-56772160;LUHMES	chr1	56771766	56772160
chr1:56772558-56772907;LUHMES	chr1	56772558	56772907
chr1:56797894-56798374;FANTOM	chr1	56797894	56798374
chr1:56799939-56800301;LUHMES	chr1	56799939	56800301
chr1:56804676-56804909;LUHMES	chr1	56804676	56804909
chr1:56842019-56842663;LUHMES	chr1	56842019	56842663
chr1:56844817-56845194;LUHMES	chr1	56844817	56845194
chr1:56889124-56889419;LUHMES	chr1	56889124	56889419
chr1:56890203-56890427;LUHMES	chr1	56890203	56890427
chr1:56893934-56894222;LUHMES	chr1	56893934	56894222
chr1:56928177-56928527;LUHMES	chr1	56928177	56928527
chr1:56942845-56943383;NETCAGE	chr1	56942845	56943383
chr1:56971438-56971755;NETCAGE	chr1	56971438	56971755
chr1:56972242-56972492;FANTOM	chr1	56972242	56972492
chr1:56981883-56981966;LUHMES	chr1	56981883	56981966
chr1:56991269-56991531;FANTOM	chr1	56991269	56991531
chr1:56992489-56992799;FANTOM	chr1	56992489	56992799
chr1:57001032-57001330;LUHMES	chr1	57001032	57001330
chr1:57024882-57025247;FANTOM	chr1	57024882	57025247
chr1:57043287-57044160;FANTOM	chr1	57043287	57044160
chr1:57820863-57820892;LUHMES	chr1	57820863	57820892
chr1:57958157-57958451;LUHMES	chr1	57958157	57958451
chr1:58711960-58712331;LUHMES	chr1	58711960	58712331
chr1:58773675-58773860;LUHMES	chr1	58773675	58773860
chr1:58881375-58881461;LUHMES	chr1	58881375	58881461
chr1:58898385-58898660;FANTOM	chr1	58898385	58898660
chr1:59008745-59009101;FANTOM	chr1	59008745	59009101
chr1:59065224-59065322;LUHMES	chr1	59065224	59065322
chr1:59130257-59130545;NETCAGE	chr1	59130257	59130545
chr1:59183945-59184311;FANTOM	chr1	59183945	59184311
chr1:59281873-59282217;FANTOM	chr1	59281873	59282217
chr1:59369049-59370138;FANTOM	chr1	59369049	59370138
chr1:59773166-59773365;LUHMES	chr1	59773166	59773365
chr1:59787844-59787998;LUHMES	chr1	59787844	59787998
chr1:59820502-59820683;NETCAGE	chr1	59820502	59820683
chr1:59910700-59911009;FANTOM	chr1	59910700	59911009
chr1:60110354-60110712;LUHMES	chr1	60110354	60110712
chr1:60137996-60138001;LUHMES	chr1	60137996	60138001
chr1:61079989-61080112;LUHMES	chr1	61079989	61080112
chr1:61124226-61124561;LUHMES	chr1	61124226	61124561
chr1:61189192-61189533;LUHMES	chr1	61189192	61189533
chr1:61223285-61223655;LUHMES	chr1	61223285	61223655
chr1:61323993-61324340;LUHMES	chr1	61323993	61324340
chr1:61328222-61328782;LUHMES	chr1	61328222	61328782
chr1:61333622-61333797;FANTOM	chr1	61333622	61333797
chr1:61341821-61342279;LUHMES	chr1	61341821	61342279
chr1:61347561-61348311;LUHMES	chr1	61347561	61348311
chr1:61368259-61368687;LUHMES	chr1	61368259	61368687
chr1:61385963-61386350;LUHMES	chr1	61385963	61386350
chr1:61410968-61411334;LUHMES	chr1	61410968	61411334
chr1:61415107-61415301;FANTOM	chr1	61415107	61415301
chr1:61461771-61462086;LUHMES	chr1	61461771	61462086
chr1:61463465-61463849;LUHMES	chr1	61463465	61463849
chr1:61465716-61466257;LUHMES	chr1	61465716	61466257
chr1:61467623-61467945;LUHMES	chr1	61467623	61467945
chr1:61493385-61494279;LUHMES	chr1	61493385	61494279
chr1:61494757-61495138;LUHMES	chr1	61494757	61495138
chr1:61516303-61516687;FANTOM	chr1	61516303	61516687
chr1:61522505-61523042;FANTOM	chr1	61522505	61523042
chr1:61527082-61527371;LUHMES	chr1	61527082	61527371
chr1:61532651-61533001;LUHMES	chr1	61532651	61533001
chr1:61543611-61543877;FANTOM	chr1	61543611	61543877
chr1:61545617-61545849;LUHMES	chr1	61545617	61545849
chr1:61549054-61549253;FANTOM	chr1	61549054	61549253
chr1:61579491-61579639;FANTOM	chr1	61579491	61579639
chr1:61583915-61584228;FANTOM	chr1	61583915	61584228
chr1:61619953-61621002;LUHMES	chr1	61619953	61621002
chr1:61625471-61625917;LUHMES	chr1	61625471	61625917
chr1:61649786-61650305;FANTOM	chr1	61649786	61650305
chr1:61662774-61662930;FANTOM	chr1	61662774	61662930
chr1:61663381-61663765;LUHMES	chr1	61663381	61663765
chr1:61663781-61664245;LUHMES	chr1	61663781	61664245
chr1:61685667-61686142;LUHMES	chr1	61685667	61686142
chr1:61693975-61694407;LUHMES	chr1	61693975	61694407
chr1:61699889-61700610;LUHMES	chr1	61699889	61700610
chr1:61730348-61730709;NETCAGE	chr1	61730348	61730709
chr1:61749261-61749660;LUHMES	chr1	61749261	61749660
chr1:61750383-61750796;LUHMES	chr1	61750383	61750796
chr1:61754601-61755151;LUHMES	chr1	61754601	61755151
chr1:61784447-61784809;FANTOM	chr1	61784447	61784809
chr1:61791699-61792089;LUHMES	chr1	61791699	61792089
chr1:61792552-61792998;LUHMES	chr1	61792552	61792998
chr1:61842699-61843088;LUHMES	chr1	61842699	61843088
chr1:61852319-61852759;LUHMES	chr1	61852319	61852759
chr1:61909122-61909545;LUHMES	chr1	61909122	61909545
chr1:61912296-61912719;NETCAGE	chr1	61912296	61912719
chr1:61918819-61919182;FANTOM	chr1	61918819	61919182
chr1:62172025-62172377;LUHMES	chr1	62172025	62172377
chr1:62906125-62906359;LUHMES	chr1	62906125	62906359
chr1:62939044-62939433;LUHMES	chr1	62939044	62939433
chr1:62947552-62947928;LUHMES	chr1	62947552	62947928
chr1:62948662-62948857;NETCAGE	chr1	62948662	62948857
chr1:63022251-63022602;FANTOM	chr1	63022251	63022602
chr1:63039079-63039462;LUHMES	chr1	63039079	63039462
chr1:63040222-63040578;LUHMES	chr1	63040222	63040578
chr1:63076008-63076604;LUHMES	chr1	63076008	63076604
chr1:63120691-63121068;LUHMES	chr1	63120691	63121068
chr1:63134097-63134488;LUHMES	chr1	63134097	63134488
chr1:63172616-63172907;LUHMES	chr1	63172616	63172907
chr1:63178950-63179374;LUHMES	chr1	63178950	63179374
chr1:63218969-63219233;LUHMES	chr1	63218969	63219233
chr1:63220344-63220740;LUHMES	chr1	63220344	63220740
chr1:63257657-63258051;LUHMES	chr1	63257657	63258051
chr1:63856120-63856264;LUHMES	chr1	63856120	63856264
chr1:63887046-63887363;LUHMES	chr1	63887046	63887363
chr1:63898550-63898890;LUHMES	chr1	63898550	63898890
chr1:63900760-63900881;LUHMES	chr1	63900760	63900881
chr1:63904704-63905075;LUHMES	chr1	63904704	63905075
chr1:63933215-63933221;LUHMES	chr1	63933215	63933221
chr1:64033350-64033727;LUHMES	chr1	64033350	64033727
chr1:64109762-64110099;LUHMES	chr1	64109762	64110099
chr1:64254998-64255371;FANTOM	chr1	64254998	64255371
chr1:64315351-64315899;LUHMES	chr1	64315351	64315899
chr1:64408762-64409394;LUHMES	chr1	64408762	64409394
chr1:64422135-64422420;LUHMES	chr1	64422135	64422420
chr1:64428509-64428817;LUHMES	chr1	64428509	64428817
chr1:64460464-64460844;LUHMES	chr1	64460464	64460844
chr1:64472689-64473100;LUHMES	chr1	64472689	64473100
chr1:64516981-64517593;LUHMES	chr1	64516981	64517593
chr1:64522353-64522725;LUHMES	chr1	64522353	64522725
chr1:64531287-64531606;FANTOM	chr1	64531287	64531606
chr1:64532105-64532467;LUHMES	chr1	64532105	64532467
chr1:64554519-64554894;LUHMES	chr1	64554519	64554894
chr1:64558632-64559006;FANTOM	chr1	64558632	64559006
chr1:64584457-64584753;LUHMES	chr1	64584457	64584753
chr1:64598489-64598868;LUHMES	chr1	64598489	64598868
chr1:64604200-64604474;LUHMES	chr1	64604200	64604474
chr1:64629256-64629632;LUHMES	chr1	64629256	64629632
chr1:64946054-64946329;LUHMES	chr1	64946054	64946329
chr1:64969813-64970210;LUHMES	chr1	64969813	64970210
chr1:65054402-65054672;LUHMES	chr1	65054402	65054672
chr1:65072089-65072856;LUHMES	chr1	65072089	65072856
chr1:65073044-65073312;NETCAGE	chr1	65073044	65073312
chr1:65076227-65076601;LUHMES	chr1	65076227	65076601
chr1:65092941-65093248;LUHMES	chr1	65092941	65093248
chr1:65093718-65094184;LUHMES	chr1	65093718	65094184
chr1:65259925-65260276;LUHMES	chr1	65259925	65260276
chr1:65288735-65288884;LUHMES	chr1	65288735	65288884
chr1:65292575-65293034;FANTOM	chr1	65292575	65293034
chr1:65293303-65293691;LUHMES	chr1	65293303	65293691
chr1:65294300-65294778;LUHMES	chr1	65294300	65294778
chr1:65308540-65308857;LUHMES	chr1	65308540	65308857
chr1:65349781-65350167;LUHMES	chr1	65349781	65350167
chr1:65362801-65363317;NETCAGE	chr1	65362801	65363317
chr1:65363729-65364057;FANTOM	chr1	65363729	65364057
chr1:65383044-65383557;FANTOM	chr1	65383044	65383557
chr1:65384455-65384682;LUHMES	chr1	65384455	65384682
chr1:65387772-65388547;FANTOM	chr1	65387772	65388547
chr1:65389011-65389411;FANTOM	chr1	65389011	65389411
chr1:65398951-65399446;FANTOM	chr1	65398951	65399446
chr1:65421731-65422136;FANTOM	chr1	65421731	65422136
chr1:65448881-65449339;NETCAGE	chr1	65448881	65449339
chr1:65500043-65500478;LUHMES	chr1	65500043	65500478
chr1:65527577-65527856;FANTOM	chr1	65527577	65527856
chr1:65528939-65529345;LUHMES	chr1	65528939	65529345
chr1:65671265-65671663;LUHMES	chr1	65671265	65671663
chr1:65731337-65731853;FANTOM	chr1	65731337	65731853
chr1:65747781-65747971;LUHMES	chr1	65747781	65747971
chr1:65757830-65758003;LUHMES	chr1	65757830	65758003
chr1:65760279-65760709;LUHMES	chr1	65760279	65760709
chr1:65768019-65768165;LUHMES	chr1	65768019	65768165
chr1:65769309-65769682;LUHMES	chr1	65769309	65769682
chr1:65769890-65770435;LUHMES	chr1	65769890	65770435
chr1:65773094-65773461;LUHMES	chr1	65773094	65773461
chr1:65775838-65775991;FANTOM	chr1	65775838	65775991
chr1:65834579-65834733;LUHMES	chr1	65834579	65834733
chr1:65888047-65888596;FANTOM	chr1	65888047	65888596
chr1:65891768-65892129;FANTOM	chr1	65891768	65892129
chr1:65932331-65932394;LUHMES	chr1	65932331	65932394
chr1:65966056-65966434;LUHMES	chr1	65966056	65966434
chr1:66018819-66018877;LUHMES	chr1	66018819	66018877
chr1:67374841-67375185;FANTOM	chr1	67374841	67375185
chr1:67429678-67430060;LUHMES	chr1	67429678	67430060
chr1:67446137-67446423;LUHMES	chr1	67446137	67446423
chr1:67448971-67449151;LUHMES	chr1	67448971	67449151
chr1:67456528-67456980;LUHMES	chr1	67456528	67456980
chr1:67476694-67477072;LUHMES	chr1	67476694	67477072
chr1:67494221-67494361;FANTOM	chr1	67494221	67494361
chr1:67872609-67873027;LUHMES	chr1	67872609	67873027
chr1:67883059-67883215;FANTOM	chr1	67883059	67883215
chr1:68027599-68027762;FANTOM	chr1	68027599	68027762
chr1:68108502-68108619;LUHMES	chr1	68108502	68108619
chr1:68111272-68111911;LUHMES	chr1	68111272	68111911
chr1:68140255-68140629;LUHMES	chr1	68140255	68140629
chr1:68143772-68144079;LUHMES	chr1	68143772	68144079
chr1:68189225-68189635;FANTOM	chr1	68189225	68189635
chr1:68212593-68212809;LUHMES	chr1	68212593	68212809
chr1:68214234-68214568;NETCAGE	chr1	68214234	68214568
chr1:68214707-68214877;NETCAGE	chr1	68214707	68214877
chr1:68215256-68215932;FANTOM	chr1	68215256	68215932
chr1:68257383-68257657;FANTOM	chr1	68257383	68257657
chr1:68257818-68258216;FANTOM	chr1	68257818	68258216
chr1:68527728-68528059;LUHMES	chr1	68527728	68528059
chr1:68536941-68537049;LUHMES	chr1	68536941	68537049
chr1:68546573-68546584;LUHMES	chr1	68546573	68546584
chr1:68558599-68558945;LUHMES	chr1	68558599	68558945
chr1:68572958-68573227;FANTOM	chr1	68572958	68573227
chr1:68574579-68574801;LUHMES	chr1	68574579	68574801
chr1:68579665-68579816;LUHMES	chr1	68579665	68579816
chr1:68594324-68594736;LUHMES	chr1	68594324	68594736
chr1:68597568-68597924;LUHMES	chr1	68597568	68597924
chr1:68600731-68600950;LUHMES	chr1	68600731	68600950
chr1:68601404-68601652;LUHMES	chr1	68601404	68601652
chr1:68632002-68632402;LUHMES	chr1	68632002	68632402
chr1:68640572-68640736;FANTOM	chr1	68640572	68640736
chr1:68657070-68657479;FANTOM	chr1	68657070	68657479
chr1:68661103-68661261;LUHMES	chr1	68661103	68661261
chr1:68669442-68669743;LUHMES	chr1	68669442	68669743
chr1:68675067-68675252;LUHMES	chr1	68675067	68675252
chr1:68759812-68760102;LUHMES	chr1	68759812	68760102
chr1:70017370-70017628;FANTOM	chr1	70017370	70017628
chr1:70615444-70615611;LUHMES	chr1	70615444	70615611
chr1:70674066-70674734;LUHMES	chr1	70674066	70674734
chr1:70691921-70692281;FANTOM	chr1	70691921	70692281
chr1:70737275-70738446;LUHMES	chr1	70737275	70738446
chr1:70746826-70747040;FANTOM	chr1	70746826	70747040
chr1:70750432-70750840;LUHMES	chr1	70750432	70750840
chr1:70770189-70770541;LUHMES	chr1	70770189	70770541
chr1:70802548-70802930;LUHMES	chr1	70802548	70802930
chr1:71843000-71843152;LUHMES	chr1	71843000	71843152
chr1:71860290-71860342;LUHMES	chr1	71860290	71860342
chr1:71875822-71876070;LUHMES	chr1	71875822	71876070
chr1:71877985-71878325;LUHMES	chr1	71877985	71878325
chr1:71897635-71897777;LUHMES	chr1	71897635	71897777
chr1:71922408-71922974;LUHMES	chr1	71922408	71922974
chr1:71943397-71943429;LUHMES	chr1	71943397	71943429
chr1:72278810-72279173;LUHMES	chr1	72278810	72279173
chr1:72627190-72627327;LUHMES	chr1	72627190	72627327
chr1:72713107-72713266;LUHMES	chr1	72713107	72713266
chr1:72749220-72749791;FANTOM	chr1	72749220	72749791
chr1:72753708-72754057;LUHMES	chr1	72753708	72754057
chr1:72834712-72835068;LUHMES	chr1	72834712	72835068
chr1:72849331-72849645;LUHMES	chr1	72849331	72849645
chr1:72942425-72942805;LUHMES	chr1	72942425	72942805
chr1:73183763-73184030;LUHMES	chr1	73183763	73184030
chr1:73199229-73199606;LUHMES	chr1	73199229	73199606
chr1:74352593-74352720;LUHMES	chr1	74352593	74352720
chr1:75194483-75194647;LUHMES	chr1	75194483	75194647
chr1:75209933-75210426;LUHMES	chr1	75209933	75210426
chr1:75213366-75213611;LUHMES	chr1	75213366	75213611
chr1:75221588-75221948;LUHMES	chr1	75221588	75221948
chr1:75673389-75673864;LUHMES	chr1	75673389	75673864
chr1:75677480-75678169;LUHMES	chr1	75677480	75678169
chr1:75695888-75696402;LUHMES	chr1	75695888	75696402
chr1:75724824-75725102;LUHMES	chr1	75724824	75725102
chr1:75735435-75735602;LUHMES	chr1	75735435	75735602
chr1:75768527-75768924;LUHMES	chr1	75768527	75768924
chr1:75780931-75781330;LUHMES	chr1	75780931	75781330
chr1:75798807-75799079;FANTOM	chr1	75798807	75799079
chr1:75824643-75824865;LUHMES	chr1	75824643	75824865
chr1:75838742-75839262;LUHMES	chr1	75838742	75839262
chr1:75841120-75841510;LUHMES	chr1	75841120	75841510
chr1:75889261-75890002;LUHMES	chr1	75889261	75890002
chr1:75972237-75972619;FANTOM	chr1	75972237	75972619
chr1:76080205-76080672;FANTOM	chr1	76080205	76080672
chr1:76085116-76085465;LUHMES	chr1	76085116	76085465
chr1:76086342-76086636;LUHMES	chr1	76086342	76086636
chr1:76090989-76091287;LUHMES	chr1	76090989	76091287
chr1:76091900-76092226;LUHMES	chr1	76091900	76092226
chr1:76096554-76096957;LUHMES	chr1	76096554	76096957
chr1:76195704-76196297;LUHMES	chr1	76195704	76196297
chr1:76201265-76201625;LUHMES	chr1	76201265	76201625
chr1:76541670-76541922;FANTOM	chr1	76541670	76541922
chr1:76579920-76580263;LUHMES	chr1	76579920	76580263
chr1:76589182-76589715;LUHMES	chr1	76589182	76589715
chr1:76621305-76621580;LUHMES	chr1	76621305	76621580
chr1:76655626-76655731;LUHMES	chr1	76655626	76655731
chr1:76663763-76664139;LUHMES	chr1	76663763	76664139
chr1:76738078-76738438;LUHMES	chr1	76738078	76738438
chr1:76746405-76746658;LUHMES	chr1	76746405	76746658
chr1:76751449-76751689;FANTOM	chr1	76751449	76751689
chr1:76940555-76940918;LUHMES	chr1	76940555	76940918
chr1:76942087-76942329;LUHMES	chr1	76942087	76942329
chr1:76984553-76984798;LUHMES	chr1	76984553	76984798
chr1:77005083-77005278;LUHMES	chr1	77005083	77005278
chr1:77051158-77051314;LUHMES	chr1	77051158	77051314
chr1:77337838-77338208;LUHMES	chr1	77337838	77338208
chr1:77385063-77385511;FANTOM	chr1	77385063	77385511
chr1:77403313-77403685;FANTOM	chr1	77403313	77403685
chr1:77420147-77420637;LUHMES	chr1	77420147	77420637
chr1:77448858-77449253;LUHMES	chr1	77448858	77449253
chr1:77520953-77521289;LUHMES	chr1	77520953	77521289
chr1:77525311-77525340;LUHMES	chr1	77525311	77525340
chr1:77545801-77546003;LUHMES	chr1	77545801	77546003
chr1:77585788-77586166;LUHMES	chr1	77585788	77586166
chr1:77666812-77666957;LUHMES	chr1	77666812	77666957
chr1:77714190-77714413;LUHMES	chr1	77714190	77714413
chr1:78067790-78068312;FANTOM	chr1	78067790	78068312
chr1:78113437-78113931;LUHMES	chr1	78113437	78113931
chr1:78132928-78133068;FANTOM	chr1	78132928	78133068
chr1:78133697-78134242;LUHMES	chr1	78133697	78134242
chr1:78166002-78166381;NETCAGE	chr1	78166002	78166381
chr1:78196845-78197195;FANTOM	chr1	78196845	78197195
chr1:78203965-78204284;LUHMES	chr1	78203965	78204284
chr1:78217598-78217985;LUHMES	chr1	78217598	78217985
chr1:78288657-78288832;LUHMES	chr1	78288657	78288832
chr1:78314934-78315145;LUHMES	chr1	78314934	78315145
chr1:78346266-78346555;LUHMES	chr1	78346266	78346555
chr1:78379267-78379607;LUHMES	chr1	78379267	78379607
chr1:78379897-78380037;LUHMES	chr1	78379897	78380037
chr1:78386302-78386347;FANTOM	chr1	78386302	78386347
chr1:78404062-78404594;FANTOM	chr1	78404062	78404594
chr1:78423142-78423521;FANTOM	chr1	78423142	78423521
chr1:78437322-78437592;NETCAGE	chr1	78437322	78437592
chr1:78438685-78438774;LUHMES	chr1	78438685	78438774
chr1:78441093-78441406;FANTOM	chr1	78441093	78441406
chr1:78442027-78442383;LUHMES	chr1	78442027	78442383
chr1:78449317-78449718;NETCAGE	chr1	78449317	78449718
chr1:78462637-78463120;LUHMES	chr1	78462637	78463120
chr1:78467083-78467481;LUHMES	chr1	78467083	78467481
chr1:79099852-79100232;FANTOM	chr1	79099852	79100232
chr1:79130249-79130595;LUHMES	chr1	79130249	79130595
chr1:79134138-79134537;LUHMES	chr1	79134138	79134537
chr1:81763915-81764024;LUHMES	chr1	81763915	81764024
chr1:82267499-82268082;NETCAGE	chr1	82267499	82268082
chr1:82268420-82269588;FANTOM	chr1	82268420	82269588
chr1:82292600-82292926;LUHMES	chr1	82292600	82292926
chr1:82364875-82365265;LUHMES	chr1	82364875	82365265
chr1:82369605-82369964;LUHMES	chr1	82369605	82369964
chr1:82423766-82424164;LUHMES	chr1	82423766	82424164
chr1:82441374-82441716;LUHMES	chr1	82441374	82441716
chr1:83568313-83568868;NETCAGE	chr1	83568313	83568868
chr1:83600591-83600935;NETCAGE	chr1	83600591	83600935
chr1:83648106-83648481;NETCAGE	chr1	83648106	83648481
chr1:84359777-84360185;LUHMES	chr1	84359777	84360185
chr1:84366151-84366636;LUHMES	chr1	84366151	84366636
chr1:84565296-84565652;FANTOM	chr1	84565296	84565652
chr1:84573459-84573962;LUHMES	chr1	84573459	84573962
chr1:84595977-84596310;LUHMES	chr1	84595977	84596310
chr1:84661611-84661949;LUHMES	chr1	84661611	84661949
chr1:84676944-84677087;LUHMES	chr1	84676944	84677087
chr1:84968610-84968985;LUHMES	chr1	84968610	84968985
chr1:84970111-84970722;FANTOM	chr1	84970111	84970722
chr1:85007374-85007584;FANTOM	chr1	85007374	85007584
chr1:85049005-85049203;FANTOM	chr1	85049005	85049203
chr1:85143846-85143980;FANTOM	chr1	85143846	85143980
chr1:85225280-85225579;FANTOM	chr1	85225280	85225579
chr1:85304763-85305051;LUHMES	chr1	85304763	85305051
chr1:85320078-85320332;FANTOM	chr1	85320078	85320332
chr1:85783147-85783531;LUHMES	chr1	85783147	85783531
chr1:85820094-85820484;NETCAGE	chr1	85820094	85820484
chr1:85836666-85837017;FANTOM	chr1	85836666	85837017
chr1:85896020-85896415;LUHMES	chr1	85896020	85896415
chr1:85907825-85908136;LUHMES	chr1	85907825	85908136
chr1:85908810-85908982;LUHMES	chr1	85908810	85908982
chr1:85909631-85909961;LUHMES	chr1	85909631	85909961
chr1:85923802-85924039;LUHMES	chr1	85923802	85924039
chr1:86010067-86010444;FANTOM	chr1	86010067	86010444
chr1:87171187-87171726;FANTOM	chr1	87171187	87171726
chr1:87400613-87401078;LUHMES	chr1	87400613	87401078
chr1:87406351-87406944;LUHMES	chr1	87406351	87406944
chr1:87429948-87430741;LUHMES	chr1	87429948	87430741
chr1:87444702-87445082;LUHMES	chr1	87444702	87445082
chr1:87462734-87463139;LUHMES	chr1	87462734	87463139
chr1:87474656-87475041;LUHMES	chr1	87474656	87475041
chr1:87499353-87499783;LUHMES	chr1	87499353	87499783
chr1:87523634-87524046;LUHMES	chr1	87523634	87524046
chr1:87524810-87525161;LUHMES	chr1	87524810	87525161
chr1:87545762-87546188;LUHMES	chr1	87545762	87546188
chr1:87556712-87557029;LUHMES	chr1	87556712	87557029
chr1:87800631-87801610;FANTOM	chr1	87800631	87801610
chr1:89182202-89182596;LUHMES	chr1	89182202	89182596
chr1:89203057-89203396;LUHMES	chr1	89203057	89203396
chr1:89227345-89227808;LUHMES	chr1	89227345	89227808
chr1:89229350-89229916;LUHMES	chr1	89229350	89229916
chr1:89255025-89255410;NETCAGE	chr1	89255025	89255410
chr1:89292974-89293196;LUHMES	chr1	89292974	89293196
chr1:89339924-89340210;FANTOM	chr1	89339924	89340210
chr1:89347585-89347849;LUHMES	chr1	89347585	89347849
chr1:89348882-89349249;LUHMES	chr1	89348882	89349249
chr1:89388480-89388601;LUHMES	chr1	89388480	89388601
chr1:89396656-89396912;LUHMES	chr1	89396656	89396912
chr1:89416086-89416145;LUHMES	chr1	89416086	89416145
chr1:90022562-90022945;FANTOM	chr1	90022562	90022945
chr1:90032556-90032702;FANTOM	chr1	90032556	90032702
chr1:90046943-90047322;LUHMES	chr1	90046943	90047322
chr1:90094606-90094782;LUHMES	chr1	90094606	90094782
chr1:90101821-90102213;FANTOM	chr1	90101821	90102213
chr1:90118663-90118931;LUHMES	chr1	90118663	90118931
chr1:90151268-90151430;LUHMES	chr1	90151268	90151430
chr1:90153439-90153806;FANTOM	chr1	90153439	90153806
chr1:90189523-90189798;FANTOM	chr1	90189523	90189798
chr1:90204490-90205244;FANTOM	chr1	90204490	90205244
chr1:90309838-90310280;FANTOM	chr1	90309838	90310280
chr1:90319744-90319959;FANTOM	chr1	90319744	90319959
chr1:90321378-90321621;FANTOM	chr1	90321378	90321621
chr1:90354379-90354923;LUHMES	chr1	90354379	90354923
chr1:90368197-90368541;LUHMES	chr1	90368197	90368541
chr1:90372321-90372729;FANTOM	chr1	90372321	90372729
chr1:90374317-90375036;FANTOM	chr1	90374317	90375036
chr1:90376424-90376756;FANTOM	chr1	90376424	90376756
chr1:90501643-90501980;LUHMES	chr1	90501643	90501980
chr1:91183313-91183764;FANTOM	chr1	91183313	91183764
chr1:91276633-91276806;LUHMES	chr1	91276633	91276806
chr1:91361231-91361653;FANTOM	chr1	91361231	91361653
chr1:91400027-91400487;LUHMES	chr1	91400027	91400487
chr1:91457898-91458459;LUHMES	chr1	91457898	91458459
chr1:91472225-91472812;FANTOM	chr1	91472225	91472812
chr1:91801781-91801846;FANTOM	chr1	91801781	91801846
chr1:91833700-91834103;LUHMES	chr1	91833700	91834103
chr1:92196214-92196626;FANTOM	chr1	92196214	92196626
chr1:92198149-92198440;FANTOM	chr1	92198149	92198440
chr1:92207658-92208030;LUHMES	chr1	92207658	92208030
chr1:92218581-92218971;FANTOM	chr1	92218581	92218971
chr1:92269494-92269966;FANTOM	chr1	92269494	92269966
chr1:92270160-92270686;FANTOM	chr1	92270160	92270686
chr1:92283477-92283856;NETCAGE	chr1	92283477	92283856
chr1:92292978-92293808;NETCAGE	chr1	92292978	92293808
chr1:92349465-92349701;LUHMES	chr1	92349465	92349701
chr1:92725087-92725311;FANTOM	chr1	92725087	92725311
chr1:92738452-92739007;LUHMES	chr1	92738452	92739007
chr1:92762315-92762617;LUHMES	chr1	92762315	92762617
chr1:92774739-92775089;NETCAGE	chr1	92774739	92775089
chr1:92777965-92778636;LUHMES	chr1	92777965	92778636
chr1:92794945-92795562;LUHMES	chr1	92794945	92795562
chr1:92822654-92823069;LUHMES	chr1	92822654	92823069
chr1:92823253-92823636;LUHMES	chr1	92823253	92823636
chr1:92841139-92841365;LUHMES	chr1	92841139	92841365
chr1:92854037-92854183;LUHMES	chr1	92854037	92854183
chr1:92859862-92860758;LUHMES	chr1	92859862	92860758
chr1:92972220-92972388;LUHMES	chr1	92972220	92972388
chr1:92992276-92992725;LUHMES	chr1	92992276	92992725
chr1:93002551-93002867;FANTOM	chr1	93002551	93002867
chr1:93045671-93046068;LUHMES	chr1	93045671	93046068
chr1:93055777-93055969;LUHMES	chr1	93055777	93055969
chr1:93078824-93079226;LUHMES	chr1	93078824	93079226
chr1:93102521-93102835;LUHMES	chr1	93102521	93102835
chr1:93151827-93152154;LUHMES	chr1	93151827	93152154
chr1:93179829-93180344;LUHMES	chr1	93179829	93180344
chr1:93181075-93181425;NETCAGE	chr1	93181075	93181425
chr1:93193643-93193922;LUHMES	chr1	93193643	93193922
chr1:93217403-93217734;LUHMES	chr1	93217403	93217734
chr1:93363853-93364214;LUHMES	chr1	93363853	93364214
chr1:93386726-93386941;FANTOM	chr1	93386726	93386941
chr1:93393951-93394343;LUHMES	chr1	93393951	93394343
chr1:93408847-93409156;FANTOM	chr1	93408847	93409156
chr1:93416826-93416922;NETCAGE	chr1	93416826	93416922
chr1:93425738-93426205;LUHMES	chr1	93425738	93426205
chr1:93427945-93428408;FANTOM	chr1	93427945	93428408
chr1:93550493-93550691;LUHMES	chr1	93550493	93550691
chr1:93552063-93552543;LUHMES	chr1	93552063	93552543
chr1:93600608-93600987;LUHMES	chr1	93600608	93600987
chr1:93622399-93623060;LUHMES	chr1	93622399	93623060
chr1:93630508-93630792;LUHMES	chr1	93630508	93630792
chr1:93631613-93632001;LUHMES	chr1	93631613	93632001
chr1:93632010-93632668;LUHMES	chr1	93632010	93632668
chr1:93634565-93634982;FANTOM	chr1	93634565	93634982
chr1:93669062-93669462;FANTOM	chr1	93669062	93669462
chr1:93696613-93696791;LUHMES	chr1	93696613	93696791
chr1:93697512-93697719;LUHMES	chr1	93697512	93697719
chr1:93709354-93709682;LUHMES	chr1	93709354	93709682
chr1:93711078-93711396;LUHMES	chr1	93711078	93711396
chr1:93712980-93713295;LUHMES	chr1	93712980	93713295
chr1:93714897-93715274;NETCAGE	chr1	93714897	93715274
chr1:93717291-93717361;LUHMES	chr1	93717291	93717361
chr1:93717574-93717936;LUHMES	chr1	93717574	93717936
chr1:93729028-93729154;NETCAGE	chr1	93729028	93729154
chr1:93737417-93737811;NETCAGE	chr1	93737417	93737811
chr1:93740561-93740569;LUHMES	chr1	93740561	93740569
chr1:93742035-93742369;LUHMES	chr1	93742035	93742369
chr1:93749026-93749418;NETCAGE	chr1	93749026	93749418
chr1:93756780-93756965;NETCAGE	chr1	93756780	93756965
chr1:93765865-93766225;LUHMES	chr1	93765865	93766225
chr1:93773027-93773315;FANTOM	chr1	93773027	93773315
chr1:93784517-93784933;LUHMES	chr1	93784517	93784933
chr1:93794331-93794676;LUHMES	chr1	93794331	93794676
chr1:93795150-93795462;LUHMES	chr1	93795150	93795462
chr1:93806739-93807078;FANTOM	chr1	93806739	93807078
chr1:93912466-93912796;NETCAGE	chr1	93912466	93912796
chr1:93914812-93914954;FANTOM	chr1	93914812	93914954
chr1:93930877-93931207;LUHMES	chr1	93930877	93931207
chr1:93940925-93941268;LUHMES	chr1	93940925	93941268
chr1:93944902-93945285;LUHMES	chr1	93944902	93945285
chr1:93966085-93966453;NETCAGE	chr1	93966085	93966453
chr1:93973397-93973723;LUHMES	chr1	93973397	93973723
chr1:93979788-93980587;LUHMES	chr1	93979788	93980587
chr1:94007993-94008357;FANTOM	chr1	94007993	94008357
chr1:94021310-94021626;FANTOM	chr1	94021310	94021626
chr1:94026299-94026760;NETCAGE	chr1	94026299	94026760
chr1:94029986-94030385;LUHMES	chr1	94029986	94030385
chr1:94034911-94035253;NETCAGE	chr1	94034911	94035253
chr1:94042972-94043503;LUHMES	chr1	94042972	94043503
chr1:94044953-94045323;LUHMES	chr1	94044953	94045323
chr1:94048957-94049345;LUHMES	chr1	94048957	94049345
chr1:94071840-94072041;LUHMES	chr1	94071840	94072041
chr1:94074954-94075351;NETCAGE	chr1	94074954	94075351
chr1:94075410-94076023;NETCAGE	chr1	94075410	94076023
chr1:94086814-94087020;LUHMES	chr1	94086814	94087020
chr1:94120315-94120605;LUHMES	chr1	94120315	94120605
chr1:94128784-94129026;LUHMES	chr1	94128784	94129026
chr1:94132200-94132559;LUHMES	chr1	94132200	94132559
chr1:94145547-94146118;FANTOM	chr1	94145547	94146118
chr1:94224546-94224929;FANTOM	chr1	94224546	94224929
chr1:94234014-94234407;FANTOM	chr1	94234014	94234407
chr1:94296850-94297053;LUHMES	chr1	94296850	94297053
chr1:94298328-94298644;LUHMES	chr1	94298328	94298644
chr1:94942840-94943109;LUHMES	chr1	94942840	94943109
chr1:95003688-95004160;FANTOM	chr1	95003688	95004160
chr1:95004368-95004688;LUHMES	chr1	95004368	95004688
chr1:95007995-95008302;FANTOM	chr1	95007995	95008302
chr1:95008693-95008821;FANTOM	chr1	95008693	95008821
chr1:95009926-95010072;FANTOM	chr1	95009926	95010072
[truncated: 45,353 more rows]
