# Supplementary material for: Transcriptional enhancers in human neuronal differentiation provide clues to neuronal disorders
Source: EMBO Rep. 2025 Feb 13;26(5):1212–37. doi: 10.1038/s44319-025-00372-1 (PMC11893885; doi:10.1038/s44319-025-00372-1)
Supplement: Supplementary file 4 — Dataset EV2 [file 44319_2025_372_MOESM4_ESM.xlsx]

## Sheet: Dataset EV2
Dataset EV2. List of differentially expressed promoters clustered into four groups.
Promoter	Chr	Start	End	Strand	Cluster
p1@TNFRSF18	chr1	1141927	1141985	-	1
p3@TNFRSF18	chr1	1142084	1142097	-	1
p@chr1:1143531..1143567,-	chr1	1143531	1143567	-	1
p1@SDF4	chr1	1167346	1167392	-	1
p3@SDF4	chr1	1167419	1167430	-	1
p2@SDF4	chr1	1167431	1167452	-	1
p1@B3GALT6	chr1	1167594	1167668	+	1
p1@UBE2J2	chr1	1209195	1209254	-	1
p1@DQ898177	chr1	1209374	1209424	+	1
p1@AURKAIP1	chr1	1310530	1310603	-	1
p2@ATAD3B	chr1	1413227	1413230	+	1
p2@uc001ahc.1	chr1	1590627	1590678	-	1
p1@TMEM52	chr1	1850703	1850724	-	1
p6@PRKCZ	chr1	1981834	1981887	+	1
p2@PRKCZ	chr1	1981890	1981945	+	1
p1@C1orf86	chr1	2126192	2126218	-	1
p2@PEX10	chr1	2345260	2345297	-	1
p3@PLCH2	chr1	2407723	2407740	+	1
p1@TNFRSF14	chr1	2487990	2488033	+	1
p1@ENST00000445317	chr1	2985420	2985438	-	1
p1@PRDM16	chr1	2985760	2985774	+	1
p3@MEGF6	chr1	3447923	3447933	-	1
p1@MEGF6	chr1	3447967	3447983	-	1
p2@MEGF6	chr1	3528034	3528077	-	1
p1@WRAP73	chr1	3566630	3566676	-	1
p1@RPL22	chr1	6259641	6259690	-	1
p4@RPL22	chr1	6259832	6259851	-	1
p@chr1:6268841..6268872,-	chr1	6268841	6268872	-	1
p2@RPL22	chr1	6269335	6269436	-	1
p4@PLEKHG5	chr1	6557441	6557457	-	1
p1@KLHL21	chr1	6662919	6662936	-	1
p2@THAP3	chr1	6684918	6684936	+	1
p1@VAMP3	chr1	7831323	7831414	+	1
p1@PARK7	chr1	8021713	8021788	+	1
p4@RERE	chr1	8483878	8483907	-	1
p@chr1:8923365..8923378,-	chr1	8923365	8923378	-	1
p12@ENO1	chr1	8926369	8926385	-	1
p@chr1:8927211..8927246,-	chr1	8927211	8927246	-	1
p4@ENO1	chr1	8934931	8934947	-	1
p3@ENO1	chr1	8938709	8938720	-	1
p1@ENO1	chr1	8938736	8938756	-	1
p2@ENO1	chr1	8938766	8938774	-	1
p1@H6PD	chr1	9294822	9294889	+	1
p@chr1:9488996..9489059,-	chr1	9488996	9489059	-	1
p@chr1:9489113..9489124,-	chr1	9489113	9489124	-	1
p1@TMEM201	chr1	9648921	9648982	+	1
p1@NMNAT1	chr1	10003486	10003551	+	1
p1@UBE4B	chr1	10092993	10093042	+	1
p1@PGD	chr1	10459111	10459138	+	1
p2@APITD1-CORT,p2@APITD1	chr1	10490477	10490553	+	1
p1@TARDBP	chr1	11072696	11072735	+	1
p1@UBIAD1	chr1	11333245	11333290	+	1
p2@UBIAD1	chr1	11333546	11333573	+	1
p1@MAD2L2	chr1	11741155	11741236	-	1
p3@MAD2L2	chr1	11751574	11751662	-	1
p5@MAD2L2	chr1	11751665	11751698	-	1
p2@AGTRAP	chr1	11796146	11796160	+	1
p1@AGTRAP	chr1	11796177	11796241	+	1
p1@KAZN	chr1	15250596	15250685	+	1
p1@EFHD2	chr1	15736359	15736463	+	1
p1@ENST00000321418,p1@ENST00000395968	chr1	16154714	16154754	+	1
p1@ENST00000535249	chr1	16162295	16162317	-	1
p1@SDHB	chr1	17380510	17380541	-	1
p2@SDHB	chr1	17380600	17380615	-	1
p3@SDHB	chr1	17380630	17380644	-	1
p6@ARHGEF10L	chr1	17914907	17914946	+	1
p1@IGSF21	chr1	18434257	18434308	+	1
p1@IFFO2	chr1	19283116	19283132	-	1
p2@IFFO2	chr1	19283163	19283175	-	1
p1@MRTO4	chr1	19578280	19578334	+	1
p1@AKR7A2	chr1	19638566	19638643	-	1
p1@MINOS1,p2@NBL1	chr1	19923454	19923553	+	1
p1@ENST00000457263	chr1	19934570	19934589	+	1
p8@CAMK2N1	chr1	20813209	20813232	-	1
p@chr1:20813249..20813258,-	chr1	20813249	20813258	-	1
p1@CDA	chr1	20915530	20915635	+	1
p1@DDOST	chr1	20987851	20987888	-	1
p2@DDOST	chr1	20987936	20987969	-	1
p2@HP1BP3	chr1	21113105	21113186	-	1
p2@ECE1	chr1	21616901	21616963	-	1
p1@ALPL	chr1	21835908	21835926	+	1
p@chr1:21894015..21894027,+	chr1	21894015	21894027	+	1
p@chr1:21894055..21894060,+	chr1	21894055	21894060	+	1
p1@HSPG2	chr1	22263793	22263811	-	1
p2@KDM1A	chr1	23345930	23345941	+	1
p1@C1orf213	chr1	23695680	23695739	+	1
p1@ID3	chr1	23885981	23886002	-	1
p1@RPL11	chr1	24018278	24018303	+	1
p4@RPL11	chr1	24019167	24019194	+	1
p1@HMGCL	chr1	24151903	24151939	-	1
p1@SRRM1	chr1	24969755	24969808	+	1
p4@SYF2	chr1	25558670	25558684	-	1
p1@SYF2	chr1	25558984	25559000	-	1
p1@LDLRAP1	chr1	25870089	25870161	+	1
p@chr1:26316072..26316085,-	chr1	26316072	26316085	-	1
p1@EXTL1	chr1	26348259	26348276	+	1
p@chr1:26610629..26610633,-	chr1	26610629	26610633	-	1
p1@CD52	chr1	26644441	26644455	+	1
p2@HMGN2	chr1	26798896	26798949	+	1
p1@HMGN2	chr1	26798955	26798996	+	1
p4@HMGN2	chr1	26799038	26799101	+	1
p1@ARID1A	chr1	27022485	27022543	+	1
p1@PIGV	chr1	27114656	27114712	+	1
p1@FAM46B	chr1	27339317	27339375	-	1
p1@WDTC1	chr1	27561104	27561159	+	1
p1@SYTL1	chr1	27668505	27668582	+	1
p2@WASF2	chr1	27816556	27816572	-	1
p3@WASF2	chr1	27816614	27816625	-	1
p1@WASF2	chr1	27816641	27816687	-	1
p1@PPP1R8	chr1	28157273	28157348	+	1
p2@RPA2	chr1	28241226	28241262	-	1
p1@DNAJC8	chr1	28559502	28559570	-	1
p@chr1:28573687..28573731,-	chr1	28573687	28573731	-	1
p1@RCC1,p1@SNHG3	chr1	28832548	28832568	+	1
p4@SNHG3	chr1	28833032	28833057	+	1
p3@SNHG3	chr1	28833063	28833094	+	1
p1@TAF12	chr1	28969530	28969605	-	1
p@chr1:28974768..28974797,-	chr1	28974768	28974797	-	1
p1@GMEB1	chr1	28995258	28995322	+	1
p5@YTHDF2	chr1	29063119	29063144	+	1
p3@YTHDF2	chr1	29063305	29063346	+	1
p1@ENST00000425821	chr1	29309148	29309157	-	1
p1@PTPRU	chr1	29563011	29563053	+	1
p1@PEF1	chr1	32110467	32110491	-	1
p18@COL16A1	chr1	32138785	32138796	-	1
p13@COL16A1	chr1	32138798	32138820	-	1
p16@COL16A1	chr1	32138825	32138837	-	1
p1@KPNA6	chr1	32573636	32573673	+	1
p1@EIF3I	chr1	32687995	32688014	+	1
p2@EIF3I	chr1	32688016	32688027	+	1
p2@HDAC1	chr1	32757668	32757713	+	1
p1@HDAC1	chr1	32757718	32757765	+	1
p@chr1:33145476..33145479,+	chr1	33145476	33145479	+	1
p2@YARS	chr1	33283001	33283023	-	1
p1@AK2	chr1	33502473	33502500	-	1
p1@ZMYM6NB	chr1	35450897	35450951	-	1
p@chr1:35654910..35654986,-	chr1	35654910	35654986	-	1
p1@PSMB2	chr1	36107099	36107169	-	1
p1@TRAPPC3	chr1	36615065	36615109	-	1
p@chr1:36769903..36769921,+	chr1	36769903	36769921	+	1
p1@FAM176B	chr1	36789194	36789256	-	1
p2@MRPS15	chr1	36929919	36929932	-	1
p1@MRPS15	chr1	36929936	36929999	-	1
p4@MRPS15	chr1	36930012	36930026	-	1
p1@CDCA8	chr1	38158178	38158237	+	1
p2@INPP5B	chr1	38397384	38397429	-	1
p1@MYCBP	chr1	39338994	39339060	-	1
p1@PABPC4	chr1	40042452	40042470	-	1
p1@HEYL	chr1	40105299	40105326	-	1
p1@PPIE	chr1	40204538	40204571	+	1
p1@PPT1	chr1	40562908	40562931	-	1
p3@NFYC	chr1	41157266	41157314	+	1
p1@NFYC	chr1	41157363	41157416	+	1
p2@NFYC	chr1	41157421	41157482	+	1
p8@NFYC	chr1	41204530	41204541	+	1
p1@CITED4	chr1	41328026	41328043	-	1
p1@FOXO6	chr1	41827095	41827155	+	1
p1@YBX1	chr1	43148059	43148108	+	1
p1@CDC20	chr1	43824639	43824659	+	1
p5@CDC20	chr1	43824761	43824772	+	1
p4@CDC20	chr1	43824791	43824802	+	1
p6@KDM4A	chr1	44115773	44115783	+	1
p2@KDM4A	chr1	44115789	44115813	+	1
p1@SLC6A9	chr1	44497118	44497176	-	1
p2@ERI3	chr1	44820948	44820968	-	1
p1@RNU5F-1	chr1	45187567	45187581	-	1
p1@RPS8	chr1	45241186	45241289	+	1
p1@BTBD19	chr1	45274177	45274242	+	1
p@chr1:45279557..45279588,+	chr1	45279557	45279588	+	1
p4@UROD	chr1	45478437	45478510	+	1
p2@MUTYH	chr1	45805630	45805655	-	1
p1@MMACHC	chr1	45965959	45966027	+	1
p1@NASP	chr1	46049706	46049723	+	1
p1@TMEM69	chr1	46153837	46153879	+	1
p1@IPP	chr1	46216286	46216346	-	1
p2@LRRC41	chr1	46768851	46768867	-	1
p4@LRRC41	chr1	46768929	46768940	-	1
p1@LRRC41	chr1	46768941	46768957	-	1
p3@LRRC41	chr1	46768991	46769026	-	1
p1@UQCRH	chr1	46769330	46769385	+	1
p1@ENST00000412769	chr1	48901372	48901373	+	1
p2@OSBPL9	chr1	52195498	52195540	+	1
p3@OSBPL9	chr1	52195542	52195555	+	1
p1@ORC1	chr1	52870063	52870102	-	1
p2@PRPF38A	chr1	52870227	52870243	+	1
p1@PRPF38A	chr1	52870263	52870294	+	1
p1@GPX7	chr1	53068020	53068087	+	1
p1@ENST00000437890	chr1	53238346	53238348	-	1
p2@SCP2	chr1	53392926	53392987	+	1
p1@SCP2	chr1	53480598	53480665	+	1
p1@CPT2	chr1	53662457	53662533	+	1
p1@C1orf123	chr1	53686261	53686329	-	1
p1@MAGOH	chr1	53704157	53704219	-	1
p1@TMEM48	chr1	54303949	54303979	-	1
p2@TMEM48	chr1	54304142	54304204	-	1
p3@LRRC42	chr1	54411715	54411760	+	1
p3@HSPB11	chr1	54411941	54411992	-	1
p1@LRRC42	chr1	54411995	54412063	+	1
p1@MRPL37	chr1	54665832	54665877	+	1
p1@ACOT11	chr1	55013889	55013912	+	1
p2@TTC4	chr1	55181490	55181506	+	1
p1@PARS2	chr1	55230165	55230222	-	1
p1@PPAP2B	chr1	57044980	57045112	-	1
p2@PPAP2B	chr1	57045207	57045226	-	1
p3@PPAP2B	chr1	57045228	57045242	-	1
p1@FGGY	chr1	59762730	59762773	+	1
p5@NFIA	chr1	61547781	61547809	+	1
p1@ITGB3BP	chr1	63988846	63988908	-	1
p2@PGM1	chr1	64058939	64058965	+	1
p1@PGM1	chr1	64059025	64059107	+	1
p4@PGM1	chr1	64059117	64059128	+	1
p1@RAVER2	chr1	65210721	65210770	+	1
p2@AK4	chr1	65613217	65613331	+	1
p1@AK4	chr1	65613852	65613892	+	1
p7@AK4	chr1	65614521	65614561	+	1
p4@AK4	chr1	65614668	65614688	+	1
p9@AK4	chr1	65614692	65614712	+	1
p6@AK4	chr1	65614716	65614745	+	1
p1@SERBP1	chr1	67896079	67896092	-	1
p2@SERBP1	chr1	67896095	67896106	-	1
p@chr1:68297623..68297669,-	chr1	68297623	68297669	-	1
p@chr1:68297749..68297781,-	chr1	68297749	68297781	-	1
p1@GNG12	chr1	68299054	68299126	-	1
p2@GNG12	chr1	68299130	68299160	-	1
p3@WLS	chr1	68659896	68659920	-	1
p2@WLS	chr1	68698222	68698245	-	1
p1@HHLA3	chr1	70820451	70820558	+	1
p1@CTH	chr1	70876926	70876963	+	1
p1@LRRIQ3	chr1	74663825	74663868	-	1
p1@TYW3	chr1	75198828	75198868	+	1
p1@ACADM	chr1	76190357	76190457	+	1
p1@RABGGTB	chr1	76251931	76251956	+	1
p4@RABGGTB	chr1	76253161	76253185	+	1
p2@ST6GALNAC3	chr1	76540475	76540526	+	1
p1@ENST00000535687	chr1	77594751	77594764	+	1
p1@NEXN	chr1	78354297	78354320	+	1
p3@NEXN	chr1	78354330	78354366	+	1
p1@DNAJB4	chr1	78470614	78470635	+	1
p@chr1:79107656..79107680,+	chr1	79107656	79107680	+	1
p2@SAMD13	chr1	84767377	84767397	+	1
p1@RPF1	chr1	84944926	84944966	+	1
p1@CYR61	chr1	86046433	86046453	+	1
p3@HS2ST1	chr1	87380591	87380619	+	1
p5@TGFBR3	chr1	92351552	92351563	-	1
p1@TGFBR3	chr1	92351667	92351689	-	1
p2@TGFBR3	chr1	92351701	92351724	-	1
p4@TGFBR3	chr1	92351735	92351746	-	1
p3@TGFBR3	chr1	92351748	92351761	-	1
p7@TGFBR3	chr1	92351769	92351780	-	1
p1@RPL5	chr1	93297586	93297609	+	1
p3@RPL5	chr1	93300357	93300363	+	1
p1@DR1	chr1	93811438	93811548	+	1
p2@DNTTIP2	chr1	94344754	94344768	-	1
p@chr1:94344824..94344835,+	chr1	94344824	94344835	+	1
p1@ARHGAP29	chr1	94703118	94703184	-	1
p1@ABCD3	chr1	94883931	94883980	+	1
p2@ABCD3	chr1	94883991	94884008	+	1
p3@ENST00000414374	chr1	95285742	95285755	-	1
p1@ENST00000414374,p1@ENST00000418366,p1@ENST00000421997	chr1	95285764	95285814	-	1
p1@SLC44A3	chr1	95285896	95285961	+	1
p2@SLC44A3	chr1	95286151	95286167	+	1
p1@ALG14	chr1	95538436	95538487	-	1
p2@SNX7	chr1	99127225	99127260	+	1
p1@AGL	chr1	100315613	100315691	+	1
p4@EXTL2	chr1	101360205	101360231	-	1
p1@DPH5	chr1	101491323	101491355	-	1
p1@GPSM2	chr1	109419596	109419640	+	1
p3@GPSM2	chr1	109419643	109419657	+	1
p2@PSRC1	chr1	109825719	109825745	-	1
p1@PSRC1	chr1	109825751	109825802	-	1
p1@MYBPHL	chr1	109849612	109849651	-	1
p2@GSTM2,p5@GSTM4	chr1	110198689	110198701	+	1
p1@KCNC4	chr1	110752913	110752963	+	1
p1@ATP5F1	chr1	111992064	111992142	+	1
p@chr1:111996903..111996917,+	chr1	111996903	111996917	+	1
p1@CAPZA1	chr1	113162434	113162462	+	1
p2@DCLRE1B	chr1	114448027	114448070	+	1
p1@OLFML3	chr1	114522049	114522131	+	1
p@chr1:115276698..115276741,-	chr1	115276698	115276741	-	1
p1@CSDE1	chr1	115300592	115300620	-	1
p1@NGF	chr1	115880852	115880877	-	1
p1@ENST00000445523	chr1	117602077	117602122	-	1
p1@MAN1A2	chr1	117910047	117910131	+	1
p1@FAM46C	chr1	118148662	118148681	+	1
p1@GDAP2	chr1	118472216	118472262	-	1
p1@WARS2	chr1	119683251	119683298	-	1
p1@NOTCH2	chr1	120612261	120612288	-	1
p1@ENST00000364688	chr1	145382755	145382759	+	1
p2@POLR3GL	chr1	145470352	145470381	-	1
p1@POLR3GL	chr1	145470383	145470414	-	1
p1@RBM8A	chr1	145507587	145507615	+	1
p1@PIAS3	chr1	145575227	145575319	+	1
p@chr1:146556295..146556310,-	chr1	146556295	146556310	-	1
p1@ACP6	chr1	147142358	147142407	-	1
p3@ACP6	chr1	147142635	147142652	-	1
p1@ENST00000391154	chr1	147994144	147994148	+	1
p1@ENST00000391242	chr1	149514253	149514258	-	1
p1@HIST2H2BF	chr1	149783922	149783929	-	1
p1@HIST2H2BE	chr1	149858227	149858237	-	1
p1@BOLA1	chr1	149858461	149858479	+	1
p1@HIST2H2AB	chr1	149859507	149859521	-	1
p3@BOLA1	chr1	149871114	149871134	+	1
p1@SF3B4	chr1	149899648	149899706	-	1
p@chr1:150204203..150204226,-	chr1	150204203	150204226	-	1
p6@ANP32E	chr1	150208291	150208309	-	1
p1@ANP32E	chr1	150208451	150208467	-	1
p7@ANP32E	chr1	150208498	150208509	-	1
p6@CA14	chr1	150230231	150230242	+	1
p1@CA14	chr1	150230431	150230501	+	1
p1@APH1A	chr1	150241341	150241433	-	1
p2@RPRD2	chr1	150336614	150336659	+	1
p@chr1:150533934..150533959,+	chr1	150533934	150533959	+	1
p1@MCL1	chr1	150552066	150552093	-	1
p1@ENSA	chr1	150602046	150602095	-	1
p1@PRUNE	chr1	150980889	150980965	+	1
p1@C1orf56	chr1	151020175	151020239	+	1
p3@PI4KB	chr1	151300160	151300196	-	1
p2@RFX5	chr1	151319654	151319698	-	1
p1@RFX5	chr1	151319710	151319774	-	1
p1@SELENBP1	chr1	151345171	151345188	-	1
p1@PSMB4	chr1	151372033	151372055	+	1
p1@MRPL9	chr1	151735937	151735998	-	1
p1@ENST00000420695	chr1	153505903	153505943	+	1
p1@AB464698	chr1	153507838	153507892	-	1
p2@AB464698	chr1	153507908	153507917	-	1
p1@S100A6	chr1	153508460	153508476	-	1
p2@S100A6	chr1	153508482	153508494	-	1
p5@S100A4	chr1	153517273	153517295	-	1
p4@S100A4	chr1	153517450	153517465	-	1
p2@S100A4	chr1	153517473	153517536	-	1
p3@S100A4	chr1	153517554	153517574	-	1
p1@S100A4	chr1	153518270	153518290	-	1
p2@S100A2	chr1	153538047	153538062	-	1
p1@S100A1	chr1	153600869	153600926	+	1
p2@S100A1	chr1	153603063	153603085	+	1
p3@S100A13	chr1	153606825	153606868	-	1
p2@ILF2	chr1	153643418	153643429	-	1
p1@ILF2	chr1	153643442	153643475	-	1
p1@uc001fdc.1	chr1	153895841	153895869	+	1
p2@CREB3L4	chr1	153939955	153940009	+	1
p5@SLC39A1	chr1	153940188	153940220	-	1
p1@CREB3L4	chr1	153940354	153940395	+	1
p4@RAB13	chr1	153958736	153958747	-	1
p5@RAB13	chr1	153958755	153958762	-	1
p2@RAB13	chr1	153958766	153958802	-	1
p3@RAB13	chr1	153958841	153958858	-	1
p1@RPS27	chr1	153963227	153963249	+	1
p1@ENST00000431295	chr1	153968073	153968077	+	1
p1@C1orf43	chr1	154193017	154193077	-	1
p2@C1orf43	chr1	154193091	154193119	-	1
p1@HAX1	chr1	154245073	154245147	+	1
p1@ADAR	chr1	154580616	154580695	-	1
p3@PMVK	chr1	154909117	154909140	-	1
p2@PMVK	chr1	154909329	154909418	-	1
p1@CKS1B	chr1	154947148	154947175	+	1
p2@SLC50A1	chr1	155108742	155108777	+	1
p1@DPM3	chr1	155112994	155113032	-	1
p2@MTX1	chr1	155178518	155178600	+	1
p1@MTX1	chr1	155179012	155179053	+	1
p1@RIT1	chr1	155881156	155881210	-	1
p1@LAMTOR2	chr1	156024552	156024657	+	1
p1@LMNA	chr1	156084491	156084510	+	1
p1@BGLAP,p1@PMF1-BGLAP,p1@PMF1	chr1	156182778	156182804	+	1
p3@CCT3	chr1	156294860	156294882	-	1
p1@CCT3	chr1	156308018	156308101	-	1
p1@IQGAP3	chr1	156542328	156542364	-	1
p1@APOA1BP	chr1	156561533	156561613	+	1
p1@GPATCH4	chr1	156571254	156571281	-	1
p7@HDGF	chr1	156714045	156714088	-	1
p4@HDGF	chr1	156721389	156721400	-	1
p6@HDGF	chr1	156722195	156722246	-	1
p@chr1:156830458..156830475,-	chr1	156830458	156830475	-	1
p1@NTRK1	chr1	156830650	156830666	+	1
p2@NTRK1	chr1	156830678	156830696	+	1
p1@KIRREL	chr1	157963391	157963454	+	1
p3@IGSF8	chr1	160068357	160068379	-	1
p1@IGSF8	chr1	160068383	160068419	-	1
p1@ATP1A2	chr1	160085501	160085562	+	1
p4@DCAF8	chr1	160232312	160232323	-	1
p1@DCAF8,p1@PEX19	chr1	160254913	160254943	-	1
p2@UFC1	chr1	161123536	161123588	+	1
p1@UFC1	chr1	161123758	161123792	+	1
p1@USP21	chr1	161129254	161129315	+	1
p1@B4GALT3	chr1	161147277	161147322	-	1
p1@NDUFS2	chr1	161172143	161172169	+	1
p1@SDHC	chr1	161284163	161284180	+	1
p1@UAP1	chr1	162531503	162531519	+	1
p1@HMGB3P6	chr1	164325977	164325981	+	1
p1@MGST3	chr1	165600436	165600508	+	1
p1@ALDH9A1	chr1	165667789	165667808	-	1
p2@ALDH9A1	chr1	165667812	165667841	-	1
p2@FAM78B	chr1	166135970	166136001	-	1
p4@FAM78B	chr1	166136036	166136047	-	1
p3@FAM78B	chr1	166136187	166136207	-	1
p1@FAM78B	chr1	166136210	166136243	-	1
p1@DUSP27	chr1	167063287	167063325	+	1
p2@DUSP27	chr1	167063338	167063351	+	1
p1@ENST00000450126	chr1	167132089	167132099	-	1
p1@CREG1	chr1	167522982	167523017	-	1
p1@DCAF6	chr1	167905894	167905954	+	1
p1@TIPRL	chr1	168148169	168148221	+	1
p1@C1orf114	chr1	169396666	169396719	-	1
p1@METTL18	chr1	169764026	169764077	-	1
p3@PRDX6	chr1	173446439	173446458	+	1
p1@PRDX6	chr1	173446463	173446490	+	1
p2@PRDX6	chr1	173446516	173446533	+	1
p2@DARS2	chr1	173793708	173793739	+	1
p1@CACYBP	chr1	174969146	174969239	+	1
p7@CACYBP	chr1	174969248	174969257	+	1
p1@MRPS14	chr1	174992544	174992576	-	1
p1@RALGPS2	chr1	178694362	178694400	+	1
p2@RALGPS2	chr1	178694408	178694442	+	1
p2@ACBD6	chr1	180471947	180472028	-	1
p6@KIAA1614	chr1	180897269	180897295	+	1
p1@IER5	chr1	181057828	181057846	+	1
p3@GLUL	chr1	182360498	182360541	-	1
p1@GLUL	chr1	182360918	182360933	-	1
p4@GLUL	chr1	182361070	182361115	-	1
p@chr1:183514302..183514314,+	chr1	183514302	183514314	+	1
p4@ARPC5	chr1	183605030	183605043	-	1
p1@MIR4426	chr1	192685272	192685274	+	1
p1@GLRX2	chr1	193074504	193074585	-	1
p2@CRB1	chr1	197237352	197237414	+	1
p@chr1:197872105..197872131,+	chr1	197872105	197872131	+	1
p2@C1orf106	chr1	200860649	200860697	+	1
p8@C1orf106	chr1	200860748	200860759	+	1
p1@CACNA1S	chr1	201081548	201081569	-	1
p1@TNNT2	chr1	201346801	201346815	-	1
p1@TNNI1	chr1	201390850	201390865	-	1
p2@PHLDA3	chr1	201438253	201438278	-	1
p1@SHISA4	chr1	201857992	201858055	+	1
p1@TIMM17A	chr1	201924624	201924652	+	1
p1@RNPEP	chr1	201951741	201951794	+	1
p2@RNPEP	chr1	201952478	201952534	+	1
p1@TMEM183A,p1@TMEM183B	chr1	202976493	202976530	+	1
p2@ZC3H11A	chr1	203764633	203764674	+	1
p1@SNRPE	chr1	203830703	203830740	+	1
p2@SNRPE	chr1	203830760	203830773	+	1
p1@PPP1R15B	chr1	204380932	204380953	-	1
p4@PPP1R15B	chr1	204380954	204380965	-	1
p@chr1:205698731..205698754,-	chr1	205698731	205698754	-	1
p2@NUCKS1	chr1	205719122	205719157	-	1
p1@NUCKS1	chr1	205719295	205719353	-	1
p4@SLC41A1	chr1	205782876	205782895	-	1
p1@AVPR1B	chr1	206223941	206223944	+	1
p2@IKBKE	chr1	206643787	206643803	+	1
p1@IKBKE	chr1	206643806	206643850	+	1
p1@EIF2D	chr1	206785789	206785833	-	1
p@chr1:210789950..210789954,+	chr1	210789950	210789954	+	1
p1@LINC00467	chr1	211556107	211556205	+	1
p1@PPP2R5A	chr1	212458725	212458790	+	1
p1@ENST00000416139	chr1	212482871	212482872	-	1
p2@NENF	chr1	212606219	212606230	+	1
p1@NENF	chr1	212606240	212606284	+	1
p1@PTPN14	chr1	214724899	214724960	-	1
p2@PTPN14	chr1	214724992	214725029	-	1
p3@PTPN14	chr1	214725098	214725133	-	1
p1@CENPF	chr1	214776516	214776565	+	1
p1@RRP15	chr1	218458625	218458660	+	1
p20@TGFB2	chr1	218519150	218519159	+	1
p12@TGFB2	chr1	218520129	218520145	+	1
p@chr1:218521634..218521641,+	chr1	218521634	218521641	+	1
p1@LOC643723	chr1	219347099	219347144	-	1
p1@EPRS	chr1	220219775	220219859	-	1
p1@IARS2	chr1	220267429	220267510	+	1
p1@MARC2	chr1	220921640	220921674	+	1
p1@BROX	chr1	222885884	222885916	+	1
p2@BROX	chr1	222886694	222886742	+	1
p@chr1:224033811..224033837,+	chr1	224033811	224033837	+	1
p3@CNIH4	chr1	224544507	224544518	+	1
p2@CNIH4	chr1	224544554	224544570	+	1
p@chr1:224692370..224692390,+	chr1	224692370	224692390	+	1
p1@LBR	chr1	225615723	225615802	-	1
p2@ENAH	chr1	225841018	225841044	-	1
p1@TMEM63A	chr1	226070016	226070087	-	1
p1@H3F3AP4,p2@H3F3A,p2@H3F3B	chr1	226250405	226250427	+	1
p2@MIXL1	chr1	226411208	226411223	+	1
p1@PARP1	chr1	226595741	226595818	-	1
p1@ADCK3	chr1	227127981	227128012	+	1
p2@ADCK3	chr1	227128015	227128032	+	1
p@chr1:227976240..227976261,+	chr1	227976240	227976261	+	1
p1@WNT9A	chr1	228135625	228135640	-	1
p2@GUK1	chr1	228327923	228327934	+	1
p1@GUK1	chr1	228327943	228328044	+	1
p6@GUK1	chr1	228332390	228332414	+	1
p1@OBSCN	chr1	228395726	228395751	+	1
p2@OBSCN	chr1	228395755	228395766	+	1
p1@HIST3H2A	chr1	228645556	228645580	-	1
p1@ARV1	chr1	231114810	231114854	+	1
p1@GNPAT	chr1	231376941	231376976	+	1
p1@ENST00000416221,p1@ENST00000454631	chr1	231664287	231664369	-	1
p1@NTPCR	chr1	233086326	233086415	+	1
p1@RPS7P3	chr1	233425237	233425243	-	1
p2@KCNK1	chr1	233749347	233749411	+	1
p6@KCNK1	chr1	233749556	233749570	+	1
p5@KCNK1	chr1	233749836	233749859	+	1
p1@ENST00000451795	chr1	234509077	234509177	-	1
p2@C1orf31	chr1	234509186	234509216	+	1
p1@C1orf31	chr1	234509223	234509305	+	1
p1@TOMM20	chr1	235292137	235292170	-	1
p1@B3GALNT2	chr1	235667716	235667786	-	1
p1@ERO1LB	chr1	236445251	236445266	-	1
p1@MTR	chr1	236958554	236958628	+	1
p1@FH	chr1	241683001	241683066	-	1
p1@MAP1LC3C	chr1	242162393	242162409	-	1
p@chr1:244013702..244013721,+	chr1	244013702	244013721	+	1
p@chr1:244211415..244211427,-	chr1	244211415	244211427	-	1
p@chr1:244214455..244214479,-	chr1	244214455	244214479	-	1
p@chr1:244215672..244215678,+	chr1	244215672	244215678	+	1
p1@ADSS	chr1	244615199	244615238	-	1
p3@PPPDE1	chr1	244816344	244816357	+	1
p1@PPPDE1	chr1	244816371	244816443	+	1
p1@FAM36A	chr1	244998947	244998975	+	1
p2@HNRNPU	chr1	245027833	245027855	-	1
p4@HNRNPU	chr1	245027866	245027876	-	1
p@chr1:245134140..245134165,+	chr1	245134140	245134165	+	1
p1@SCCPDH	chr1	246887640	246887723	+	1
p1@ZNF496	chr1	247495140	247495177	-	1
p2@ZMYND11	chr10	180856	180973	+	1
p3@NET1	chr10	5454505	5454540	+	1
p@chr10:5836906..5836919,-	chr10	5836906	5836919	-	1
p1@GDI2	chr10	5855382	5855404	-	1
p2@RBM17	chr10	6130946	6130960	+	1
p1@RBM17	chr10	6130966	6131047	+	1
p2@ATP5C1	chr10	7830112	7830121	+	1
p1@ATP5C1	chr10	7830125	7830151	+	1
p1@GATA3	chr10	8096631	8096660	+	1
p1@C10orf47	chr10	11865347	11865411	+	1
p2@DHTKD1	chr10	12110942	12110962	+	1
p2@CDC123	chr10	12237924	12237982	+	1
p3@NUDT5	chr10	12238071	12238154	-	1
p1@CCDC3	chr10	13043705	13043720	-	1
p1@PHYH	chr10	13342051	13342071	-	1
p5@PHYH	chr10	13342083	13342094	-	1
p2@PHYH	chr10	13342097	13342116	-	1
p1@SEPHS1	chr10	13390222	13390246	-	1
p1@CDNF	chr10	14880002	14880050	-	1
p1@MEIG1	chr10	15001359	15001397	+	1
p1@ACBD7	chr10	15130767	15130782	-	1
p6@RPP38	chr10	15139071	15139106	+	1
p@chr10:15412516..15412528,+	chr10	15412516	15412528	+	1
p1@FAM171A1	chr10	15413035	15413131	-	1
p1@ITGA8	chr10	15761884	15761936	-	1
p1@PTER	chr10	16478995	16479020	+	1
p1@VIM	chr10	17271266	17271286	+	1
p@chr10:17272625..17272692,+	chr10	17272625	17272692	+	1
p@chr10:17275758..17275914,+	chr10	17275758	17275914	+	1
p@chr10:17277832..17277867,+	chr10	17277832	17277867	+	1
p1@ARL5B	chr10	18948311	18948417	+	1
p1@C10orf114	chr10	21786179	21786228	-	1
p7@C10orf140	chr10	21806759	21806763	-	1
p@chr10:21809344..21809347,-	chr10	21809344	21809347	-	1
p@chr10:21815496..21815501,+	chr10	21815496	21815501	+	1
p1@COMMD3	chr10	22605304	22605372	+	1
p3@BMI1	chr10	22614547	22614588	+	1
p@chr10:24407264..24407270,-	chr10	24407264	24407270	-	1
p@chr10:24407319..24407323,-	chr10	24407319	24407323	-	1
p13@KIAA1217	chr10	24497704	24497743	+	1
p4@KIAA1217	chr10	24497824	24497864	+	1
p2@KIAA1217	chr10	24498060	24498101	+	1
p1@THNSL1	chr10	25305524	25305595	+	1
p3@MPP7	chr10	28591893	28591931	-	1
p1@MPP7	chr10	28591933	28591966	-	1
p@chr10:29839777..29839789,-	chr10	29839777	29839789	-	1
p@chr10:29909306..29909317,-	chr10	29909306	29909317	-	1
p@chr10:29909320..29909339,-	chr10	29909320	29909339	-	1
p12@SVIL	chr10	29923874	29923879	-	1
p1@SVIL	chr10	29923893	29923907	-	1
p@chr10:30020814..30020823,-	chr10	30020814	30020823	-	1
p4@SVIL	chr10	30024742	30024785	-	1
p4@CREM	chr10	35415882	35415941	+	1
p1@FZD8	chr10	35930025	35930031	-	1
p@chr10:35931071..35931086,-	chr10	35931071	35931086	-	1
p@chr10:35933517..35933546,-	chr10	35933517	35933546	-	1
p1@CSGALNACT2	chr10	43633883	43633904	+	1
p7@HNRNPF	chr10	43882591	43882618	-	1
p1@HNRNPF	chr10	43904608	43904640	-	1
p1@ZNF485	chr10	44101850	44101896	+	1
p2@ZNF32	chr10	44144264	44144286	-	1
p1@ZNF32	chr10	44144292	44144338	-	1
p1@CXCL12	chr10	44880536	44880553	-	1
p1@C10orf10	chr10	45474250	45474264	-	1
p1@ARHGAP22	chr10	49813090	49813198	-	1
p1@C10orf71	chr10	50507232	50507257	+	1
p3@C10orf71	chr10	50507262	50507282	+	1
p4@C10orf71	chr10	50507294	50507308	+	1
p1@NCOA4	chr10	51565188	51565236	+	1
p@chr10:52384676..52384719,+	chr10	52384676	52384719	+	1
p3@ENST00000430431	chr10	61513134	61513142	-	1
p2@ENST00000430431	chr10	61513159	61513172	-	1
p6@CCDC6	chr10	61666587	61666602	-	1
p1@RTKN2	chr10	64028400	64028433	-	1
p1@EGR2	chr10	64576105	64576133	-	1
p3@JMJD1C	chr10	65028677	65028708	-	1
p1@ENST00000414397	chr10	70259244	70259249	+	1
p1@DDX50	chr10	70661014	70661090	+	1
p2@COL13A1	chr10	71561704	71561747	+	1
p2@H2AFY2	chr10	71812562	71812573	+	1
p1@TYSND1	chr10	71906364	71906479	-	1
p1@PPA1	chr10	71993138	71993163	-	1
p2@PPA1	chr10	71993176	71993193	-	1
p1@LRRC20	chr10	72142364	72142395	-	1
p1@KIAA1274	chr10	72238517	72238595	+	1
p4@KIAA1274	chr10	72238698	72238712	+	1
p2@KIAA1274	chr10	72238717	72238746	+	1
p3@KIAA1274	chr10	72238747	72238760	+	1
p1@ADAMTS14	chr10	72432217	72432299	+	1
p3@PCBD1	chr10	72645686	72645703	-	1
p1@PCBD1	chr10	72648303	72648373	-	1
p1@UNC5B	chr10	72972281	72972336	+	1
p@chr10:73047521..73047525,+	chr10	73047521	73047525	+	1
p1@SLC29A3	chr10	73079000	73079024	+	1
p1@ANAPC16	chr10	73975742	73975830	+	1
p1@ASCC1	chr10	73976025	73976074	-	1
p1@DDIT4	chr10	74033672	74033688	+	1
p2@DDIT4	chr10	74033760	74033769	+	1
p3@DDIT4	chr10	74034090	74034110	+	1
p12@DDIT4	chr10	74034624	74034637	+	1
p9@DDIT4	chr10	74034702	74034715	+	1
p@chr10:74035366..74035390,+	chr10	74035366	74035390	+	1
p1@MICU1	chr10	74385811	74385859	-	1
p2@MICU1	chr10	74385876	74385891	-	1
p1@P4HA1	chr10	74856613	74856631	-	1
p1@NUDT13	chr10	74870253	74870287	+	1
p1@ANXA7	chr10	75173785	75173844	-	1
p1@ENST00000440913	chr10	75182495	75182499	-	1
p@chr10:75503753..75503804,-	chr10	75503753	75503804	-	1
p@chr10:75504005..75504036,-	chr10	75504005	75504036	-	1
p@chr10:75504063..75504077,-	chr10	75504063	75504077	-	1
p1@CHCHD1	chr10	75541796	75541836	+	1
p1@VCL	chr10	75757863	75757897	+	1
p2@ADK	chr10	75910969	75910989	+	1
p2@DUSP13	chr10	76868843	76868862	-	1
p1@VDAC2	chr10	76970533	76970602	+	1
p1@RPS24	chr10	79793612	79793631	+	1
p2@RPS24	chr10	79795098	79795122	+	1
p@chr10:79795270..79795297,+	chr10	79795270	79795297	+	1
p@chr10:81205747..81205762,+	chr10	81205747	81205762	+	1
p2@C10orf57	chr10	81839013	81839043	+	1
p2@ANXA11	chr10	81965307	81965351	-	1
p1@FAM213A	chr10	82168240	82168322	+	1
p2@FAM213A	chr10	82173573	82173606	+	1
p@chr10:82264533..82264536,+	chr10	82264533	82264536	+	1
p2@GHITM	chr10	85899247	85899273	+	1
p1@GHITM	chr10	85899276	85899324	+	1
p2@LDB3	chr10	88426533	88426556	+	1
p1@LIPA	chr10	91011548	91011636	-	1
p2@SNRPD2P1	chr10	91738412	91738433	+	1
p1@RPP30	chr10	92631715	92631746	+	1
p4@PCGF5	chr10	92980361	92980398	+	1
p2@PCGF5	chr10	92980399	92980458	+	1
p@chr10:93169439..93169455,+	chr10	93169439	93169455	+	1
p3@MARCH5	chr10	94051039	94051050	+	1
p1@IDE	chr10	94333784	94333860	-	1
p1@KIF11	chr10	94352870	94352930	+	1
p1@CEP55	chr10	95256356	95256408	+	1
p1@NOC3L	chr10	96122682	96122730	-	1
p3@ALDH18A1	chr10	97416557	97416573	-	1
p2@ALDH18A1	chr10	97416581	97416605	-	1
p4@ALDH18A1	chr10	97416616	97416625	-	1
p2@TCTN3	chr10	97453693	97453726	-	1
p1@CCNJ	chr10	97803280	97803348	+	1
p1@ARHGAP19	chr10	99052382	99052413	-	1
p4@RRP12	chr10	99123608	99123611	-	1
p1@EXOSC1	chr10	99205740	99205779	-	1
p1@UBTD1	chr10	99258637	99258751	+	1
p1@MARVELD1	chr10	99473455	99473561	+	1
p1@LOXL4	chr10	100027943	100027958	-	1
p1@HPS1	chr10	100206642	100206717	-	1
p1@COX15	chr10	101491828	101491900	-	1
p3@DNMBP	chr10	101673730	101673781	-	1
p4@DNMBP	chr10	101673782	101673798	-	1
p1@DNMBP	chr10	101769617	101769716	-	1
p@chr10:101945904..101945950,+	chr10	101945904	101945950	+	1
p2@SCD	chr10	102106829	102106869	+	1
p4@SCD	chr10	102106933	102106948	+	1
p3@LINC00263	chr10	102133377	102133394	+	1
p6@LZTS2	chr10	102758029	102758073	+	1
p14@LZTS2	chr10	102758133	102758139	+	1
p4@SFXN3	chr10	102791815	102791860	+	1
p2@KAZALD1	chr10	102820989	102821005	+	1
p4@KAZALD1	chr10	102821551	102821589	+	1
p1@FBXW4	chr10	103454876	103454962	-	1
p3@FGF8	chr10	103535835	103535845	-	1
p1@FGF8	chr10	103535862	103535880	-	1
p1@NPM3	chr10	103543145	103543177	-	1
p1@NFKB2	chr10	104155455	104155479	+	1
p2@CUEDC2	chr10	104192405	104192440	-	1
p@chr10:104402213..104402251,+	chr10	104402213	104402251	+	1
p@chr10:104403399..104403446,+	chr10	104403399	104403446	+	1
p1@C10orf32	chr10	104614008	104614042	+	1
p@chr10:104614236..104614277,-	chr10	104614236	104614277	-	1
p1@USMG5	chr10	105156198	105156248	-	1
p2@CALHM2	chr10	105212059	105212110	-	1
p1@CALHM2	chr10	105212113	105212139	-	1
p3@CALHM2	chr10	105212141	105212183	-	1
p4@OBFC1	chr10	105677503	105677526	-	1
p2@OBFC1	chr10	105677535	105677580	-	1
p@chr10:105726772..105726809,-	chr10	105726772	105726809	-	1
p2@SFR1	chr10	105881851	105881897	+	1
p1@SFR1	chr10	105881906	105881935	+	1
p1@GSTO1	chr10	106014625	106014684	+	1
p2@ITPRIP	chr10	106098163	106098181	-	1
p1@ITPRIP	chr10	106098189	106098232	-	1
p@chr10:106098270..106098302,+	chr10	106098270	106098302	+	1
p2@MXI1	chr10	111985713	111985774	+	1
p@chr10:112257453..112257476,-	chr10	112257453	112257476	-	1
p7@RBM20	chr10	112594902	112594947	+	1
p3@PDCD4	chr10	112631639	112631656	+	1
p1@PDCD4	chr10	112631661	112631695	+	1
p4@PDCD4	chr10	112631699	112631713	+	1
p2@TCF7L2	chr10	114710098	114710130	+	1
p1@CASP7	chr10	115439661	115439681	+	1
p1@NHLRC2	chr10	115614370	115614436	+	1
p@chr10:115802982..115802997,+	chr10	115802982	115802997	+	1
p2@ADRB1	chr10	115803583	115803609	+	1
p1@ADRB1	chr10	115803618	115803641	+	1
p2@ABLIM1	chr10	116286599	116286654	-	1
p1@EMX2OS	chr10	119301771	119301798	-	1
p2@EMX2OS	chr10	119301800	119301823	-	1
p11@EMX2OS	chr10	119301854	119301863	-	1
p7@EMX2	chr10	119301928	119301955	+	1
p8@EMX2	chr10	119302150	119302163	+	1
p6@EMX2	chr10	119302182	119302196	+	1
p1@EMX2	chr10	119302232	119302265	+	1
p2@EMX2	chr10	119303078	119303169	+	1
p10@EMX2	chr10	119307702	119307723	+	1
p2@ENST00000417968	chr10	119799712	119799720	+	1
p7@RAB11FIP2	chr10	119805558	119805572	-	1
p5@RAB11FIP2	chr10	119806085	119806108	-	1
p1@NANOS1	chr10	120789223	120789231	+	1
p8@EIF3A	chr10	120801607	120801644	-	1
p4@EIF3A	chr10	120801648	120801714	-	1
p@chr10:120810828..120810844,-	chr10	120810828	120810844	-	1
p1@EIF3A	chr10	120840309	120840338	-	1
p1@SFXN4	chr10	120925158	120925231	-	1
p1@PPAPDC1A	chr10	122216707	122216790	+	1
p1@NSMCE4A	chr10	123734683	123734738	-	1
p@chr10:123804015..123804053,+	chr10	123804015	123804053	+	1
p1@HTRA1	chr10	124221082	124221140	+	1
p1@PSTK	chr10	124739911	124739957	+	1
p1@ACADSB	chr10	124768482	124768542	+	1
p1@FAM53B	chr10	126432849	126432931	-	1
p2@FAM53B	chr10	126432932	126432958	-	1
p1@FLJ37035	chr10	127408011	127408106	-	1
p3@UROS	chr10	127511845	127511859	-	1
p1@BCCIP	chr10	127512106	127512130	+	1
p1@DHX32	chr10	127585004	127585080	-	1
p1@MKI67	chr10	129924611	129924662	-	1
p@chr10:130077036..130077085,+	chr10	130077036	130077085	+	1
p1@LOC387723	chr10	131909071	131909102	-	1
p1@GLRX3	chr10	131934643	131934687	+	1
p1@TCERG1L	chr10	133109947	133109995	-	1
p4@STK32C	chr10	134121401	134121430	-	1
p1@STK32C	chr10	134121438	134121485	-	1
p2@STK32C	chr10	134145321	134145369	-	1
p3@STK32C	chr10	134145373	134145398	-	1
p5@C10orf91	chr10	134257886	134257894	+	1
p@chr10:134258472..134258491,-	chr10	134258472	134258491	-	1
p1@C10orf91	chr10	134258649	134258668	+	1
p@chr10:134259182..134259198,+	chr10	134259182	134259198	+	1
p1@ENST00000455414,p1@uc001lln.2	chr10	134331745	134331767	-	1
p1@ZNF511	chr10	135122380	135122458	+	1
p3@TUBGCP2	chr10	135122603	135122647	-	1
p2@TUBGCP2	chr10	135122648	135122690	-	1
p1@PSMD13	chr11	236959	237015	+	1
p2@IFITM2	chr11	308143	308185	+	1
p1@IFITM2	chr11	308188	308207	+	1
p3@IFITM2	chr11	308217	308228	+	1
p2@IFITM1	chr11	314010	314046	+	1
p1@IFITM1	chr11	314052	314073	+	1
p1@IFITM3	chr11	320838	320875	-	1
p@chr11:406937..407000,-	chr11	406937	407000	-	1
p1@ANO9	chr11	441964	442029	-	1
p1@PTDSS2	chr11	450255	450334	+	1
p3@PTDSS2	chr11	450343	450365	+	1
p@chr11:494925..494951,-	chr11	494925	494951	-	1
p@chr11:557468..557509,-	chr11	557468	557509	-	1
p1@TALDO1	chr11	747411	747481	+	1
p1@RPLP2	chr11	809961	809977	+	1
p2@RPLP2	chr11	810221	810281	+	1
p5@RPLP2	chr11	812559	812587	+	1
p4@PNPLA2	chr11	821805	821820	+	1
p3@EFCAB4A	chr11	827285	827326	+	1
p10@EFCAB4A	chr11	827941	827978	+	1
p1@EFCAB4A	chr11	830434	830484	+	1
p2@POLR2L	chr11	842497	842506	-	1
p1@POLR2L	chr11	842509	842537	-	1
p1@MRPL23	chr11	1968548	1968589	+	1
p3@IGF2	chr11	2158507	2158526	-	1
p3@NAP1L4	chr11	3013603	3013621	-	1
p1@RHOG	chr11	3862172	3862200	-	1
p2@RRM1	chr11	4116005	4116047	+	1
p3@RRM1	chr11	4116108	4116133	+	1
p1@TRIM5	chr11	5706239	5706344	-	1
p2@TAF10	chr11	6632984	6633001	-	1
p1@CYB5R2	chr11	7694684	7694745	-	1
p1@EIF3F	chr11	8008875	8008892	+	1
p@chr11:8704167..8704224,-	chr11	8704167	8704224	-	1
p1@RPL27A	chr11	8704298	8704345	+	1
p5@RPL27A	chr11	8704773	8704792	+	1
p3@ST5	chr11	8892522	8892677	-	1
p2@ST5	chr11	8892907	8892925	-	1
p1@IPO7	chr11	9406169	9406210	+	1
p1@LOC644656	chr11	9482158	9482185	-	1
p2@LOC644656	chr11	9482193	9482212	-	1
p@chr11:9482656..9482660,+	chr11	9482656	9482660	+	1
p13@WEE1	chr11	9597049	9597068	+	1
p4@WEE1	chr11	9597081	9597109	+	1
p7@WEE1	chr11	9597131	9597169	+	1
p4@MRVI1	chr11	10715117	10715144	-	1
p11@MRVI1	chr11	10715145	10715156	-	1
p4@EIF4G2	chr11	10827517	10827597	-	1
p@chr11:10828394..10828421,-	chr11	10828394	10828421	-	1
p1@LOC729013	chr11	10879754	10879783	+	1
p1@ENST00000533941	chr11	10920714	10920763	-	1
p1@MICAL2	chr11	12132117	12132160	+	1
p2@RRAS2	chr11	14379997	14380064	-	1
p1@RRAS2	chr11	14380664	14380739	-	1
p1@COPB1	chr11	14521379	14521418	-	1
p1@PSMA1	chr11	14541872	14541956	-	1
p1@ENST00000459748	chr11	16996583	16996592	-	1
p1@RPS13	chr11	17099202	17099230	-	1
p@chr11:17375006..17375032,+	chr11	17375006	17375032	+	1
p1@SAAL1	chr11	18127594	18127636	-	1
p3@GTF2H1	chr11	18343800	18343869	+	1
p2@GTF2H1	chr11	18344088	18344105	+	1
p2@LDHA	chr11	18416135	18416147	+	1
p3@LDHA	chr11	18417890	18417941	+	1
p@chr11:19835258..19835277,+	chr11	19835258	19835277	+	1
p2@NAV2	chr11	20044375	20044414	+	1
p5@NAV2	chr11	20044502	20044530	+	1
p7@NAV2	chr11	20044539	20044565	+	1
p1@FANCF	chr11	22647350	22647396	-	1
p4@CCDC34	chr11	27384634	27384656	-	1
p2@CCDC34	chr11	27384695	27384718	-	1
p1@CCDC34	chr11	27384737	27384801	-	1
p1@BDNF-AS1	chr11	27528379	27528410	+	1
p1@KIF18A	chr11	28129656	28129735	-	1
p1@ELP4	chr11	31531291	31531345	+	1
p3@ELP4	chr11	31531467	31531481	+	1
p2@EIF3M	chr11	32605338	32605349	+	1
p1@EIF3M	chr11	32605350	32605410	+	1
p6@CAPRIN1	chr11	34073898	34073914	+	1
p5@CAPRIN1	chr11	34073931	34073975	+	1
p1@NAT10	chr11	34127142	34127189	+	1
p1@APIP	chr11	34937858	34937944	-	1
p1@C11orf74	chr11	36616044	36616095	+	1
p5@HSD17B12	chr11	43702151	43702162	+	1
p2@CD82	chr11	44587181	44587196	+	1
p1@CD82	chr11	44587206	44587242	+	1
p6@TP53I11	chr11	44956290	44956305	-	1
p5@TP53I11	chr11	44972325	44972336	-	1
p2@TP53I11	chr11	44972390	44972417	-	1
p13@DGKZ	chr11	46354142	46354171	+	1
p9@DGKZ	chr11	46354214	46354236	+	1
p5@DGKZ	chr11	46354459	46354485	+	1
p1@ZNF408	chr11	46722560	46722595	+	1
p1@LRP4	chr11	46940074	46940135	-	1
p1@PACSIN3	chr11	47207950	47208000	-	1
p2@DDB2	chr11	47236489	47236567	+	1
p3@NR1H3	chr11	47279248	47279264	+	1
p1@RAPSN	chr11	47470682	47470693	-	1
p2@PTPMT1	chr11	47587098	47587122	+	1
p1@NDUFS3	chr11	47600598	47600642	+	1
p2@PTPRJ	chr11	48002224	48002276	+	1
p1@SSRP1	chr11	57103327	57103372	-	1
p2@C11orf31	chr11	57508923	57508970	+	1
p3@C11orf31	chr11	57508973	57509018	+	1
p1@C11orf31	chr11	57509020	57509067	+	1
p1@MRPL16	chr11	59578202	59578274	-	1
p1@CCDC86	chr11	60609568	60609594	+	1
p1@TMEM109	chr11	60681611	60681706	+	1
p1@DAK	chr11	61100676	61100734	+	1
p3@DAK	chr11	61100735	61100754	+	1
p4@DAK	chr11	61112752	61112810	+	1
p1@TMEM216	chr11	61160049	61160092	+	1
p2@TMEM216	chr11	61160093	61160114	+	1
p1@DAGLA	chr11	61447845	61447910	+	1
p1@C11orf9	chr11	61520075	61520136	+	1
p1@C11orf10	chr11	61560053	61560091	-	1
p1@ENST00000545986	chr11	61582118	61582122	-	1
p1@EEF1G	chr11	62341318	62341402	-	1
p2@EEF1G	chr11	62341476	62341499	-	1
p1@EML3	chr11	62380199	62380265	-	1
p10@C11orf48	chr11	62432550	62432558	-	1
p1@METTL12	chr11	62432777	62432794	+	1
p1@C11orf83	chr11	62439136	62439162	+	1
p1@BSCL2	chr11	62473706	62473775	-	1
p4@BSCL2	chr11	62473776	62473793	-	1
p2@BSCL2	chr11	62476965	62477028	-	1
p3@TTC9C	chr11	62495641	62495662	+	1
p1@ZBTB3	chr11	62521614	62521646	-	1
p2@POLR2G	chr11	62529008	62529033	+	1
p1@POLR2G	chr11	62529042	62529070	+	1
p1@TMEM179B	chr11	62554860	62554902	+	1
p1@NXF1	chr11	62572901	62572919	-	1
p1@SNHG1	chr11	62623340	62623364	-	1
p2@RTN3	chr11	63449077	63449099	+	1
p1@RCOR2	chr11	63684602	63684664	-	1
p1@COX8A	chr11	63742050	63742104	+	1
p1@ENST00000535431	chr11	63742116	63742139	+	1
p@chr11:63743693..63743720,+	chr11	63743693	63743720	+	1
p1@TRPT1	chr11	63993601	63993689	-	1
p2@TRPT1	chr11	63993690	63993701	-	1
p1@NUDT22	chr11	63993738	63993778	+	1
p2@DNAJC4	chr11	63997941	63997963	+	1
p@chr11:64008355..64008371,-	chr11	64008355	64008371	-	1
p1@PLCB3	chr11	64018955	64019030	+	1
p@chr11:64020027..64020062,-	chr11	64020027	64020062	-	1
p3@GPR137	chr11	64037688	64037776	+	1
p1@GPR137	chr11	64052294	64052347	+	1
p2@C11orf20	chr11	64068136	64068191	+	1
p1@ESRRA	chr11	64073022	64073056	+	1
p@chr11:64108369..64108380,+	chr11	64108369	64108380	+	1
p@chr11:64108398..64108415,+	chr11	64108398	64108415	+	1
p4@SF1	chr11	64546263	64546274	-	1
p1@ATG2A	chr11	64684672	64684687	-	1
p2@PPP2R5B	chr11	64685026	64685046	+	1
p1@GPHA2	chr11	64703363	64703366	-	1
p1@ARL2,p1@SNX15	chr11	64781575	64781655	+	1
p1@ZFPL1	chr11	64851666	64851728	+	1
p1@ZNHIT2	chr11	64885111	64885202	-	1
p1@FAU	chr11	64889592	64889615	-	1
p2@FAU	chr11	64889651	64889664	-	1
p5@POLA2	chr11	65061478	65061500	+	1
p4@POLA2	chr11	65061588	65061622	+	1
p13@POLA2	chr11	65061637	65061642	+	1
p@chr11:65082148..65082170,-	chr11	65082148	65082170	-	1
p2@CDC42EP2	chr11	65082324	65082344	+	1
p1@CDC42EP2	chr11	65082349	65082378	+	1
p@chr11:65357541..65357549,+	chr11	65357541	65357549	+	1
p5@MAP3K11	chr11	65374430	65374474	-	1
p1@KAT5	chr11	65479702	65479731	+	1
p@chr11:65622838..65622851,-	chr11	65622838	65622851	-	1
p3@CFL1	chr11	65623511	65623549	-	1
p11@CFL1	chr11	65623555	65623564	-	1
p@chr11:65682826..65682865,+	chr11	65682826	65682865	+	1
p2@BANF1	chr11	65769696	65769743	+	1
p5@BANF1	chr11	65769758	65769782	+	1
p1@BANF1	chr11	65769946	65769992	+	1
p2@RAB1B	chr11	66036047	66036079	+	1
p3@RIN1	chr11	66103932	66103945	-	1
p1@MRPL11	chr11	66206260	66206325	-	1
p1@ENST00000525142,p1@ENST00000527092,p1@ENST00000527274	chr11	66247693	66247738	-	1
p1@ACTN3	chr11	66314367	66314384	+	1
p4@CCS	chr11	66367106	66367110	+	1
p2@RBM14-RBM4,p3@RBM4	chr11	66406132	66406143	+	1
p2@RBM4	chr11	66406149	66406184	+	1
p@chr11:66495923..66495937,-	chr11	66495923	66495937	-	1
p2@PC	chr11	66725820	66725831	-	1
p1@PC	chr11	66725837	66725869	-	1
p@chr11:67044625..67044667,+	chr11	67044625	67044667	+	1
p@chr11:67045247..67045261,+	chr11	67045247	67045261	+	1
p1@SSH3	chr11	67070968	67071046	+	1
p1@POLD4	chr11	67120974	67121041	-	1
p@chr11:67169536..67169551,+	chr11	67169536	67169551	+	1
p1@RPS6KB2	chr11	67195917	67195996	+	1
p3@CDK2AP2	chr11	67275590	67275616	-	1
p12@GSTP1	chr11	67351960	67351976	+	1
p1@NDUFV1	chr11	67374365	67374437	+	1
p2@NDUFV1	chr11	67377936	67377955	+	1
p1@RPL37P2	chr11	67450549	67450556	-	1
p2@NDUFS8	chr11	67798090	67798101	+	1
p1@NDUFS8	chr11	67798114	67798185	+	1
p@chr11:67806376..67806396,-	chr11	67806376	67806396	-	1
p1@CPT1A	chr11	68609300	68609356	-	1
p2@CPT1A	chr11	68609377	68609398	-	1
p1@MRPL21	chr11	68671264	68671311	-	1
p1@CCND1	chr11	69455914	69455932	+	1
p1@ENST00000529369	chr11	71159640	71159684	+	1
p2@ENST00000529369	chr11	71159685	71159742	+	1
p1@FAM86C1	chr11	71498552	71498587	+	1
p5@NUMA1	chr11	71752572	71752598	-	1
p1@LAMTOR1	chr11	71814276	71814349	-	1
p3@C11orf51	chr11	71823266	71823296	-	1
p1@C11orf51	chr11	71823715	71823792	-	1
p2@C11orf51	chr11	71823796	71823826	-	1
p1@CLPB	chr11	72145527	72145607	-	1
p2@ARAP1	chr11	72463421	72463482	-	1
p5@STARD10	chr11	72492878	72492899	-	1
p1@STARD10	chr11	72492903	72492966	-	1
p5@ARAP1	chr11	72504638	72504680	-	1
p4@STARD10	chr11	72505077	72505124	-	1
p1@ATG16L2	chr11	72525425	72525486	+	1
p2@P2RY2	chr11	72929601	72929643	+	1
p1@MRPL48	chr11	73498898	73498965	+	1
p1@UCP2	chr11	73693878	73693896	-	1
p@chr11:73694005..73694008,+	chr11	73694005	73694008	+	1
p1@LIPT2	chr11	74204742	74204775	-	1
p1@ENST00000428553	chr11	74457229	74457239	-	1
p1@RNF169	chr11	74459876	74459930	+	1
p1@RPS3	chr11	75110555	75110574	+	1
p2@SNORD15B	chr11	75115104	75115106	+	1
p2@SERPINH1	chr11	75273154	75273234	+	1
p1@SERPINH1	chr11	75273246	75273340	+	1
p@chr11:75279806..75279844,+	chr11	75279806	75279844	+	1
p@chr11:75279846..75279855,+	chr11	75279846	75279855	+	1
p2@WNT11	chr11	75917529	75917555	-	1
p1@WNT11	chr11	75921800	75921806	-	1
p2@ENST00000530759	chr11	76155656	76155676	-	1
p1@ENST00000530759	chr11	76155700	76155736	-	1
p1@TSKU	chr11	76494340	76494391	+	1
p2@TSKU	chr11	76494393	76494407	+	1
p3@MYO7A	chr11	76839251	76839265	+	1
p1@MYO7A	chr11	76839283	76839302	+	1
p@chr11:76849298..76849347,+	chr11	76849298	76849347	+	1
p2@MYO7A	chr11	76883803	76883839	+	1
p@chr11:76886405..76886416,+	chr11	76886405	76886416	+	1
p1@CLNS1A	chr11	77348821	77348860	-	1
p1@C11orf67	chr11	77532171	77532210	+	1
p2@C11orf67	chr11	77532233	77532244	+	1
p1@NDUFC2-KCTD14,p1@NDUFC2	chr11	77790870	77790934	-	1
p1@ENST00000536099	chr11	82400569	82400571	+	1
p1@PRCP	chr11	82611448	82611492	-	1
p3@CCDC90B	chr11	82997046	82997059	-	1
p2@CCDC90B	chr11	82997371	82997416	-	1
p1@TMEM126A	chr11	85359002	85359038	+	1
p2@C11orf73	chr11	86013257	86013298	+	1
p2@TMEM135	chr11	86748957	86748996	+	1
p1@TMEM135	chr11	86749035	86749087	+	1
p1@C11orf75	chr11	93276475	93276505	-	1
p3@C11orf75	chr11	93276514	93276543	-	1
p2@C11orf75	chr11	93276548	93276565	-	1
p2@C11orf54	chr11	93474760	93474784	+	1
p1@MRE11A	chr11	94226964	94227025	-	1
p1@CWC15	chr11	94706705	94706746	-	1
p1@SESN3	chr11	94964354	94964374	-	1
p1@ENST00000540692	chr11	94964744	94964758	+	1
p2@CEP57	chr11	95523735	95523755	+	1
p1@MTMR2	chr11	95657231	95657287	-	1
p9@CCDC82	chr11	96122941	96122952	-	1
p2@CNTN5	chr11	98891671	98891695	+	1
p1@CNTN5	chr11	98891735	98891753	+	1
p4@YAP1	chr11	101980791	101980865	+	1
p2@YAP1	chr11	101981127	101981164	+	1
p1@YAP1	chr11	101981169	101981187	+	1
p6@YAP1	chr11	101981263	101981288	+	1
p5@YAP1	chr11	101981353	101981380	+	1
p3@YAP1	chr11	101981423	101981503	+	1
p@chr11:101982273..101982293,+	chr11	101982273	101982293	+	1
p4@DYNC2H1	chr11	102980214	102980231	+	1
p1@DYNC2H1	chr11	102980255	102980304	+	1
p1@ACAT1	chr11	107992284	107992300	+	1
p2@ACAT1	chr11	107992316	107992330	+	1
p1@KDELC2	chr11	108369101	108369157	-	1
p2@RDX	chr11	110167352	110167378	-	1
p4@FDX1	chr11	110300811	110300825	+	1
p1@LAYN	chr11	111411394	111411505	+	1
p5@PPP2R1B	chr11	111636743	111636759	-	1
p1@C11orf1	chr11	111750206	111750279	+	1
p2@DLAT	chr11	111895845	111895876	+	1
p3@DLAT	chr11	111895882	111895907	+	1
p1@C11orf57	chr11	111945015	111945069	+	1
p1@SDHD	chr11	111957580	111957611	+	1
p1@TTC12	chr11	113185292	113185325	+	1
p1@USP28	chr11	113746212	113746268	-	1
p1@ZBTB16	chr11	113930425	113930471	+	1
p7@NNMT	chr11	114128522	114128543	+	1
p7@RBM7	chr11	114271463	114271474	+	1
p1@CEP164	chr11	117198852	117198873	+	1
p8@CEP164	chr11	117281609	117281614	+	1
p4@ATP5L	chr11	118272059	118272104	+	1
p3@ATP5L	chr11	118272301	118272312	+	1
p1@ATP5L	chr11	118272314	118272327	+	1
p2@ATP5L	chr11	118272328	118272342	+	1
p1@ENST00000556583	chr11	118401816	118401871	-	1
p1@ARCN1	chr11	118443098	118443146	+	1
p2@BCL9L	chr11	118781206	118781272	-	1
p1@MIR4492	chr11	118781361	118781392	+	1
p11@BCL9L	chr11	118789709	118789738	-	1
p1@BCL9L	chr11	118796625	118796657	-	1
p3@RPS25	chr11	118888744	118888769	-	1
p1@RPS25	chr11	118889041	118889062	-	1
p2@RPS25	chr11	118889323	118889408	-	1
p1@SLC37A4	chr11	118901559	118901621	-	1
p1@HMBS	chr11	118955583	118955629	+	1
p1@OAF	chr11	120081699	120081755	+	1
p1@HSPA8	chr11	122932835	122932852	-	1
p@chr11:122933335..122933379,+	chr11	122933335	122933379	+	1
p1@ENST00000533341,p1@uc001pyu.2	chr11	123300967	123300994	+	1
p1@SPA17	chr11	124543784	124543824	+	1
p3@EI24	chr11	125439278	125439294	+	1
p1@ENST00000530526	chr11	125462344	125462395	-	1
p@chr11:125495765..125495811,-	chr11	125495765	125495811	-	1
p2@CDON	chr11	125932870	125932883	-	1
p1@RPUSD4	chr11	126081532	126081568	-	1
p1@DCPS	chr11	126173943	126173969	+	1
p1@THYN1	chr11	134123169	134123301	-	1
p7@B4GALNT3	chr12	652294	652303	+	1
p1@ENST00000318291,p1@uc009zdl.1	chr12	752012	752086	+	1
p2@FOXM1	chr12	2986206	2986258	-	1
p4@TEAD4	chr12	3068501	3068515	+	1
p1@TEAD4	chr12	3068544	3068597	+	1
p@chr12:3186399..3186416,-	chr12	3186399	3186416	-	1
p1@TSPAN9	chr12	3186526	3186575	+	1
p2@TSPAN9	chr12	3186576	3186599	+	1
p@chr12:3309707..3309724,+	chr12	3309707	3309724	+	1
p1@ENST00000536809	chr12	3321111	3321117	-	1
p3@TSPAN9	chr12	3394446	3394452	+	1
p@chr12:4430100..4430124,-	chr12	4430100	4430124	-	1
p1@DYRK4,p1@NDUFA9	chr12	4714050	4714139	+	1
p2@NDUFA9	chr12	4758264	4758314	+	1
p@chr12:6446029..6446033,+	chr12	6446029	6446033	+	1
p3@TNFRSF1A	chr12	6451163	6451182	-	1
p2@TNFRSF1A	chr12	6451186	6451216	-	1
p@chr12:6559594..6559599,+	chr12	6559594	6559599	+	1
p@chr12:6559604..6559609,+	chr12	6559604	6559609	+	1
p1@ENST00000538616	chr12	6560623	6560637	-	1
p1@LOC678655	chr12	6560658	6560789	-	1
p1@VAMP1	chr12	6579833	6579850	-	1
p1@MRPL51	chr12	6602406	6602440	-	1
p2@NCAPD2	chr12	6602517	6602559	+	1
p2@MRPL51	chr12	6602955	6603022	-	1
p1@NCAPD2	chr12	6603253	6603303	+	1
p1@GAPDH	chr12	6643676	6643693	+	1
p13@GAPDH	chr12	6645636	6645677	+	1
p8@GAPDH	chr12	6646104	6646127	+	1
p2@GAPDH	chr12	6647043	6647106	+	1
p40@CHD4	chr12	6712299	6712308	-	1
p4@ZNF384	chr12	6798731	6798751	-	1
p3@PTMS	chr12	6875310	6875322	+	1
p2@PTMS	chr12	6875684	6875720	+	1
p@chr12:6946249..6946253,+	chr12	6946249	6946253	+	1
p1@LRRC23	chr12	7013965	7014045	+	1
p@chr12:7035161..7035176,+	chr12	7035161	7035176	+	1
p14@ATN1	chr12	7046847	7046875	+	1
p1@RNU7-1,p4@C12orf57	chr12	7052974	7052985	+	1
p1@C12orf57	chr12	7053172	7053197	+	1
p2@C12orf57	chr12	7053228	7053260	+	1
p3@SCARNA12	chr12	7076832	7076838	-	1
p1@PHB2	chr12	7079807	7079848	-	1
p1@EMG1	chr12	7080067	7080090	+	1
p5@CSDA	chr12	10870927	10870966	-	1
p1@DDX47	chr12	12966271	12966302	+	1
p1@RPL13AP20	chr12	13028407	13028418	+	1
p8@ATF7IP	chr12	14561422	14561431	+	1
p@chr12:14570875..14570907,+	chr12	14570875	14570907	+	1
p@chr12:14570928..14570945,+	chr12	14570928	14570945	+	1
p1@PLBD1	chr12	14720648	14720822	-	1
p2@PLBD1	chr12	14720824	14720850	-	1
p7@HIST1H4A,p7@HIST1H4B,p7@HIST1H4D,p7@HIST1H4E,p7@HIST1H4H,p7@HIST1H4I,p7@HIST1H4J,p7@HIST1H4K,p7@HIST1H4L,p7@HIST2H4A,p7@HIST2H4B,p7@HIST4H4,p8@HIST1H4C,p8@HIST1H4F	chr12	14924056	14924073	-	1
p1@H2AFJ	chr12	14927297	14927347	+	1
p2@H2AFJ	chr12	14927364	14927375	+	1
p2@C12orf60	chr12	14956639	14956654	+	1
p@chr12:15841465..15841469,+	chr12	15841465	15841469	+	1
p2@DERA	chr12	16064246	16064257	+	1
p1@DERA	chr12	16064258	16064308	+	1
p4@MGST1	chr12	16500526	16500542	+	1
p3@MGST1	chr12	16500545	16500556	+	1
p1@MGST1	chr12	16500571	16500598	+	1
p2@MGST1	chr12	16500599	16500618	+	1
p1@LDHB	chr12	21810765	21810783	-	1
p1@KCNJ8	chr12	21927622	21927664	-	1
p2@SOX5	chr12	24102576	24102623	-	1
p@chr12:24995147..24995162,-	chr12	24995147	24995162	-	1
p1@SSPN	chr12	26348477	26348525	+	1
p1@FGFR1OP2	chr12	27091387	27091425	+	1
p1@MRPS35	chr12	27863728	27863778	+	1
p1@YARS2	chr12	32908809	32908840	-	1
p4@CPNE8	chr12	39300561	39300588	-	1
p1@ZCRB1	chr12	42719885	42719926	-	1
p1@TWF1	chr12	44200112	44200136	-	1
p2@TWF1	chr12	44200146	44200157	-	1
p1@TMEM117	chr12	44229846	44229916	+	1
p3@LOC400027	chr12	46121375	46121393	-	1
p4@LOC400027	chr12	46121554	46121577	-	1
p6@LOC400027	chr12	46121579	46121601	-	1
p1@ENST00000547799	chr12	48099890	48099913	+	1
p1@COL2A1	chr12	48398250	48398267	-	1
p2@COL2A1	chr12	48398282	48398296	-	1
p3@ASB8	chr12	48551366	48551383	-	1
p2@PRKAG1	chr12	49412525	49412539	-	1
p1@PRKAG1	chr12	49412541	49412580	-	1
p3@PRKAG1	chr12	49412588	49412594	-	1
p1@TROAP	chr12	49717021	49717079	+	1
p2@TROAP	chr12	49717081	49717088	+	1
p1@SMARCD1	chr12	50478977	50479040	+	1
p3@SMARCD1	chr12	50479101	50479108	+	1
p2@C12orf62	chr12	50505950	50505962	+	1
p5@LIMA1	chr12	50616353	50616362	-	1
p2@LIMA1	chr12	50677255	50677324	-	1
p@chr12:51157701..51157743,-	chr12	51157701	51157743	-	1
p3@METTL7A	chr12	51318431	51318459	+	1
p5@METTL7A	chr12	51318499	51318511	+	1
p4@METTL7A	chr12	51318513	51318527	+	1
p1@METTL7A	chr12	51318790	51318817	+	1
p1@LETMD1	chr12	51442103	51442127	+	1
p5@DAZAP2	chr12	51632625	51632630	+	1
p@chr12:52099406..52099409,+	chr12	52099406	52099409	+	1
p@chr12:52263117..52263124,-	chr12	52263117	52263124	-	1
p3@ACVRL1	chr12	52306161	52306194	+	1
p1@GRASP	chr12	52400719	52400736	+	1
p2@GRASP	chr12	52404270	52404301	+	1
p1@NR4A1	chr12	52445218	52445237	+	1
p1@TENC1	chr12	53443798	53443858	+	1
p1@HIGD1AP1	chr12	53535758	53535789	+	1
p1@ENST00000550578	chr12	53547037	53547043	+	1
p1@PFDN5	chr12	53689319	53689349	+	1
p1@C12orf10	chr12	53693466	53693537	+	1
p1@AAAS	chr12	53715328	53715411	-	1
p@chr12:53773217..53773261,-	chr12	53773217	53773261	-	1
p3@PCBP2	chr12	53856284	53856299	+	1
p@chr12:53858566..53858598,+	chr12	53858566	53858598	+	1
p1@TARBP2	chr12	53895052	53895143	+	1
p2@ATP5G2	chr12	54066398	54066443	-	1
p1@ATP5G2	chr12	54069856	54069899	-	1
p2@CALCOCO1	chr12	54121261	54121275	-	1
p3@CBX5	chr12	54645913	54645928	-	1
p2@CBX5	chr12	54653313	54653416	-	1
p@chr12:54673470..54673497,-	chr12	54673470	54673497	-	1
p1@COPZ1	chr12	54718904	54718936	+	1
p1@BLOC1S1	chr12	56109810	56109869	+	1
p2@BLOC1S1	chr12	56109875	56109898	+	1
p4@BLOC1S1	chr12	56109926	56109940	+	1
p3@BLOC1S1	chr12	56110247	56110301	+	1
p3@CD63	chr12	56121032	56121059	-	1
p2@CD63	chr12	56122124	56122175	-	1
p1@SUOX	chr12	56391036	56391107	+	1
p1@RPS26	chr12	56435682	56435745	+	1
p3@ERBB3	chr12	56473628	56473680	+	1
p5@ERBB3	chr12	56473691	56473705	+	1
p1@ERBB3	chr12	56473939	56473994	+	1
p5@RPL41	chr12	56510368	56510379	+	1
p2@RPL41	chr12	56510380	56510405	+	1
p2@MYL6B	chr12	56547669	56547684	+	1
p1@OBFC2B	chr12	56618102	56618211	+	1
p1@CS	chr12	56694083	56694139	-	1
p2@CS	chr12	56694142	56694178	-	1
p1@TIMELESS	chr12	56843161	56843225	-	1
p@chr12:57036318..57036332,-	chr12	57036318	57036332	-	1
p@chr12:57036356..57036368,-	chr12	57036356	57036368	-	1
p3@ATP5B	chr12	57037284	57037374	-	1
p4@ATP5B	chr12	57039114	57039136	-	1
p1@ATP5B	chr12	57039760	57039778	-	1
p4@NACA	chr12	57107444	57107468	-	1
p6@NACA	chr12	57108412	57108444	-	1
p3@NACA	chr12	57119048	57119060	-	1
p1@NACA	chr12	57119068	57119103	-	1
p2@NACA	chr12	57119106	57119145	-	1
p1@PRIM1	chr12	57146095	57146149	-	1
p2@STAC3	chr12	57644922	57644936	-	1
p1@STAC3	chr12	57644952	57644978	-	1
p@chr12:57829311..57829324,-	chr12	57829311	57829324	-	1
p3@GLI1	chr12	57853596	57853613	+	1
p17@ARHGAP9	chr12	57873039	57873048	-	1
p1@TSPAN31	chr12	58138800	58138860	+	1
p2@CDK4	chr12	58146128	58146169	-	1
p1@CTDSP2	chr12	58240470	58240521	-	1
p2@CTDSP2	chr12	58240699	58240759	-	1
p@chr12:58241001..58241005,+	chr12	58241001	58241005	+	1
p1@LOC100506844	chr12	58329888	58329970	-	1
p1@XRCC6BP1	chr12	58335281	58335356	+	1
p1@RPL14P1	chr12	63359081	63359086	+	1
p1@TMEM5	chr12	64173622	64173664	+	1
p2@TMEM5	chr12	64173675	64173701	+	1
p4@TMEM5	chr12	64173888	64173905	+	1
p3@TMEM5	chr12	64173907	64173950	+	1
p4@HMGA2	chr12	66218183	66218209	+	1
p5@HMGA2	chr12	66218212	66218244	+	1
p8@HMGA2	chr12	66218443	66218461	+	1
p2@HMGA2	chr12	66218598	66218645	+	1
p1@HMGA2	chr12	66218836	66218888	+	1
p13@HMGA2	chr12	66357214	66357233	+	1
p15@HMGA2	chr12	66358080	66358094	+	1
p1@TMBIM4	chr12	66563728	66563784	-	1
p7@CAND1	chr12	67663056	67663067	+	1
p1@CAND1	chr12	67663108	67663204	+	1
p1@CCT2	chr12	69979210	69979252	+	1
p@chr12:69981962..69982010,+	chr12	69981962	69982010	+	1
p1@LGR5	chr12	71833569	71833588	+	1
p3@LOC283392	chr12	72667300	72667320	-	1
p@chr12:76453625..76453661,-	chr12	76453625	76453661	-	1
p5@NAP1L1	chr12	76462713	76462770	-	1
p4@NAP1L1	chr12	76477707	76477752	-	1
p2@NAP1L1	chr12	76478417	76478439	-	1
p1@NAP1L1	chr12	76478450	76478471	-	1
p5@CSRP2	chr12	77260043	77260058	-	1
p1@E2F7	chr12	77459306	77459365	-	1
p5@PAWR	chr12	80084167	80084197	-	1
p8@PAWR	chr12	80084279	80084293	-	1
p4@PAWR	chr12	80084333	80084380	-	1
p1@ENST00000492623	chr12	80497130	80497142	-	1
p1@CCDC59	chr12	82752159	82752193	-	1
p2@CCDC59	chr12	82752523	82752564	-	1
p3@CCDC59	chr12	82752565	82752579	-	1
p@chr12:85380577..85380591,+	chr12	85380577	85380591	+	1
p@chr12:85380605..85380628,+	chr12	85380605	85380628	+	1
p1@DUSP6	chr12	89746264	89746284	-	1
p5@POC1B	chr12	89919220	89919247	-	1
p1@GALNT4,p1@POC1B	chr12	89919765	89919849	-	1
p1@ENST00000499685	chr12	92539926	92539990	+	1
p1@ENST00000536425	chr12	93477489	93477495	-	1
p2@CCDC41	chr12	94853716	94853738	-	1
p3@CCDC41	chr12	94853739	94853764	-	1
p1@NDUFA12	chr12	95397442	95397491	-	1
p1@METAP2	chr12	95867919	95867951	+	1
p1@SNRPF	chr12	96252710	96252789	+	1
p2@LTA4H	chr12	96429385	96429415	-	1
p3@LTA4H	chr12	96429423	96429435	-	1
p1@LOC643770	chr12	98897617	98897644	-	1
p1@TMPO	chr12	98909351	98909454	+	1
p1@ENST00000546421	chr12	98909914	98909974	-	1
p1@SLC25A3	chr12	98987458	98987473	+	1
p2@SLC25A3	chr12	98993738	98993754	+	1
p1@IKBIP	chr12	99038511	99038575	-	1
p1@UTP20	chr12	101673872	101673912	+	1
p1@CHPT1	chr12	102091400	102091487	+	1
p4@C12orf73	chr12	104359438	104359450	-	1
p2@C12orf73	chr12	104359475	104359513	-	1
p2@TDG	chr12	104359614	104359628	+	1
p1@C12orf45	chr12	105380073	105380122	+	1
p@chr12:105380525..105380559,-	chr12	105380525	105380559	-	1
p2@C12orf23	chr12	107349627	107349664	+	1
p1@C12orf23	chr12	107349668	107349708	+	1
p4@CRY1	chr12	107487604	107487635	-	1
p1@BTBD11	chr12	107712173	107712239	+	1
p1@TMEM119	chr12	108991812	108991869	-	1
p1@ALKBH2	chr12	109531264	109531300	-	1
p1@ENST00000541704	chr12	109548967	109549024	+	1
p1@TRPV4	chr12	110271178	110271211	-	1
p@chr12:110784429..110784441,+	chr12	110784429	110784441	+	1
p1@GPN3	chr12	110906027	110906089	-	1
p1@PPP1CC	chr12	111180684	111180710	-	1
p4@C12orf47	chr12	112279694	112279705	-	1
p@chr12:112460107..112460140,+	chr12	112460107	112460140	+	1
p@chr12:112846120..112846124,-	chr12	112846120	112846124	-	1
p1@DDX54	chr12	113623252	113623300	-	1
p1@ENST00000546835	chr12	117099342	117099357	+	1
p1@TESC	chr12	117537211	117537228	-	1
p@chr12:118582827..118582845,+	chr12	118582827	118582845	+	1
p1@CIT	chr12	120315104	120315145	-	1
p1@RPLP0	chr12	120638905	120638915	-	1
p1@LOC100506649	chr12	120639102	120639121	+	1
p1@ENST00000535200,p1@ENST00000538804,p1@ENST00000539446,p1@uc001txs.1	chr12	120639136	120639174	+	1
p1@RNU4-2	chr12	120729704	120729708	-	1
p2@COX6A1	chr12	120875887	120875901	+	1
p1@COX6A1	chr12	120875910	120875927	+	1
p1@TRIAP1	chr12	120884175	120884218	-	1
p1@UNC119B	chr12	121148228	121148282	+	1
p1@ACADS	chr12	121163602	121163682	+	1
p1@ANAPC5	chr12	121790204	121790230	-	1
p2@KDM2B	chr12	122018142	122018162	-	1
p2@RHOF	chr12	122231574	122231600	-	1
p@chr12:122261654..122261658,+	chr12	122261654	122261658	+	1
p@chr12:122332681..122332694,+	chr12	122332681	122332694	+	1
p@chr12:122459724..122459737,-	chr12	122459724	122459737	-	1
p1@DIABLO	chr12	122710556	122710607	-	1
p1@VPS33A	chr12	122751002	122751048	-	1
p1@DENR	chr12	123237361	123237407	+	1
p1@ARL6IP4	chr12	123465218	123465275	+	1
p3@PITPNM2	chr12	123560474	123560567	-	1
p@chr12:123636188..123636213,-	chr12	123636188	123636213	-	1
p2@CDK2AP1	chr12	123756321	123756339	-	1
p1@ENST00000543072	chr12	123849462	123849540	+	1
p1@RILPL2	chr12	123920991	123921047	-	1
p2@SNRNP35	chr12	123942639	123942653	+	1
p1@GTF2H3	chr12	124118366	124118392	+	1
p2@NCOR2	chr12	125052112	125052172	-	1
p1@SCARB1	chr12	125348399	125348419	-	1
p2@SCARB1	chr12	125348448	125348472	-	1
p3@SCARB1	chr12	125348475	125348517	-	1
p1@UBC	chr12	125399192	125399198	-	1
p3@UBC	chr12	125399359	125399402	-	1
p2@UBC	chr12	125399403	125399469	-	1
p1@ENST00000541840	chr12	131118454	131118470	-	1
p2@PUS1	chr12	132413765	132413779	+	1
p1@LOC100130238	chr12	132851982	132851995	+	1
p2@PGAM5	chr12	133287392	133287412	+	1
p27@ANKLE2	chr12	133306843	133306848	-	1
p@chr13:20533156..20533173,+	chr13	20533156	20533173	+	1
p1@N6AMT2	chr13	21348066	21348111	-	1
p2@XPO4	chr13	21476900	21476918	-	1
p3@XPO4	chr13	21477124	21477144	-	1
p4@XPO4	chr13	21477148	21477185	-	1
p1@LATS2	chr13	21635631	21635744	-	1
p1@SAP18	chr13	21714674	21714691	+	1
p4@SAP18	chr13	21715091	21715104	+	1
p1@MRP63	chr13	21750780	21750843	+	1
p1@TNFRSF19	chr13	24153488	24153553	+	1
p@chr13:24289325..24289337,+	chr13	24289325	24289337	+	1
p1@MIPEP	chr13	24463530	24463592	-	1
p1@USP12	chr13	27745936	27745961	-	1
p@chr13:27825370..27825435,-	chr13	27825370	27825435	-	1
p2@RPL21	chr13	27825452	27825506	+	1
p2@RASL11A	chr13	27844922	27844945	+	1
p1@RASL11A	chr13	27844952	27844973	+	1
p4@MTIF3	chr13	28024669	28024679	-	1
p1@MTIF3	chr13	28024681	28024736	-	1
p1@LNX2	chr13	28194657	28194751	-	1
p1@POLR1D	chr13	28195988	28196050	+	1
p@chr13:29233189..29233236,-	chr13	29233189	29233236	-	1
p1@UBL3	chr13	30424419	30424494	-	1
p4@HMGB1	chr13	31040045	31040056	-	1
p1@HMGB1	chr13	31040060	31040085	-	1
p5@HMGB1	chr13	31191459	31191502	-	1
p1@HSPH1	chr13	31736027	31736053	-	1
p6@HSPH1	chr13	31736478	31736510	-	1
p1@B3GALTL	chr13	31774096	31774153	+	1
p3@RFC3	chr13	34392200	34392221	+	1
p1@RFC3	chr13	34392259	34392321	+	1
p2@SPG20	chr13	36920785	36920860	-	1
p3@SPG20	chr13	36920872	36920920	-	1
p1@EXOSC8	chr13	37574911	37574937	+	1
p@chr13:37575157..37575175,-	chr13	37575157	37575175	-	1
p2@FAM48A	chr13	37633604	37633625	-	1
p2@FREM2	chr13	39261175	39261197	+	1
p3@FREM2	chr13	39261224	39261248	+	1
p3@PROSER1	chr13	39612118	39612171	-	1
p1@PROSER1	chr13	39612176	39612258	-	1
p2@FOXO1	chr13	41240717	41240735	-	1
p1@FOXO1	chr13	41240737	41240787	-	1
p3@SLC25A15	chr13	41363581	41363611	+	1
p1@SLC25A15	chr13	41363709	41363738	+	1
p2@SLC25A15	chr13	41363739	41363753	+	1
p1@KIAA0564	chr13	42535214	42535259	-	1
p1@DNAJC15	chr13	43597714	43597774	+	1
p2@CCDC122	chr13	44453652	44453670	-	1
p1@TSC22D1	chr13	45010939	45011033	-	1
p4@TSC22D1	chr13	45011349	45011391	-	1
p4@TPT1	chr13	45914238	45914257	-	1
p6@TPT1	chr13	45914261	45914276	-	1
p3@TPT1	chr13	45914869	45914925	-	1
p1@TPT1	chr13	45915315	45915321	-	1
p2@SIAH3	chr13	46425837	46425861	-	1
p1@SIAH3	chr13	46425865	46425902	-	1
p1@ESD	chr13	47371266	47371308	-	1
p2@ESD	chr13	47371310	47371321	-	1
p1@SUCLA2	chr13	48575401	48575438	-	1
p3@SUCLA2	chr13	48575443	48575464	-	1
p1@NUDT15	chr13	48611829	48611904	+	1
p2@SUCLA2	chr13	48612067	48612134	-	1
p@chr13:49549369..49549435,+	chr13	49549369	49549435	+	1
p1@DLEU1	chr13	50656312	50656405	+	1
p@chr13:50961291..50961319,-	chr13	50961291	50961319	-	1
p1@RNASEH2B	chr13	51483881	51483935	+	1
p4@RNASEH2B	chr13	51483942	51483963	+	1
p5@RNASEH2B	chr13	51483983	51483994	+	1
p3@RNASEH2B	chr13	51484119	51484151	+	1
p2@RNASEH2B	chr13	51484154	51484216	+	1
p@chr13:51486183..51486190,-	chr13	51486183	51486190	-	1
p1@RPS4XP16	chr13	52034639	52034640	+	1
p3@ATP7B	chr13	52585580	52585613	-	1
p2@ATP7B	chr13	52586085	52586102	-	1
p1@ATP7B	chr13	52586111	52586150	-	1
p@chr13:53227280..53227318,+	chr13	53227280	53227318	+	1
p1@TDRD3	chr13	60971080	60971161	+	1
p1@MZT1	chr13	73301738	73301788	-	1
p3@TBC1D4	chr13	76056263	76056280	-	1
p1@COMMD6	chr13	76111945	76111991	-	1
p2@COMMD6	chr13	76123558	76123583	-	1
p4@KCTD12	chr13	77460443	77460490	-	1
p1@KCTD12	chr13	77460532	77460548	-	1
p3@KCTD12	chr13	77460594	77460613	-	1
p1@RBM26-AS1	chr13	79980418	79980450	+	1
p1@MIR17HG	chr13	91999932	91999950	+	1
p@chr13:95892330..95892335,+	chr13	95892330	95892335	+	1
p1@DNAJC3	chr13	96329381	96329416	+	1
p1@IPO5	chr13	98628911	98628950	+	1
p3@STK24	chr13	99229303	99229309	-	1
p1@STK24	chr13	99229352	99229369	-	1
p2@SLC15A1	chr13	99405113	99405134	-	1
p1@CLYBL	chr13	100258907	100258953	+	1
p2@ZIC5	chr13	100623360	100623373	-	1
p@chr13:100632825..100632879,-	chr13	100632825	100632879	-	1
p3@ZIC2	chr13	100634130	100634143	+	1
p3@FGF14-IT1	chr13	103046837	103046881	-	1
p1@TPP2	chr13	103249322	103249379	+	1
p2@C13orf27	chr13	103426081	103426110	-	1
p1@C13orf27	chr13	103426112	103426164	-	1
p2@LIG4	chr13	108870623	108870721	-	1
p@chr13:110384496..110384511,-	chr13	110384496	110384511	-	1
p@chr13:110439410..110439435,+	chr13	110439410	110439435	+	1
p2@COL4A2	chr13	110959598	110959611	+	1
p1@COL4A2	chr13	110959623	110959640	+	1
p@chr13:110960429..110960450,+	chr13	110960429	110960450	+	1
p1@F10	chr13	113777105	113777170	+	1
p1@GRTP1	chr13	114018400	114018452	-	1
p2@GRTP1	chr13	114018456	114018480	-	1
p1@ADPRHL1	chr13	114107795	114107810	-	1
p1@PNP	chr14	20937557	20937574	+	1
p3@RNASE4	chr14	21152358	21152398	+	1
p1@METTL17	chr14	21458127	21458167	+	1
p2@NDRG2	chr14	21493213	21493236	-	1
p1@NDRG2	chr14	21493884	21493921	-	1
p8@ZNF219	chr14	21562671	21562702	-	1
p2@ZNF219	chr14	21566540	21566580	-	1
p1@ZNF219	chr14	21566731	21566836	-	1
p2@C14orf176	chr14	21566980	21567006	+	1
p1@HNRNPC	chr14	21737571	21737608	-	1
p1@SUPT16H	chr14	21852148	21852186	-	1
p1@ABHD4	chr14	23067166	23067219	+	1
p1@OXA1L	chr14	23235886	23235913	+	1
p1@PRMT5	chr14	23398566	23398614	-	1
p1@HAUS4	chr14	23426281	23426306	-	1
p3@HAUS4	chr14	23426309	23426321	-	1
p2@HAUS4	chr14	23426337	23426363	-	1
p2@AJUBA	chr14	23451753	23451767	-	1
p3@AJUBA	chr14	23451797	23451814	-	1
p1@C14orf93	chr14	23479331	23479365	-	1
p2@PSMB5	chr14	23504337	23504369	-	1
p1@DHRS4L2,p1@DHRS4	chr14	24422938	24422986	+	1
p1@DCAF11	chr14	24583974	24584053	+	1
p1@FITM1	chr14	24600819	24600837	+	1
p2@FITM1	chr14	24600866	24600882	+	1
p1@PSME2	chr14	24615805	24615834	-	1
p1@REC8	chr14	24641247	24641304	+	1
p2@CHMP4A,p2@MDP1	chr14	24685160	24685201	-	1
p1@NEDD8-MDP1,p1@NEDD8	chr14	24701539	24701583	-	1
p2@NEDD8	chr14	24702046	24702062	-	1
p1@GMPR2	chr14	24702127	24702150	+	1
p1@AB593166	chr14	24740401	24740455	+	1
p1@NFATC4	chr14	24837368	24837401	+	1
p1@STXBP6	chr14	25519205	25519280	-	1
p1@C14orf126	chr14	31926623	31926656	-	1
p1@EGLN3	chr14	34420259	34420291	-	1
p1@SNX6	chr14	35099317	35099369	-	1
p4@CFL2	chr14	35183771	35183784	-	1
p1@CFL2	chr14	35183785	35183826	-	1
p2@SRP54	chr14	35451880	35451920	+	1
p4@SRP54	chr14	35452304	35452319	+	1
p4@KIAA0391	chr14	35591020	35591069	+	1
p5@KIAA0391	chr14	35591145	35591164	+	1
p2@PPP2R3C	chr14	35591433	35591512	-	1
p1@PSMA6	chr14	35761580	35761664	+	1
p5@MIPOL1	chr14	37667085	37667108	+	1
p2@CTAGE5	chr14	39734482	39734542	+	1
p1@RPS29	chr14	50053081	50053108	-	1
p1@LRR1	chr14	50065639	50065674	+	1
p1@CDKL1	chr14	50863591	50863645	-	1
p@chr14:51135270..51135275,+	chr14	51135270	51135275	+	1
p3@PYGL	chr14	51411127	51411145	-	1
p1@C14orf166	chr14	52456226	52456320	+	1
p2@PSMC6	chr14	53173896	53173907	+	1
p1@STYX	chr14	53196872	53196959	+	1
p2@GNPNAT1	chr14	53258180	53258218	-	1
p1@GNPNAT1	chr14	53258314	53258418	-	1
p1@CDKN3	chr14	54863682	54863738	+	1
p2@CDKN3	chr14	54863739	54863769	+	1
p1@CNIH	chr14	54908043	54908114	-	1
p1@GMFB	chr14	54955658	54955707	-	1
p2@GMFB	chr14	54955721	54955760	-	1
p1@LGALS3	chr14	55595960	55595976	+	1
p1@DLGAP5	chr14	55658252	55658321	-	1
p2@OTX2	chr14	57272369	57272391	-	1
p1@ENST00000554358	chr14	57280023	57280057	+	1
p2@PSMA3	chr14	58711520	58711531	+	1
p1@PSMA3	chr14	58711539	58711627	+	1
p1@TIMM9	chr14	58893876	58893924	-	1
p1@ENST00000480540	chr14	59261345	59261354	+	1
p1@MTHFD1	chr14	64855014	64855091	+	1
p2@MTHFD1	chr14	64855097	64855111	+	1
p1@CHURC1-FNTB,p1@CHURC1	chr14	65381143	65381212	+	1
p1@FNTB	chr14	65453564	65453653	+	1
p2@FUT8	chr14	65878565	65878632	+	1
p3@MPP5	chr14	67708101	67708127	+	1
p4@MPP5	chr14	67708177	67708205	+	1
p1@PIGH	chr14	68066975	68067027	-	1
p4@RDH11	chr14	68159647	68159651	-	1
p@chr14:69257117..69257129,-	chr14	69257117	69257129	-	1
p1@ZFP36L1	chr14	69259772	69259790	-	1
p2@ZFP36L1	chr14	69262789	69262822	-	1
p2@ACTN1	chr14	69445968	69445984	-	1
p4@DCAF5	chr14	69619291	69619320	-	1
p1@ERH	chr14	69864993	69865056	-	1
p1@COX16	chr14	70826348	70826421	-	1
p2@COX16	chr14	70826438	70826453	-	1
p5@SIPA1L1	chr14	71787218	71787229	+	1
p2@PTGR2	chr14	74318513	74318562	+	1
p1@ALDH6A1	chr14	74551096	74551171	-	1
p3@NPC2	chr14	74959978	74959992	-	1
p1@NPC2	chr14	74959995	74960020	-	1
p2@NPC2	chr14	74960030	74960050	-	1
p1@ISCA2	chr14	74960446	74960479	+	1
p1@FCF1	chr14	75179840	75179906	+	1
p1@FOS	chr14	75745523	75745537	+	1
p2@FOS	chr14	75746722	75746777	+	1
p5@FOS	chr14	75747250	75747267	+	1
p1@C14orf1	chr14	76127159	76127226	-	1
p1@ANGEL1	chr14	77279153	77279245	-	1
p@chr14:77387137..77387151,+	chr14	77387137	77387151	+	1
p@chr14:77415048..77415092,-	chr14	77415048	77415092	-	1
p1@KIAA1737	chr14	77564569	77564685	+	1
p1@GSTZ1	chr14	77787369	77787399	+	1
p1@SLIRP	chr14	78174420	78174454	+	1
p1@TTC8	chr14	89290965	89291047	+	1
p2@EFCAB11	chr14	90420862	90420885	-	1
p1@EFCAB11	chr14	90421056	90421100	-	1
p1@C14orf159	chr14	91580397	91580454	+	1
p2@C14orf159	chr14	91580708	91580730	+	1
p8@C14orf159	chr14	91580732	91580746	+	1
p1@NDUFB1	chr14	92588013	92588077	-	1
p1@CPSF2	chr14	92588298	92588336	+	1
p1@RIN3	chr14	92980111	92980190	+	1
p1@ENST00000554824,p1@ENST00000557048,p1@ENST00000557574	chr14	93651300	93651354	+	1
p18@ASB2	chr14	94423293	94423299	-	1
p12@ASB2	chr14	94423318	94423330	-	1
p4@ASB2	chr14	94423366	94423417	-	1
p1@OTUB2	chr14	94492674	94492733	+	1
p@chr14:95948093..95948115,-	chr14	95948093	95948115	-	1
p@chr14:95982953..95982999,-	chr14	95982953	95982999	-	1
p1@LOC730202	chr14	96968624	96968657	-	1
p1@VRK1	chr14	97263676	97263764	+	1
p1@CCNK	chr14	99947715	99947791	+	1
p1@CCDC85C	chr14	100070508	100070561	-	1
p3@EVL	chr14	100437723	100437770	+	1
p1@ENST00000557231	chr14	100832922	100832935	+	1
p1@CINP	chr14	102829199	102829237	-	1
p@chr14:103986341..103986353,-	chr14	103986341	103986353	-	1
p1@BC040666	chr14	103995358	103995438	-	1
p1@C14orf2	chr14	104387840	104387880	-	1
p2@C14orf2	chr14	104387888	104387899	-	1
p1@INF2	chr14	105155925	105155979	+	1
p2@INF2	chr14	105155980	105155999	+	1
p2@SIVA1	chr14	105219457	105219498	+	1
p1@SIVA1	chr14	105219501	105219550	+	1
p2@AKT1	chr14	105262032	105262054	-	1
p2@JAG2	chr14	105635057	105635084	-	1
p1@JAG2	chr14	105635090	105635130	-	1
p@chr14:105643341..105643359,-	chr14	105643341	105643359	-	1
p1@NUDT14	chr14	105647606	105647657	-	1
p1@PACS2	chr14	105781102	105781230	+	1
p@chr14:105818803..105818808,+	chr14	105818803	105818808	+	1
p1@MTA1	chr14	105886150	105886224	+	1
p@chr14:105916592..105916606,+	chr14	105916592	105916606	+	1
p1@TMEM121	chr14	105992906	105992946	+	1
p1@IGHJ2P	chr14	106331053	106331077	-	1
p2@IGHJ2P	chr14	106331164	106331201	-	1
p1@IGHJ1	chr14	106331652	106331680	-	1
p2@IGHJ1	chr14	106331697	106331717	-	1
p@chr15:21916161..21916169,-	chr15	21916161	21916169	-	1
p@chr15:21916192..21916230,-	chr15	21916192	21916230	-	1
p1@uc001yug.2	chr15	22440866	22440869	-	1
p2@CYFIP1	chr15	22892745	22892761	+	1
p8@TJP1	chr15	30114234	30114248	-	1
p6@TJP1	chr15	30114280	30114296	-	1
p1@CHRFAM7A,p1@CHRNA7	chr15	32322709	32322725	+	1
p1@ARHGAP11A	chr15	32907702	32907729	+	1
p1@NOP10	chr15	34635314	34635368	-	1
p1@ATPBD4	chr15	35838348	35838399	-	1
p4@SPRED1	chr15	38544276	38544294	+	1
p3@SPRED1	chr15	38544301	38544345	+	1
p1@SPRED1	chr15	38544476	38544574	+	1
p1@RASGRP1	chr15	38856964	38857029	-	1
p1@EIF2AK4	chr15	40226304	40226387	+	1
p1@SRP14	chr15	40331356	40331387	-	1
p1@LOC100131089	chr15	40331456	40331554	+	1
p1@BUB1B	chr15	40453204	40453304	+	1
p1@IVD	chr15	40697988	40698033	+	1
p1@CHST14	chr15	40763150	40763253	+	1
p1@GCHFR	chr15	41056255	41056308	+	1
p1@CHP	chr15	41523417	41523529	+	1
p1@OIP5	chr15	41624754	41624796	-	1
p1@NUSAP1	chr15	41625060	41625088	+	1
p1@NDUFAF1	chr15	41694643	41694731	-	1
p@chr15:41849149..41849155,+	chr15	41849149	41849155	+	1
p@chr15:42258294..42258317,-	chr15	42258294	42258317	-	1
p1@EHD4	chr15	42264702	42264812	-	1
p1@GANC	chr15	42565393	42565455	+	1
p4@GANC	chr15	42565668	42565728	+	1
p38@ZFP106	chr15	42749278	42749283	-	1
p2@ZFP106	chr15	42749722	42749739	-	1
p1@SNAP23	chr15	42787815	42787883	+	1
p1@ENST00000487100	chr15	43408715	43408719	-	1
p3@CCNDBP1	chr15	43478097	43478147	+	1
p1@SERF2	chr15	44084503	44084563	+	1
p1@ENST00000451079	chr15	44168470	44168473	-	1
p1@EIF3J	chr15	44829334	44829384	+	1
p@chr15:45009902..45010022,+	chr15	45009902	45010022	+	1
p1@GATM	chr15	45670735	45670750	-	1
p3@GATM	chr15	45670924	45670965	-	1
p1@SPATA5L1	chr15	45694567	45694626	+	1
p4@PLDN	chr15	45879964	45880020	+	1
p1@DUT	chr15	48624350	48624425	+	1
p1@COPS2	chr15	49447771	49447822	-	1
p1@C15orf33	chr15	49912987	49913029	-	1
p3@C15orf33	chr15	49913044	49913058	-	1
p2@LOC100129387	chr15	50646281	50646297	+	1
p1@MYO5C	chr15	52587945	52588011	-	1
p1@RSL24D1	chr15	55489097	55489150	-	1
p1@ENST00000436697,p1@uc002acs.2	chr15	55611306	55611372	-	1
p1@PIGB	chr15	55611401	55611450	+	1
p1@uc002ada.2	chr15	55700856	55700916	+	1
p1@NEDD4	chr15	56285742	56285866	-	1
p4@TCF12	chr15	57511589	57511608	+	1
p3@CGNL1	chr15	57668679	57668690	+	1
p1@ADAM10	chr15	59041768	59041950	-	1
p1@CCNB2	chr15	59397298	59397353	+	1
p2@CCNB2	chr15	59397366	59397381	+	1
p3@CCNB2	chr15	59397404	59397415	+	1
p1@NARG2	chr15	60771280	60771351	-	1
p1@TPM1	chr15	63334938	63334957	+	1
p2@RPS27L	chr15	63450192	63450226	-	1
p1@DAPK2	chr15	64338620	64338703	-	1
p1@FAM96A	chr15	64385981	64386077	-	1
p@chr15:64448917..64448928,-	chr15	64448917	64448928	-	1
p1@KIAA0101	chr15	64673630	64673648	-	1
p2@KIAA0101	chr15	64673665	64673676	-	1
p1@RNU5A-1	chr15	65588387	65588391	+	1
p1@C15orf44	chr15	65903448	65903498	-	1
p3@RAB11A	chr15	66161895	66161913	+	1
p1@DIS3L	chr15	66585879	66585948	+	1
p1@TIPIN	chr15	66649010	66649067	-	1
p@chr15:66679019..66679064,-	chr15	66679019	66679064	-	1
p2@RPL4	chr15	66791944	66791981	-	1
p2@SMAD3	chr15	67357924	67357952	+	1
p3@SMAD3	chr15	67357992	67358009	+	1
p1@SMAD3	chr15	67358163	67358192	+	1
p10@CORO2B	chr15	68871022	68871041	+	1
p@chr15:69111466..69111499,+	chr15	69111466	69111499	+	1
p4@ANP32A	chr15	69113200	69113213	-	1
p1@ANP32A	chr15	69113218	69113250	-	1
p5@ANP32A	chr15	69113257	69113268	-	1
p@chr15:69452676..69452710,-	chr15	69452676	69452710	-	1
p1@ENST00000559798	chr15	69452878	69452957	+	1
p1@GLCE	chr15	69452959	69452987	+	1
p1@RPLP1	chr15	69745150	69745170	+	1
p2@LARP6	chr15	71146461	71146475	-	1
p@chr15:72491505..72491607,-	chr15	72491505	72491607	-	1
p@chr15:72491889..72491935,-	chr15	72491889	72491935	-	1
p11@PKM2	chr15	72502039	72502043	-	1
p@chr15:72502729..72502785,-	chr15	72502729	72502785	-	1
p1@PKM2	chr15	72523523	72523560	-	1
p@chr15:74218632..74218686,-	chr15	74218632	74218686	-	1
p@chr15:74228096..74228111,+	chr15	74228096	74228111	+	1
p@chr15:74228129..74228140,+	chr15	74228129	74228140	+	1
p2@STRA6	chr15	74494779	74494799	-	1
p1@STRA6	chr15	74495084	74495137	-	1
p1@UBL7	chr15	74753455	74753533	-	1
p1@COX5A	chr15	75230368	75230470	-	1
p1@C15orf39	chr15	75494214	75494229	+	1
p1@COMMD4	chr15	75628395	75628414	+	1
p1@SNUPN	chr15	75918023	75918090	-	1
p1@IMP3	chr15	75932528	75932574	-	1
p2@IMP3	chr15	75932587	75932599	-	1
p2@CSPG4	chr15	76005151	76005167	-	1
p1@CSPG4	chr15	76005170	76005197	-	1
p1@FBXO22	chr15	76196234	76196299	+	1
p1@ETFA	chr15	76603727	76603818	-	1
p2@HMG20A	chr15	77713025	77713081	+	1
p1@HMG20A	chr15	77713222	77713271	+	1
p2@TBC1D2B	chr15	78369842	78369904	-	1
p1@TBC1D2B	chr15	78370002	78370069	-	1
p3@CIB2	chr15	78423763	78423774	-	1
p1@CIB2	chr15	78423776	78423794	-	1
p5@CIB2	chr15	78423863	78423880	-	1
p4@CIB2	chr15	78423890	78423907	-	1
p1@IDH3A	chr15	78441693	78441732	+	1
p2@WDR61	chr15	78591970	78591984	-	1
p1@AGPHD1	chr15	78799895	78799936	+	1
p1@RPL18P11	chr15	78953976	78953983	-	1
p1@MORF4L1	chr15	79165151	79165218	+	1
p1@MTHFS	chr15	80189328	80189366	-	1
p2@FAH	chr15	80445113	80445170	+	1
p1@FSD2	chr15	83474811	83474826	-	1
p1@SEC11A	chr15	85259330	85259352	-	1
p7@AKAP13	chr15	86126091	86126118	+	1
p@chr15:89456369..89456404,-	chr15	89456369	89456404	-	1
p1@FANCI	chr15	89787185	89787263	+	1
p1@ANPEP	chr15	90358048	90358103	-	1
p2@CIB1	chr15	90777193	90777200	-	1
p15@MAN2A2	chr15	91454779	91454783	+	1
p1@HDDC3	chr15	91475747	91475802	-	1
p6@RCCD1	chr15	91498575	91498593	+	1
p@chr15:93354037..93354068,+	chr15	93354037	93354068	+	1
p@chr15:93363607..93363635,-	chr15	93363607	93363635	-	1
p@chr15:93375332..93375348,+	chr15	93375332	93375348	+	1
p@chr15:93425562..93425577,-	chr15	93425562	93425577	-	1
p2@TTC23	chr15	99791413	99791437	-	1
p1@CHSY1	chr15	101792139	101792159	-	1
p2@CHSY1	chr15	101792171	101792190	-	1
p1@PCSK6	chr15	102029900	102029917	-	1
p1@MPG	chr16	128201	128270	+	1
p1@NPRL3	chr16	188624	188679	-	1
p3@MRPL28	chr16	420502	420513	-	1
p1@MRPL28	chr16	420514	420555	-	1
p8@NME4	chr16	446713	446739	+	1
p5@NME4	chr16	447170	447181	+	1
p1@NME4	chr16	447183	447207	+	1
p3@NME4	chr16	447226	447242	+	1
p6@NME4	chr16	447267	447272	+	1
p7@NME4	chr16	449412	449439	+	1
p@chr16:449657..449670,+	chr16	449657	449670	+	1
p@chr16:450334..450388,+	chr16	450334	450388	+	1
p@chr16:684780..684783,-	chr16	684780	684783	-	1
p2@FAM195A	chr16	691903	691961	+	1
p@chr16:719605..719610,+	chr16	719605	719610	+	1
p@chr16:765847..765884,+	chr16	765847	765884	+	1
p@chr16:771556..771581,+	chr16	771556	771581	+	1
p@chr16:771593..771612,+	chr16	771593	771612	+	1
p1@uc002ckl.1	chr16	971049	971062	+	1
p1@SOX8	chr16	1031762	1031781	+	1
p1@UBE2I	chr16	1359622	1359697	+	1
p1@C16orf42	chr16	1401799	1401896	-	1
p3@TELO2	chr16	1543459	1543475	+	1
p2@IFT140	chr16	1661988	1662083	-	1
p1@NUBP2	chr16	1832923	1833008	+	1
p1@SEPX1	chr16	1993170	1993226	-	1
p3@SEPX1	chr16	1993260	1993271	-	1
p1@NDUFB10	chr16	2009500	2009584	+	1
p2@NDUFB10	chr16	2009598	2009610	+	1
p1@RPS2	chr16	2014810	2014835	-	1
p3@SNHG9	chr16	2014941	2014964	+	1
p2@GFER	chr16	2034134	2034145	+	1
p1@GFER	chr16	2034183	2034223	+	1
p@chr16:2059872..2059927,+	chr16	2059872	2059927	+	1
p1@SLC9A3R2	chr16	2076875	2076915	+	1
p1@NTHL1	chr16	2097807	2097856	-	1
p1@SNORD60	chr16	2205352	2205359	-	1
p2@MLST8	chr16	2255710	2255789	+	1
p1@C16orf79	chr16	2260850	2260866	-	1
p1@ECI1	chr16	2301563	2301607	-	1
p5@RNPS1	chr16	2318350	2318366	-	1
p3@RNPS1	chr16	2318373	2318414	-	1
p1@NTN3	chr16	2521286	2521310	+	1
p5@NTN3	chr16	2521503	2521514	+	1
p1@PDPK1	chr16	2588012	2588031	+	1
p1@THOC6	chr16	3074002	3074071	+	1
p2@HCFC1R1	chr16	3074231	3074313	-	1
p1@TRAP1	chr16	3767506	3767550	-	1
p2@TRAP1	chr16	3767551	3767577	-	1
p1@SRL	chr16	4292071	4292088	-	1
p1@LOC100507501	chr16	4303767	4303825	-	1
p1@TFAP4	chr16	4322832	4322907	-	1
p1@PAM16	chr16	4401284	4401340	-	1
p2@NMRAL1	chr16	4524523	4524535	-	1
p1@NMRAL1	chr16	4524550	4524657	-	1
p1@C16orf5	chr16	4588762	4588800	-	1
p@chr16:4850471..4850493,-	chr16	4850471	4850493	-	1
p1@NAGPA	chr16	5083917	5083947	-	1
p5@ABAT	chr16	8768441	8768452	+	1
p1@ABAT	chr16	8768462	8768484	+	1
p6@ABAT	chr16	8814563	8814603	+	1
p12@ABAT	chr16	8814612	8814622	+	1
p15@ABAT	chr16	8814650	8814664	+	1
p3@CARHSP1	chr16	8962202	8962222	-	1
p1@EMP2	chr16	10674434	10674462	-	1
p4@EMP2	chr16	10674475	10674494	-	1
p3@EMP2	chr16	10674496	10674527	-	1
p2@EMP2	chr16	10674528	10674551	-	1
p7@EMP2	chr16	10674696	10674714	-	1
p1@NUBP1	chr16	10837670	10837714	+	1
p1@SOCS1	chr16	11350049	11350067	-	1
p@chr16:11940388..11940401,-	chr16	11940388	11940401	-	1
p1@RSL1D1	chr16	11945370	11945418	-	1
p3@PDXDC1	chr16	15068916	15068944	+	1
p@chr16:15135587..15135609,-	chr16	15135587	15135609	-	1
p1@NDE1	chr16	15744078	15744133	+	1
p1@RPS15A	chr16	18801643	18801662	-	1
p3@COQ7	chr16	19078911	19078925	+	1
p1@COQ7	chr16	19078928	19078944	+	1
p2@GDE1	chr16	19533340	19533368	-	1
p1@ERI2	chr16	20817753	20817816	-	1
p2@LOC81691	chr16	20817953	20817993	+	1
p1@METTL9	chr16	21610882	21610974	+	1
p2@UQCRC2	chr16	21964612	21964626	+	1
p1@UQCRC2	chr16	21964662	21964720	+	1
p1@EARS2	chr16	23568651	23568690	-	1
p1@NDUFAB1	chr16	23607619	23607645	-	1
p@chr16:25118412..25118470,-	chr16	25118412	25118470	-	1
p1@NSMCE1	chr16	27280050	27280101	-	1
p1@GTF3C1	chr16	27561209	27561244	-	1
p1@CCDC101	chr16	28565230	28565257	+	1
p1@SULT1A1	chr16	28621312	28621350	-	1
p2@SULT1A1	chr16	28621355	28621379	-	1
p1@TUFM	chr16	28857630	28857675	-	1
p2@TUFM	chr16	28857677	28857690	-	1
p@chr16:28891201..28891273,-	chr16	28891201	28891273	-	1
p@chr16:29150851..29150887,-	chr16	29150851	29150887	-	1
p@chr16:29150963..29150987,+	chr16	29150963	29150987	+	1
p1@SPN	chr16	29674559	29674575	+	1
p1@QPRT	chr16	29690453	29690507	+	1
p7@MAZ	chr16	29816957	29817031	+	1
p2@MAZ	chr16	29817789	29817838	+	1
p1@MAZ	chr16	29817841	29817865	+	1
p11@MAZ	chr16	29818199	29818216	+	1
p9@MAZ	chr16	29819446	29819471	+	1
p4@C16orf53	chr16	29827698	29827771	+	1
p3@C16orf53	chr16	29828168	29828228	+	1
p1@TMEM219	chr16	29973370	29973430	+	1
p4@ALDOA	chr16	30075463	30075519	+	1
p3@ALDOA	chr16	30075523	30075542	+	1
p6@ALDOA	chr16	30075714	30075740	+	1
p7@ALDOA	chr16	30075745	30075760	+	1
p11@ALDOA	chr16	30075783	30075798	+	1
p21@ALDOA	chr16	30076030	30076037	+	1
p5@ALDOA	chr16	30076052	30076069	+	1
p1@ALDOA	chr16	30077074	30077091	+	1
p2@ALDOA	chr16	30077100	30077149	+	1
p12@ALDOA	chr16	30078811	30078840	+	1
p18@ALDOA	chr16	30078926	30078955	+	1
p17@ALDOA	chr16	30079963	30079982	+	1
p14@ALDOA	chr16	30080217	30080237	+	1
p2@CD2BP2	chr16	30366672	30366688	-	1
p@chr16:30383613..30383616,+	chr16	30383613	30383616	+	1
p@chr16:30384030..30384072,+	chr16	30384030	30384072	+	1
p@chr16:30387364..30387401,+	chr16	30387364	30387401	+	1
p@chr16:30387459..30387473,+	chr16	30387459	30387473	+	1
p@chr16:30387474..30387490,+	chr16	30387474	30387490	+	1
p@chr16:30440530..30440614,-	chr16	30440530	30440614	-	1
p1@ZNF688	chr16	30583017	30583064	-	1
p1@ZNF689	chr16	30621663	30621718	-	1
p@chr16:30709778..30709814,-	chr16	30709778	30709814	-	1
p1@uc002dzu.2	chr16	30886737	30886797	+	1
p1@KAT8	chr16	31128978	31129002	+	1
p1@TRIM72	chr16	31225461	31225498	+	1
p1@ARMC5	chr16	31470800	31470843	+	1
p1@VPS35	chr16	46723066	46723121	-	1
p5@C16orf87	chr16	46865368	46865388	-	1
p@chr16:49890003..49890008,-	chr16	49890003	49890008	-	1
p@chr16:49890016..49890029,-	chr16	49890016	49890029	-	1
p@chr16:49891128..49891158,-	chr16	49891128	49891158	-	1
p1@PAPD5	chr16	50186811	50186850	+	1
p@chr16:50278603..50278615,+	chr16	50278603	50278615	+	1
p@chr16:50278618..50278635,+	chr16	50278618	50278635	+	1
p@chr16:50278652..50278662,+	chr16	50278652	50278662	+	1
p@chr16:50280020..50280086,+	chr16	50280020	50280086	+	1
p1@NKD1	chr16	50582298	50582316	+	1
p@chr16:51175461..51175481,-	chr16	51175461	51175481	-	1
p1@SALL1	chr16	51185172	51185197	-	1
p2@SALL1	chr16	51185318	51185348	-	1
p4@SALL1	chr16	51185363	51185381	-	1
p6@SALL1	chr16	51185489	51185501	-	1
p9@SALL1	chr16	51185511	51185522	-	1
p3@SALL1	chr16	51185573	51185593	-	1
p@chr16:51186220..51186251,-	chr16	51186220	51186251	-	1
p1@CPNE2	chr16	57126482	57126552	+	1
p2@ARL2BP	chr16	57279052	57279099	+	1
p7@ARL2BP	chr16	57279115	57279126	+	1
p1@ARL2BP	chr16	57279135	57279180	+	1
p1@COQ9	chr16	57481382	57481420	+	1
p1@CCDC102A	chr16	57570450	57570504	-	1
p2@KATNB1	chr16	57769709	57769747	+	1
p2@C16orf80	chr16	58163262	58163292	-	1
p1@CSNK2A2	chr16	58231964	58232078	-	1
p1@CNOT1	chr16	58663720	58663753	-	1
p1@GOT2	chr16	58768177	58768264	-	1
p1@CA7	chr16	66878311	66878325	+	1
p1@TRADD	chr16	67193784	67193829	-	1
p1@PLEKHG4	chr16	67313412	67313464	+	1
p1@HSD11B2	chr16	67465016	67465035	+	1
p1@C16orf86	chr16	67700673	67700774	+	1
p@chr16:67969524..67969643,-	chr16	67969524	67969643	-	1
p1@SLC12A4	chr16	68002493	68002558	-	1
p@chr16:68389531..68389545,+	chr16	68389531	68389545	+	1
p1@HAS3	chr16	69140122	69140126	+	1
p1@PDF	chr16	69364467	69364516	-	1
p1@COG8	chr16	69373450	69373484	-	1
p1@NOB1	chr16	69788816	69788846	-	1
p@chr16:69791973..69791975,-	chr16	69791973	69791975	-	1
p1@ENST00000502126,p1@uc002eyi.1	chr16	70207349	70207353	-	1
p1@CLEC18C	chr16	70207686	70207690	+	1
p1@FUK	chr16	70488480	70488513	+	1
p1@SF3B3	chr16	70557685	70557730	+	1
p1@DHODH	chr16	72042636	72042660	+	1
p4@DHX38	chr16	72127610	72127619	+	1
p1@DHX38	chr16	72127806	72127838	+	1
p1@KARS	chr16	75681541	75681572	-	1
p1@NUDT7	chr16	77756399	77756444	+	1
p4@C16orf61	chr16	81040722	81040749	-	1
p1@CENPN	chr16	81040794	81040865	+	1
p@chr16:81684951..81684960,+	chr16	81684951	81684960	+	1
p1@LOC729887	chr16	84150635	84150670	+	1
p@chr16:85202579..85202599,-	chr16	85202579	85202599	-	1
p@chr16:85202783..85202799,+	chr16	85202783	85202799	+	1
p@chr16:85202809..85202831,+	chr16	85202809	85202831	+	1
p3@COX4NB	chr16	85833160	85833171	-	1
p4@COX4I1	chr16	85833214	85833226	+	1
p3@COX4I1	chr16	85833256	85833267	+	1
p1@COX4I1	chr16	85833274	85833317	+	1
p1@ENST00000484096	chr16	85850146	85850173	-	1
p@chr16:87351092..87351137,+	chr16	87351092	87351137	+	1
p@chr16:88134518..88134546,+	chr16	88134518	88134546	+	1
p@chr16:88571559..88571611,+	chr16	88571559	88571611	+	1
p1@ZC3H18	chr16	88636795	88636827	+	1
p@chr16:88825943..88825988,+	chr16	88825943	88825988	+	1
p1@CDT1	chr16	88870184	88870235	+	1
p1@APRT	chr16	88878309	88878362	-	1
p1@TRAPPC2L	chr16	88923519	88923561	+	1
p1@ACSF3	chr16	89160269	89160349	+	1
p1@CDH15	chr16	89238149	89238187	+	1
p2@CDH15	chr16	89238212	89238224	+	1
p@chr16:89268043..89268054,-	chr16	89268043	89268054	-	1
p@chr16:89268070..89268100,-	chr16	89268070	89268100	-	1
p@chr16:89595986..89595990,+	chr16	89595986	89595990	+	1
p@chr16:89626933..89626976,-	chr16	89626933	89626976	-	1
p1@RPL13	chr16	89627061	89627100	+	1
p2@RPL13	chr16	89627312	89627347	+	1
p1@SNORD68	chr16	89627659	89627682	+	1
p2@DPEP1	chr16	89680039	89680109	+	1
p1@uc010cjm.1	chr17	181297	181332	+	1
p1@RPH3AL	chr17	202579	202625	-	1
p1@RNMTL1	chr17	685581	685621	+	1
p@chr17:1374109..1374123,-	chr17	1374109	1374123	-	1
p5@RILP	chr17	1553314	1553325	-	1
p1@PRPF8	chr17	1588108	1588172	-	1
p4@WDR81	chr17	1633769	1633791	+	1
p1@RPA1	chr17	1733276	1733321	+	1
[truncated: 19,909 more rows]
