# Supplementary material for: Transcriptional enhancers in human neuronal differentiation provide clues to neuronal disorders
Source: EMBO Rep. 2025 Feb 13;26(5):1212–37. doi: 10.1038/s44319-025-00372-1 (PMC11893885; doi:10.1038/s44319-025-00372-1)
Supplement: Supplementary file 5 — Dataset EV3 [file 44319_2025_372_MOESM5_ESM.xlsx]

## Sheet: Dataset EV3
Dataset EV3. List of differentially expressed enhancers clustered into four groups.
Enhancer	Chr	Start	End	Cluster
chr1:101450518-101450887;LUHMES	chr1	101450518	101450887	1
chr1:105681164-105681556;LUHMES	chr1	105681164	105681556	1
chr1:10738768-10739491;LUHMES	chr1	10738768	10739491	1
chr1:109784485-109785163;NETCAGE	chr1	109784485	109785163	1
chr1:1143531-1144198;FANTOM	chr1	1143531	1144198	1
chr1:114566071-114566240;FANTOM	chr1	114566071	114566240	1
chr1:117705418-117705815;LUHMES	chr1	117705418	117705815	1
chr1:119720459-119720878;NETCAGE	chr1	119720459	119720878	1
chr1:16212759-16213091;FANTOM	chr1	16212759	16213091	1
chr1:16339360-16339596;FANTOM	chr1	16339360	16339596	1
chr1:166118503-166119129;LUHMES	chr1	166118503	166119129	1
chr1:166122382-166122895;LUHMES	chr1	166122382	166122895	1
chr1:170986491-170986956;LUHMES	chr1	170986491	170986956	1
chr1:171192045-171192357;LUHMES	chr1	171192045	171192357	1
chr1:178524186-178524724;LUHMES	chr1	178524186	178524724	1
chr1:178529989-178531691;LUHMES	chr1	178529989	178531691	1
chr1:178533514-178534632;LUHMES	chr1	178533514	178534632	1
chr1:178550500-178550885;FANTOM	chr1	178550500	178550885	1
chr1:178563753-178564719;LUHMES	chr1	178563753	178564719	1
chr1:178566385-178567112;LUHMES	chr1	178566385	178567112	1
chr1:178577169-178577730;LUHMES	chr1	178577169	178577730	1
chr1:178583577-178584243;LUHMES	chr1	178583577	178584243	1
chr1:178620906-178621327;LUHMES	chr1	178620906	178621327	1
chr1:17867253-17867735;FANTOM	chr1	17867253	17867735	1
chr1:182603889-182604153;LUHMES	chr1	182603889	182604153	1
chr1:184112531-184113051;LUHMES	chr1	184112531	184113051	1
chr1:184121661-184122552;LUHMES	chr1	184121661	184122552	1
chr1:18518286-18518612;LUHMES	chr1	18518286	18518612	1
chr1:19250225-19250656;LUHMES	chr1	19250225	19250656	1
chr1:19250756-19251019;LUHMES	chr1	19250756	19251019	1
chr1:212500018-212500284;LUHMES	chr1	212500018	212500284	1
chr1:213090277-213090696;FANTOM	chr1	213090277	213090696	1
chr1:213129381-213130151;NETCAGE	chr1	213129381	213130151	1
chr1:213154967-213156142;LUHMES	chr1	213154967	213156142	1
chr1:218534108-218534475;LUHMES	chr1	218534108	218534475	1
chr1:218547963-218548419;LUHMES	chr1	218547963	218548419	1
chr1:2245775-2246116;FANTOM	chr1	2245775	2246116	1
chr1:227976197-227976490;FANTOM	chr1	227976197	227976490	1
chr1:231915647-231915922;LUHMES	chr1	231915647	231915922	1
chr1:232508778-232509177;LUHMES	chr1	232508778	232509177	1
chr1:2403576-2404130;LUHMES	chr1	2403576	2404130	1
chr1:243634762-243635079;LUHMES	chr1	243634762	243635079	1
chr1:243656901-243657530;LUHMES	chr1	243656901	243657530	1
chr1:2475731-2476042;LUHMES	chr1	2475731	2476042	1
chr1:2477415-2477971;FANTOM	chr1	2477415	2477971	1
chr1:25425738-25426059;FANTOM	chr1	25425738	25426059	1
chr1:25871379-25871902;NETCAGE	chr1	25871379	25871902	1
chr1:25899371-25899659;LUHMES	chr1	25899371	25899659	1
chr1:25909831-25910152;LUHMES	chr1	25909831	25910152	1
chr1:25923990-25924352;LUHMES	chr1	25923990	25924352	1
chr1:26342963-26343535;LUHMES	chr1	26342963	26343535	1
chr1:26615527-26615997;FANTOM	chr1	26615527	26615997	1
chr1:27183826-27184473;LUHMES	chr1	27183826	27184473	1
chr1:27626897-27627231;FANTOM	chr1	27626897	27627231	1
chr1:27847046-27847536;LUHMES	chr1	27847046	27847536	1
chr1:33829513-33829825;FANTOM	chr1	33829513	33829825	1
chr1:42127851-42128791;FANTOM	chr1	42127851	42128791	1
chr1:42136953-42137224;LUHMES	chr1	42136953	42137224	1
chr1:45413110-45413546;LUHMES	chr1	45413110	45413546	1
chr1:54150852-54151742;FANTOM	chr1	54150852	54151742	1
chr1:56842019-56842663;LUHMES	chr1	56842019	56842663	1
chr1:61368259-61368687;LUHMES	chr1	61368259	61368687	1
chr1:61545617-61545849;LUHMES	chr1	61545617	61545849	1
chr1:718294-718751;LUHMES	chr1	718294	718751	1
chr1:79099852-79100232;FANTOM	chr1	79099852	79100232	1
chr1:95003688-95004160;FANTOM	chr1	95003688	95004160	1
chr1:9505229-9505510;LUHMES	chr1	9505229	9505510	1
chr1:95101501-95101889;LUHMES	chr1	95101501	95101889	1
chr1:95108911-95109603;LUHMES	chr1	95108911	95109603	1
chr1:95210104-95210520;LUHMES	chr1	95210104	95210520	1
chr1:95325168-95325578;LUHMES	chr1	95325168	95325578	1
chr10:103663669-103663940;NETCAGE	chr10	103663669	103663940	1
chr10:11054573-11055101;FANTOM	chr10	11054573	11055101	1
chr10:114762616-114763005;LUHMES	chr10	114762616	114763005	1
chr10:114780228-114780597;LUHMES	chr10	114780228	114780597	1
chr10:115033380-115033572;FANTOM	chr10	115033380	115033572	1
chr10:115033869-115034403;FANTOM	chr10	115033869	115034403	1
chr10:119305717-119306203;FANTOM	chr10	119305717	119306203	1
chr10:119311834-119312129;FANTOM	chr10	119311834	119312129	1
chr10:119732963-119733321;LUHMES	chr10	119732963	119733321	1
chr10:124246598-124247224;FANTOM	chr10	124246598	124247224	1
chr10:13015223-13015639;LUHMES	chr10	13015223	13015639	1
chr10:130819868-130820337;LUHMES	chr10	130819868	130820337	1
chr10:133651105-133652036;LUHMES	chr10	133651105	133652036	1
chr10:134234707-134235257;FANTOM	chr10	134234707	134235257	1
chr10:134237013-134237423;LUHMES	chr10	134237013	134237423	1
chr10:15412332-15412528;NETCAGE	chr10	15412332	15412528	1
chr10:15427971-15428406;LUHMES	chr10	15427971	15428406	1
chr10:15428979-15429450;LUHMES	chr10	15428979	15429450	1
chr10:15429574-15429722;LUHMES	chr10	15429574	15429722	1
chr10:15496011-15496433;LUHMES	chr10	15496011	15496433	1
chr10:16812086-16812374;LUHMES	chr10	16812086	16812374	1
chr10:21790184-21790342;FANTOM	chr10	21790184	21790342	1
chr10:21799318-21799715;FANTOM	chr10	21799318	21799715	1
chr10:21809167-21809536;FANTOM	chr10	21809167	21809536	1
chr10:24569646-24570035;LUHMES	chr10	24569646	24570035	1
chr10:24672405-24672977;NETCAGE	chr10	24672405	24672977	1
chr10:24760884-24761164;NETCAGE	chr10	24760884	24761164	1
chr10:24805949-24806436;LUHMES	chr10	24805949	24806436	1
chr10:29872595-29872974;NETCAGE	chr10	29872595	29872974	1
chr10:29892569-29894212;LUHMES	chr10	29892569	29894212	1
chr10:29909978-29910731;LUHMES	chr10	29909978	29910731	1
chr10:29919320-29919950;FANTOM	chr10	29919320	29919950	1
chr10:29919994-29920392;LUHMES	chr10	29919994	29920392	1
chr10:29922205-29922549;FANTOM	chr10	29922205	29922549	1
chr10:29987608-29988393;LUHMES	chr10	29987608	29988393	1
chr10:31341607-31341974;LUHMES	chr10	31341607	31341974	1
chr10:31341998-31342440;LUHMES	chr10	31341998	31342440	1
chr10:31670906-31671681;LUHMES	chr10	31670906	31671681	1
chr10:35070002-35070125;FANTOM	chr10	35070002	35070125	1
chr10:36211886-36212059;LUHMES	chr10	36211886	36212059	1
chr10:36328562-36328808;LUHMES	chr10	36328562	36328808	1
chr10:5458169-5459490;LUHMES	chr10	5458169	5459490	1
chr10:6795697-6796023;LUHMES	chr10	6795697	6796023	1
chr10:71607621-71607974;LUHMES	chr10	71607621	71607974	1
chr10:72268709-72269115;LUHMES	chr10	72268709	72269115	1
chr10:72282959-72283289;LUHMES	chr10	72282959	72283289	1
chr10:73038787-73038997;LUHMES	chr10	73038787	73038997	1
chr10:75812261-75812619;LUHMES	chr10	75812261	75812619	1
chr10:75818781-75819059;LUHMES	chr10	75818781	75819059	1
chr10:81206070-81206540;LUHMES	chr10	81206070	81206540	1
chr10:82311879-82312455;LUHMES	chr10	82311879	82312455	1
chr10:88444091-88444412;LUHMES	chr10	88444091	88444412	1
chr10:88517208-88517667;FANTOM	chr10	88517208	88517667	1
chr10:93647022-93647304;FANTOM	chr10	93647022	93647304	1
chr10:95179932-95180243;LUHMES	chr10	95179932	95180243	1
chr10:98339570-98340023;LUHMES	chr10	98339570	98340023	1
chr11:100666578-100666897;LUHMES	chr11	100666578	100666897	1
chr11:100738756-100739306;LUHMES	chr11	100738756	100739306	1
chr11:100835937-100836195;LUHMES	chr11	100835937	100836195	1
chr11:106157668-106158122;LUHMES	chr11	106157668	106158122	1
chr11:106343241-106343548;LUHMES	chr11	106343241	106343548	1
chr11:109998260-109998525;LUHMES	chr11	109998260	109998525	1
chr11:114103265-114104003;LUHMES	chr11	114103265	114104003	1
chr11:114147521-114148330;LUHMES	chr11	114147521	114148330	1
chr11:116132350-116132674;LUHMES	chr11	116132350	116132674	1
chr11:117246760-117246956;LUHMES	chr11	117246760	117246956	1
chr11:125974412-125974829;FANTOM	chr11	125974412	125974829	1
chr11:126034668-126035577;LUHMES	chr11	126034668	126035577	1
chr11:126679413-126679952;LUHMES	chr11	126679413	126679952	1
chr11:126700535-126701341;LUHMES	chr11	126700535	126701341	1
chr11:126843591-126844818;LUHMES	chr11	126843591	126844818	1
chr11:17374298-17375700;FANTOM	chr11	17374298	17375700	1
chr11:20093180-20093648;LUHMES	chr11	20093180	20093648	1
chr11:29249279-29249647;LUHMES	chr11	29249279	29249647	1
chr11:29281455-29281634;LUHMES	chr11	29281455	29281634	1
chr11:35697893-35698228;LUHMES	chr11	35697893	35698228	1
chr11:44976670-44977076;LUHMES	chr11	44976670	44977076	1
chr11:44979368-44979675;LUHMES	chr11	44979368	44979675	1
chr11:44986018-44986873;LUHMES	chr11	44986018	44986873	1
chr11:482388-482687;NETCAGE	chr11	482388	482687	1
chr11:59379364-59379956;LUHMES	chr11	59379364	59379956	1
chr11:62789858-62790245;LUHMES	chr11	62789858	62790245	1
chr11:62791265-62791516;LUHMES	chr11	62791265	62791516	1
chr11:63687620-63687907;FANTOM	chr11	63687620	63687907	1
chr11:65058176-65058598;FANTOM	chr11	65058176	65058598	1
chr11:65059737-65059988;FANTOM	chr11	65059737	65059988	1
chr11:66314941-66315481;LUHMES	chr11	66314941	66315481	1
chr11:67805690-67805957;NETCAGE	chr11	67805690	67805957	1
chr11:68080788-68081879;LUHMES	chr11	68080788	68081879	1
chr11:69040324-69040625;LUHMES	chr11	69040324	69040625	1
chr11:69258094-69258432;FANTOM	chr11	69258094	69258432	1
chr11:69453520-69454472;FANTOM	chr11	69453520	69454472	1
chr11:76883031-76883248;FANTOM	chr11	76883031	76883248	1
chr11:95074334-95074812;LUHMES	chr11	95074334	95074812	1
chr11:98909635-98912873;LUHMES	chr11	98909635	98912873	1
chr11:98920922-98921695;LUHMES	chr11	98920922	98921695	1
chr11:98958881-98960481;LUHMES	chr11	98958881	98960481	1
chr11:99606014-99606418;LUHMES	chr11	99606014	99606418	1
chr12:104333903-104334299;LUHMES	chr12	104333903	104334299	1
chr12:122476050-122476698;LUHMES	chr12	122476050	122476698	1
chr12:123561144-123562452;LUHMES	chr12	123561144	123562452	1
chr12:123624832-123625445;LUHMES	chr12	123624832	123625445	1
chr12:123636095-123636496;FANTOM	chr12	123636095	123636496	1
chr12:125050856-125051375;FANTOM	chr12	125050856	125051375	1
chr12:126380510-126380638;LUHMES	chr12	126380510	126380638	1
chr12:23771432-23772032;LUHMES	chr12	23771432	23772032	1
chr12:31161438-31161722;LUHMES	chr12	31161438	31161722	1
chr12:3313495-3313728;FANTOM	chr12	3313495	3313728	1
chr12:3319152-3319927;LUHMES	chr12	3319152	3319927	1
chr12:3344355-3345278;LUHMES	chr12	3344355	3345278	1
chr12:3352639-3353437;LUHMES	chr12	3352639	3353437	1
chr12:342024-342849;LUHMES	chr12	342024	342849	1
chr12:51986166-51986575;FANTOM	chr12	51986166	51986575	1
chr12:52836688-52836877;LUHMES	chr12	52836688	52836877	1
chr12:60288835-60289189;LUHMES	chr12	60288835	60289189	1
chr12:72655562-72655979;LUHMES	chr12	72655562	72655979	1
chr12:77464374-77464807;LUHMES	chr12	77464374	77464807	1
chr13:114521391-114521748;LUHMES	chr13	114521391	114521748	1
chr13:27539045-27539205;LUHMES	chr13	27539045	27539205	1
chr13:27539913-27540479;LUHMES	chr13	27539913	27540479	1
chr13:27542558-27542859;LUHMES	chr13	27542558	27542859	1
chr13:27579815-27579995;LUHMES	chr13	27579815	27579995	1
chr13:27929908-27930368;LUHMES	chr13	27929908	27930368	1
chr13:31019742-31020221;NETCAGE	chr13	31019742	31020221	1
chr13:46446653-46447345;LUHMES	chr13	46446653	46447345	1
chr13:50783303-50783370;LUHMES	chr13	50783303	50783370	1
chr13:60925551-60925842;LUHMES	chr13	60925551	60925842	1
chr13:91869538-91869920;FANTOM	chr13	91869538	91869920	1
chr13:99136490-99137434;NETCAGE	chr13	99136490	99137434	1
chr14:23357263-23357473;FANTOM	chr14	23357263	23357473	1
chr14:30394026-30394406;LUHMES	chr14	30394026	30394406	1
chr14:51627677-51627897;LUHMES	chr14	51627677	51627897	1
chr14:51671930-51672792;LUHMES	chr14	51671930	51672792	1
chr14:51862095-51862490;FANTOM	chr14	51862095	51862490	1
chr14:51917216-51917466;LUHMES	chr14	51917216	51917466	1
chr14:53416335-53416646;FANTOM	chr14	53416335	53416646	1
chr14:68548373-68548654;LUHMES	chr14	68548373	68548654	1
chr14:76555474-76555888;LUHMES	chr14	76555474	76555888	1
chr14:77499482-77500543;FANTOM	chr14	77499482	77500543	1
chr14:91735562-91735904;LUHMES	chr14	91735562	91735904	1
chr14:94453312-94453802;FANTOM	chr14	94453312	94453802	1
chr15:101661003-101661540;LUHMES	chr15	101661003	101661540	1
chr15:101699761-101700159;LUHMES	chr15	101699761	101700159	1
chr15:101790495-101790968;FANTOM	chr15	101790495	101790968	1
chr15:101795882-101795956;FANTOM	chr15	101795882	101795956	1
chr15:101998078-101998513;LUHMES	chr15	101998078	101998513	1
chr15:101999244-101999620;FANTOM	chr15	101999244	101999620	1
chr15:20584974-20585224;LUHMES	chr15	20584974	20585224	1
chr15:20585531-20585722;LUHMES	chr15	20585531	20585722	1
chr15:20614330-20614693;LUHMES	chr15	20614330	20614693	1
chr15:21914435-21914569;FANTOM	chr15	21914435	21914569	1
chr15:22471166-22471646;LUHMES	chr15	22471166	22471646	1
chr15:31534206-31534733;LUHMES	chr15	31534206	31534733	1
chr15:31559587-31560058;LUHMES	chr15	31559587	31560058	1
chr15:31569188-31569513;LUHMES	chr15	31569188	31569513	1
chr15:31587890-31588214;LUHMES	chr15	31587890	31588214	1
chr15:31593158-31593466;LUHMES	chr15	31593158	31593466	1
chr15:38546643-38547172;FANTOM	chr15	38546643	38547172	1
chr15:40346483-40347151;FANTOM	chr15	40346483	40347151	1
chr15:40362005-40362170;LUHMES	chr15	40362005	40362170	1
chr15:51591351-51591810;LUHMES	chr15	51591351	51591810	1
chr15:57611497-57612111;LUHMES	chr15	57611497	57612111	1
chr15:59632777-59633128;LUHMES	chr15	59632777	59633128	1
chr15:59646649-59647004;FANTOM	chr15	59646649	59647004	1
chr15:64231829-64232283;FANTOM	chr15	64231829	64232283	1
chr15:65596702-65597188;FANTOM	chr15	65596702	65597188	1
chr15:67359902-67360303;FANTOM	chr15	67359902	67360303	1
chr15:69425807-69426227;LUHMES	chr15	69425807	69426227	1
chr15:69449098-69449606;LUHMES	chr15	69449098	69449606	1
chr15:70391851-70392235;FANTOM	chr15	70391851	70392235	1
chr15:73129399-73129769;LUHMES	chr15	73129399	73129769	1
chr15:73159665-73160101;LUHMES	chr15	73159665	73160101	1
chr15:73163924-73164406;LUHMES	chr15	73163924	73164406	1
chr15:73195244-73195965;LUHMES	chr15	73195244	73195965	1
chr15:73197305-73198029;LUHMES	chr15	73197305	73198029	1
chr15:73200529-73200926;LUHMES	chr15	73200529	73200926	1
chr15:73201571-73201962;LUHMES	chr15	73201571	73201962	1
chr15:73204597-73205021;LUHMES	chr15	73204597	73205021	1
chr15:73205376-73206042;LUHMES	chr15	73205376	73206042	1
chr15:73206259-73207301;LUHMES	chr15	73206259	73207301	1
chr15:73209159-73210065;LUHMES	chr15	73209159	73210065	1
chr15:73239858-73240264;LUHMES	chr15	73239858	73240264	1
chr15:73254771-73255133;LUHMES	chr15	73254771	73255133	1
chr15:73295979-73296304;LUHMES	chr15	73295979	73296304	1
chr15:73327772-73328110;LUHMES	chr15	73327772	73328110	1
chr15:73367780-73368167;LUHMES	chr15	73367780	73368167	1
chr15:85956762-85957097;FANTOM	chr15	85956762	85957097	1
chr15:91653761-91654780;LUHMES	chr15	91653761	91654780	1
chr15:91662115-91662604;LUHMES	chr15	91662115	91662604	1
chr15:91736009-91736357;LUHMES	chr15	91736009	91736357	1
chr15:93374780-93375598;FANTOM	chr15	93374780	93375598	1
chr15:99193577-99194531;FANTOM	chr15	99193577	99194531	1
chr15:99942582-99943003;LUHMES	chr15	99942582	99943003	1
chr16:1759571-1759993;LUHMES	chr16	1759571	1759993	1
chr16:28956985-28957310;NETCAGE	chr16	28956985	28957310	1
chr16:29150851-29151075;FANTOM	chr16	29150851	29151075	1
chr16:29324589-29324767;LUHMES	chr16	29324589	29324767	1
chr16:30383396-30383957;FANTOM	chr16	30383396	30383957	1
chr16:50278048-50279436;LUHMES	chr16	50278048	50279436	1
chr16:50420135-50420331;LUHMES	chr16	50420135	50420331	1
chr16:51186041-51186738;FANTOM	chr16	51186041	51186738	1
chr16:51795949-51796284;FANTOM	chr16	51795949	51796284	1
chr16:58455011-58455230;FANTOM	chr16	58455011	58455230	1
chr16:58471916-58472293;LUHMES	chr16	58471916	58472293	1
chr16:6425519-6425937;LUHMES	chr16	6425519	6425937	1
chr16:64898334-64898628;LUHMES	chr16	64898334	64898628	1
chr16:78311362-78311721;LUHMES	chr16	78311362	78311721	1
chr16:85168154-85168419;LUHMES	chr16	85168154	85168419	1
chr16:85202555-85203049;FANTOM	chr16	85202555	85203049	1
chr16:85236289-85236910;LUHMES	chr16	85236289	85236910	1
chr16:85240145-85240628;LUHMES	chr16	85240145	85240628	1
chr16:85240746-85241462;LUHMES	chr16	85240746	85241462	1
chr16:85253854-85254379;LUHMES	chr16	85253854	85254379	1
chr16:85254440-85255164;LUHMES	chr16	85254440	85255164	1
chr16:85255487-85255875;LUHMES	chr16	85255487	85255875	1
chr16:85255879-85256507;LUHMES	chr16	85255879	85256507	1
chr16:85260077-85260461;LUHMES	chr16	85260077	85260461	1
chr16:85264175-85264500;FANTOM	chr16	85264175	85264500	1
chr16:89239100-89239467;FANTOM	chr16	89239100	89239467	1
chr17:13476147-13476433;LUHMES	chr17	13476147	13476433	1
chr17:14208216-14208853;LUHMES	chr17	14208216	14208853	1
chr17:1620806-1621089;FANTOM	chr17	1620806	1621089	1
chr17:19398359-19398685;FANTOM	chr17	19398359	19398685	1
chr17:26835343-26835473;NETCAGE	chr17	26835343	26835473	1
chr17:26837844-26838236;LUHMES	chr17	26837844	26838236	1
chr17:26853287-26853611;NETCAGE	chr17	26853287	26853611	1
chr17:2807414-2807761;FANTOM	chr17	2807414	2807761	1
chr17:29741084-29741583;LUHMES	chr17	29741084	29741583	1
chr17:32943181-32943574;FANTOM	chr17	32943181	32943574	1
chr17:4319450-4319872;LUHMES	chr17	4319450	4319872	1
chr17:4503915-4504325;LUHMES	chr17	4503915	4504325	1
chr17:4509014-4509301;LUHMES	chr17	4509014	4509301	1
chr17:48228924-48229616;FANTOM	chr17	48228924	48229616	1
chr17:54814803-54815186;LUHMES	chr17	54814803	54815186	1
chr17:5702664-5703358;LUHMES	chr17	5702664	5703358	1
chr17:5703686-5704398;LUHMES	chr17	5703686	5704398	1
chr17:5716646-5716998;LUHMES	chr17	5716646	5716998	1
chr17:5719942-5720527;LUHMES	chr17	5719942	5720527	1
chr17:5944590-5944823;LUHMES	chr17	5944590	5944823	1
chr17:5975581-5976478;LUHMES	chr17	5975581	5976478	1
chr17:5976997-5977468;LUHMES	chr17	5976997	5977468	1
chr17:5978402-5978948;LUHMES	chr17	5978402	5978948	1
chr17:5995687-5996268;LUHMES	chr17	5995687	5996268	1
chr17:66874766-66875170;LUHMES	chr17	66874766	66875170	1
chr17:66957439-66957743;LUHMES	chr17	66957439	66957743	1
chr17:70133369-70133706;LUHMES	chr17	70133369	70133706	1
chr17:70942335-70942965;LUHMES	chr17	70942335	70942965	1
chr17:71151416-71152021;LUHMES	chr17	71151416	71152021	1
chr17:71153331-71153959;NETCAGE	chr17	71153331	71153959	1
chr17:71162301-71162883;NETCAGE	chr17	71162301	71162883	1
chr17:72104481-72104726;FANTOM	chr17	72104481	72104726	1
chr17:77778301-77778701;FANTOM	chr17	77778301	77778701	1
chr17:79143754-79144500;LUHMES	chr17	79143754	79144500	1
chr17:79370754-79371569;FANTOM	chr17	79370754	79371569	1
chr18:11947272-11947721;FANTOM	chr18	11947272	11947721	1
chr18:12288068-12288497;FANTOM	chr18	12288068	12288497	1
chr18:12946969-12947260;LUHMES	chr18	12946969	12947260	1
chr18:14421854-14422331;LUHMES	chr18	14421854	14422331	1
chr18:19451332-19451579;LUHMES	chr18	19451332	19451579	1
chr18:21320507-21320834;LUHMES	chr18	21320507	21320834	1
chr18:26408560-26408827;LUHMES	chr18	26408560	26408827	1
chr18:26426898-26427325;LUHMES	chr18	26426898	26427325	1
chr18:3526478-3527004;LUHMES	chr18	3526478	3527004	1
chr18:43068509-43068920;LUHMES	chr18	43068509	43068920	1
chr18:43131131-43131503;LUHMES	chr18	43131131	43131503	1
chr18:43266827-43267110;FANTOM	chr18	43266827	43267110	1
chr18:46721740-46722195;LUHMES	chr18	46721740	46722195	1
chr18:54230801-54231236;LUHMES	chr18	54230801	54231236	1
chr18:60092702-60092876;LUHMES	chr18	60092702	60092876	1
chr18:6660380-6660801;LUHMES	chr18	6660380	6660801	1
chr18:6661497-6661594;LUHMES	chr18	6661497	6661594	1
chr18:6731334-6732363;LUHMES	chr18	6731334	6732363	1
chr18:6756869-6757268;LUHMES	chr18	6756869	6757268	1
chr18:6772834-6773161;LUHMES	chr18	6772834	6773161	1
chr18:6794834-6795183;LUHMES	chr18	6794834	6795183	1
chr18:71843818-71844617;LUHMES	chr18	71843818	71844617	1
chr18:72084144-72084353;LUHMES	chr18	72084144	72084353	1
chr18:72098178-72098372;LUHMES	chr18	72098178	72098372	1
chr18:72154567-72154724;LUHMES	chr18	72154567	72154724	1
chr18:72510635-72510974;LUHMES	chr18	72510635	72510974	1
chr18:75883219-75883915;LUHMES	chr18	75883219	75883915	1
chr18:75885665-75885961;LUHMES	chr18	75885665	75885961	1
chr18:75920546-75920981;LUHMES	chr18	75920546	75920981	1
chr18:8854308-8854431;LUHMES	chr18	8854308	8854431	1
chr19:1172839-1173266;FANTOM	chr19	1172839	1173266	1
chr19:13726654-13727175;LUHMES	chr19	13726654	13727175	1
chr19:13743837-13744244;FANTOM	chr19	13743837	13744244	1
chr19:1665579-1665774;LUHMES	chr19	1665579	1665774	1
chr19:2294791-2295181;LUHMES	chr19	2294791	2295181	1
chr19:3655813-3656105;FANTOM	chr19	3655813	3656105	1
chr19:4583849-4584431;NETCAGE	chr19	4583849	4584431	1
chr19:4635541-4635897;LUHMES	chr19	4635541	4635897	1
chr19:46636580-46636889;LUHMES	chr19	46636580	46636889	1
chr19:49887148-49887487;LUHMES	chr19	49887148	49887487	1
chr19:49906898-49907564;LUHMES	chr19	49906898	49907564	1
chr19:51003635-51004295;FANTOM	chr19	51003635	51004295	1
chr19:5121796-5122334;LUHMES	chr19	5121796	5122334	1
chr19:55611070-55611431;LUHMES	chr19	55611070	55611431	1
chr19:7756040-7757119;FANTOM	chr19	7756040	7757119	1
chr19:8432213-8432626;LUHMES	chr19	8432213	8432626	1
chr2:1032586-1033170;LUHMES	chr2	1032586	1033170	1
chr2:103590633-103591066;LUHMES	chr2	103590633	103591066	1
chr2:105982690-105983555;LUHMES	chr2	105982690	105983555	1
chr2:107197660-107198191;LUHMES	chr2	107197660	107198191	1
chr2:108911243-108911650;LUHMES	chr2	108911243	108911650	1
chr2:11150031-11150331;LUHMES	chr2	11150031	11150331	1
chr2:114672841-114673224;FANTOM	chr2	114672841	114673224	1
chr2:129056315-129056707;LUHMES	chr2	129056315	129056707	1
chr2:130466638-130467426;LUHMES	chr2	130466638	130467426	1
chr2:132439871-132440390;NETCAGE	chr2	132439871	132440390	1
chr2:13756720-13757132;LUHMES	chr2	13756720	13757132	1
chr2:153289043-153289463;LUHMES	chr2	153289043	153289463	1
chr2:153450651-153451105;FANTOM	chr2	153450651	153451105	1
chr2:154003029-154003211;LUHMES	chr2	154003029	154003211	1
chr2:155572662-155573061;LUHMES	chr2	155572662	155573061	1
chr2:1595246-1595602;LUHMES	chr2	1595246	1595602	1
chr2:1598343-1598623;LUHMES	chr2	1598343	1598623	1
chr2:160014823-160014997;LUHMES	chr2	160014823	160014997	1
chr2:160180521-160181099;LUHMES	chr2	160180521	160181099	1
chr2:163182597-163182842;LUHMES	chr2	163182597	163182842	1
chr2:174280710-174281111;LUHMES	chr2	174280710	174281111	1
chr2:178463163-178463594;LUHMES	chr2	178463163	178463594	1
chr2:180898777-180899172;LUHMES	chr2	180898777	180899172	1
chr2:182419850-182420920;LUHMES	chr2	182419850	182420920	1
chr2:217487227-217487455;FANTOM	chr2	217487227	217487455	1
chr2:219773515-219774011;FANTOM	chr2	219773515	219774011	1
chr2:223724682-223724924;LUHMES	chr2	223724682	223724924	1
chr2:227568259-227568508;LUHMES	chr2	227568259	227568508	1
chr2:227586099-227586534;LUHMES	chr2	227586099	227586534	1
chr2:229194036-229194332;LUHMES	chr2	229194036	229194332	1
chr2:23007565-23007782;LUHMES	chr2	23007565	23007782	1
chr2:26835370-26835727;LUHMES	chr2	26835370	26835727	1
chr2:26963794-26964012;LUHMES	chr2	26963794	26964012	1
chr2:28269809-28270158;LUHMES	chr2	28269809	28270158	1
chr2:28830984-28831210;FANTOM	chr2	28830984	28831210	1
chr2:42167971-42168174;FANTOM	chr2	42167971	42168174	1
chr2:42216437-42216820;LUHMES	chr2	42216437	42216820	1
chr2:42217025-42217230;NETCAGE	chr2	42217025	42217230	1
chr2:42217488-42217883;FANTOM	chr2	42217488	42217883	1
chr2:42277626-42278175;LUHMES	chr2	42277626	42278175	1
chr2:45189295-45189874;LUHMES	chr2	45189295	45189874	1
chr2:45876900-45877947;NETCAGE	chr2	45876900	45877947	1
chr2:55336760-55336958;LUHMES	chr2	55336760	55336958	1
chr2:56206399-56207267;LUHMES	chr2	56206399	56207267	1
chr2:60673903-60674102;FANTOM	chr2	60673903	60674102	1
chr2:6196507-6196881;LUHMES	chr2	6196507	6196881	1
chr2:63196890-63197275;LUHMES	chr2	63196890	63197275	1
chr2:63352669-63352959;LUHMES	chr2	63352669	63352959	1
chr2:63439266-63439620;LUHMES	chr2	63439266	63439620	1
chr2:63448570-63449478;LUHMES	chr2	63448570	63449478	1
chr2:63475420-63475826;LUHMES	chr2	63475420	63475826	1
chr2:63511266-63511824;LUHMES	chr2	63511266	63511824	1
chr2:63593345-63594275;LUHMES	chr2	63593345	63594275	1
chr2:6373968-6374537;LUHMES	chr2	6373968	6374537	1
chr2:6780529-6780742;LUHMES	chr2	6780529	6780742	1
chr2:71380875-71381387;LUHMES	chr2	71380875	71381387	1
chr2:71580756-71581316;LUHMES	chr2	71580756	71581316	1
chr2:74127317-74127639;LUHMES	chr2	74127317	74127639	1
chr2:85369491-85370121;LUHMES	chr2	85369491	85370121	1
chr2:86023745-86024289;LUHMES	chr2	86023745	86024289	1
chr2:86701097-86701456;LUHMES	chr2	86701097	86701456	1
chr2:88399344-88399686;LUHMES	chr2	88399344	88399686	1
chr2:89137813-89138196;FANTOM	chr2	89137813	89138196	1
chr2:99435454-99436169;LUHMES	chr2	99435454	99436169	1
chr2:99452356-99452772;FANTOM	chr2	99452356	99452772	1
chr2:99459792-99460180;LUHMES	chr2	99459792	99460180	1
chr2:99480464-99480879;LUHMES	chr2	99480464	99480879	1
chr2:99489876-99490384;LUHMES	chr2	99489876	99490384	1
chr2:99492196-99492518;LUHMES	chr2	99492196	99492518	1
chr2:99496664-99497583;LUHMES	chr2	99496664	99497583	1
chr2:99508872-99509327;LUHMES	chr2	99508872	99509327	1
chr2:99517663-99518413;LUHMES	chr2	99517663	99518413	1
chr2:99550656-99551190;LUHMES	chr2	99550656	99551190	1
chr20:16467184-16467790;LUHMES	chr20	16467184	16467790	1
chr20:16467852-16468471;LUHMES	chr20	16467852	16468471	1
chr20:17830949-17831353;FANTOM	chr20	17830949	17831353	1
chr20:17873353-17873581;LUHMES	chr20	17873353	17873581	1
chr20:1826432-1826770;LUHMES	chr20	1826432	1826770	1
chr20:21246544-21246866;LUHMES	chr20	21246544	21246866	1
chr20:24621000-24621287;LUHMES	chr20	24621000	24621287	1
chr20:24635384-24635797;LUHMES	chr20	24635384	24635797	1
chr20:36880654-36881577;LUHMES	chr20	36880654	36881577	1
chr20:36906533-36907202;LUHMES	chr20	36906533	36907202	1
chr20:42765832-42766276;LUHMES	chr20	42765832	42766276	1
chr20:42809563-42809791;FANTOM	chr20	42809563	42809791	1
chr20:43314403-43315729;LUHMES	chr20	43314403	43315729	1
chr20:45271216-45271698;LUHMES	chr20	45271216	45271698	1
chr20:47299130-47299914;LUHMES	chr20	47299130	47299914	1
chr20:49561554-49561733;LUHMES	chr20	49561554	49561733	1
chr20:59627075-59627465;LUHMES	chr20	59627075	59627465	1
chr20:62260975-62261378;LUHMES	chr20	62260975	62261378	1
chr20:62466212-62466776;FANTOM	chr20	62466212	62466776	1
chr20:62478543-62479111;LUHMES	chr20	62478543	62479111	1
chr20:62486236-62486666;LUHMES	chr20	62486236	62486666	1
chr20:804011-804407;LUHMES	chr20	804011	804407	1
chr20:8978415-8978750;LUHMES	chr20	8978415	8978750	1
chr21:27797296-27797464;LUHMES	chr21	27797296	27797464	1
chr21:33468497-33468670;FANTOM	chr21	33468497	33468670	1
chr21:38807433-38807849;LUHMES	chr21	38807433	38807849	1
chr21:39537855-39538523;LUHMES	chr21	39537855	39538523	1
chr21:39948522-39948853;LUHMES	chr21	39948522	39948853	1
chr21:40434550-40434716;LUHMES	chr21	40434550	40434716	1
chr21:40445399-40445874;LUHMES	chr21	40445399	40445874	1
chr21:44850435-44851222;FANTOM	chr21	44850435	44851222	1
chr21:44851439-44851861;LUHMES	chr21	44851439	44851861	1
chr21:44859375-44859527;FANTOM	chr21	44859375	44859527	1
chr21:44881245-44881496;LUHMES	chr21	44881245	44881496	1
chr21:45573018-45573302;FANTOM	chr21	45573018	45573302	1
chr21:45950361-45950635;LUHMES	chr21	45950361	45950635	1
chr21:46013461-46013694;LUHMES	chr21	46013461	46013694	1
chr21:46017930-46018825;LUHMES	chr21	46017930	46018825	1
chr21:46018870-46019331;LUHMES	chr21	46018870	46019331	1
chr21:46092536-46092779;LUHMES	chr21	46092536	46092779	1
chr21:46103735-46104056;LUHMES	chr21	46103735	46104056	1
chr21:46108024-46108300;LUHMES	chr21	46108024	46108300	1
chr21:46119073-46120613;LUHMES	chr21	46119073	46120613	1
chr21:46121371-46121832;LUHMES	chr21	46121371	46121832	1
chr21:46214890-46215456;LUHMES	chr21	46214890	46215456	1
chr22:20817449-20818006;LUHMES	chr22	20817449	20818006	1
chr22:20822388-20823042;LUHMES	chr22	20822388	20823042	1
chr22:24639681-24640084;FANTOM	chr22	24639681	24640084	1
chr22:25091954-25092439;LUHMES	chr22	25091954	25092439	1
chr22:25348731-25349104;FANTOM	chr22	25348731	25349104	1
chr22:28888654-28889201;LUHMES	chr22	28888654	28889201	1
chr22:31273325-31273963;LUHMES	chr22	31273325	31273963	1
chr22:31274994-31275503;LUHMES	chr22	31274994	31275503	1
chr22:44588317-44588753;LUHMES	chr22	44588317	44588753	1
chr22:44608210-44608581;LUHMES	chr22	44608210	44608581	1
chr22:49664063-49664424;LUHMES	chr22	49664063	49664424	1
chr22:50747003-50747284;FANTOM	chr22	50747003	50747284	1
chr3:10405829-10406240;LUHMES	chr3	10405829	10406240	1
chr3:10458584-10458708;LUHMES	chr3	10458584	10458708	1
chr3:10598164-10598260;LUHMES	chr3	10598164	10598260	1
chr3:10598928-10599212;LUHMES	chr3	10598928	10599212	1
chr3:10600339-10600926;LUHMES	chr3	10600339	10600926	1
chr3:110688601-110689002;FANTOM	chr3	110688601	110689002	1
chr3:118718543-118718933;LUHMES	chr3	118718543	118718933	1
chr3:118755681-118755819;LUHMES	chr3	118755681	118755819	1
chr3:127425808-127426239;LUHMES	chr3	127425808	127426239	1
chr3:127570771-127571085;LUHMES	chr3	127570771	127571085	1
chr3:138180079-138180702;LUHMES	chr3	138180079	138180702	1
chr3:141693372-141693614;FANTOM	chr3	141693372	141693614	1
chr3:143056341-143056716;LUHMES	chr3	143056341	143056716	1
chr3:146513977-146514164;LUHMES	chr3	146513977	146514164	1
chr3:146614393-146614905;LUHMES	chr3	146614393	146614905	1
chr3:146688297-146688730;LUHMES	chr3	146688297	146688730	1
chr3:146691760-146692206;LUHMES	chr3	146691760	146692206	1
chr3:147016506-147016766;FANTOM	chr3	147016506	147016766	1
chr3:147095520-147096208;LUHMES	chr3	147095520	147096208	1
chr3:149345373-149345555;LUHMES	chr3	149345373	149345555	1
chr3:149356424-149356747;FANTOM	chr3	149356424	149356747	1
chr3:149365396-149365827;LUHMES	chr3	149365396	149365827	1
chr3:149370911-149371249;LUHMES	chr3	149370911	149371249	1
chr3:149657313-149657850;FANTOM	chr3	149657313	149657850	1
chr3:152101413-152101817;LUHMES	chr3	152101413	152101817	1
chr3:174201143-174201515;LUHMES	chr3	174201143	174201515	1
chr3:186077653-186078011;LUHMES	chr3	186077653	186078011	1
chr3:189848488-189848878;LUHMES	chr3	189848488	189848878	1
chr3:193544211-193544473;LUHMES	chr3	193544211	193544473	1
chr3:193800941-193801506;LUHMES	chr3	193800941	193801506	1
chr3:193851636-193853009;FANTOM	chr3	193851636	193853009	1
chr3:193859199-193859624;FANTOM	chr3	193859199	193859624	1
chr3:195616412-195616984;LUHMES	chr3	195616412	195616984	1
chr3:20482713-20483396;LUHMES	chr3	20482713	20483396	1
chr3:32352588-32353135;LUHMES	chr3	32352588	32353135	1
chr3:47612969-47613334;LUHMES	chr3	47612969	47613334	1
chr3:49202358-49202483;LUHMES	chr3	49202358	49202483	1
chr3:52503087-52503472;FANTOM	chr3	52503087	52503472	1
chr3:59630678-59630944;LUHMES	chr3	59630678	59630944	1
chr3:59806967-59807385;LUHMES	chr3	59806967	59807385	1
chr3:64337279-64338315;LUHMES	chr3	64337279	64338315	1
chr3:75267455-75267589;LUHMES	chr3	75267455	75267589	1
chr3:75378594-75379213;LUHMES	chr3	75378594	75379213	1
chr3:8767911-8768143;LUHMES	chr3	8767911	8768143	1
chr4:115793814-115794226;LUHMES	chr4	115793814	115794226	1
chr4:126198035-126198391;LUHMES	chr4	126198035	126198391	1
chr4:141159300-141159782;LUHMES	chr4	141159300	141159782	1
chr4:151220529-151221164;LUHMES	chr4	151220529	151221164	1
chr4:151459481-151460362;LUHMES	chr4	151459481	151460362	1
chr4:151476648-151477161;LUHMES	chr4	151476648	151477161	1
chr4:151490332-151490738;LUHMES	chr4	151490332	151490738	1
chr4:1601868-1602404;LUHMES	chr4	1601868	1602404	1
chr4:169479701-169480223;FANTOM	chr4	169479701	169480223	1
chr4:169720440-169720801;LUHMES	chr4	169720440	169720801	1
chr4:176741124-176741538;LUHMES	chr4	176741124	176741538	1
chr4:176801375-176802223;LUHMES	chr4	176801375	176802223	1
chr4:182430641-182430836;LUHMES	chr4	182430641	182430836	1
chr4:183661237-183661688;LUHMES	chr4	183661237	183661688	1
chr4:184549171-184549866;LUHMES	chr4	184549171	184549866	1
chr4:21777398-21777752;LUHMES	chr4	21777398	21777752	1
chr4:24771902-24772258;LUHMES	chr4	24771902	24772258	1
chr4:35366903-35367060;FANTOM	chr4	35366903	35367060	1
chr4:40056293-40056591;FANTOM	chr4	40056293	40056591	1
chr4:44323358-44323828;LUHMES	chr4	44323358	44323828	1
chr4:54929171-54929915;FANTOM	chr4	54929171	54929915	1
chr4:642246-642862;LUHMES	chr4	642246	642862	1
chr4:768058-768138;NETCAGE	chr4	768058	768138	1
chr4:80287065-80287627;LUHMES	chr4	80287065	80287627	1
chr4:82388876-82389215;FANTOM	chr4	82388876	82389215	1
chr4:82521629-82522144;LUHMES	chr4	82521629	82522144	1
chr4:82584112-82584257;LUHMES	chr4	82584112	82584257	1
chr4:82613794-82614310;LUHMES	chr4	82613794	82614310	1
chr4:82666838-82667221;LUHMES	chr4	82666838	82667221	1
chr4:82751557-82751764;LUHMES	chr4	82751557	82751764	1
chr4:8857381-8857557;LUHMES	chr4	8857381	8857557	1
chr4:90332665-90332910;LUHMES	chr4	90332665	90332910	1
chr4:93523193-93523473;LUHMES	chr4	93523193	93523473	1
chr4:93629540-93629898;LUHMES	chr4	93629540	93629898	1
chr4:95389658-95390107;LUHMES	chr4	95389658	95390107	1
chr4:95391242-95391873;LUHMES	chr4	95391242	95391873	1
chr5:1045895-1046300;NETCAGE	chr5	1045895	1046300	1
chr5:107008688-107009658;LUHMES	chr5	107008688	107009658	1
chr5:107141912-107142674;LUHMES	chr5	107141912	107142674	1
chr5:107148064-107148818;LUHMES	chr5	107148064	107148818	1
chr5:107150915-107151089;LUHMES	chr5	107150915	107151089	1
chr5:112296143-112296362;LUHMES	chr5	112296143	112296362	1
chr5:115911384-115911696;LUHMES	chr5	115911384	115911696	1
chr5:116541093-116541565;LUHMES	chr5	116541093	116541565	1
chr5:117443092-117443292;LUHMES	chr5	117443092	117443292	1
chr5:127366891-127367301;LUHMES	chr5	127366891	127367301	1
chr5:1346564-1347111;LUHMES	chr5	1346564	1347111	1
chr5:134769853-134770199;LUHMES	chr5	134769853	134770199	1
chr5:137827710-137828119;FANTOM	chr5	137827710	137828119	1
chr5:1401934-1402734;LUHMES	chr5	1401934	1402734	1
chr5:142381384-142382030;FANTOM	chr5	142381384	142382030	1
chr5:142409843-142410225;LUHMES	chr5	142409843	142410225	1
chr5:142592717-142593137;LUHMES	chr5	142592717	142593137	1
chr5:1433285-1433639;LUHMES	chr5	1433285	1433639	1
chr5:1437680-1438078;LUHMES	chr5	1437680	1438078	1
chr5:1439685-1440330;LUHMES	chr5	1439685	1440330	1
chr5:149110836-149111455;FANTOM	chr5	149110836	149111455	1
chr5:149111957-149112473;FANTOM	chr5	149111957	149112473	1
chr5:149847668-149848099;LUHMES	chr5	149847668	149848099	1
chr5:1521795-1522349;FANTOM	chr5	1521795	1522349	1
chr5:16921863-16922366;LUHMES	chr5	16921863	16922366	1
chr5:175176397-175177010;LUHMES	chr5	175176397	175177010	1
chr5:175178328-175178804;LUHMES	chr5	175178328	175178804	1
chr5:17662550-17662915;LUHMES	chr5	17662550	17662915	1
chr5:17663262-17663636;LUHMES	chr5	17663262	17663636	1
chr5:17785918-17786148;LUHMES	chr5	17785918	17786148	1
chr5:179566213-179567183;LUHMES	chr5	179566213	179567183	1
chr5:179582242-179583406;LUHMES	chr5	179582242	179583406	1
chr5:179597008-179598066;LUHMES	chr5	179597008	179598066	1
chr5:179605704-179606074;LUHMES	chr5	179605704	179606074	1
chr5:179606136-179607042;LUHMES	chr5	179606136	179607042	1
chr5:180214886-180215159;LUHMES	chr5	180214886	180215159	1
chr5:18068908-18069489;LUHMES	chr5	18068908	18069489	1
chr5:38433392-38433823;LUHMES	chr5	38433392	38433823	1
chr5:4099499-4099818;LUHMES	chr5	4099499	4099818	1
chr5:4100574-4100761;LUHMES	chr5	4100574	4100761	1
chr5:64368719-64369105;FANTOM	chr5	64368719	64369105	1
chr5:71234021-71234454;LUHMES	chr5	71234021	71234454	1
chr5:71592187-71592342;LUHMES	chr5	71592187	71592342	1
chr5:71597463-71597663;FANTOM	chr5	71597463	71597663	1
chr5:72569106-72569872;LUHMES	chr5	72569106	72569872	1
chr5:72578126-72578477;LUHMES	chr5	72578126	72578477	1
chr5:77821454-77822246;FANTOM	chr5	77821454	77822246	1
chr5:77822722-77823939;FANTOM	chr5	77822722	77823939	1
chr5:77841622-77841947;LUHMES	chr5	77841622	77841947	1
chr5:78026592-78027237;LUHMES	chr5	78026592	78027237	1
chr5:784651-785023;FANTOM	chr5	784651	785023	1
chr5:79253029-79253573;LUHMES	chr5	79253029	79253573	1
chr5:79306618-79307062;LUHMES	chr5	79306618	79307062	1
chr5:81149415-81149815;FANTOM	chr5	81149415	81149815	1
chr5:87956632-87957169;FANTOM	chr5	87956632	87957169	1
chr6:112510705-112510989;LUHMES	chr6	112510705	112510989	1
chr6:125979320-125979746;LUHMES	chr6	125979320	125979746	1
chr6:143234166-143234456;FANTOM	chr6	143234166	143234456	1
chr6:143256566-143257518;LUHMES	chr6	143256566	143257518	1
chr6:143557074-143558251;LUHMES	chr6	143557074	143558251	1
chr6:150531209-150531458;LUHMES	chr6	150531209	150531458	1
chr6:15861602-15862311;LUHMES	chr6	15861602	15862311	1
chr6:16059816-16060211;LUHMES	chr6	16059816	16060211	1
chr6:170600439-170600921;FANTOM	chr6	170600439	170600921	1
chr6:17956806-17957273;LUHMES	chr6	17956806	17957273	1
chr6:18087513-18087917;LUHMES	chr6	18087513	18087917	1
chr6:26474010-26474599;FANTOM	chr6	26474010	26474599	1
chr6:26535060-26535490;LUHMES	chr6	26535060	26535490	1
chr6:33715563-33716134;LUHMES	chr6	33715563	33716134	1
chr6:34112239-34112588;FANTOM	chr6	34112239	34112588	1
chr6:35331114-35331538;FANTOM	chr6	35331114	35331538	1
chr6:37485031-37485566;FANTOM	chr6	37485031	37485566	1
chr6:43683759-43684159;LUHMES	chr6	43683759	43684159	1
chr6:5469540-5469931;LUHMES	chr6	5469540	5469931	1
chr7:106811828-106812284;LUHMES	chr7	106811828	106812284	1
chr7:129414011-129414894;LUHMES	chr7	129414011	129414894	1
chr7:135399408-135399795;LUHMES	chr7	135399408	135399795	1
chr7:13660224-13660662;LUHMES	chr7	13660224	13660662	1
chr7:137928273-137928746;FANTOM	chr7	137928273	137928746	1
chr7:155962534-155962934;LUHMES	chr7	155962534	155962934	1
chr7:188089-188325;LUHMES	chr7	188089	188325	1
chr7:2165789-2166190;LUHMES	chr7	2165789	2166190	1
chr7:2183437-2184332;LUHMES	chr7	2183437	2184332	1
chr7:223021-223858;LUHMES	chr7	223021	223858	1
chr7:24412703-24413167;LUHMES	chr7	24412703	24413167	1
chr7:25295481-25295973;LUHMES	chr7	25295481	25295973	1
chr7:2548551-2548955;FANTOM	chr7	2548551	2548955	1
chr7:25767337-25768081;LUHMES	chr7	25767337	25768081	1
chr7:25896515-25897081;FANTOM	chr7	25896515	25897081	1
chr7:25926564-25926810;LUHMES	chr7	25926564	25926810	1
chr7:25990725-25991211;FANTOM	chr7	25990725	25991211	1
chr7:32014331-32014643;LUHMES	chr7	32014331	32014643	1
chr7:33854988-33855285;LUHMES	chr7	33854988	33855285	1
chr7:38014285-38014405;LUHMES	chr7	38014285	38014405	1
chr7:3847726-3848212;LUHMES	chr7	3847726	3848212	1
chr7:39167566-39167912;LUHMES	chr7	39167566	39167912	1
chr7:40669128-40669288;LUHMES	chr7	40669128	40669288	1
chr7:44300757-44301193;LUHMES	chr7	44300757	44301193	1
chr7:44301207-44302064;LUHMES	chr7	44301207	44302064	1
chr7:44315499-44315961;LUHMES	chr7	44315499	44315961	1
chr7:44322156-44322616;LUHMES	chr7	44322156	44322616	1
chr7:44348545-44349543;LUHMES	chr7	44348545	44349543	1
chr7:44360136-44360868;LUHMES	chr7	44360136	44360868	1
chr7:45255073-45255569;LUHMES	chr7	45255073	45255569	1
chr7:5673502-5674322;LUHMES	chr7	5673502	5674322	1
chr7:5675848-5677295;LUHMES	chr7	5675848	5677295	1
chr7:6597048-6597302;LUHMES	chr7	6597048	6597302	1
chr7:70295015-70295286;LUHMES	chr7	70295015	70295286	1
chr7:75268782-75269322;FANTOM	chr7	75268782	75269322	1
chr7:95177067-95177502;LUHMES	chr7	95177067	95177502	1
chr8:10022537-10022748;LUHMES	chr8	10022537	10022748	1
chr8:10192260-10192787;FANTOM	chr8	10192260	10192787	1
chr8:10222188-10222526;LUHMES	chr8	10222188	10222526	1
chr8:10261832-10262308;LUHMES	chr8	10261832	10262308	1
chr8:109250897-109251307;LUHMES	chr8	109250897	109251307	1
chr8:123912689-123912936;LUHMES	chr8	123912689	123912936	1
chr8:12909136-12909504;LUHMES	chr8	12909136	12909504	1
chr8:141108929-141109987;FANTOM	chr8	141108929	141109987	1
chr8:143612204-143612544;LUHMES	chr8	143612204	143612544	1
chr8:143613484-143614104;LUHMES	chr8	143613484	143614104	1
chr8:143649713-143650150;LUHMES	chr8	143649713	143650150	1
chr8:143653812-143654065;LUHMES	chr8	143653812	143654065	1
chr8:21743295-21743722;LUHMES	chr8	21743295	21743722	1
chr8:221868-222055;LUHMES	chr8	221868	222055	1
chr8:23628148-23628548;LUHMES	chr8	23628148	23628548	1
chr8:25645412-25645829;LUHMES	chr8	25645412	25645829	1
chr8:27487251-27487674;LUHMES	chr8	27487251	27487674	1
chr8:29957112-29957836;FANTOM	chr8	29957112	29957836	1
chr8:40229525-40230046;LUHMES	chr8	40229525	40230046	1
chr8:40666919-40667239;LUHMES	chr8	40666919	40667239	1
chr8:40705670-40706153;LUHMES	chr8	40705670	40706153	1
chr8:40706445-40706859;LUHMES	chr8	40706445	40706859	1
chr8:49310507-49310772;LUHMES	chr8	49310507	49310772	1
chr8:80675339-80675738;LUHMES	chr8	80675339	80675738	1
chr8:80739522-80740302;LUHMES	chr8	80739522	80740302	1
chr8:80865059-80865523;LUHMES	chr8	80865059	80865523	1
chr8:95964044-95964389;LUHMES	chr8	95964044	95964389	1
chr8:96023665-96023880;LUHMES	chr8	96023665	96023880	1
chr9:101091287-101092114;LUHMES	chr9	101091287	101092114	1
chr9:101110777-101111791;LUHMES	chr9	101110777	101111791	1
chr9:101213333-101213963;LUHMES	chr9	101213333	101213963	1
chr9:101214924-101215308;LUHMES	chr9	101214924	101215308	1
chr9:101423598-101423998;LUHMES	chr9	101423598	101423998	1
chr9:101428370-101429047;LUHMES	chr9	101428370	101429047	1
chr9:101429830-101430304;LUHMES	chr9	101429830	101430304	1
chr9:106295291-106295728;LUHMES	chr9	106295291	106295728	1
chr9:107675321-107676380;LUHMES	chr9	107675321	107676380	1
chr9:109177337-109177727;LUHMES	chr9	109177337	109177727	1
chr9:116364430-116365064;LUHMES	chr9	116364430	116365064	1
chr9:116371858-116372256;LUHMES	chr9	116371858	116372256	1
chr9:130900400-130900742;LUHMES	chr9	130900400	130900742	1
chr9:132921355-132921510;LUHMES	chr9	132921355	132921510	1
chr9:135740023-135740365;LUHMES	chr9	135740023	135740365	1
chr9:136499287-136499827;LUHMES	chr9	136499287	136499827	1
chr9:139421009-139421821;LUHMES	chr9	139421009	139421821	1
chr9:139422344-139422691;LUHMES	chr9	139422344	139422691	1
chr9:139580422-139580655;LUHMES	chr9	139580422	139580655	1
chr9:139853500-139853964;LUHMES	chr9	139853500	139853964	1
chr9:140282980-140283721;LUHMES	chr9	140282980	140283721	1
chr9:140284938-140285356;LUHMES	chr9	140284938	140285356	1
chr9:17825650-17826134;LUHMES	chr9	17825650	17826134	1
chr9:17834846-17835125;LUHMES	chr9	17834846	17835125	1
chr9:17850737-17850874;LUHMES	chr9	17850737	17850874	1
chr9:17887197-17887605;LUHMES	chr9	17887197	17887605	1
chr9:22373958-22374520;LUHMES	chr9	22373958	22374520	1
chr9:22406093-22406542;LUHMES	chr9	22406093	22406542	1
chr9:22500455-22500769;LUHMES	chr9	22500455	22500769	1
chr9:2287956-2288363;LUHMES	chr9	2287956	2288363	1
chr9:2299124-2299457;LUHMES	chr9	2299124	2299457	1
chr9:27473076-27473405;LUHMES	chr9	27473076	27473405	1
chr9:96928143-96928630;FANTOM	chr9	96928143	96928630	1
chr9:98516033-98516148;LUHMES	chr9	98516033	98516148	1
chrX:114382031-114382497;LUHMES	chrX	114382031	114382497	1
chrX:133804276-133804950;NETCAGE	chrX	133804276	133804950	1
chrX:152075667-152076216;FANTOM	chrX	152075667	152076216	1
chrX:15481096-15481308;LUHMES	chrX	15481096	15481308	1
chrX:17759370-17759739;LUHMES	chrX	17759370	17759739	1
chrX:21816732-21817027;LUHMES	chrX	21816732	21817027	1
chrX:71670702-71671108;LUHMES	chrX	71670702	71671108	1
chrX:82766187-82766665;FANTOM	chrX	82766187	82766665	1
chrX:9492964-9493344;LUHMES	chrX	9492964	9493344	1
chr1:10788517-10788905;LUHMES	chr1	10788517	10788905	2
chr1:109797972-109798612;NETCAGE	chr1	109797972	109798612	2
chr1:112278551-112279854;LUHMES	chr1	112278551	112279854	2
chr1:113340800-113341416;LUHMES	chr1	113340800	113341416	2
chr1:117368438-117368774;FANTOM	chr1	117368438	117368774	2
chr1:148241058-148241635;NETCAGE	chr1	148241058	148241635	2
chr1:156634807-156635020;FANTOM	chr1	156634807	156635020	2
chr1:168582981-168583414;FANTOM	chr1	168582981	168583414	2
chr1:178529209-178529622;LUHMES	chr1	178529209	178529622	2
chr1:178532110-178532420;LUHMES	chr1	178532110	178532420	2
chr1:178613223-178613872;LUHMES	chr1	178613223	178613872	2
chr1:178620228-178620646;LUHMES	chr1	178620228	178620646	2
chr1:17865185-17865523;FANTOM	chr1	17865185	17865523	2
chr1:181097947-181098672;FANTOM	chr1	181097947	181098672	2
chr1:181177277-181177547;LUHMES	chr1	181177277	181177547	2
chr1:181178167-181178488;LUHMES	chr1	181178167	181178488	2
chr1:203259429-203259985;FANTOM	chr1	203259429	203259985	2
chr1:203265626-203265942;LUHMES	chr1	203265626	203265942	2
chr1:205160721-205161113;LUHMES	chr1	205160721	205161113	2
chr1:205321388-205321818;LUHMES	chr1	205321388	205321818	2
chr1:206605241-206605898;LUHMES	chr1	206605241	206605898	2
chr1:206620276-206621214;LUHMES	chr1	206620276	206621214	2
chr1:211500826-211501119;FANTOM	chr1	211500826	211501119	2
chr1:218156181-218156599;LUHMES	chr1	218156181	218156599	2
chr1:218535068-218535481;LUHMES	chr1	218535068	218535481	2
chr1:218545216-218545729;LUHMES	chr1	218545216	218545729	2
chr1:224688435-224688713;FANTOM	chr1	224688435	224688713	2
chr1:228429103-228429478;LUHMES	chr1	228429103	228429478	2
chr1:23070117-23070536;LUHMES	chr1	23070117	23070536	2
chr1:230889321-230889962;FANTOM	chr1	230889321	230889962	2
chr1:234735658-234736049;LUHMES	chr1	234735658	234736049	2
chr1:2400556-2401159;LUHMES	chr1	2400556	2401159	2
chr1:2401981-2402787;LUHMES	chr1	2401981	2402787	2
chr1:243728251-243728965;LUHMES	chr1	243728251	243728965	2
chr1:243729778-243730717;LUHMES	chr1	243729778	243730717	2
chr1:244210956-244211944;FANTOM	chr1	244210956	244211944	2
chr1:244212276-244213430;FANTOM	chr1	244212276	244213430	2
chr1:244215508-244215901;FANTOM	chr1	244215508	244215901	2
chr1:244377553-244377861;LUHMES	chr1	244377553	244377861	2
chr1:26345137-26345434;LUHMES	chr1	26345137	26345434	2
chr1:27831022-27831314;FANTOM	chr1	27831022	27831314	2
chr1:27846088-27846686;LUHMES	chr1	27846088	27846686	2
chr1:28573636-28574084;FANTOM	chr1	28573636	28574084	2
chr1:40311182-40311658;LUHMES	chr1	40311182	40311658	2
chr1:45411725-45412020;LUHMES	chr1	45411725	45412020	2
chr1:46268583-46268737;FANTOM	chr1	46268583	46268737	2
chr1:46403498-46404186;LUHMES	chr1	46403498	46404186	2
chr1:46797446-46797752;LUHMES	chr1	46797446	46797752	2
chr1:54940444-54940824;FANTOM	chr1	54940444	54940824	2
chr1:55512949-55514153;LUHMES	chr1	55512949	55514153	2
chr1:61328222-61328782;LUHMES	chr1	61328222	61328782	2
chr1:61333622-61333797;FANTOM	chr1	61333622	61333797	2
chr1:61341821-61342279;LUHMES	chr1	61341821	61342279	2
chr1:61347561-61348311;LUHMES	chr1	61347561	61348311	2
chr1:61385963-61386350;LUHMES	chr1	61385963	61386350	2
chr1:61410968-61411334;LUHMES	chr1	61410968	61411334	2
chr1:61463465-61463849;LUHMES	chr1	61463465	61463849	2
chr1:61465716-61466257;LUHMES	chr1	61465716	61466257	2
chr1:61467623-61467945;LUHMES	chr1	61467623	61467945	2
chr1:61579491-61579639;FANTOM	chr1	61579491	61579639	2
chr1:61663781-61664245;LUHMES	chr1	61663781	61664245	2
chr1:61693975-61694407;LUHMES	chr1	61693975	61694407	2
chr1:61749261-61749660;LUHMES	chr1	61749261	61749660	2
chr1:6661008-6661639;FANTOM	chr1	6661008	6661639	2
chr1:82268420-82269588;FANTOM	chr1	82268420	82269588	2
chr1:823868-824356;LUHMES	chr1	823868	824356	2
chr1:84968610-84968985;LUHMES	chr1	84968610	84968985	2
chr1:93427945-93428408;FANTOM	chr1	93427945	93428408	2
chr1:95018879-95019186;LUHMES	chr1	95018879	95019186	2
chr1:95287473-95287909;LUHMES	chr1	95287473	95287909	2
chr10:102443569-102443878;LUHMES	chr10	102443569	102443878	2
chr10:102802294-102803127;NETCAGE	chr10	102802294	102803127	2
chr10:105667994-105668449;FANTOM	chr10	105667994	105668449	2
chr10:111725333-111725444;FANTOM	chr10	111725333	111725444	2
chr10:111911374-111912195;LUHMES	chr10	111911374	111912195	2
chr10:111970921-111971254;NETCAGE	chr10	111970921	111971254	2
chr10:112220227-112220521;FANTOM	chr10	112220227	112220521	2
chr10:114718173-114718547;FANTOM	chr10	114718173	114718547	2
chr10:114817096-114817485;LUHMES	chr10	114817096	114817485	2
chr10:115019351-115020075;LUHMES	chr10	115019351	115020075	2
chr10:119772550-119772936;LUHMES	chr10	119772550	119772936	2
chr10:128595656-128596528;NETCAGE	chr10	128595656	128596528	2
chr10:1336083-1336245;FANTOM	chr10	1336083	1336245	2
chr10:134211323-134211834;NETCAGE	chr10	134211323	134211834	2
chr10:24407154-24407636;LUHMES	chr10	24407154	24407636	2
chr10:24408894-24409426;LUHMES	chr10	24408894	24409426	2
chr10:24510551-24511271;LUHMES	chr10	24510551	24511271	2
chr10:29924706-29925406;FANTOM	chr10	29924706	29925406	2
chr10:31340755-31341087;LUHMES	chr10	31340755	31341087	2
chr10:35560345-35560787;LUHMES	chr10	35560345	35560787	2
chr10:35932153-35932694;FANTOM	chr10	35932153	35932694	2
chr10:43633157-43633403;FANTOM	chr10	43633157	43633403	2
chr10:54647121-54647419;LUHMES	chr10	54647121	54647419	2
chr10:58364938-58365089;LUHMES	chr10	58364938	58365089	2
chr10:61632760-61633170;FANTOM	chr10	61632760	61633170	2
chr10:69144930-69145084;LUHMES	chr10	69144930	69145084	2
chr10:69197994-69199163;LUHMES	chr10	69197994	69199163	2
chr10:72081030-72081689;LUHMES	chr10	72081030	72081689	2
chr10:75725888-75726135;FANTOM	chr10	75725888	75726135	2
chr10:75768391-75768772;FANTOM	chr10	75768391	75768772	2
chr10:75815825-75816271;NETCAGE	chr10	75815825	75816271	2
chr10:81153390-81153823;LUHMES	chr10	81153390	81153823	2
chr10:82228656-82229586;LUHMES	chr10	82228656	82229586	2
chr10:94459466-94459797;FANTOM	chr10	94459466	94459797	2
chr10:95654439-95654857;LUHMES	chr10	95654439	95654857	2
chr11:110002516-110002895;FANTOM	chr11	110002516	110002895	2
chr11:113391281-113391558;LUHMES	chr11	113391281	113391558	2
chr11:116376647-116376955;LUHMES	chr11	116376647	116376955	2
chr11:118187372-118187677;FANTOM	chr11	118187372	118187677	2
chr11:12824175-12824668;FANTOM	chr11	12824175	12824668	2
chr11:29290479-29291262;LUHMES	chr11	29290479	29291262	2
chr11:43838344-43838843;LUHMES	chr11	43838344	43838843	2
chr11:44010808-44011431;LUHMES	chr11	44010808	44011431	2
chr11:44733601-44734026;LUHMES	chr11	44733601	44734026	2
chr11:57406709-57407290;FANTOM	chr11	57406709	57407290	2
chr11:64630638-64631443;LUHMES	chr11	64630638	64631443	2
chr11:66187375-66187633;LUHMES	chr11	66187375	66187633	2
chr11:8730669-8730993;FANTOM	chr11	8730669	8730993	2
chr11:91987251-91987719;LUHMES	chr11	91987251	91987719	2
chr11:94953986-94954386;LUHMES	chr11	94953986	94954386	2
chr11:94959860-94960357;LUHMES	chr11	94959860	94960357	2
chr11:99624673-99625386;LUHMES	chr11	99624673	99625386	2
chr12:101632202-101632339;LUHMES	chr12	101632202	101632339	2
chr12:110547153-110547389;NETCAGE	chr12	110547153	110547389	2
chr12:115000204-115000890;LUHMES	chr12	115000204	115000890	2
chr12:123633014-123633943;LUHMES	chr12	123633014	123633943	2
chr12:131170948-131171696;LUHMES	chr12	131170948	131171696	2
chr12:16065052-16065687;LUHMES	chr12	16065052	16065687	2
chr12:1878404-1878589;LUHMES	chr12	1878404	1878589	2
chr12:22092177-22092908;LUHMES	chr12	22092177	22092908	2
chr12:23738517-23738975;FANTOM	chr12	23738517	23738975	2
chr12:23770675-23770997;FANTOM	chr12	23770675	23770997	2
chr12:3309402-3309517;NETCAGE	chr12	3309402	3309517	2
chr12:3346007-3347242;LUHMES	chr12	3346007	3347242	2
chr12:3349596-3350197;LUHMES	chr12	3349596	3350197	2
chr12:3353566-3354838;LUHMES	chr12	3353566	3354838	2
chr12:3356301-3356854;LUHMES	chr12	3356301	3356854	2
chr12:3379624-3380256;LUHMES	chr12	3379624	3380256	2
chr12:4380607-4381576;FANTOM	chr12	4380607	4381576	2
chr12:4381622-4382118;LUHMES	chr12	4381622	4382118	2
chr12:49626177-49626501;LUHMES	chr12	49626177	49626501	2
chr12:50067341-50067888;FANTOM	chr12	50067341	50067888	2
chr12:52024938-52025334;LUHMES	chr12	52024938	52025334	2
chr12:58238225-58238735;FANTOM	chr12	58238225	58238735	2
chr12:611153-611626;LUHMES	chr12	611153	611626	2
chr12:68044080-68044433;NETCAGE	chr12	68044080	68044433	2
chr12:68336477-68336792;LUHMES	chr12	68336477	68336792	2
chr12:72712114-72712422;LUHMES	chr12	72712114	72712422	2
chr12:81171843-81172335;FANTOM	chr12	81171843	81172335	2
chr13:100607991-100608280;FANTOM	chr13	100607991	100608280	2
chr13:100642436-100643177;FANTOM	chr13	100642436	100643177	2
chr13:100985438-100985882;LUHMES	chr13	100985438	100985882	2
chr13:105844169-105844954;LUHMES	chr13	105844169	105844954	2
chr13:114274306-114274696;LUHMES	chr13	114274306	114274696	2
chr13:24152173-24152767;LUHMES	chr13	24152173	24152767	2
chr13:25866459-25866769;LUHMES	chr13	25866459	25866769	2
chr13:27541292-27541694;LUHMES	chr13	27541292	27541694	2
chr13:28929986-28930443;FANTOM	chr13	28929986	28930443	2
chr13:31630559-31631157;LUHMES	chr13	31630559	31631157	2
chr13:43629039-43630063;FANTOM	chr13	43629039	43630063	2
chr13:50695323-50695897;LUHMES	chr13	50695323	50695897	2
chr13:50697881-50699017;NETCAGE	chr13	50697881	50699017	2
chr13:50777556-50778003;LUHMES	chr13	50777556	50778003	2
chr13:50802662-50803032;LUHMES	chr13	50802662	50803032	2
chr13:51421121-51421571;LUHMES	chr13	51421121	51421571	2
chr13:61890758-61891051;LUHMES	chr13	61890758	61891051	2
chr13:72438548-72439003;FANTOM	chr13	72438548	72439003	2
chr13:81152079-81152633;LUHMES	chr13	81152079	81152633	2
chr14:105807174-105807637;LUHMES	chr14	105807174	105807637	2
chr14:21563801-21564311;LUHMES	chr14	21563801	21564311	2
chr14:21743788-21744186;LUHMES	chr14	21743788	21744186	2
chr14:50328432-50328642;FANTOM	chr14	50328432	50328642	2
chr14:51630249-51630742;LUHMES	chr14	51630249	51630742	2
chr14:67727464-67728130;LUHMES	chr14	67727464	67728130	2
chr15:22095135-22095624;LUHMES	chr15	22095135	22095624	2
chr15:22337813-22338480;LUHMES	chr15	22337813	22338480	2
chr15:33502141-33502453;FANTOM	chr15	33502141	33502453	2
chr15:33634249-33634741;LUHMES	chr15	33634249	33634741	2
chr15:42189618-42190198;LUHMES	chr15	42189618	42190198	2
chr15:46559064-46559402;LUHMES	chr15	46559064	46559402	2
chr15:52228372-52228625;FANTOM	chr15	52228372	52228625	2
chr15:57635724-57636222;LUHMES	chr15	57635724	57636222	2
chr15:65713781-65714189;FANTOM	chr15	65713781	65714189	2
chr15:65716164-65716565;FANTOM	chr15	65716164	65716565	2
chr15:69615243-69615440;LUHMES	chr15	69615243	69615440	2
chr15:73126995-73128084;LUHMES	chr15	73126995	73128084	2
chr15:73129958-73130790;LUHMES	chr15	73129958	73130790	2
chr15:73145182-73145761;LUHMES	chr15	73145182	73145761	2
chr15:73162134-73162674;LUHMES	chr15	73162134	73162674	2
chr15:73460631-73461339;LUHMES	chr15	73460631	73461339	2
chr15:73478919-73479295;FANTOM	chr15	73478919	73479295	2
chr15:73493017-73493414;FANTOM	chr15	73493017	73493414	2
chr15:73496785-73497731;NETCAGE	chr15	73496785	73497731	2
chr15:73506220-73506707;NETCAGE	chr15	73506220	73506707	2
chr15:73525158-73525753;LUHMES	chr15	73525158	73525753	2
chr15:84832995-84833639;LUHMES	chr15	84832995	84833639	2
chr15:92545151-92545944;LUHMES	chr15	92545151	92545944	2
chr15:93662634-93662642;FANTOM	chr15	93662634	93662642	2
chr15:96884042-96884481;FANTOM	chr15	96884042	96884481	2
chr16:14395683-14396371;FANTOM	chr16	14395683	14396371	2
chr16:15657527-15657814;NETCAGE	chr16	15657527	15657814	2
chr16:15923408-15923683;LUHMES	chr16	15923408	15923683	2
chr16:1610827-1611257;LUHMES	chr16	1610827	1611257	2
chr16:49053093-49053767;LUHMES	chr16	49053093	49053767	2
chr16:49893175-49893278;FANTOM	chr16	49893175	49893278	2
chr16:50280304-50280568;FANTOM	chr16	50280304	50280568	2
chr16:50605236-50606192;LUHMES	chr16	50605236	50606192	2
chr16:6427962-6428401;LUHMES	chr16	6427962	6428401	2
chr16:66384953-66385872;LUHMES	chr16	66384953	66385872	2
chr16:66398320-66398884;FANTOM	chr16	66398320	66398884	2
chr16:66644126-66644719;LUHMES	chr16	66644126	66644719	2
chr16:75598847-75599270;FANTOM	chr16	75598847	75599270	2
chr16:81684511-81685002;FANTOM	chr16	81684511	81685002	2
chr16:88825577-88825984;NETCAGE	chr16	88825577	88825984	2
chr17:14212324-14213048;FANTOM	chr17	14212324	14213048	2
chr17:19268894-19269122;FANTOM	chr17	19268894	19269122	2
chr17:26827971-26828324;FANTOM	chr17	26827971	26828324	2
chr17:34476785-34477178;FANTOM	chr17	34476785	34477178	2
chr17:42634020-42634172;FANTOM	chr17	42634020	42634172	2
chr17:47597157-47597623;LUHMES	chr17	47597157	47597623	2
chr17:48942663-48943085;FANTOM	chr17	48942663	48943085	2
chr17:49008376-49008926;FANTOM	chr17	49008376	49008926	2
chr17:54887651-54888319;LUHMES	chr17	54887651	54888319	2
chr17:55853565-55854116;LUHMES	chr17	55853565	55854116	2
chr17:56709103-56709560;LUHMES	chr17	56709103	56709560	2
chr17:56736656-56737064;FANTOM	chr17	56736656	56737064	2
chr17:61979427-61979660;LUHMES	chr17	61979427	61979660	2
chr17:62069254-62069636;LUHMES	chr17	62069254	62069636	2
chr17:70911961-70912587;LUHMES	chr17	70911961	70912587	2
chr17:71152430-71152655;FANTOM	chr17	71152430	71152655	2
chr17:71305759-71306422;FANTOM	chr17	71305759	71306422	2
chr17:72006923-72007246;LUHMES	chr17	72006923	72007246	2
chr17:74705254-74705618;FANTOM	chr17	74705254	74705618	2
chr17:77997445-77997875;NETCAGE	chr17	77997445	77997875	2
chr17:78002974-78003371;LUHMES	chr17	78002974	78003371	2
chr17:78008584-78008924;FANTOM	chr17	78008584	78008924	2
chr17:8057335-8058055;FANTOM	chr17	8057335	8058055	2
chr17:80821463-80821609;FANTOM	chr17	80821463	80821609	2
chr17:8095551-8095762;FANTOM	chr17	8095551	8095762	2
chr18:26408206-26408498;LUHMES	chr18	26408206	26408498	2
chr18:42262294-42262512;FANTOM	chr18	42262294	42262512	2
chr18:42295752-42296381;LUHMES	chr18	42295752	42296381	2
chr18:42324731-42325124;FANTOM	chr18	42324731	42325124	2
chr18:52996799-52997732;LUHMES	chr18	52996799	52997732	2
chr18:53084813-53085199;LUHMES	chr18	53084813	53085199	2
chr18:72153185-72154149;LUHMES	chr18	72153185	72154149	2
chr18:76737711-76738510;FANTOM	chr18	76737711	76738510	2
chr18:76740873-76741825;FANTOM	chr18	76740873	76741825	2
chr19:13262107-13262928;FANTOM	chr19	13262107	13262928	2
chr19:13278382-13278991;FANTOM	chr19	13278382	13278991	2
chr19:19488658-19488936;FANTOM	chr19	19488658	19488936	2
chr19:20012411-20012809;NETCAGE	chr19	20012411	20012809	2
chr19:3951329-3952501;LUHMES	chr19	3951329	3952501	2
chr19:39893160-39893567;NETCAGE	chr19	39893160	39893567	2
chr19:46012498-46012899;FANTOM	chr19	46012498	46012899	2
chr19:46161202-46161460;LUHMES	chr19	46161202	46161460	2
chr19:49157677-49158209;LUHMES	chr19	49157677	49158209	2
chr19:54538982-54539278;FANTOM	chr19	54538982	54539278	2
chr19:56061327-56061704;FANTOM	chr19	56061327	56061704	2
chr19:6108978-6109271;FANTOM	chr19	6108978	6109271	2
chr19:8100994-8101719;LUHMES	chr19	8100994	8101719	2
chr2:10260365-10260994;FANTOM	chr2	10260365	10260994	2
chr2:105489803-105490153;FANTOM	chr2	105489803	105490153	2
chr2:106007021-106007528;LUHMES	chr2	106007021	106007528	2
chr2:106008939-106009297;FANTOM	chr2	106008939	106009297	2
chr2:115920706-115921441;LUHMES	chr2	115920706	115921441	2
chr2:115965043-115965528;LUHMES	chr2	115965043	115965528	2
chr2:116015122-116015503;LUHMES	chr2	116015122	116015503	2
chr2:116101781-116102361;LUHMES	chr2	116101781	116102361	2
chr2:116168876-116169397;LUHMES	chr2	116168876	116169397	2
chr2:116179488-116179973;LUHMES	chr2	116179488	116179973	2
chr2:130491226-130491592;LUHMES	chr2	130491226	130491592	2
chr2:137161730-137162159;LUHMES	chr2	137161730	137162159	2
chr2:145592627-145592829;LUHMES	chr2	145592627	145592829	2
chr2:145866626-145866907;FANTOM	chr2	145866626	145866907	2
chr2:145961463-145961838;LUHMES	chr2	145961463	145961838	2
chr2:155556801-155556983;FANTOM	chr2	155556801	155556983	2
chr2:156002242-156002543;FANTOM	chr2	156002242	156002543	2
chr2:1746628-1747052;NETCAGE	chr2	1746628	1747052	2
chr2:174888201-174889400;FANTOM	chr2	174888201	174889400	2
chr2:182495972-182496545;LUHMES	chr2	182495972	182496545	2
chr2:182497533-182497843;NETCAGE	chr2	182497533	182497843	2
chr2:182540063-182540402;LUHMES	chr2	182540063	182540402	2
chr2:191492626-191492865;FANTOM	chr2	191492626	191492865	2
chr2:198530401-198530891;LUHMES	chr2	198530401	198530891	2
chr2:202330613-202331542;LUHMES	chr2	202330613	202331542	2
chr2:207644329-207644700;LUHMES	chr2	207644329	207644700	2
chr2:22357199-22357668;LUHMES	chr2	22357199	22357668	2
chr2:229311485-229312168;LUHMES	chr2	229311485	229312168	2
chr2:23112985-23113412;LUHMES	chr2	23112985	23113412	2
chr2:232468888-232470128;FANTOM	chr2	232468888	232470128	2
chr2:232530920-232531416;FANTOM	chr2	232530920	232531416	2
chr2:232545684-232546083;FANTOM	chr2	232545684	232546083	2
chr2:238223884-238224369;FANTOM	chr2	238223884	238224369	2
chr2:26100300-26100558;LUHMES	chr2	26100300	26100558	2
chr2:42182061-42182670;FANTOM	chr2	42182061	42182670	2
chr2:42223641-42223923;LUHMES	chr2	42223641	42223923	2
chr2:45483455-45483735;LUHMES	chr2	45483455	45483735	2
chr2:45917399-45917623;LUHMES	chr2	45917399	45917623	2
chr2:5011745-5012070;LUHMES	chr2	5011745	5012070	2
chr2:50748550-50748881;LUHMES	chr2	50748550	50748881	2
chr2:51065604-51065768;FANTOM	chr2	51065604	51065768	2
chr2:63386998-63387515;LUHMES	chr2	63386998	63387515	2
chr2:63476606-63477122;LUHMES	chr2	63476606	63477122	2
chr2:63500645-63501747;LUHMES	chr2	63500645	63501747	2
chr2:63501875-63502973;LUHMES	chr2	63501875	63502973	2
chr2:63503299-63505190;LUHMES	chr2	63503299	63505190	2
chr2:63583304-63584074;LUHMES	chr2	63583304	63584074	2
chr2:63584105-63585076;LUHMES	chr2	63584105	63585076	2
chr2:63591019-63592470;LUHMES	chr2	63591019	63592470	2
chr2:63620251-63621355;LUHMES	chr2	63620251	63621355	2
chr2:66802439-66803585;NETCAGE	chr2	66802439	66803585	2
chr2:66808356-66809171;LUHMES	chr2	66808356	66809171	2
chr2:81049083-81049481;LUHMES	chr2	81049083	81049481	2
chr2:85430874-85431520;LUHMES	chr2	85430874	85431520	2
chr2:85451930-85452324;LUHMES	chr2	85451930	85452324	2
chr2:95673418-95673919;LUHMES	chr2	95673418	95673919	2
chr2:97070651-97071031;LUHMES	chr2	97070651	97071031	2
chr2:97149853-97150206;LUHMES	chr2	97149853	97150206	2
chr2:99510665-99511283;LUHMES	chr2	99510665	99511283	2
chr2:99543976-99544316;LUHMES	chr2	99543976	99544316	2
chr2:99551402-99551679;NETCAGE	chr2	99551402	99551679	2
chr20:1415597-1415981;FANTOM	chr20	1415597	1415981	2
chr20:16450453-16451346;LUHMES	chr20	16450453	16451346	2
chr20:16644146-16644506;LUHMES	chr20	16644146	16644506	2
chr20:23102095-23102284;FANTOM	chr20	23102095	23102284	2
chr20:30544310-30545774;LUHMES	chr20	30544310	30545774	2
chr20:30550293-30552060;LUHMES	chr20	30550293	30552060	2
chr20:32053263-32054180;LUHMES	chr20	32053263	32054180	2
chr20:32142835-32143155;FANTOM	chr20	32142835	32143155	2
chr20:32272577-32273538;LUHMES	chr20	32272577	32273538	2
chr20:36886838-36887879;LUHMES	chr20	36886838	36887879	2
chr20:43305754-43306205;LUHMES	chr20	43305754	43306205	2
chr20:45987479-45988292;FANTOM	chr20	45987479	45988292	2
chr20:49584102-49584478;LUHMES	chr20	49584102	49584478	2
chr20:56016094-56016430;FANTOM	chr20	56016094	56016430	2
chr20:56293544-56293843;FANTOM	chr20	56293544	56293843	2
chr20:62478016-62478296;FANTOM	chr20	62478016	62478296	2
chr21:27902309-27902779;LUHMES	chr21	27902309	27902779	2
chr21:30374865-30375265;FANTOM	chr21	30374865	30375265	2
chr21:38346647-38347014;FANTOM	chr21	38346647	38347014	2
chr21:39201383-39201574;LUHMES	chr21	39201383	39201574	2
chr21:39345820-39346169;LUHMES	chr21	39345820	39346169	2
chr21:40432679-40433270;LUHMES	chr21	40432679	40433270	2
chr21:44874156-44874417;FANTOM	chr21	44874156	44874417	2
chr21:44876530-44876883;FANTOM	chr21	44876530	44876883	2
chr21:44876908-44877060;FANTOM	chr21	44876908	44877060	2
chr21:44877509-44878029;LUHMES	chr21	44877509	44878029	2
chr21:45765404-45765777;LUHMES	chr21	45765404	45765777	2
chr21:45943778-45945170;FANTOM	chr21	45943778	45945170	2
chr21:47806555-47806933;FANTOM	chr21	47806555	47806933	2
chr22:20814851-20815313;LUHMES	chr22	20814851	20815313	2
chr22:24771765-24772875;LUHMES	chr22	24771765	24772875	2
chr22:25815594-25815803;FANTOM	chr22	25815594	25815803	2
chr22:29280564-29280869;FANTOM	chr22	29280564	29280869	2
chr22:29334956-29335848;LUHMES	chr22	29334956	29335848	2
chr22:29339124-29339474;FANTOM	chr22	29339124	29339474	2
chr22:45256234-45256746;LUHMES	chr22	45256234	45256746	2
chr22:50744748-50744986;FANTOM	chr22	50744748	50744986	2
chr3:118662565-118663141;LUHMES	chr3	118662565	118663141	2
chr3:118714016-118714661;LUHMES	chr3	118714016	118714661	2
chr3:120857899-120858271;FANTOM	chr3	120857899	120858271	2
chr3:127464462-127464756;LUHMES	chr3	127464462	127464756	2
chr3:143048198-143048998;LUHMES	chr3	143048198	143048998	2
chr3:145873617-145874139;LUHMES	chr3	145873617	145874139	2
chr3:146515165-146515592;LUHMES	chr3	146515165	146515592	2
chr3:146521444-146521974;LUHMES	chr3	146521444	146521974	2
chr3:146705864-146706595;LUHMES	chr3	146705864	146706595	2
chr3:146710721-146711026;LUHMES	chr3	146710721	146711026	2
chr3:146757330-146757898;LUHMES	chr3	146757330	146757898	2
chr3:146841448-146842257;LUHMES	chr3	146841448	146842257	2
chr3:146842327-146843268;LUHMES	chr3	146842327	146843268	2
chr3:146853023-146853375;LUHMES	chr3	146853023	146853375	2
chr3:147043678-147044319;LUHMES	chr3	147043678	147044319	2
chr3:147142201-147142415;FANTOM	chr3	147142201	147142415	2
chr3:158082157-158082553;LUHMES	chr3	158082157	158082553	2
chr3:169694027-169694419;LUHMES	chr3	169694027	169694419	2
chr3:185916375-185916912;LUHMES	chr3	185916375	185916912	2
chr3:185918608-185919004;LUHMES	chr3	185918608	185919004	2
chr3:185984154-185984502;LUHMES	chr3	185984154	185984502	2
chr3:186078596-186079183;LUHMES	chr3	186078596	186079183	2
chr3:187909487-187909977;LUHMES	chr3	187909487	187909977	2
chr3:190652087-190652810;LUHMES	chr3	190652087	190652810	2
chr3:19188369-19188866;FANTOM	chr3	19188369	19188866	2
chr3:192551069-192552475;LUHMES	chr3	192551069	192552475	2
chr3:194094666-194094967;LUHMES	chr3	194094666	194094967	2
chr3:194341751-194341921;FANTOM	chr3	194341751	194341921	2
chr3:32822383-32822764;FANTOM	chr3	32822383	32822764	2
chr3:46036343-46036779;FANTOM	chr3	46036343	46036779	2
chr3:78777906-78778307;LUHMES	chr3	78777906	78778307	2
chr3:85158641-85158936;FANTOM	chr3	85158641	85158936	2
chr3:85606475-85607105;LUHMES	chr3	85606475	85607105	2
chr3:85754867-85757481;LUHMES	chr3	85754867	85757481	2
chr3:85765294-85769840;LUHMES	chr3	85765294	85769840	2
chr3:85824944-85827934;LUHMES	chr3	85824944	85827934	2
chr3:85828222-85828762;LUHMES	chr3	85828222	85828762	2
chr3:86560597-86560763;LUHMES	chr3	86560597	86560763	2
chr4:114497614-114498192;LUHMES	chr4	114497614	114498192	2
chr4:124365434-124365702;LUHMES	chr4	124365434	124365702	2
chr4:132420634-132420993;LUHMES	chr4	132420634	132420993	2
chr4:141207513-141207988;FANTOM	chr4	141207513	141207988	2
chr4:144632840-144633292;LUHMES	chr4	144632840	144633292	2
chr4:153858553-153859077;FANTOM	chr4	153858553	153859077	2
chr4:153920308-153920975;LUHMES	chr4	153920308	153920975	2
chr4:157863056-157863372;FANTOM	chr4	157863056	157863372	2
chr4:169490335-169490520;FANTOM	chr4	169490335	169490520	2
chr4:169694201-169694640;LUHMES	chr4	169694201	169694640	2
chr4:172263804-172264215;LUHMES	chr4	172263804	172264215	2
chr4:176757773-176758419;LUHMES	chr4	176757773	176758419	2
chr4:176846410-176846922;LUHMES	chr4	176846410	176846922	2
chr4:176869962-176870468;LUHMES	chr4	176869962	176870468	2
chr4:176922084-176922777;FANTOM	chr4	176922084	176922777	2
chr4:183294292-183294630;LUHMES	chr4	183294292	183294630	2
chr4:184536128-184536614;LUHMES	chr4	184536128	184536614	2
chr4:184537814-184538422;LUHMES	chr4	184537814	184538422	2
chr4:24477472-24477700;LUHMES	chr4	24477472	24477700	2
chr4:44214350-44214912;LUHMES	chr4	44214350	44214912	2
chr4:44256215-44256768;LUHMES	chr4	44256215	44256768	2
chr4:44339228-44339552;LUHMES	chr4	44339228	44339552	2
chr4:44368526-44369051;LUHMES	chr4	44368526	44369051	2
chr4:48719315-48719714;LUHMES	chr4	48719315	48719714	2
chr4:7912638-7913515;LUHMES	chr4	7912638	7913515	2
chr4:82359828-82360167;LUHMES	chr4	82359828	82360167	2
chr4:82664615-82665595;LUHMES	chr4	82664615	82665595	2
chr5:1041596-1043550;FANTOM	chr5	1041596	1043550	2
chr5:106493313-106494061;LUHMES	chr5	106493313	106494061	2
chr5:106878561-106878904;FANTOM	chr5	106878561	106878904	2
chr5:108749269-108749562;FANTOM	chr5	108749269	108749562	2
chr5:109012704-109013098;LUHMES	chr5	109012704	109013098	2
chr5:131894432-131894548;NETCAGE	chr5	131894432	131894548	2
chr5:137800317-137800564;FANTOM	chr5	137800317	137800564	2
chr5:143502299-143502577;LUHMES	chr5	143502299	143502577	2
chr5:145788741-145788864;LUHMES	chr5	145788741	145788864	2
chr5:148796622-148796991;LUHMES	chr5	148796622	148796991	2
chr5:149184170-149184829;LUHMES	chr5	149184170	149184829	2
chr5:157375817-157376158;NETCAGE	chr5	157375817	157376158	2
chr5:16736297-16736738;FANTOM	chr5	16736297	16736738	2
chr5:167709219-167709554;LUHMES	chr5	167709219	167709554	2
chr5:170864581-170865137;LUHMES	chr5	170864581	170865137	2
chr5:175173822-175174247;LUHMES	chr5	175173822	175174247	2
chr5:177825991-177826583;LUHMES	chr5	177825991	177826583	2
chr5:179604412-179604725;FANTOM	chr5	179604412	179604725	2
chr5:19001276-19001659;LUHMES	chr5	19001276	19001659	2
chr5:38423776-38424558;LUHMES	chr5	38423776	38424558	2
chr5:6858520-6858976;LUHMES	chr5	6858520	6858976	2
chr5:6859158-6859754;LUHMES	chr5	6859158	6859754	2
chr5:72570784-72571596;LUHMES	chr5	72570784	72571596	2
chr5:77835986-77836955;FANTOM	chr5	77835986	77836955	2
chr5:79251529-79252549;LUHMES	chr5	79251529	79252549	2
chr5:81148608-81149026;FANTOM	chr5	81148608	81149026	2
chr5:98262747-98263243;FANTOM	chr5	98262747	98263243	2
chr6:108078228-108078496;LUHMES	chr6	108078228	108078496	2
chr6:108427504-108427815;LUHMES	chr6	108427504	108427815	2
chr6:1131986-1132306;FANTOM	chr6	1131986	1132306	2
chr6:113433162-113433609;LUHMES	chr6	113433162	113433609	2
chr6:114475388-114475998;LUHMES	chr6	114475388	114475998	2
chr6:114751742-114752174;LUHMES	chr6	114751742	114752174	2
chr6:115392062-115392420;FANTOM	chr6	115392062	115392420	2
chr6:121758280-121758805;FANTOM	chr6	121758280	121758805	2
chr6:139350632-139351255;FANTOM	chr6	139350632	139351255	2
chr6:143084005-143084511;LUHMES	chr6	143084005	143084511	2
chr6:158252295-158252968;LUHMES	chr6	158252295	158252968	2
chr6:158253500-158254051;LUHMES	chr6	158253500	158254051	2
chr6:158254729-158255396;FANTOM	chr6	158254729	158255396	2
chr6:158335671-158336176;LUHMES	chr6	158335671	158336176	2
chr6:158981403-158981866;FANTOM	chr6	158981403	158981866	2
chr6:159179417-159179842;LUHMES	chr6	159179417	159179842	2
chr6:17887045-17887595;LUHMES	chr6	17887045	17887595	2
chr6:20689060-20689434;NETCAGE	chr6	20689060	20689434	2
chr6:20732455-20732939;LUHMES	chr6	20732455	20732939	2
chr6:26366850-26367011;LUHMES	chr6	26366850	26367011	2
chr6:26867323-26867473;LUHMES	chr6	26867323	26867473	2
chr6:27145729-27146130;FANTOM	chr6	27145729	27146130	2
chr6:28180543-28180884;FANTOM	chr6	28180543	28180884	2
chr6:33386765-33387072;FANTOM	chr6	33386765	33387072	2
chr6:34109699-34110174;LUHMES	chr6	34109699	34110174	2
chr6:34110371-34110716;FANTOM	chr6	34110371	34110716	2
chr6:34116135-34116618;LUHMES	chr6	34116135	34116618	2
chr6:34647277-34647679;NETCAGE	chr6	34647277	34647679	2
chr6:35016451-35016706;FANTOM	chr6	35016451	35016706	2
chr6:35457906-35458213;FANTOM	chr6	35457906	35458213	2
chr6:41467532-41467905;LUHMES	chr6	41467532	41467905	2
chr6:45297606-45298153;FANTOM	chr6	45297606	45298153	2
chr6:5026474-5026780;NETCAGE	chr6	5026474	5026780	2
chr6:52460126-52460529;FANTOM	chr6	52460126	52460529	2
chr6:7141291-7141890;LUHMES	chr6	7141291	7141890	2
chr6:81044945-81045591;FANTOM	chr6	81044945	81045591	2
chr6:86655114-86655471;FANTOM	chr6	86655114	86655471	2
chr7:101030050-101030758;LUHMES	chr7	101030050	101030758	2
chr7:101033995-101034583;LUHMES	chr7	101033995	101034583	2
chr7:1021837-1022253;LUHMES	chr7	1021837	1022253	2
chr7:114056337-114056620;FANTOM	chr7	114056337	114056620	2
chr7:114083784-114084210;LUHMES	chr7	114083784	114084210	2
chr7:11963035-11963424;LUHMES	chr7	11963035	11963424	2
chr7:1237817-1238334;LUHMES	chr7	1237817	1238334	2
chr7:128170830-128171695;FANTOM	chr7	128170830	128171695	2
chr7:128471531-128472043;FANTOM	chr7	128471531	128472043	2
chr7:128473236-128473666;FANTOM	chr7	128473236	128473666	2
chr7:139176-139645;LUHMES	chr7	139176	139645	2
chr7:148416559-148418291;LUHMES	chr7	148416559	148418291	2
chr7:148638273-148638633;FANTOM	chr7	148638273	148638633	2
chr7:155260612-155260850;FANTOM	chr7	155260612	155260850	2
chr7:158951767-158952313;LUHMES	chr7	158951767	158952313	2
chr7:22198057-22198451;LUHMES	chr7	22198057	22198451	2
chr7:22203214-22203812;LUHMES	chr7	22203214	22203812	2
chr7:23510676-23511223;FANTOM	chr7	23510676	23511223	2
chr7:23513815-23514383;FANTOM	chr7	23513815	23514383	2
chr7:24631009-24631316;NETCAGE	chr7	24631009	24631316	2
chr7:25659927-25660160;FANTOM	chr7	25659927	25660160	2
chr7:25894654-25894946;FANTOM	chr7	25894654	25894946	2
chr7:33800892-33801778;LUHMES	chr7	33800892	33801778	2
chr7:33818787-33819894;LUHMES	chr7	33818787	33819894	2
chr7:33943577-33943776;FANTOM	chr7	33943577	33943776	2
chr7:34019230-34019836;FANTOM	chr7	34019230	34019836	2
chr7:34055706-34056280;LUHMES	chr7	34055706	34056280	2
chr7:35075861-35076697;FANTOM	chr7	35075861	35076697	2
chr7:37798301-37798538;LUHMES	chr7	37798301	37798538	2
chr7:37987161-37987673;LUHMES	chr7	37987161	37987673	2
chr7:39261083-39261549;LUHMES	chr7	39261083	39261549	2
chr7:39299626-39300497;LUHMES	chr7	39299626	39300497	2
chr7:4764796-4765177;FANTOM	chr7	4764796	4765177	2
chr7:50695565-50695835;FANTOM	chr7	50695565	50695835	2
chr7:5571351-5571818;FANTOM	chr7	5571351	5571818	2
chr7:5595490-5596184;FANTOM	chr7	5595490	5596184	2
chr7:64733908-64734317;FANTOM	chr7	64733908	64734317	2
chr7:73631936-73632436;FANTOM	chr7	73631936	73632436	2
chr7:76048706-76048906;LUHMES	chr7	76048706	76048906	2
chr7:852847-853176;NETCAGE	chr7	852847	853176	2
chr7:875702-875833;FANTOM	chr7	875702	875833	2
chr7:91053592-91054401;LUHMES	chr7	91053592	91054401	2
chr7:91054541-91054782;LUHMES	chr7	91054541	91054782	2
chr7:94021237-94021945;FANTOM	chr7	94021237	94021945	2
chr7:95238124-95238400;FANTOM	chr7	95238124	95238400	2
chr8:10221271-10221878;LUHMES	chr8	10221271	10221878	2
chr8:10223292-10223682;FANTOM	chr8	10223292	10223682	2
chr8:10235112-10236479;LUHMES	chr8	10235112	10236479	2
chr8:104281328-104281712;LUHMES	chr8	104281328	104281712	2
chr8:10865256-10865938;LUHMES	chr8	10865256	10865938	2
chr8:11647258-11647624;NETCAGE	chr8	11647258	11647624	2
chr8:123795111-123795992;FANTOM	chr8	123795111	123795992	2
chr8:123798075-123798930;LUHMES	chr8	123798075	123798930	2
chr8:12730352-12730760;LUHMES	chr8	12730352	12730760	2
chr8:129053712-129054462;FANTOM	chr8	129053712	129054462	2
chr8:142126040-142126310;NETCAGE	chr8	142126040	142126310	2
chr8:143696778-143697162;FANTOM	chr8	143696778	143697162	2
chr8:144948428-144948782;FANTOM	chr8	144948428	144948782	2
chr8:1885821-1886211;LUHMES	chr8	1885821	1886211	2
chr8:20206584-20206975;LUHMES	chr8	20206584	20206975	2
chr8:38627692-38628125;FANTOM	chr8	38627692	38628125	2
chr8:40531031-40531559;LUHMES	chr8	40531031	40531559	2
chr8:49730637-49731070;LUHMES	chr8	49730637	49731070	2
chr8:53625473-53626379;FANTOM	chr8	53625473	53626379	2
chr8:56756553-56757241;FANTOM	chr8	56756553	56757241	2
chr8:56757771-56758306;LUHMES	chr8	56757771	56758306	2
chr8:61564243-61564650;FANTOM	chr8	61564243	61564650	2
chr8:61593825-61594418;LUHMES	chr8	61593825	61594418	2
chr8:61705362-61705819;FANTOM	chr8	61705362	61705819	2
chr8:64106835-64107451;LUHMES	chr8	64106835	64107451	2
chr8:70495845-70496269;LUHMES	chr8	70495845	70496269	2
chr8:78521321-78522049;LUHMES	chr8	78521321	78522049	2
chr8:80770027-80770605;LUHMES	chr8	80770027	80770605	2
chr8:89601277-89601762;LUHMES	chr8	89601277	89601762	2
chr8:93620023-93620465;LUHMES	chr8	93620023	93620465	2
chr8:95748370-95748725;LUHMES	chr8	95748370	95748725	2
chr8:96179804-96180265;LUHMES	chr8	96179804	96180265	2
chr8:9764051-9764441;FANTOM	chr8	9764051	9764441	2
chr8:97645093-97645406;LUHMES	chr8	97645093	97645406	2
chr8:9912937-9913246;FANTOM	chr8	9912937	9913246	2
chr9:101080423-101081114;LUHMES	chr9	101080423	101081114	2
chr9:101088730-101088899;FANTOM	chr9	101088730	101088899	2
chr9:108383261-108383785;LUHMES	chr9	108383261	108383785	2
chr9:112831833-112832445;FANTOM	chr9	112831833	112832445	2
chr9:11458528-11458759;LUHMES	chr9	11458528	11458759	2
chr9:116970998-116971463;LUHMES	chr9	116970998	116971463	2
chr9:118024698-118025071;FANTOM	chr9	118024698	118025071	2
chr9:124361597-124361984;FANTOM	chr9	124361597	124361984	2
chr9:130897354-130898211;LUHMES	chr9	130897354	130898211	2
chr9:135743169-135743639;LUHMES	chr9	135743169	135743639	2
chr9:139855797-139856206;LUHMES	chr9	139855797	139856206	2
chr9:14295092-14295486;LUHMES	chr9	14295092	14295486	2
chr9:17775597-17776667;LUHMES	chr9	17775597	17776667	2
chr9:17889081-17889481;LUHMES	chr9	17889081	17889481	2
chr9:21832056-21832478;FANTOM	chr9	21832056	21832478	2
chr9:21855610-21856027;LUHMES	chr9	21855610	21856027	2
chr9:23850835-23851256;FANTOM	chr9	23850835	23851256	2
chr9:27472045-27472536;LUHMES	chr9	27472045	27472536	2
chr9:27704841-27705240;LUHMES	chr9	27704841	27705240	2
chr9:35746005-35747492;LUHMES	chr9	35746005	35747492	2
chr9:36164977-36165259;FANTOM	chr9	36164977	36165259	2
chr9:37027622-37027943;NETCAGE	chr9	37027622	37027943	2
chr9:38680748-38681197;LUHMES	chr9	38680748	38681197	2
chr9:91795136-91795669;FANTOM	chr9	91795136	91795669	2
chr9:93955991-93956732;FANTOM	chr9	93955991	93956732	2
chrX:106517074-106517608;LUHMES	chrX	106517074	106517608	2
chrX:114451025-114451581;LUHMES	chrX	114451025	114451581	2
chrX:131159301-131159695;FANTOM	chrX	131159301	131159695	2
chrX:153596671-153598676;FANTOM	chrX	153596671	153598676	2
chrX:21865527-21865828;LUHMES	chrX	21865527	21865828	2
chrX:25040255-25040471;LUHMES	chrX	25040255	25040471	2
chr1:108127717-108132179;NETCAGE	chr1	108127717	108132179	3
chr1:110072982-110073387;LUHMES	chr1	110072982	110073387	3
chr1:113599707-113600302;LUHMES	chr1	113599707	113600302	3
chr1:113601513-113602218;LUHMES	chr1	113601513	113602218	3
chr1:116335594-116336232;LUHMES	chr1	116335594	116336232	3
chr1:116339560-116339848;LUHMES	chr1	116339560	116339848	3
chr1:116370977-116371565;FANTOM	chr1	116370977	116371565	3
chr1:11753086-11753651;FANTOM	chr1	11753086	11753651	3
chr1:118326334-118326498;LUHMES	chr1	118326334	118326498	3
chr1:153928139-153928597;LUHMES	chr1	153928139	153928597	3
chr1:153936554-153936861;FANTOM	chr1	153936554	153936861	3
chr1:154302207-154302441;FANTOM	chr1	154302207	154302441	3
chr1:155844760-155845523;LUHMES	chr1	155844760	155845523	3
chr1:156049765-156050349;LUHMES	chr1	156049765	156050349	3
chr1:156073142-156073699;FANTOM	chr1	156073142	156073699	3
chr1:156073854-156074351;FANTOM	chr1	156073854	156074351	3
chr1:164680603-164680991;LUHMES	chr1	164680603	164680991	3
chr1:16825333-16826291;FANTOM	chr1	16825333	16826291	3
chr1:17240188-17240783;FANTOM	chr1	17240188	17240783	3
chr1:176925687-176926258;LUHMES	chr1	176925687	176926258	3
chr1:181451162-181451821;FANTOM	chr1	181451162	181451821	3
chr1:183223104-183223549;LUHMES	chr1	183223104	183223549	3
chr1:183300150-183300493;NETCAGE	chr1	183300150	183300493	3
chr1:183302749-183303654;LUHMES	chr1	183302749	183303654	3
chr1:183334341-183334756;LUHMES	chr1	183334341	183334756	3
chr1:183342351-183342717;LUHMES	chr1	183342351	183342717	3
chr1:183382391-183382910;LUHMES	chr1	183382391	183382910	3
chr1:1839741-1840102;LUHMES	chr1	1839741	1840102	3
chr1:184432105-184432639;LUHMES	chr1	184432105	184432639	3
chr1:184468402-184468707;LUHMES	chr1	184468402	184468707	3
chr1:184580065-184580808;LUHMES	chr1	184580065	184580808	3
chr1:185389591-185389741;FANTOM	chr1	185389591	185389741	3
chr1:19551481-19551886;LUHMES	chr1	19551481	19551886	3
chr1:197882579-197883301;LUHMES	chr1	197882579	197883301	3
chr1:201508517-201509575;FANTOM	chr1	201508517	201509575	3
chr1:201524172-201524339;FANTOM	chr1	201524172	201524339	3
chr1:201602322-201604391;LUHMES	chr1	201602322	201604391	3
chr1:201618983-201619286;FANTOM	chr1	201618983	201619286	3
chr1:201775077-201775393;LUHMES	chr1	201775077	201775393	3
chr1:204232301-204232917;LUHMES	chr1	204232301	204232917	3
chr1:205018493-205019097;LUHMES	chr1	205018493	205019097	3
chr1:205025336-205025883;LUHMES	chr1	205025336	205025883	3
chr1:205263599-205264019;FANTOM	chr1	205263599	205264019	3
chr1:205410761-205411314;FANTOM	chr1	205410761	205411314	3
chr1:21724067-21724372;FANTOM	chr1	21724067	21724372	3
chr1:226620965-226621459;LUHMES	chr1	226620965	226621459	3
chr1:229546837-229547142;FANTOM	chr1	229546837	229547142	3
chr1:229825632-229825922;LUHMES	chr1	229825632	229825922	3
chr1:230561990-230562633;FANTOM	chr1	230561990	230562633	3
chr1:237206585-237207004;FANTOM	chr1	237206585	237207004	3
chr1:237300372-237300918;LUHMES	chr1	237300372	237300918	3
chr1:237320304-237321275;LUHMES	chr1	237320304	237321275	3
chr1:237565761-237566831;LUHMES	chr1	237565761	237566831	3
chr1:237852416-237853092;LUHMES	chr1	237852416	237853092	3
chr1:240725593-240726392;LUHMES	chr1	240725593	240726392	3
chr1:240760201-240760496;LUHMES	chr1	240760201	240760496	3
chr1:26253599-26253919;LUHMES	chr1	26253599	26253919	3
chr1:26495448-26495637;FANTOM	chr1	26495448	26495637	3
chr1:26735858-26736255;FANTOM	chr1	26735858	26736255	3
chr1:27883449-27884140;FANTOM	chr1	27883449	27884140	3
chr1:27916292-27916674;FANTOM	chr1	27916292	27916674	3
chr1:27922522-27922947;FANTOM	chr1	27922522	27922947	3
chr1:31667696-31668313;LUHMES	chr1	31667696	31668313	3
chr1:31689123-31690759;LUHMES	chr1	31689123	31690759	3
chr1:31697301-31698017;LUHMES	chr1	31697301	31698017	3
chr1:36351655-36352020;FANTOM	chr1	36351655	36352020	3
chr1:36852131-36852383;LUHMES	chr1	36852131	36852383	3
chr1:38557693-38558088;LUHMES	chr1	38557693	38558088	3
chr1:41119684-41120000;FANTOM	chr1	41119684	41120000	3
chr1:41120137-41120355;FANTOM	chr1	41120137	41120355	3
chr1:41128800-41129434;NETCAGE	chr1	41128800	41129434	3
chr1:48991611-48992227;LUHMES	chr1	48991611	48992227	3
chr1:53106477-53106789;LUHMES	chr1	53106477	53106789	3
chr1:53268466-53268814;LUHMES	chr1	53268466	53268814	3
chr1:65775838-65775991;FANTOM	chr1	65775838	65775991	3
chr1:6997340-6998385;LUHMES	chr1	6997340	6998385	3
chr1:7372425-7372820;LUHMES	chr1	7372425	7372820	3
chr1:7628271-7629656;LUHMES	chr1	7628271	7629656	3
chr1:7728673-7728970;FANTOM	chr1	7728673	7728970	3
chr1:7729547-7729971;FANTOM	chr1	7729547	7729971	3
chr1:7764543-7764931;FANTOM	chr1	7764543	7764931	3
chr1:82267499-82268082;NETCAGE	chr1	82267499	82268082	3
chr1:91183313-91183764;FANTOM	chr1	91183313	91183764	3
chr1:9749234-9749782;NETCAGE	chr1	9749234	9749782	3
chr1:98446437-98446929;LUHMES	chr1	98446437	98446929	3
chr1:9912448-9912800;FANTOM	chr1	9912448	9912800	3
chr10:105041326-105042322;LUHMES	chr10	105041326	105042322	3
chr10:105595980-105596285;NETCAGE	chr10	105595980	105596285	3
chr10:105604576-105604956;LUHMES	chr10	105604576	105604956	3
chr10:114568665-114569063;LUHMES	chr10	114568665	114569063	3
chr10:117883010-117883752;LUHMES	chr10	117883010	117883752	3
chr10:118038350-118038670;LUHMES	chr10	118038350	118038670	3
chr10:121000404-121001295;LUHMES	chr10	121000404	121001295	3
chr10:121027859-121028318;FANTOM	chr10	121027859	121028318	3
chr10:121153244-121153752;FANTOM	chr10	121153244	121153752	3
chr10:121169494-121169986;LUHMES	chr10	121169494	121169986	3
chr10:121294700-121295247;LUHMES	chr10	121294700	121295247	3
chr10:135144998-135145396;LUHMES	chr10	135144998	135145396	3
chr10:14016566-14016999;LUHMES	chr10	14016566	14016999	3
chr10:14057086-14057314;FANTOM	chr10	14057086	14057314	3
chr10:1633869-1634460;LUHMES	chr10	1633869	1634460	3
chr10:22625135-22625573;LUHMES	chr10	22625135	22625573	3
chr10:22625615-22626028;FANTOM	chr10	22625615	22626028	3
chr10:22725331-22726270;FANTOM	chr10	22725331	22726270	3
chr10:62171734-62172146;LUHMES	chr10	62171734	62172146	3
chr10:65389747-65390882;FANTOM	chr10	65389747	65390882	3
chr10:80784957-80785523;LUHMES	chr10	80784957	80785523	3
chr10:97320050-97320554;LUHMES	chr10	97320050	97320554	3
chr11:113299485-113299979;LUHMES	chr11	113299485	113299979	3
chr11:114718056-114718219;LUHMES	chr11	114718056	114718219	3
chr11:117453788-117454452;LUHMES	chr11	117453788	117454452	3
chr11:118796867-118797245;LUHMES	chr11	118796867	118797245	3
chr11:123513712-123514126;FANTOM	chr11	123513712	123514126	3
chr11:124709101-124709446;LUHMES	chr11	124709101	124709446	3
chr11:124733065-124733412;FANTOM	chr11	124733065	124733412	3
chr11:133797577-133797964;NETCAGE	chr11	133797577	133797964	3
chr11:133816704-133817109;NETCAGE	chr11	133816704	133817109	3
chr11:133817858-133818259;NETCAGE	chr11	133817858	133818259	3
chr11:133825450-133825979;FANTOM	chr11	133825450	133825979	3
chr11:1460754-1461162;LUHMES	chr11	1460754	1461162	3
chr11:24631367-24631890;LUHMES	chr11	24631367	24631890	3
chr11:24835045-24835615;LUHMES	chr11	24835045	24835615	3
chr11:27739901-27740316;FANTOM	chr11	27739901	27740316	3
chr11:2890265-2890706;LUHMES	chr11	2890265	2890706	3
chr11:31847656-31848587;LUHMES	chr11	31847656	31848587	3
chr11:43596990-43597530;FANTOM	chr11	43596990	43597530	3
chr11:45109283-45109654;LUHMES	chr11	45109283	45109654	3
chr11:45922261-45922718;FANTOM	chr11	45922261	45922718	3
chr11:46412957-46413937;LUHMES	chr11	46412957	46413937	3
chr11:47573563-47574025;FANTOM	chr11	47573563	47574025	3
chr11:56981530-56981941;LUHMES	chr11	56981530	56981941	3
chr11:63512290-63512638;LUHMES	chr11	63512290	63512638	3
chr11:6676048-6676412;FANTOM	chr11	6676048	6676412	3
chr11:67292367-67293218;LUHMES	chr11	67292367	67293218	3
chr11:70482813-70483349;LUHMES	chr11	70482813	70483349	3
chr11:74946978-74947554;LUHMES	chr11	74946978	74947554	3
chr11:75061558-75062072;FANTOM	chr11	75061558	75062072	3
chr11:75142960-75144082;LUHMES	chr11	75142960	75144082	3
chr11:75376888-75377279;LUHMES	chr11	75376888	75377279	3
chr11:78541759-78542319;LUHMES	chr11	78541759	78542319	3
chr11:78634221-78634854;LUHMES	chr11	78634221	78634854	3
chr11:78925806-78926197;LUHMES	chr11	78925806	78926197	3
chr11:79061263-79061699;LUHMES	chr11	79061263	79061699	3
chr11:79113046-79113448;LUHMES	chr11	79113046	79113448	3
chr12:111842634-111842962;FANTOM	chr12	111842634	111842962	3
chr12:113496576-113496983;NETCAGE	chr12	113496576	113496983	3
chr12:13431254-13431391;FANTOM	chr12	13431254	13431391	3
chr12:24281260-24281615;NETCAGE	chr12	24281260	24281615	3
chr12:25796489-25796677;LUHMES	chr12	25796489	25796677	3
chr12:31137810-31139495;LUHMES	chr12	31137810	31139495	3
chr12:39727475-39727799;LUHMES	chr12	39727475	39727799	3
chr12:49735643-49736265;LUHMES	chr12	49735643	49736265	3
chr12:49739029-49739393;FANTOM	chr12	49739029	49739393	3
chr12:50339326-50339779;FANTOM	chr12	50339326	50339779	3
chr12:50374540-50375158;LUHMES	chr12	50374540	50375158	3
chr12:50378385-50378667;FANTOM	chr12	50378385	50378667	3
chr12:52227205-52227866;LUHMES	chr12	52227205	52227866	3
chr12:52241760-52242326;FANTOM	chr12	52241760	52242326	3
chr12:52242460-52242886;FANTOM	chr12	52242460	52242886	3
chr12:54072437-54072838;FANTOM	chr12	54072437	54072838	3
chr12:56581774-56582224;NETCAGE	chr12	56581774	56582224	3
chr12:57636546-57636679;NETCAGE	chr12	57636546	57636679	3
chr12:8000254-8000383;LUHMES	chr12	8000254	8000383	3
chr12:83159291-83160055;LUHMES	chr12	83159291	83160055	3
chr12:99350684-99351293;LUHMES	chr12	99350684	99351293	3
chr13:108520131-108520835;FANTOM	chr13	108520131	108520835	3
chr13:113405998-113406702;LUHMES	chr13	113405998	113406702	3
chr13:113465591-113466053;LUHMES	chr13	113465591	113466053	3
chr13:37493371-37493714;FANTOM	chr13	37493371	37493714	3
chr13:51565150-51565418;LUHMES	chr13	51565150	51565418	3
chr13:52187303-52187785;LUHMES	chr13	52187303	52187785	3
chr13:53775107-53775689;FANTOM	chr13	53775107	53775689	3
chr13:67197317-67197747;LUHMES	chr13	67197317	67197747	3
chr13:72439142-72439615;FANTOM	chr13	72439142	72439615	3
chr13:78022857-78023169;LUHMES	chr13	78022857	78023169	3
chr13:92826368-92826810;LUHMES	chr13	92826368	92826810	3
chr13:92936476-92936907;LUHMES	chr13	92936476	92936907	3
chr13:92940642-92941183;FANTOM	chr13	92940642	92941183	3
chr13:93179557-93180028;LUHMES	chr13	93179557	93180028	3
chr14:100687969-100688087;FANTOM	chr14	100687969	100688087	3
chr14:101038283-101038672;LUHMES	chr14	101038283	101038672	3
chr14:105914249-105914656;LUHMES	chr14	105914249	105914656	3
chr14:32812948-32813394;LUHMES	chr14	32812948	32813394	3
chr14:32904211-32904708;LUHMES	chr14	32904211	32904708	3
chr14:32918563-32918887;LUHMES	chr14	32918563	32918887	3
chr14:33037302-33037672;LUHMES	chr14	33037302	33037672	3
chr14:33072732-33073192;LUHMES	chr14	33072732	33073192	3
chr14:33106586-33106949;FANTOM	chr14	33106586	33106949	3
chr14:33257222-33257656;LUHMES	chr14	33257222	33257656	3
chr14:33276395-33276920;LUHMES	chr14	33276395	33276920	3
chr14:52365324-52366071;FANTOM	chr14	52365324	52366071	3
chr14:53020677-53020806;FANTOM	chr14	53020677	53020806	3
chr14:56524137-56524600;LUHMES	chr14	56524137	56524600	3
chr14:56720735-56722913;LUHMES	chr14	56720735	56722913	3
chr14:60138869-60139321;LUHMES	chr14	60138869	60139321	3
chr14:60330001-60330562;FANTOM	chr14	60330001	60330562	3
chr14:65938370-65938756;LUHMES	chr14	65938370	65938756	3
chr14:66142737-66143181;LUHMES	chr14	66142737	66143181	3
chr14:66714648-66715028;LUHMES	chr14	66714648	66715028	3
chr14:69751869-69752292;LUHMES	chr14	69751869	69752292	3
chr14:70040679-70041071;FANTOM	chr14	70040679	70041071	3
chr14:73352134-73352592;LUHMES	chr14	73352134	73352592	3
chr14:75425396-75426141;LUHMES	chr14	75425396	75426141	3
chr14:75444753-75445446;LUHMES	chr14	75444753	75445446	3
chr14:78957342-78957798;LUHMES	chr14	78957342	78957798	3
chr15:48011445-48011769;FANTOM	chr15	48011445	48011769	3
chr15:53077795-53078191;FANTOM	chr15	53077795	53078191	3
chr15:62574155-62574333;FANTOM	chr15	62574155	62574333	3
chr15:68888585-68889004;LUHMES	chr15	68888585	68889004	3
chr15:68917279-68917789;LUHMES	chr15	68917279	68917789	3
chr15:74902698-74903096;FANTOM	chr15	74902698	74903096	3
chr15:85292501-85293050;NETCAGE	chr15	85292501	85293050	3
chr15:85353202-85353657;LUHMES	chr15	85353202	85353657	3
chr16:11670817-11671132;FANTOM	chr16	11670817	11671132	3
chr16:11758833-11759383;LUHMES	chr16	11758833	11759383	3
chr16:27240450-27240772;FANTOM	chr16	27240450	27240772	3
chr16:3053798-3054225;FANTOM	chr16	3053798	3054225	3
chr16:4036085-4036543;LUHMES	chr16	4036085	4036543	3
chr16:4106817-4107471;LUHMES	chr16	4106817	4107471	3
chr16:67569661-67570574;LUHMES	chr16	67569661	67570574	3
chr16:67687517-67687714;FANTOM	chr16	67687517	67687714	3
chr16:67769523-67770232;LUHMES	chr16	67769523	67770232	3
chr16:68435412-68435829;LUHMES	chr16	68435412	68435829	3
chr16:68443226-68443658;LUHMES	chr16	68443226	68443658	3
chr16:68458308-68458698;LUHMES	chr16	68458308	68458698	3
chr16:68480576-68481065;LUHMES	chr16	68480576	68481065	3
chr16:70449579-70450015;LUHMES	chr16	70449579	70450015	3
chr16:81763852-81764387;FANTOM	chr16	81763852	81764387	3
chr16:84652296-84652399;NETCAGE	chr16	84652296	84652399	3
chr16:85588644-85589626;NETCAGE	chr16	85588644	85589626	3
chr16:87811524-87811882;FANTOM	chr16	87811524	87811882	3
chr16:87812654-87813065;FANTOM	chr16	87812654	87813065	3
chr16:8960056-8960803;LUHMES	chr16	8960056	8960803	3
chr16:90084327-90085184;NETCAGE	chr16	90084327	90085184	3
chr17:11152697-11153084;LUHMES	chr17	11152697	11153084	3
chr17:11269443-11269897;LUHMES	chr17	11269443	11269897	3
chr17:11333324-11333706;LUHMES	chr17	11333324	11333706	3
chr17:11347483-11348072;LUHMES	chr17	11347483	11348072	3
chr17:11354035-11355186;LUHMES	chr17	11354035	11355186	3
chr17:11366027-11366631;LUHMES	chr17	11366027	11366631	3
chr17:11368532-11369493;LUHMES	chr17	11368532	11369493	3
chr17:11372187-11373077;LUHMES	chr17	11372187	11373077	3
chr17:11374087-11375421;LUHMES	chr17	11374087	11375421	3
chr17:11388591-11388900;LUHMES	chr17	11388591	11388900	3
chr17:11390543-11391008;LUHMES	chr17	11390543	11391008	3
chr17:11395183-11396043;LUHMES	chr17	11395183	11396043	3
chr17:11408164-11408983;LUHMES	chr17	11408164	11408983	3
chr17:11409806-11410480;LUHMES	chr17	11409806	11410480	3
chr17:11426865-11427817;LUHMES	chr17	11426865	11427817	3
chr17:11429392-11430096;LUHMES	chr17	11429392	11430096	3
chr17:11432113-11432732;LUHMES	chr17	11432113	11432732	3
chr17:11456493-11457135;LUHMES	chr17	11456493	11457135	3
chr17:11457392-11457783;LUHMES	chr17	11457392	11457783	3
chr17:159811-160211;LUHMES	chr17	159811	160211	3
chr17:1914860-1915312;NETCAGE	chr17	1914860	1915312	3
chr17:204735-205172;LUHMES	chr17	204735	205172	3
chr17:25680632-25681097;FANTOM	chr17	25680632	25681097	3
chr17:2652547-2653322;FANTOM	chr17	2652547	2653322	3
chr17:26536-27284;LUHMES	chr17	26536	27284	3
chr17:26566506-26566809;LUHMES	chr17	26566506	26566809	3
chr17:27279306-27279742;LUHMES	chr17	27279306	27279742	3
chr17:28106379-28106764;LUHMES	chr17	28106379	28106764	3
chr17:28305-28947;LUHMES	chr17	28305	28947	3
chr17:29050336-29051354;LUHMES	chr17	29050336	29051354	3
chr17:29117745-29118502;NETCAGE	chr17	29117745	29118502	3
chr17:30846365-30846870;FANTOM	chr17	30846365	30846870	3
chr17:32253-32376;FANTOM	chr17	32253	32376	3
chr17:36629988-36630954;LUHMES	chr17	36629988	36630954	3
chr17:36722687-36723205;LUHMES	chr17	36722687	36723205	3
chr17:36759357-36759542;FANTOM	chr17	36759357	36759542	3
chr17:37558786-37559227;FANTOM	chr17	37558786	37559227	3
chr17:38708057-38709216;FANTOM	chr17	38708057	38709216	3
chr17:39822130-39822941;FANTOM	chr17	39822130	39822941	3
chr17:54236448-54236953;LUHMES	chr17	54236448	54236953	3
chr17:54496936-54497547;LUHMES	chr17	54496936	54497547	3
chr17:54551079-54551416;LUHMES	chr17	54551079	54551416	3
chr17:55395104-55396014;LUHMES	chr17	55395104	55396014	3
chr17:55523126-55523573;FANTOM	chr17	55523126	55523573	3
chr17:55537935-55539050;NETCAGE	chr17	55537935	55539050	3
chr17:56976194-56978010;LUHMES	chr17	56976194	56978010	3
chr17:63041195-63041545;LUHMES	chr17	63041195	63041545	3
chr17:65013538-65013956;LUHMES	chr17	65013538	65013956	3
chr17:75567632-75567995;FANTOM	chr17	75567632	75567995	3
chr17:76912078-76912524;FANTOM	chr17	76912078	76912524	3
chr17:76930060-76930674;FANTOM	chr17	76930060	76930674	3
chr17:76949856-76950496;LUHMES	chr17	76949856	76950496	3
chr17:7745337-7745870;FANTOM	chr17	7745337	7745870	3
chr17:7745915-7746944;FANTOM	chr17	7745915	7746944	3
chr17:79365060-79367456;FANTOM	chr17	79365060	79367456	3
chr18:22252989-22253414;LUHMES	chr18	22252989	22253414	3
chr18:34830672-34831070;LUHMES	chr18	34830672	34831070	3
chr18:46066779-46067121;FANTOM	chr18	46066779	46067121	3
chr18:46277013-46277516;LUHMES	chr18	46277013	46277516	3
chr18:49868333-49868847;FANTOM	chr18	49868333	49868847	3
chr18:49922017-49922168;FANTOM	chr18	49922017	49922168	3
chr18:50018417-50018889;FANTOM	chr18	50018417	50018889	3
chr18:50112462-50113116;LUHMES	chr18	50112462	50113116	3
chr18:50130027-50130507;LUHMES	chr18	50130027	50130507	3
chr18:50179182-50179595;LUHMES	chr18	50179182	50179595	3
chr18:50188997-50189662;LUHMES	chr18	50188997	50189662	3
chr18:50226583-50227255;LUHMES	chr18	50226583	50227255	3
chr18:50346204-50346600;LUHMES	chr18	50346204	50346600	3
chr18:50477361-50477712;LUHMES	chr18	50477361	50477712	3
chr18:50489233-50489629;LUHMES	chr18	50489233	50489629	3
chr18:50532002-50532374;LUHMES	chr18	50532002	50532374	3
chr18:50617163-50617635;LUHMES	chr18	50617163	50617635	3
chr18:50627120-50627783;LUHMES	chr18	50627120	50627783	3
chr18:50752468-50753028;LUHMES	chr18	50752468	50753028	3
chr18:50793602-50794202;LUHMES	chr18	50793602	50794202	3
chr18:50813064-50813419;LUHMES	chr18	50813064	50813419	3
chr18:50855278-50855570;LUHMES	chr18	50855278	50855570	3
chr18:50970762-50971250;LUHMES	chr18	50970762	50971250	3
chr18:55105576-55106173;LUHMES	chr18	55105576	55106173	3
chr18:56005950-56006195;LUHMES	chr18	56005950	56006195	3
chr18:74204839-74205357;FANTOM	chr18	74204839	74205357	3
chr18:78004258-78004625;FANTOM	chr18	78004258	78004625	3
chr18:8704447-8704767;FANTOM	chr18	8704447	8704767	3
chr18:9721955-9722628;NETCAGE	chr18	9721955	9722628	3
chr18:9743544-9744009;FANTOM	chr18	9743544	9744009	3
chr18:9806796-9807337;NETCAGE	chr18	9806796	9807337	3
chr18:9849459-9849859;FANTOM	chr18	9849459	9849859	3
chr18:986116-986335;LUHMES	chr18	986116	986335	3
chr19:10346765-10347120;FANTOM	chr19	10346765	10347120	3
chr19:10515339-10515636;FANTOM	chr19	10515339	10515636	3
chr19:1260732-1261171;FANTOM	chr19	1260732	1261171	3
chr19:1266359-1266798;FANTOM	chr19	1266359	1266798	3
chr19:1267033-1267238;LUHMES	chr19	1267033	1267238	3
chr19:12888910-12889352;FANTOM	chr19	12888910	12889352	3
chr19:12943610-12943749;LUHMES	chr19	12943610	12943749	3
chr19:13348401-13349878;LUHMES	chr19	13348401	13349878	3
chr19:13389891-13390278;LUHMES	chr19	13389891	13390278	3
chr19:13535029-13535592;LUHMES	chr19	13535029	13535592	3
chr19:14172809-14173223;FANTOM	chr19	14172809	14173223	3
chr19:1447123-1447704;LUHMES	chr19	1447123	1447704	3
chr19:15334094-15334476;FANTOM	chr19	15334094	15334476	3
chr19:19324978-19325631;LUHMES	chr19	19324978	19325631	3
chr19:30019689-30020321;LUHMES	chr19	30019689	30020321	3
chr19:36135988-36136183;FANTOM	chr19	36135988	36136183	3
chr19:36373129-36373360;FANTOM	chr19	36373129	36373360	3
chr19:40315090-40315548;FANTOM	chr19	40315090	40315548	3
chr19:41355025-41355472;LUHMES	chr19	41355025	41355472	3
chr19:42653412-42654056;LUHMES	chr19	42653412	42654056	3
chr19:42658022-42659423;LUHMES	chr19	42658022	42659423	3
chr19:42673676-42674423;LUHMES	chr19	42673676	42674423	3
chr19:42675521-42676224;LUHMES	chr19	42675521	42676224	3
chr19:42678347-42679445;LUHMES	chr19	42678347	42679445	3
chr19:42772295-42772768;FANTOM	chr19	42772295	42772768	3
chr19:42784527-42784991;FANTOM	chr19	42784527	42784991	3
chr19:42785500-42785936;FANTOM	chr19	42785500	42785936	3
chr19:42787294-42788232;NETCAGE	chr19	42787294	42788232	3
chr19:461817-462164;FANTOM	chr19	461817	462164	3
chr19:46456132-46456712;LUHMES	chr19	46456132	46456712	3
chr19:46457487-46457985;LUHMES	chr19	46457487	46457985	3
chr19:46461417-46461743;LUHMES	chr19	46461417	46461743	3
chr19:46478594-46479000;FANTOM	chr19	46478594	46479000	3
chr19:46479400-46479805;LUHMES	chr19	46479400	46479805	3
chr19:47134852-47135176;LUHMES	chr19	47134852	47135176	3
chr19:47142195-47142976;FANTOM	chr19	47142195	47142976	3
chr19:47323276-47323537;LUHMES	chr19	47323276	47323537	3
chr19:47363167-47364689;FANTOM	chr19	47363167	47364689	3
chr19:47448240-47448462;FANTOM	chr19	47448240	47448462	3
chr19:47925186-47926102;LUHMES	chr19	47925186	47926102	3
chr19:48896382-48896733;FANTOM	chr19	48896382	48896733	3
chr19:52194594-52195259;FANTOM	chr19	52194594	52195259	3
chr19:52641935-52642117;FANTOM	chr19	52641935	52642117	3
chr19:53128477-53128840;FANTOM	chr19	53128477	53128840	3
chr19:53145294-53145545;FANTOM	chr19	53145294	53145545	3
chr19:53150651-53150972;FANTOM	chr19	53150651	53150972	3
chr19:53157718-53158375;NETCAGE	chr19	53157718	53158375	3
chr19:5336072-5336705;FANTOM	chr19	5336072	5336705	3
chr19:5436714-5437132;LUHMES	chr19	5436714	5437132	3
chr19:55627475-55627790;FANTOM	chr19	55627475	55627790	3
chr19:5804847-5805127;NETCAGE	chr19	5804847	5805127	3
chr19:778993-779222;FANTOM	chr19	778993	779222	3
chr19:789308-789721;FANTOM	chr19	789308	789721	3
chr19:8674150-8674979;FANTOM	chr19	8674150	8674979	3
chr19:9420483-9420931;FANTOM	chr19	9420483	9420931	3
chr2:100484543-100485481;LUHMES	chr2	100484543	100485481	3
chr2:100512458-100513068;LUHMES	chr2	100512458	100513068	3
chr2:111528296-111528672;LUHMES	chr2	111528296	111528672	3
chr2:11623044-11623914;FANTOM	chr2	11623044	11623914	3
chr2:12538008-12538228;FANTOM	chr2	12538008	12538228	3
chr2:135250523-135250922;LUHMES	chr2	135250523	135250922	3
chr2:135291015-135291460;LUHMES	chr2	135291015	135291460	3
chr2:135352205-135352938;LUHMES	chr2	135352205	135352938	3
chr2:135355853-135356417;LUHMES	chr2	135355853	135356417	3
chr2:135403178-135404204;LUHMES	chr2	135403178	135404204	3
chr2:135412232-135412655;LUHMES	chr2	135412232	135412655	3
chr2:135437323-135437554;FANTOM	chr2	135437323	135437554	3
chr2:137614233-137614822;LUHMES	chr2	137614233	137614822	3
chr2:137678787-137679046;FANTOM	chr2	137678787	137679046	3
chr2:137789549-137790410;LUHMES	chr2	137789549	137790410	3
chr2:137828359-137828891;LUHMES	chr2	137828359	137828891	3
chr2:137845492-137845849;LUHMES	chr2	137845492	137845849	3
chr2:137864692-137865223;LUHMES	chr2	137864692	137865223	3
chr2:137923419-137923844;LUHMES	chr2	137923419	137923844	3
chr2:137936497-137936938;FANTOM	chr2	137936497	137936938	3
chr2:137978716-137979269;LUHMES	chr2	137978716	137979269	3
chr2:138059421-138059750;FANTOM	chr2	138059421	138059750	3
chr2:138109775-138110304;LUHMES	chr2	138109775	138110304	3
chr2:138172127-138173218;LUHMES	chr2	138172127	138173218	3
chr2:138262630-138263301;LUHMES	chr2	138262630	138263301	3
chr2:138378696-138379077;LUHMES	chr2	138378696	138379077	3
chr2:138396334-138396807;LUHMES	chr2	138396334	138396807	3
chr2:138421523-138421967;LUHMES	chr2	138421523	138421967	3
chr2:138428561-138428932;LUHMES	chr2	138428561	138428932	3
chr2:149633974-149634183;FANTOM	chr2	149633974	149634183	3
chr2:149634441-149634782;FANTOM	chr2	149634441	149634782	3
chr2:149821709-149822235;LUHMES	chr2	149821709	149822235	3
chr2:151567491-151567674;FANTOM	chr2	151567491	151567674	3
chr2:163477199-163477708;LUHMES	chr2	163477199	163477708	3
chr2:163621716-163622246;LUHMES	chr2	163621716	163622246	3
chr2:163695900-163696326;FANTOM	chr2	163695900	163696326	3
chr2:172632680-172633225;LUHMES	chr2	172632680	172633225	3
chr2:174115027-174115417;LUHMES	chr2	174115027	174115417	3
chr2:192343604-192343823;LUHMES	chr2	192343604	192343823	3
chr2:203256304-203256754;LUHMES	chr2	203256304	203256754	3
chr2:208116303-208116555;LUHMES	chr2	208116303	208116555	3
chr2:210318716-210319506;LUHMES	chr2	210318716	210319506	3
chr2:210521082-210521645;LUHMES	chr2	210521082	210521645	3
chr2:210547424-210547820;FANTOM	chr2	210547424	210547820	3
chr2:210585374-210585818;LUHMES	chr2	210585374	210585818	3
chr2:213401643-213402097;FANTOM	chr2	213401643	213402097	3
chr2:236596672-236597341;LUHMES	chr2	236596672	236597341	3
chr2:236697311-236697903;LUHMES	chr2	236697311	236697903	3
chr2:237003207-237004133;LUHMES	chr2	237003207	237004133	3
chr2:23748674-23749075;LUHMES	chr2	23748674	23749075	3
chr2:23903095-23903612;LUHMES	chr2	23903095	23903612	3
chr2:23909153-23909629;LUHMES	chr2	23909153	23909629	3
chr2:23909750-23911152;LUHMES	chr2	23909750	23911152	3
chr2:241719064-241719393;FANTOM	chr2	241719064	241719393	3
chr2:241719463-241720148;FANTOM	chr2	241719463	241720148	3
chr2:242911452-242911734;FANTOM	chr2	242911452	242911734	3
chr2:25545894-25546051;FANTOM	chr2	25545894	25546051	3
chr2:27072078-27072262;FANTOM	chr2	27072078	27072262	3
chr2:27141116-27141623;LUHMES	chr2	27141116	27141623	3
chr2:32166229-32166498;FANTOM	chr2	32166229	32166498	3
chr2:50248730-50249283;LUHMES	chr2	50248730	50249283	3
chr2:50267276-50267578;FANTOM	chr2	50267276	50267578	3
chr2:50608159-50608448;LUHMES	chr2	50608159	50608448	3
chr2:50631357-50631742;FANTOM	chr2	50631357	50631742	3
chr2:50957106-50957729;LUHMES	chr2	50957106	50957729	3
chr2:54799241-54799892;FANTOM	chr2	54799241	54799892	3
chr2:54806978-54807402;FANTOM	chr2	54806978	54807402	3
chr2:74968770-74968998;FANTOM	chr2	74968770	74968998	3
chr2:86456188-86456590;LUHMES	chr2	86456188	86456590	3
chr2:91750243-91750994;LUHMES	chr2	91750243	91750994	3
chr2:9457322-9458396;LUHMES	chr2	9457322	9458396	3
chr2:97746736-97746950;LUHMES	chr2	97746736	97746950	3
chr20:20393384-20393773;FANTOM	chr20	20393384	20393773	3
chr20:36040005-36040428;FANTOM	chr20	36040005	36040428	3
chr20:3977412-3977990;LUHMES	chr20	3977412	3977990	3
chr20:39785946-39786458;FANTOM	chr20	39785946	39786458	3
chr20:42881298-42881644;LUHMES	chr20	42881298	42881644	3
chr20:45428721-45429144;LUHMES	chr20	45428721	45429144	3
chr20:50383575-50384083;FANTOM	chr20	50383575	50384083	3
chr20:615172-615504;LUHMES	chr20	615172	615504	3
chr20:61808489-61808992;FANTOM	chr20	61808489	61808992	3
chr20:62791242-62791703;LUHMES	chr20	62791242	62791703	3
chr20:62793391-62793466;FANTOM	chr20	62793391	62793466	3
chr20:62797202-62797821;LUHMES	chr20	62797202	62797821	3
chr20:62834480-62834896;LUHMES	chr20	62834480	62834896	3
chr21:47167832-47168236;FANTOM	chr21	47167832	47168236	3
chr22:17900363-17901145;LUHMES	chr22	17900363	17901145	3
chr22:18008616-18008979;NETCAGE	chr22	18008616	18008979	3
chr22:18269616-18270071;LUHMES	chr22	18269616	18270071	3
chr22:19703205-19703405;FANTOM	chr22	19703205	19703405	3
chr22:22011632-22012115;FANTOM	chr22	22011632	22012115	3
chr22:26635825-26636588;LUHMES	chr22	26635825	26636588	3
chr22:26641017-26641691;LUHMES	chr22	26641017	26641691	3
chr22:26700328-26700861;LUHMES	chr22	26700328	26700861	3
chr22:26723265-26723941;LUHMES	chr22	26723265	26723941	3
chr22:26748194-26748658;LUHMES	chr22	26748194	26748658	3
chr22:27041081-27041748;FANTOM	chr22	27041081	27041748	3
chr22:27043800-27044733;FANTOM	chr22	27043800	27044733	3
chr22:30649196-30649657;FANTOM	chr22	30649196	30649657	3
chr22:31030399-31030736;FANTOM	chr22	31030399	31030736	3
chr22:37879326-37879755;NETCAGE	chr22	37879326	37879755	3
chr22:38737163-38737632;LUHMES	chr22	38737163	38737632	3
chr22:39637977-39638270;FANTOM	chr22	39637977	39638270	3
chr22:45623668-45623768;FANTOM	chr22	45623668	45623768	3
chr3:115502758-115503253;FANTOM	chr3	115502758	115503253	3
chr3:115503263-115503751;FANTOM	chr3	115503263	115503751	3
chr3:13035460-13035932;FANTOM	chr3	13035460	13035932	3
chr3:148688044-148688652;LUHMES	chr3	148688044	148688652	3
chr3:15901875-15902313;FANTOM	chr3	15901875	15902313	3
chr3:168410335-168410646;LUHMES	chr3	168410335	168410646	3
chr3:168588478-168589081;NETCAGE	chr3	168588478	168589081	3
chr3:168609210-168610339;LUHMES	chr3	168609210	168610339	3
chr3:174991972-174992412;FANTOM	chr3	174991972	174992412	3
chr3:182980917-182981737;FANTOM	chr3	182980917	182981737	3
chr3:185086440-185086835;LUHMES	chr3	185086440	185086835	3
chr3:185169734-185170008;LUHMES	chr3	185169734	185170008	3
chr3:195913544-195914155;NETCAGE	chr3	195913544	195914155	3
chr3:32823053-32823413;FANTOM	chr3	32823053	32823413	3
chr3:32857811-32858132;FANTOM	chr3	32857811	32858132	3
chr3:33628060-33628780;LUHMES	chr3	33628060	33628780	3
chr3:36805780-36806178;FANTOM	chr3	36805780	36806178	3
chr3:42067110-42067525;FANTOM	chr3	42067110	42067525	3
chr3:49358291-49358883;FANTOM	chr3	49358291	49358883	3
chr3:49670229-49671098;LUHMES	chr3	49670229	49671098	3
chr3:61548977-61549431;FANTOM	chr3	61548977	61549431	3
chr3:61687801-61688492;LUHMES	chr3	61687801	61688492	3
chr3:73493469-73493967;LUHMES	chr3	73493469	73493967	3
chr3:73500494-73501299;LUHMES	chr3	73500494	73501299	3
chr3:74663228-74663666;LUHMES	chr3	74663228	74663666	3
chr3:77271117-77271567;LUHMES	chr3	77271117	77271567	3
chr3:77423373-77423875;LUHMES	chr3	77423373	77423875	3
chr3:77435908-77436440;LUHMES	chr3	77435908	77436440	3
chr3:77440564-77441050;LUHMES	chr3	77440564	77441050	3
chr3:9098261-9098783;LUHMES	chr3	9098261	9098783	3
chr3:9133933-9135215;LUHMES	chr3	9133933	9135215	3
chr4:10805433-10806051;LUHMES	chr4	10805433	10806051	3
chr4:113651865-113652402;LUHMES	chr4	113651865	113652402	3
chr4:113894342-113894685;FANTOM	chr4	113894342	113894685	3
chr4:114104327-114104616;FANTOM	chr4	114104327	114104616	3
chr4:114142865-114143370;LUHMES	chr4	114142865	114143370	3
chr4:134068868-134069610;LUHMES	chr4	134068868	134069610	3
chr4:140016185-140016534;LUHMES	chr4	140016185	140016534	3
chr4:144276815-144277022;FANTOM	chr4	144276815	144277022	3
chr4:154075255-154075811;LUHMES	chr4	154075255	154075811	3
chr4:180979740-180980372;FANTOM	chr4	180979740	180980372	3
chr4:186673004-186673600;LUHMES	chr4	186673004	186673600	3
chr4:186823839-186824139;FANTOM	chr4	186823839	186824139	3
chr4:186850191-186850808;LUHMES	chr4	186850191	186850808	3
chr4:186862259-186862777;LUHMES	chr4	186862259	186862777	3
chr4:186869259-186869832;LUHMES	chr4	186869259	186869832	3
chr4:187027199-187027350;FANTOM	chr4	187027199	187027350	3
chr4:21366505-21366998;LUHMES	chr4	21366505	21366998	3
chr4:21867884-21868360;LUHMES	chr4	21867884	21868360	3
chr4:21914417-21914850;LUHMES	chr4	21914417	21914850	3
chr4:24474307-24474984;FANTOM	chr4	24474307	24474984	3
chr4:2537711-2538436;FANTOM	chr4	2537711	2538436	3
chr4:75859868-75860329;FANTOM	chr4	75859868	75860329	3
chr4:75873923-75874270;LUHMES	chr4	75873923	75874270	3
chr4:75883734-75884198;LUHMES	chr4	75883734	75884198	3
chr4:75886267-75886485;FANTOM	chr4	75886267	75886485	3
chr4:82133933-82134726;LUHMES	chr4	82133933	82134726	3
chr4:83687718-83688297;LUHMES	chr4	83687718	83688297	3
chr4:87066296-87066696;LUHMES	chr4	87066296	87066696	3
chr4:87069791-87070333;LUHMES	chr4	87069791	87070333	3
chr4:87161610-87162338;LUHMES	chr4	87161610	87162338	3
chr4:90721375-90721795;LUHMES	chr4	90721375	90721795	3
chr4:99461082-99461585;LUHMES	chr4	99461082	99461585	3
chr5:102091646-102092087;FANTOM	chr5	102091646	102092087	3
chr5:105847490-105848031;LUHMES	chr5	105847490	105848031	3
chr5:106118563-106119165;LUHMES	chr5	106118563	106119165	3
chr5:106126296-106127017;LUHMES	chr5	106126296	106127017	3
chr5:111934279-111934640;LUHMES	chr5	111934279	111934640	3
chr5:115730953-115731311;LUHMES	chr5	115730953	115731311	3
chr5:130724372-130724838;NETCAGE	chr5	130724372	130724838	3
chr5:138000316-138000557;LUHMES	chr5	138000316	138000557	3
chr5:138397430-138397825;FANTOM	chr5	138397430	138397825	3
chr5:139031397-139032095;FANTOM	chr5	139031397	139032095	3
chr5:139040519-139041115;FANTOM	chr5	139040519	139041115	3
chr5:139048343-139049292;NETCAGE	chr5	139048343	139049292	3
chr5:139049454-139050310;FANTOM	chr5	139049454	139050310	3
chr5:142616160-142616583;LUHMES	chr5	142616160	142616583	3
chr5:153157394-153157781;LUHMES	chr5	153157394	153157781	3
chr5:157567237-157567541;LUHMES	chr5	157567237	157567541	3
chr5:158525140-158525349;LUHMES	chr5	158525140	158525349	3
chr5:169977582-169978387;LUHMES	chr5	169977582	169978387	3
chr5:171432610-171432692;FANTOM	chr5	171432610	171432692	3
chr5:175261730-175262313;LUHMES	chr5	175261730	175262313	3
chr5:179361058-179361777;LUHMES	chr5	179361058	179361777	3
chr5:28200285-28200727;LUHMES	chr5	28200285	28200727	3
chr5:31752312-31752791;LUHMES	chr5	31752312	31752791	3
chr5:34759218-34759841;LUHMES	chr5	34759218	34759841	3
chr5:74731489-74731946;LUHMES	chr5	74731489	74731946	3
chr5:97906253-97906672;LUHMES	chr5	97906253	97906672	3
chr6:105388915-105389637;FANTOM	chr6	105388915	105389637	3
chr6:108324190-108324471;FANTOM	chr6	108324190	108324471	3
chr6:108455044-108455377;FANTOM	chr6	108455044	108455377	3
chr6:108879521-108879931;FANTOM	chr6	108879521	108879931	3
chr6:114398055-114398688;LUHMES	chr6	114398055	114398688	3
chr6:114456966-114457548;LUHMES	chr6	114456966	114457548	3
chr6:114662111-114662444;FANTOM	chr6	114662111	114662444	3
chr6:114662587-114662962;FANTOM	chr6	114662587	114662962	3
chr6:124197824-124198181;FANTOM	chr6	124197824	124198181	3
chr6:126625174-126625257;NETCAGE	chr6	126625174	126625257	3
chr6:132275764-132276266;NETCAGE	chr6	132275764	132276266	3
chr6:136646315-136646580;FANTOM	chr6	136646315	136646580	3
chr6:147895312-147895806;LUHMES	chr6	147895312	147895806	3
chr6:147896749-147897123;LUHMES	chr6	147896749	147897123	3
chr6:157096939-157097165;FANTOM	chr6	157096939	157097165	3
chr6:24857774-24858157;LUHMES	chr6	24857774	24858157	3
chr6:24907843-24908320;LUHMES	chr6	24907843	24908320	3
chr6:24919176-24920037;LUHMES	chr6	24919176	24920037	3
chr6:31702368-31703528;FANTOM	chr6	31702368	31703528	3
chr6:35186178-35186647;LUHMES	chr6	35186178	35186647	3
chr6:37018897-37019476;FANTOM	chr6	37018897	37019476	3
chr7:111819433-111819596;FANTOM	chr7	111819433	111819596	3
chr7:11462085-11462499;LUHMES	chr7	11462085	11462499	3
chr7:11585257-11585737;LUHMES	chr7	11585257	11585737	3
chr7:11832549-11832888;FANTOM	chr7	11832549	11832888	3
chr7:11867283-11867421;FANTOM	chr7	11867283	11867421	3
chr7:149468740-149469267;FANTOM	chr7	149468740	149469267	3
chr7:154069083-154069580;LUHMES	chr7	154069083	154069580	3
chr7:157581807-157582782;LUHMES	chr7	157581807	157582782	3
chr7:157610004-157610627;LUHMES	chr7	157610004	157610627	3
chr7:157800066-157800788;LUHMES	chr7	157800066	157800788	3
chr7:157854479-157854840;LUHMES	chr7	157854479	157854840	3
chr7:158225517-158225999;FANTOM	chr7	158225517	158225999	3
chr7:158239849-158240558;LUHMES	chr7	158239849	158240558	3
chr7:158294919-158295462;LUHMES	chr7	158294919	158295462	3
chr7:158320618-158321410;LUHMES	chr7	158320618	158321410	3
chr7:158321970-158322520;LUHMES	chr7	158321970	158322520	3
chr7:158351210-158351597;LUHMES	chr7	158351210	158351597	3
chr7:22841645-22841773;LUHMES	chr7	22841645	22841773	3
chr7:25992296-25992472;FANTOM	chr7	25992296	25992472	3
chr7:3283908-3284312;FANTOM	chr7	3283908	3284312	3
chr7:4120019-4120463;LUHMES	chr7	4120019	4120463	3
chr7:4202348-4202821;LUHMES	chr7	4202348	4202821	3
chr7:45332176-45332405;LUHMES	chr7	45332176	45332405	3
chr7:6677371-6677641;FANTOM	chr7	6677371	6677641	3
chr7:82004642-82004673;FANTOM	chr7	82004642	82004673	3
chr7:95456264-95456907;LUHMES	chr7	95456264	95456907	3
chr8:104597712-104598253;LUHMES	chr8	104597712	104598253	3
chr8:105061609-105062096;LUHMES	chr8	105061609	105062096	3
chr8:105134091-105134428;LUHMES	chr8	105134091	105134428	3
chr8:10770133-10770731;FANTOM	chr8	10770133	10770731	3
chr8:10909037-10909555;LUHMES	chr8	10909037	10909555	3
chr8:11312263-11312525;FANTOM	chr8	11312263	11312525	3
chr8:11312887-11313950;FANTOM	chr8	11312887	11313950	3
chr8:131114731-131115111;LUHMES	chr8	131114731	131115111	3
chr8:144490102-144490502;NETCAGE	chr8	144490102	144490502	3
chr8:144799188-144799437;FANTOM	chr8	144799188	144799437	3
chr8:145558616-145559185;FANTOM	chr8	145558616	145559185	3
chr8:145561371-145561463;NETCAGE	chr8	145561371	145561463	3
chr8:16486043-16486226;LUHMES	chr8	16486043	16486226	3
chr8:17219711-17220783;NETCAGE	chr8	17219711	17220783	3
chr8:26306627-26307336;FANTOM	chr8	26306627	26307336	3
chr8:26379779-26380371;LUHMES	chr8	26379779	26380371	3
chr8:26385779-26386896;LUHMES	chr8	26385779	26386896	3
chr8:26404392-26405549;LUHMES	chr8	26404392	26405549	3
chr8:26449148-26449680;NETCAGE	chr8	26449148	26449680	3
chr8:27111339-27111870;LUHMES	chr8	27111339	27111870	3
[truncated: 683 more rows]
