# Supplementary material for: Transcriptional enhancers in human neuronal differentiation provide clues to neuronal disorders
Source: EMBO Rep. 2025 Feb 13;26(5):1212–37. doi: 10.1038/s44319-025-00372-1 (PMC11893885; doi:10.1038/s44319-025-00372-1)
Supplement: Supplementary file 6 — Dataset EV4 [file 44319_2025_372_MOESM6_ESM.xlsx]

## Sheet: Dataset EV4
Dataset EV4. Capture Hi-C interactions of targeted promoters, enhancers and GWAS variants (corrected P-value = 0.1).
RefSeqName	TranscriptName	Feature_Chr	Feature_Start	Annotation	InteractorName	InteractorID	Interactor_Chr	Interactor_Start	Interactor_End	InteractorAnnotation	distance	InteractionID	D1R1_SuppPairs	D3R1_SuppPairs	D6R1_SuppPairs	D1R2_SuppPairs	D3R2_SuppPairs	D6R2_SuppPairs	D1R1_p_value	D3R1_p_value	D6R1_p_value	D1R2_p_value	D3R2_p_value	D6R2_p_value	D1	D3	D6
chr10:102100916-102101272_LUHMES	chr10:102100916-102101272_LUHMES	chr10	102101094	2	chr10:102069627-102071497	chr10:102069627-102071497	chr10	102069627	102071497	3	-31467	chr10:102100916-102101272_LUHMES;chr10:102069627-102071497;-31467	4	11	12	10	8	4	0.207868	0.00141712	0.00231344	0.0628082	0.025781	0.189728	0	1	0
chr10:102100916-102101272_LUHMES	chr10:102100916-102101272_LUHMES	chr10	102101094	2	chr10:102092841-102094434	chr10:102092841-102094434	chr10	102092841	102094434	3	-8253	chr10:102100916-102101272_LUHMES;chr10:102092841-102094434;-8253	10	17	7	13	13	4	0.0342475	0.0388557	0.305555	0.355234	0.0487719	0.376835	0	1	0
chr10:103608183-103608631_LUHMES	chr10:103608183-103608631_LUHMES	chr10	103608407	2	chr10:103355309-103355468	chr10:103355309-103355468	chr10	103355309	103355468	3	-253098	chr10:103608183-103608631_LUHMES;chr10:103355309-103355468;-253098	6	0	0	6	0	0	0.00404818	1	1	0.015171	1	1	1	0	0
chr10:103608183-103608631_LUHMES	chr10:103608183-103608631_LUHMES	chr10	103608407	2	chr10:103586986-103587772	chr10:103586986-103587772	chr10	103586986	103587772	3	-21421	chr10:103608183-103608631_LUHMES;chr10:103586986-103587772;-21421	8	4	8	18	4	6	0.020835	0.378932	0.089326	0.00820227	0.345125	0.0810475	1	0	0
chr10:103608183-103608631_LUHMES	chr10:103608183-103608631_LUHMES	chr10	103608407	2	chr10:103610419-103611561	chr10:103610419-103611561	chr10	103610419	103611561	3	2012	chr10:103608183-103608631_LUHMES;chr10:103610419-103611561;2012	58	106	32	284	82	46	0	0	1.97857e-05	0	0	0	1	1	1
chr10:103608183-103608631_LUHMES	chr10:103608183-103608631_LUHMES	chr10	103608407	2	chr10:103611561-103612045	chr10:103611561-103612045	chr10	103611561	103612045	3	3154	chr10:103608183-103608631_LUHMES;chr10:103611561-103612045;3154	8	32	18	52	22	10	0.171916	0.00259665	0.0205534	0.0363378	0.0107977	0.072969	0	1	0
chr10:103608183-103608631_LUHMES	chr10:103608183-103608631_LUHMES	chr10	103608407	2	chr10:103616025-103616453	chr10:103616025-103616453	chr10	103616025	103616453	3	7618	chr10:103608183-103608631_LUHMES;chr10:103616025-103616453;7618	6	18	8	12	22	0	0.219298	0.039315	0.267901	0.426021	0.000898274	1	0	1	0
chr10:103608183-103608631_LUHMES	chr10:103608183-103608631_LUHMES	chr10	103608407	2	chr10:103617169-103619334	chr10:103617169-103619334	chr10	103617169	103619334	3	8762	chr10:103608183-103608631_LUHMES;chr10:103617169-103619334;8762	12	26	14	28	16	16	0.00981061	0.00102005	0.0383581	0.0506408	0.0134832	0.000184095	0	1	1
chr10:103608183-103608631_LUHMES	chr10:103608183-103608631_LUHMES	chr10	103608407	2	chr10:103617934-103619334	chr10:103617934-103619334	chr10	103617934	103619334	3	9527	chr10:103608183-103608631_LUHMES;chr10:103617934-103619334;9527	14	26	6	26	14	8	0.000976228	0.000457312	0.354845	0.0442212	0.0230025	0.069722	1	1	0
chr10:103608183-103608631_LUHMES	chr10:103608183-103608631_LUHMES	chr10	103608407	2	chr10:103619464-103619785	chr10:103619464-103619785	chr10	103619464	103619785	3	11057	chr10:103608183-103608631_LUHMES;chr10:103619464-103619785;11057	10	12	8	50	20	10	0.0155918	0.0794772	0.198741	1.17567e-06	0.000160346	0.0109405	1	0	0
chr10:103608183-103608631_LUHMES	chr10:103608183-103608631_LUHMES	chr10	103608407	2	chr10:103628604-103629386	chr10:103628604-103629386	chr10	103628604	103629386	3	20197	chr10:103608183-103608631_LUHMES;chr10:103628604-103629386;20197	4	18	14	26	12	4	0.267204	3.05546e-05	0.00253585	0.000127121	0.00346313	0.251183	0	1	0
chr10:103608183-103608631_LUHMES	chr10:103608183-103608631_LUHMES	chr10	103608407	2	chr10:103630647-103631889	chr10:103630647-103631889	chr10	103630647	103631889	3	22240	chr10:103608183-103608631_LUHMES;chr10:103630647-103631889;22240	8	12	12	18	10	2	0.0166465	0.00881676	0.00752282	0.0057301	0.0122351	0.519366	1	1	0
chr10:103608183-103608631_LUHMES	chr10:103608183-103608631_LUHMES	chr10	103608407	2	chr10:103634544-103635164	chr10:103634544-103635164	chr10	103634544	103635164	3	26137	chr10:103608183-103608631_LUHMES;chr10:103634544-103635164;26137	0	16	2	12	10	6	1	6.88892e-05	0.579947	0.0469219	0.00706109	0.0509382	0	1	0
chr10:103608183-103608631_LUHMES	chr10:103608183-103608631_LUHMES	chr10	103608407	2	chr10:103634715-103635164	chr10:103634715-103635164	chr10	103634715	103635164	3	26308	chr10:103608183-103608631_LUHMES;chr10:103634715-103635164;26308	6	10	18	22	12	4	0.0718849	0.0184602	5.73492e-06	0.00010936	0.000958587	0.206245	0	1	0
chr10:103608183-103608631_LUHMES	chr10:103608183-103608631_LUHMES	chr10	103608407	2	chr10:103635164-103635412	chr10:103635164-103635412	chr10	103635164	103635412	3	26757	chr10:103608183-103608631_LUHMES;chr10:103635164-103635412;26757	8	4	2	14	8	0	0.0134391	0.358989	0.579947	0.0187793	0.0354975	1	1	0	0
chr10:103608183-103608631_LUHMES	chr10:103608183-103608631_LUHMES	chr10	103608407	2	chr10:103636740-103637790	chr10:103636740-103637790	chr10	103636740	103637790	3	28333	chr10:103608183-103608631_LUHMES;chr10:103636740-103637790;28333	10	16	12	18	22	0	0.000734806	1.28596e-05	0.00294158	0.000978956	3.03328e-11	1	1	1	0
chr10:103608183-103608631_LUHMES	chr10:103608183-103608631_LUHMES	chr10	103608407	2	chr10:103639346-103640111	chr10:103639346-103640111	chr10	103639346	103640111	3	30939	chr10:103608183-103608631_LUHMES;chr10:103639346-103640111;30939	12	10	8	14	0	8	2.34449e-05	0.00842247	0.0519488	0.00814484	1	0.00544655	1	0	0
chr10:103608183-103608631_LUHMES	chr10:103608183-103608631_LUHMES	chr10	103608407	2	chr10:103641739-103642192	chr10:103641739-103642192	chr10	103641739	103642192	3	33332	chr10:103608183-103608631_LUHMES;chr10:103641739-103642192;33332	4	8	12	10	4	6	0.18858	0.0196002	0.00169454	0.0517032	0.257676	0.0361104	0	0	1
chr10:103608183-103608631_LUHMES	chr10:103608183-103608631_LUHMES	chr10	103608407	2	chr10:103643124-103643700	chr10:103643124-103643700	chr10	103643124	103643700	3	34717	chr10:103608183-103608631_LUHMES;chr10:103643124-103643700;34717	10	4	6	18	6	4	0.000300176	0.260227	0.134106	0.000122784	0.0834643	0.178603	1	0	0
chr10:103608183-103608631_LUHMES	chr10:103608183-103608631_LUHMES	chr10	103608407	2	chr10:103644081-103644784	chr10:103644081-103644784	chr10	103644081	103644784	3	35674	chr10:103608183-103608631_LUHMES;chr10:103644081-103644784;35674	2	10	14	16	8	6	0.480707	0.002176	0.000103177	0.000791355	0.0159171	0.0304721	0	1	1
chr10:103608183-103608631_LUHMES	chr10:103608183-103608631_LUHMES	chr10	103608407	2	chr10:103647223-103649123	chr10:103647223-103649123	chr10	103647223	103649123	3	38816	chr10:103608183-103608631_LUHMES;chr10:103647223-103649123;38816	12	12	4	24	14	4	6.39772e-06	0.000238577	0.299535	3.08104e-08	4.94879e-06	0.169768	1	1	0
chr10:103608183-103608631_LUHMES	chr10:103608183-103608631_LUHMES	chr10	103608407	2	chr10:103650103-103650542	chr10:103650103-103650542	chr10	103650103	103650542	3	41696	chr10:103608183-103608631_LUHMES;chr10:103650103-103650542;41696	2	8	8	12	0	8	0.474242	0.0168899	0.0264427	0.00660424	1	0.00243185	0	0	1
chr10:103608183-103608631_LUHMES	chr10:103608183-103608631_LUHMES	chr10	103608407	2	chr10:103652126-103653357	chr10:103652126-103653357	chr10	103652126	103653357	3	43719	chr10:103608183-103608631_LUHMES;chr10:103652126-103653357;43719	2	16	6	8	10	2	0.473932	3.02383e-08	0.100771	0.0743881	0.00115697	0.458739	0	1	0
chr10:103608183-103608631_LUHMES	chr10:103608183-103608631_LUHMES	chr10	103608407	2	chr10:103655898-103658063	chr10:103655898-103658063	chr10	103655898	103658063	3	47491	chr10:103608183-103608631_LUHMES;chr10:103655898-103658063;47491	6	6	18	10	14	10	0.0264573	0.0671242	2.0131e-08	0.0165107	6.21916e-07	4.72586e-05	1	0	1
chr10:103608183-103608631_LUHMES	chr10:103608183-103608631_LUHMES	chr10	103608407	2	chr10:103658063-103658581	chr10:103658063-103658581	chr10	103658063	103658581	3	49656	chr10:103608183-103608631_LUHMES;chr10:103658063-103658581;49656	10	10	8	6	10	4	0.000150314	0.000678285	0.0202243	0.151649	0.000592131	0.13633	0	1	0
chr10:103608183-103608631_LUHMES	chr10:103608183-103608631_LUHMES	chr10	103608407	2	chr10:103672100-103672840	chr10:103672100-103672840	chr10	103672100	103672840	3	63693	chr10:103608183-103608631_LUHMES;chr10:103672100-103672840;63693	2	6	6	0	8	2	0.456254	0.0437591	0.0680701	1	0.003972	0.434072	0	1	0
chr10:103608183-103608631_LUHMES	chr10:103608183-103608631_LUHMES	chr10	103608407	2	chr10:103697739-103697932	chr10:103697739-103697932	chr10	103697739	103697932	3	89332	chr10:103608183-103608631_LUHMES;chr10:103697739-103697932;89332	2	0	6	2	2	6	0.427645	1	0.0418391	0.511949	0.447523	0.00707721	0	0	1
chr10:103608183-103608631_LUHMES	chr10:103608183-103608631_LUHMES	chr10	103608407	2	chr10:103698244-103699475	chr10:103698244-103699475	chr10	103698244	103699475	3	89837	chr10:103608183-103608631_LUHMES;chr10:103698244-103699475;89837	6	6	2	12	12	4	0.0124543	0.0113964	0.482236	6.57428e-05	3.39105e-07	0.0889477	1	1	0
chr10:103608183-103608631_LUHMES	chr10:103608183-103608631_LUHMES	chr10	103608407	2	chr10:103733643-103735116	chr10:103733643-103735116	chr10	103733643	103735116	3	125236	chr10:103608183-103608631_LUHMES;chr10:103733643-103735116;125236	8	8	8	20	10	14	0.000285696	0.000675458	0.00312993	6.66134e-15	8.84455e-06	1.51212e-13	1	1	1
chr10:103608183-103608631_LUHMES	chr10:103608183-103608631_LUHMES	chr10	103608407	2	chr10:103746559-103747729	chr10:103746559-103747729	chr10	103746559	103747729	3	138152	chr10:103608183-103608631_LUHMES;chr10:103746559-103747729;138152	6	10	0	18	4	2	0.00773585	1.08591e-05	1	6.25722e-13	0.106908	0.37929	1	0	0
chr10:103608183-103608631_LUHMES	chr10:103608183-103608631_LUHMES	chr10	103608407	2	chr10:103755643-103756122	chr10:103755643-103756122	chr10	103755643	103756122	3	147236	chr10:103608183-103608631_LUHMES;chr10:103755643-103756122;147236	6	6	4	18	2	0	0.00719385	0.0134468	0.1565	2.27818e-13	0.418393	1	1	0	0
chr10:103608183-103608631_LUHMES	chr10:103608183-103608631_LUHMES	chr10	103608407	2	chr10:103755949-103756122	chr10:103755949-103756122	chr10	103755949	103756122	3	147542	chr10:103608183-103608631_LUHMES;chr10:103755949-103756122;147542	6	0	0	10	0	0	0.00719385	1	1	0.000127724	1	1	1	0	0
chr10:103608183-103608631_LUHMES	chr10:103608183-103608631_LUHMES	chr10	103608407	2	chr10:103757299-103759186	chr10:103757299-103759186	chr10	103757299	103759186	3	148892	chr10:103608183-103608631_LUHMES;chr10:103757299-103759186;148892	6	0	2	26	2	10	0.00713101	1	0.461654	0	0.41798	1.74974e-07	1	0	0
chr10:103608183-103608631_LUHMES	chr10:103608183-103608631_LUHMES	chr10	103608407	2	chr10:103760811-103762187	chr10:103760811-103762187	chr10	103760811	103762187	3	152404	chr10:103608183-103608631_LUHMES;chr10:103760811-103762187;152404	6	12	2	8	4	4	0.00693124	5.75773e-08	0.460116	0.00262056	0.101373	0.0649336	1	0	0
chr10:103608183-103608631_LUHMES	chr10:103608183-103608631_LUHMES	chr10	103608407	2	chr10:103761454-103762187	chr10:103761454-103762187	chr10	103761454	103762187	3	153047	chr10:103608183-103608631_LUHMES;chr10:103761454-103762187;153047	4	6	4	8	10	2	0.0876214	0.0126639	0.153716	0.00256629	3.94795e-06	0.375114	0	1	0
chr10:103608183-103608631_LUHMES	chr10:103608183-103608631_LUHMES	chr10	103608407	2	chr10:103762187-103763445	chr10:103762187-103763445	chr10	103762187	103763445	3	153780	chr10:103608183-103608631_LUHMES;chr10:103762187-103763445;153780	14	6	8	12	12	2	2.67164e-12	0.0126639	0.0021213	2.02948e-06	1.58051e-08	0.375114	1	1	0
chr10:103608183-103608631_LUHMES	chr10:103608183-103608631_LUHMES	chr10	103608407	2	chr10:103765193-103765800	chr10:103765193-103765800	chr10	103765193	103765800	3	156786	chr10:103608183-103608631_LUHMES;chr10:103765193-103765800;156786	8	2	6	12	6	4	0.000171211	0.424049	0.025739	1.84864e-06	0.00947251	0.0644118	1	0	0
chr10:103608183-103608631_LUHMES	chr10:103608183-103608631_LUHMES	chr10	103608407	2	chr10:103767540-103767968	chr10:103767540-103767968	chr10	103767540	103767968	3	159133	chr10:103608183-103608631_LUHMES;chr10:103767540-103767968;159133	2	8	0	8	6	0	0.400851	0.000499152	1	0.00234705	0.00927487	1	0	1	0
chr10:103608183-103608631_LUHMES	chr10:103608183-103608631_LUHMES	chr10	103608407	2	chr10:103768891-103770981	chr10:103768891-103770981	chr10	103768891	103770981	3	160484	chr10:103608183-103608631_LUHMES;chr10:103768891-103770981;160484	16	16	18	14	16	8	4.44089e-16	6.27276e-14	2.90878e-14	1.25413e-08	6.21725e-15	4.26617e-05	1	1	1
chr10:103608183-103608631_LUHMES	chr10:103608183-103608631_LUHMES	chr10	103608407	2	chr10:103770269-103770981	chr10:103770269-103770981	chr10	103770269	103770981	3	161862	chr10:103608183-103608631_LUHMES;chr10:103770269-103770981;161862	6	16	2	14	6	8	0.00653923	6.23945e-14	0.457353	1.19601e-08	0.00912247	4.20514e-05	1	1	0
chr10:103608183-103608631_LUHMES	chr10:103608183-103608631_LUHMES	chr10	103608407	2	chr10:103771805-103772004	chr10:103771805-103772004	chr10	103771805	103772004	3	163398	chr10:103608183-103608631_LUHMES;chr10:103771805-103772004;163398	2	10	2	10	6	8	0.399676	7.66076e-06	0.456707	8.45296e-05	0.00899367	4.08617e-05	0	1	0
chr10:103608183-103608631_LUHMES	chr10:103608183-103608631_LUHMES	chr10	103608407	2	chr10:103773270-103773709	chr10:103773270-103773709	chr10	103773270	103773709	3	164863	chr10:103608183-103608631_LUHMES;chr10:103773270-103773709;164863	6	2	10	14	2	2	0.00638543	0.422356	6.5241e-05	1.0509e-08	0.41316	0.372279	1	0	0
chr10:103608183-103608631_LUHMES	chr10:103608183-103608631_LUHMES	chr10	103608407	2	chr10:103774357-103775210	chr10:103774357-103775210	chr10	103774357	103775210	3	165950	chr10:103608183-103608631_LUHMES;chr10:103774357-103775210;165950	6	4	0	8	4	0	0.00632622	0.109432	1	0.00215451	0.0975572	1	1	0	0
chr10:103608183-103608631_LUHMES	chr10:103608183-103608631_LUHMES	chr10	103608407	2	chr10:103775891-103776371	chr10:103775891-103776371	chr10	103775891	103776371	3	167484	chr10:103608183-103608631_LUHMES;chr10:103775891-103776371;167484	4	10	4	8	6	6	0.0840903	7.06779e-06	0.148426	0.00209481	0.00877807	0.00303637	0	1	0
chr10:103608183-103608631_LUHMES	chr10:103608183-103608631_LUHMES	chr10	103608407	2	chr10:103782199-103782329	chr10:103782199-103782329	chr10	103782199	103782329	3	173792	chr10:103608183-103608631_LUHMES;chr10:103782199-103782329;173792	2	8	0	4	6	2	0.396647	0.000428787	1	0.150789	0.00838975	0.369637	0	1	0
chr10:103608183-103608631_LUHMES	chr10:103608183-103608631_LUHMES	chr10	103608407	2	chr10:103783062-103783983	chr10:103783062-103783983	chr10	103783062	103783983	3	174655	chr10:103608183-103608631_LUHMES;chr10:103783062-103783983;174655	6	4	6	8	2	0	0.00594655	0.105531	0.0231337	0.00189695	0.410222	1	1	0	0
chr10:103608183-103608631_LUHMES	chr10:103608183-103608631_LUHMES	chr10	103608407	2	chr10:103790778-103791414	chr10:103790778-103791414	chr10	103790778	103791414	3	182371	chr10:103608183-103608631_LUHMES;chr10:103790778-103791414;182371	8	2	0	6	6	2	0.00011999	0.41577	1	0.0231979	0.00789205	0.367121	1	0	0
chr10:103608183-103608631_LUHMES	chr10:103608183-103608631_LUHMES	chr10	103608407	2	chr10:103827865-103829107	chr10:103827865-103829107	chr10	103827865	103829107	3	219458	chr10:103608183-103608631_LUHMES;chr10:103827865-103829107;219458	2	6	0	2	6	0	0.385932	0.00778982	1	0.441526	0.00639052	1	0	1	0
chr10:103608183-103608631_LUHMES	chr10:103608183-103608631_LUHMES	chr10	103608407	2	chr10:103832500-103833843	chr10:103832500-103833843	chr10	103832500	103833843	3	224093	chr10:103608183-103608631_LUHMES;chr10:103832500-103833843;224093	0	6	4	14	6	4	1	0.00743991	0.130079	7.83918e-10	0.00621259	0.0533224	0	1	0
chr10:103608183-103608631_LUHMES	chr10:103608183-103608631_LUHMES	chr10	103608407	2	chr10:103833843-103834299	chr10:103833843-103834299	chr10	103833843	103834299	3	225436	chr10:103608183-103608631_LUHMES;chr10:103833843-103834299;225436	8	8	0	14	2	0	7.83733e-05	0.00021126	1	7.65315e-10	0.398115	1	1	0	0
chr10:105394454-105395134_LUHMES	chr10:105394454-105395134_LUHMES	chr10	105394794	2	chr10:105411846-105412969	chr10:105411846-105412969	chr10	105411846	105412969	3	17052	chr10:105394454-105395134_LUHMES;chr10:105411846-105412969;17052	8	11	11	20	8	6	0.0272929	0.0467283	0.0296511	0.0127275	0.0899931	0.100258	1	0	0
chr10:105452274-105452407_FANTOM,p9@SH3PXD2A	chr10:105452274-105452407_FANTOM,p9@SH3PXD2A	chr10	105452632	2	chr10:105358397-105358864	chr10:105358397-105358864	chr10	105358397	105358864	3	-94235	chr10:105452274-105452407_FANTOM,p9@SH3PXD2A;chr10:105358397-105358864;-94235	9	6	2	11	6	0	7.2344e-05	0.0167661	0.485933	0.000182522	0.017269	1	1	1	0
chr10:105452274-105452407_FANTOM,p9@SH3PXD2A	chr10:105452274-105452407_FANTOM,p9@SH3PXD2A	chr10	105452632	2	chr10:105361212-105362187	chr10:105361212-105362187	chr10	105361212	105362187	3	-91420	chr10:105452274-105452407_FANTOM,p9@SH3PXD2A;chr10:105361212-105362187;-91420	5	8	0	9	4	1	0.0390785	0.00104195	1	0.00301023	0.125561	1	1	0	0
chr10:105452274-105452407_FANTOM,p9@SH3PXD2A	chr10:105452274-105452407_FANTOM,p9@SH3PXD2A	chr10	105452632	2	chr10:105459512-105462118	chr10:105459512-105462118	chr10	105459512	105462118	3	6880	chr10:105452274-105452407_FANTOM,p9@SH3PXD2A;chr10:105459512-105462118;6880	10	16	11	40	9	9	0.0454727	0.0805413	0.133662	0.0225345	0.231039	0.0678849	1	0	0
chr10:105465881-105466298_LUHMES	chr10:105465881-105466298_LUHMES	chr10	105466089	2	chr10:105459512-105462118	chr10:105459512-105462118	chr10	105459512	105462118	3	-6577	chr10:105465881-105466298_LUHMES;chr10:105459512-105462118;-6577	11	28	14	71	13	6	0.0266094	0.00133027	0.0530277	1.91688e-05	0.0818791	0.229153	1	0	0
chr10:105465881-105466298_LUHMES	chr10:105465881-105466298_LUHMES	chr10	105466089	2	chr10:105462988-105463735	chr10:105462988-105463735	chr10	105462988	105463735	3	-3101	chr10:105465881-105466298_LUHMES;chr10:105462988-105463735;-3101	14	13	8	59	12	3	0.0136614	0.243942	0.309719	0.016472	0.179297	0.533755	1	0	0
chr10:105465881-105466298_LUHMES	chr10:105465881-105466298_LUHMES	chr10	105466089	2	chr10:105611546-105612946	chr10:105611546-105612946	chr10	105611546	105612946	3	145457	chr10:105465881-105466298_LUHMES;chr10:105611546-105612946;145457	7	2	4	6	2	4	0.00138962	0.429505	0.157593	0.0317226	0.419326	0.0661525	1	0	0
chr10:105465881-105466298_LUHMES	chr10:105465881-105466298_LUHMES	chr10	105466089	2	chr10:105620527-105621284	chr10:105620527-105621284	chr10	105620527	105621284	3	154438	chr10:105465881-105466298_LUHMES;chr10:105620527-105621284;154438	4	5	6	8	5	0	0.0874097	0.0420432	0.0260111	0.00253521	0.0352175	1	0	1	0
chr10:105465881-105466298_LUHMES	chr10:105465881-105466298_LUHMES	chr10	105466089	2	chr10:105640199-105641377	chr10:105640199-105641377	chr10	105640199	105641377	3	174110	chr10:105465881-105466298_LUHMES;chr10:105640199-105641377;174110	7	5	6	10	5	1	0.00104003	0.038103	0.0231337	6.55362e-05	0.0320289	1	1	1	0
chr10:105465881-105466298_LUHMES	chr10:105465881-105466298_LUHMES	chr10	105466089	2	chr10:105640767-105641377	chr10:105640767-105641377	chr10	105640767	105641377	3	174678	chr10:105465881-105466298_LUHMES;chr10:105640767-105641377;174678	5	8	7	15	1	4	0.0254665	0.000417991	0.00691149	3.91093e-10	1	0.0607119	1	0	0
chr10:105465881-105466298_LUHMES	chr10:105465881-105466298_LUHMES	chr10	105466089	2	chr10:105644078-105645281	chr10:105644078-105645281	chr10	105644078	105645281	3	177989	chr10:105465881-105466298_LUHMES;chr10:105644078-105645281;177989	2	8	4	5	5	0	0.395735	0.000395179	0.144528	0.0656141	0.0315688	1	0	1	0
chr10:105477503-105478003_LUHMES	chr10:105477503-105478003_LUHMES	chr10	105477753	2	chr10:105499051-105500434	chr10:105499051-105500434	chr10	105499051	105500434	3	21298	chr10:105477503-105478003_LUHMES;chr10:105499051-105500434;21298	8	6	9	19	6	3	0.020835	0.198278	0.0537853	0.00501488	0.161627	0.380782	1	0	0
chr10:105477503-105478003_LUHMES	chr10:105477503-105478003_LUHMES	chr10	105477753	2	chr10:105593480-105593738	chr10:105593480-105593738	chr10	105593480	105593738	3	115727	chr10:105477503-105478003_LUHMES;chr10:105593480-105593738;115727	5	2	1	7	2	2	0.0349059	0.427431	1	0.0162293	0.433667	0.383096	1	0	0
chr10:105477503-105478003_LUHMES	chr10:105477503-105478003_LUHMES	chr10	105477753	2	chr10:105607732-105609310	chr10:105607732-105609310	chr10	105607732	105609310	3	129979	chr10:105477503-105478003_LUHMES;chr10:105607732-105609310;129979	5	1	1	6	6	1	0.0324016	1	1	0.0384792	0.0121143	1	1	0	0
chr10:105477503-105478003_LUHMES	chr10:105477503-105478003_LUHMES	chr10	105477753	2	chr10:105610998-105611546	chr10:105610998-105611546	chr10	105610998	105611546	3	133245	chr10:105477503-105478003_LUHMES;chr10:105610998-105611546;133245	5	1	7	10	4	2	0.0315133	1	0.00999567	0.000208189	0.109536	0.38152	1	0	0
chr10:105477503-105478003_LUHMES	chr10:105477503-105478003_LUHMES	chr10	105477753	2	chr10:105617461-105618874	chr10:105617461-105618874	chr10	105617461	105618874	3	139708	chr10:105477503-105478003_LUHMES;chr10:105617461-105618874;139708	5	5	2	7	5	3	0.0302861	0.0441159	0.465013	0.0116613	0.0383473	0.184021	1	1	0
chr10:105477503-105478003_LUHMES	chr10:105477503-105478003_LUHMES	chr10	105477753	2	chr10:105618874-105620017	chr10:105618874-105620017	chr10	105618874	105620017	3	141121	chr10:105477503-105478003_LUHMES;chr10:105618874-105620017;141121	5	3	3	8	7	2	0.0299838	0.245897	0.293655	0.00323512	0.00235142	0.378397	1	0	0
chr10:105477503-105478003_LUHMES	chr10:105477503-105478003_LUHMES	chr10	105477753	2	chr10:105631565-105632743	chr10:105631565-105632743	chr10	105631565	105632743	3	153812	chr10:105477503-105478003_LUHMES;chr10:105631565-105632743;153812	8	3	7	9	4	2	0.000177277	0.242095	0.0082018	0.000574939	0.101133	0.375114	1	0	0
chr10:105477503-105478003_LUHMES	chr10:105477503-105478003_LUHMES	chr10	105477753	2	chr10:105633495-105634125	chr10:105633495-105634125	chr10	105633495	105634125	3	155742	chr10:105477503-105478003_LUHMES;chr10:105633495-105634125;155742	6	3	4	11	8	2	0.0067891	0.241157	0.152918	1.5422e-05	0.000324371	0.374782	1	0	0
chr10:105477503-105478003_LUHMES	chr10:105477503-105478003_LUHMES	chr10	105477753	2	chr10:105634125-105635397	chr10:105634125-105635397	chr10	105634125	105635397	3	156372	chr10:105477503-105478003_LUHMES;chr10:105634125-105635397;156372	6	4	3	13	5	4	0.00674852	0.11119	0.286246	1.86971e-07	0.0348994	0.0644118	1	0	0
chr10:105477503-105478003_LUHMES	chr10:105477503-105478003_LUHMES	chr10	105477753	2	chr10:105636537-105638425	chr10:105636537-105638425	chr10	105636537	105638425	3	158784	chr10:105477503-105478003_LUHMES;chr10:105636537-105638425;158784	5	3	3	12	3	3	0.0275329	0.239106	0.28546	1.71361e-06	0.22699	0.178373	1	0	0
chr10:105477503-105478003_LUHMES	chr10:105477503-105478003_LUHMES	chr10	105477753	2	chr10:105640199-105641377	chr10:105640199-105641377	chr10	105640199	105641377	3	162446	chr10:105477503-105478003_LUHMES;chr10:105640199-105641377;162446	4	7	0	6	6	2	0.0855852	0.00277791	1	0.0271062	0.00905499	0.372943	0	1	0
chr10:105477503-105478003_LUHMES	chr10:105477503-105478003_LUHMES	chr10	105477753	2	chr10:105640767-105641377	chr10:105640767-105641377	chr10	105640767	105641377	3	163014	chr10:105477503-105478003_LUHMES;chr10:105640767-105641377;163014	6	5	4	4	8	1	0.00643548	0.0406179	0.14987	0.155955	0.000291388	1	0	1	0
chr10:105477503-105478003_LUHMES	chr10:105477503-105478003_LUHMES	chr10	105477753	2	chr10:105646470-105647885	chr10:105646470-105647885	chr10	105646470	105647885	3	168717	chr10:105477503-105478003_LUHMES;chr10:105646470-105647885;168717	2	6	4	10	7	0	0.397952	0.0115198	0.14792	7.47908e-05	0.00176622	1	0	1	0
chr10:105517399-105517759_LUHMES	chr10:105517399-105517759_LUHMES	chr10	105517579	2	chr10:105467878-105468463	chr10:105467878-105468463	chr10	105467878	105468463	3	-49701	chr10:105517399-105517759_LUHMES;chr10:105467878-105468463;-49701	0	2	8	2	2	6	1	0.508989	0.0202243	0.568999	0.49854	0.0195356	0	0	1
chr10:105517399-105517759_LUHMES	chr10:105517399-105517759_LUHMES	chr10	105517579	2	chr10:105472429-105473058	chr10:105472429-105473058	chr10	105472429	105473058	3	-45150	chr10:105517399-105517759_LUHMES;chr10:105472429-105473058;-45150	2	2	8	8	6	6	0.469549	0.498287	0.0264988	0.0698276	0.0583006	0.0241989	0	0	1
chr10:105517399-105517759_LUHMES	chr10:105517399-105517759_LUHMES	chr10	105517579	2	chr10:105495851-105497076	chr10:105495851-105497076	chr10	105495851	105497076	3	-21728	chr10:105517399-105517759_LUHMES;chr10:105495851-105497076;-21728	8	10	16	14	14	2	0.020835	0.0270028	0.000270841	0.0445902	0.000411568	0.5245	1	1	0
chr10:105517399-105517759_LUHMES	chr10:105517399-105517759_LUHMES	chr10	105517579	2	chr10:105499051-105500597	chr10:105499051-105500597	chr10	105499051	105500597	3	-18528	chr10:105517399-105517759_LUHMES;chr10:105499051-105500597;-18528	8	12	20	40	10	6	0.022765	0.0161837	1.80065e-05	2.27403e-08	0.02575	0.0886497	1	1	0
chr10:105517399-105517759_LUHMES	chr10:105517399-105517759_LUHMES	chr10	105517579	2	chr10:105500597-105501678	chr10:105500597-105501678	chr10	105500597	105501678	3	-16982	chr10:105517399-105517759_LUHMES;chr10:105500597-105501678;-16982	6	16	6	6	10	2	0.111975	0.00395203	0.268943	0.452476	0.0373992	0.542719	0	1	0
chr10:105517399-105517759_LUHMES	chr10:105517399-105517759_LUHMES	chr10	105517579	2	chr10:105505333-105506140	chr10:105505333-105506140	chr10	105505333	105506140	3	-12246	chr10:105517399-105517759_LUHMES;chr10:105505333-105506140;-12246	8	12	12	22	2	6	0.0471617	0.0711347	0.0419722	0.0363283	0.621095	0.138417	1	0	0
chr10:105517399-105517759_LUHMES	chr10:105517399-105517759_LUHMES	chr10	105517579	2	chr10:105506714-105507916	chr10:105506714-105507916	chr10	105506714	105507916	3	-10865	chr10:105517399-105517759_LUHMES;chr10:105506714-105507916;-10865	14	14	10	28	10	2	0.000718936	0.0526011	0.117492	0.0190736	0.100096	0.572441	1	0	0
chr10:105517399-105517759_LUHMES	chr10:105517399-105517759_LUHMES	chr10	105517579	2	chr10:105511717-105512763	chr10:105511717-105512763	chr10	105511717	105512763	3	-5862	chr10:105517399-105517759_LUHMES;chr10:105511717-105512763;-5862	0	14	28	34	18	12	1	0.167167	8.51212e-05	0.0936212	0.0229611	0.01683	0	0	1
chr10:105517399-105517759_LUHMES	chr10:105517399-105517759_LUHMES	chr10	105517579	2	chr10:105543191-105544926	chr10:105543191-105544926	chr10	105543191	105544926	3	25612	chr10:105517399-105517759_LUHMES;chr10:105543191-105544926;25612	4	10	10	4	10	6	0.238157	0.0123693	0.0210584	0.481896	0.0065401	0.0551474	0	1	0
chr10:105517399-105517759_LUHMES	chr10:105517399-105517759_LUHMES	chr10	105517579	2	chr10:105575597-105576104	chr10:105575597-105576104	chr10	105575597	105576104	3	58018	chr10:105517399-105517759_LUHMES;chr10:105575597-105576104;58018	6	6	8	8	0	0	0.02477	0.0250199	0.0137213	0.0379374	1	1	1	0	0
chr10:105540161-105540635_LUHMES	chr10:105540161-105540635_LUHMES	chr10	105540398	2	chr10:105486285-105488388	chr10:105486285-105488388	chr10	105486285	105488388	3	-54113	chr10:105540161-105540635_LUHMES;chr10:105486285-105488388;-54113	5	6	2	4	11	2	0.066232	0.0348631	0.52075	0.317155	9.08933e-05	0.442694	0	1	0
chr10:105540161-105540635_LUHMES	chr10:105540161-105540635_LUHMES	chr10	105540398	2	chr10:105544926-105546511	chr10:105544926-105546511	chr10	105544926	105546511	3	4528	chr10:105540161-105540635_LUHMES;chr10:105544926-105546511;4528	13	25	6	15	22	4	0.0167952	0.0138259	0.420132	0.465289	0.00742243	0.432011	0	1	0
chr10:105540161-105540635_LUHMES	chr10:105540161-105540635_LUHMES	chr10	105540398	2	chr10:105557763-105559011	chr10:105557763-105559011	chr10	105557763	105559011	3	17365	chr10:105540161-105540635_LUHMES;chr10:105557763-105559011;17365	12	9	12	15	4	12	0.000533523	0.108445	0.0167072	0.0679551	0.3868	0.000408973	0	0	1
chr10:105540161-105540635_LUHMES	chr10:105540161-105540635_LUHMES	chr10	105540398	2	chr10:105593480-105593738	chr10:105593480-105593738	chr10	105593480	105593738	3	53082	chr10:105540161-105540635_LUHMES;chr10:105593480-105593738;53082	0	0	8	0	0	8	1	1	0.0173832	1	1	0.00102264	0	0	1
chr10:105540161-105540635_LUHMES	chr10:105540161-105540635_LUHMES	chr10	105540398	2	chr10:105598827-105600947	chr10:105598827-105600947	chr10	105598827	105600947	3	58429	chr10:105540161-105540635_LUHMES;chr10:105598827-105600947;58429	8	2	2	9	2	0	0.00190767	0.465466	0.517661	0.0181268	0.48755	1	1	0	0
chr10:105549537-105549824_LUHMES	chr10:105549537-105549824_LUHMES	chr10	105549680	2	chr10:105456916-105458644	chr10:105456916-105458644	chr10	105456916	105458644	3	-92764	chr10:105549537-105549824_LUHMES;chr10:105456916-105458644;-92764	2	7	7	5	2	5	0.417023	0.00107231	0.018081	0.123164	0.445564	0.0261321	0	0	1
chr10:105549537-105549824_LUHMES	chr10:105549537-105549824_LUHMES	chr10	105549680	2	chr10:105553783-105554756	chr10:105553783-105554756	chr10	105553783	105554756	3	4103	chr10:105549537-105549824_LUHMES;chr10:105553783-105554756;4103	16	20	26	60	20	8	0.00269572	0.0531493	0.000405368	0.00614789	0.0158646	0.136658	1	0	0
chr10:105549537-105549824_LUHMES	chr10:105549537-105549824_LUHMES	chr10	105549680	2	chr10:105557763-105559011	chr10:105557763-105559011	chr10	105557763	105559011	3	8083	chr10:105549537-105549824_LUHMES;chr10:105557763-105559011;8083	10	21	14	36	21	4	0.0342475	0.00936449	0.0383581	0.0103163	0.000852816	0.376835	1	1	0
chr10:105549537-105549824_LUHMES	chr10:105549537-105549824_LUHMES	chr10	105549680	2	chr10:105586763-105587788	chr10:105586763-105587788	chr10	105586763	105587788	3	37083	chr10:105549537-105549824_LUHMES;chr10:105586763-105587788;37083	6	6	6	12	8	0	0.041085	0.0910325	0.121037	0.0106663	0.0162756	1	1	0	0
chr10:105549537-105549824_LUHMES	chr10:105549537-105549824_LUHMES	chr10	105549680	2	chr10:105617461-105620017	chr10:105617461-105620017	chr10	105617461	105620017	3	67781	chr10:105549537-105549824_LUHMES;chr10:105617461-105620017;67781	5	10	1	6	6	2	0.059392	0.000345815	1	0.0945681	0.0293166	0.433078	0	1	0
chr10:105549537-105549824_LUHMES	chr10:105549537-105549824_LUHMES	chr10	105549680	2	chr10:105621010-105621284	chr10:105621010-105621284	chr10	105621010	105621284	3	71330	chr10:105549537-105549824_LUHMES;chr10:105621010-105621284;71330	6	0	4	11	0	0	0.0178145	1	0.220444	0.0010874	1	1	1	0	0
chr10:105549537-105549824_LUHMES	chr10:105549537-105549824_LUHMES	chr10	105549680	2	chr10:105621284-105622305	chr10:105621284-105622305	chr10	105621284	105622305	3	71604	chr10:105549537-105549824_LUHMES;chr10:105621284-105622305;71604	1	0	7	2	0	5	1	1	0.0255696	0.534589	1	0.0327447	0	0	1
chr10:105567634-105568017_LUHMES,chr10:105568197-105568429_LUHMES	chr10:105567634-105568017_LUHMES,chr10:105568197-105568429_LUHMES	chr10	105568031	2	chr10:105473058-105473722	chr10:105473058-105473722	chr10	105473058	105473722	3	-94973	chr10:105567634-105568017_LUHMES,chr10:105568197-105568429_LUHMES;chr10:105473058-105473722;-94973	6	0	2	8	0	2	0.0121423	1	0.485933	0.00885194	1	0.398693	1	0	0
chr10:105567634-105568017_LUHMES,chr10:105568197-105568429_LUHMES	chr10:105567634-105568017_LUHMES,chr10:105568197-105568429_LUHMES	chr10	105568031	2	chr10:105499051-105500434	chr10:105499051-105500434	chr10	105499051	105500434	3	-68980	chr10:105567634-105568017_LUHMES,chr10:105568197-105568429_LUHMES;chr10:105499051-105500434;-68980	2	6	0	13	8	0	0.438078	0.018006	1	8.49346e-05	0.00235647	1	0	1	0
chr10:105567634-105568017_LUHMES,chr10:105568197-105568429_LUHMES	chr10:105567634-105568017_LUHMES,chr10:105568197-105568429_LUHMES	chr10	105568031	2	chr10:105506714-105508886	chr10:105506714-105508886	chr10	105506714	105508886	3	-61317	chr10:105567634-105568017_LUHMES,chr10:105568197-105568429_LUHMES;chr10:105506714-105508886;-61317	2	8	10	12	6	0	0.454216	0.00295019	0.00137965	0.000889878	0.0354153	1	0	1	0
chr10:105567634-105568017_LUHMES,chr10:105568197-105568429_LUHMES	chr10:105567634-105568017_LUHMES,chr10:105568197-105568429_LUHMES	chr10	105568031	2	chr10:105536101-105536458	chr10:105536101-105536458	chr10	105536101	105536458	3	-31930	chr10:105567634-105568017_LUHMES,chr10:105568197-105568429_LUHMES;chr10:105536101-105536458;-31930	2	8	2	14	8	2	0.49783	0.0254624	0.569359	0.00716258	0.025781	0.487372	0	1	0
chr10:105567634-105568017_LUHMES,chr10:105568197-105568429_LUHMES	chr10:105567634-105568017_LUHMES,chr10:105568197-105568429_LUHMES	chr10	105568031	2	chr10:105543191-105544786	chr10:105543191-105544786	chr10	105543191	105544786	3	-24840	chr10:105567634-105568017_LUHMES,chr10:105568197-105568429_LUHMES;chr10:105543191-105544786;-24840	4	15	12	16	8	0	0.234285	0.000258892	0.00604404	0.00852305	0.0403384	1	0	1	0
chr10:105567634-105568017_LUHMES,chr10:105568197-105568429_LUHMES	chr10:105567634-105568017_LUHMES,chr10:105568197-105568429_LUHMES	chr10	105568031	2	chr10:105553783-105554756	chr10:105553783-105554756	chr10	105553783	105554756	3	-14248	chr10:105567634-105568017_LUHMES,chr10:105568197-105568429_LUHMES;chr10:105553783-105554756;-14248	2	22	13	34	16	12	0.554706	3.95964e-05	0.0193725	0.000152441	0.00106773	0.000845545	0	1	1
chr10:105567634-105568017_LUHMES,chr10:105568197-105568429_LUHMES	chr10:105567634-105568017_LUHMES,chr10:105568197-105568429_LUHMES	chr10	105568031	2	chr10:105557763-105559011	chr10:105557763-105559011	chr10	105557763	105559011	3	-10268	chr10:105567634-105568017_LUHMES,chr10:105568197-105568429_LUHMES;chr10:105557763-105559011;-10268	17	39	18	52	18	2	2.77464e-05	2.33126e-09	0.00306128	3.84027e-06	0.0018216	0.572441	1	1	0
chr10:105567634-105568017_LUHMES,chr10:105568197-105568429_LUHMES	chr10:105567634-105568017_LUHMES,chr10:105568197-105568429_LUHMES	chr10	105568031	2	chr10:105560267-105561380	chr10:105560267-105561380	chr10	105560267	105561380	3	-7764	chr10:105567634-105568017_LUHMES,chr10:105568197-105568429_LUHMES;chr10:105560267-105561380;-7764	6	18	18	28	22	7	0.219298	0.039315	0.0102905	0.0815059	0.000898274	0.143548	0	1	0
chr10:105567634-105568017_LUHMES,chr10:105568197-105568429_LUHMES	chr10:105567634-105568017_LUHMES,chr10:105568197-105568429_LUHMES	chr10	105568031	2	chr10:105564317-105566945	chr10:105564317-105566945	chr10	105564317	105566945	3	-3714	chr10:105567634-105568017_LUHMES,chr10:105568197-105568429_LUHMES;chr10:105564317-105566945;-3714	6	24	6	40	19	6	0.299259	0.0280594	0.425639	0.112069	0.0298096	0.282731	0	1	0
chr10:105567634-105568017_LUHMES,chr10:105568197-105568429_LUHMES	chr10:105567634-105568017_LUHMES,chr10:105568197-105568429_LUHMES	chr10	105568031	2	chr10:105570516-105571092	chr10:105570516-105571092	chr10	105570516	105571092	3	2485	chr10:105567634-105568017_LUHMES,chr10:105568197-105568429_LUHMES;chr10:105570516-105571092;2485	2	26	18	60	18	10	0.627491	0.036133	0.023502	0.0260888	0.0475115	0.0770527	0	1	0
chr10:105567634-105568017_LUHMES,chr10:105568197-105568429_LUHMES	chr10:105567634-105568017_LUHMES,chr10:105568197-105568429_LUHMES	chr10	105568031	2	chr10:105571092-105571462	chr10:105571092-105571462	chr10	105571092	105571462	3	3061	chr10:105567634-105568017_LUHMES,chr10:105568197-105568429_LUHMES;chr10:105571092-105571462;3061	18	22	24	72	16	2	0.00115551	0.0456152	0.00148932	0.00288741	0.0708091	0.619639	1	0	0
chr10:105567634-105568017_LUHMES,chr10:105568197-105568429_LUHMES	chr10:105567634-105568017_LUHMES,chr10:105568197-105568429_LUHMES	chr10	105568031	2	chr10:105571557-105574372	chr10:105571557-105574372	chr10	105571557	105574372	3	3526	chr10:105567634-105568017_LUHMES,chr10:105568197-105568429_LUHMES;chr10:105571557-105574372;3526	6	22	18	62	24	8	0.299259	0.0456152	0.0205534	0.0113758	0.00503697	0.155199	0	1	0
chr10:105567634-105568017_LUHMES,chr10:105568197-105568429_LUHMES	chr10:105567634-105568017_LUHMES,chr10:105568197-105568429_LUHMES	chr10	105568031	2	chr10:105571974-105574796	chr10:105571974-105574796	chr10	105571974	105574796	3	3943	chr10:105567634-105568017_LUHMES,chr10:105568197-105568429_LUHMES;chr10:105571974-105574796;3943	14	18	4	50	20	4	0.0136614	0.106272	0.548421	0.0447239	0.0216122	0.446263	1	0	0
chr10:105567634-105568017_LUHMES,chr10:105568197-105568429_LUHMES	chr10:105567634-105568017_LUHMES,chr10:105568197-105568429_LUHMES	chr10	105568031	2	chr10:105576104-105578123	chr10:105576104-105578123	chr10	105576104	105578123	3	8073	chr10:105567634-105568017_LUHMES,chr10:105568197-105568429_LUHMES;chr10:105576104-105578123;8073	10	23	10	54	25	4	0.0342475	0.00409347	0.147051	6.26357e-05	5.27943e-05	0.376835	1	1	0
chr10:105567634-105568017_LUHMES,chr10:105568197-105568429_LUHMES	chr10:105567634-105568017_LUHMES,chr10:105568197-105568429_LUHMES	chr10	105568031	2	chr10:105583382-105585758	chr10:105583382-105585758	chr10	105583382	105585758	3	15351	chr10:105567634-105568017_LUHMES,chr10:105568197-105568429_LUHMES;chr10:105583382-105585758;15351	8	2	2	26	6	4	0.0353918	0.627017	0.623792	0.00319367	0.234142	0.294287	1	0	0
chr10:105567634-105568017_LUHMES,chr10:105568197-105568429_LUHMES	chr10:105567634-105568017_LUHMES,chr10:105568197-105568429_LUHMES	chr10	105568031	2	chr10:105586591-105586763	chr10:105586591-105586763	chr10	105586591	105586763	3	18560	chr10:105567634-105568017_LUHMES,chr10:105568197-105568429_LUHMES;chr10:105586591-105586763;18560	8	8	6	16	4	4	0.022765	0.120812	0.240353	0.0405764	0.375209	0.26366	1	0	0
chr10:105567634-105568017_LUHMES,chr10:105568197-105568429_LUHMES	chr10:105567634-105568017_LUHMES,chr10:105568197-105568429_LUHMES	chr10	105568031	2	chr10:105589064-105590447	chr10:105589064-105590447	chr10	105589064	105590447	3	21033	chr10:105567634-105568017_LUHMES,chr10:105568197-105568429_LUHMES;chr10:105589064-105590447;21033	13	8	18	22	20	6	7.22574e-05	0.0826767	3.33398e-05	0.000968124	1.58774e-07	0.0810475	1	0	0
chr10:105567634-105568017_LUHMES,chr10:105568197-105568429_LUHMES	chr10:105567634-105568017_LUHMES,chr10:105568197-105568429_LUHMES	chr10	105568031	2	chr10:105610998-105611546	chr10:105610998-105611546	chr10	105610998	105611546	3	42967	chr10:105567634-105568017_LUHMES,chr10:105568197-105568429_LUHMES;chr10:105610998-105611546;42967	10	0	4	9	0	2	0.000131145	1	0.282811	0.0442694	1	0.454894	1	0	0
chr10:105567634-105568017_LUHMES,chr10:105568197-105568429_LUHMES	chr10:105567634-105568017_LUHMES,chr10:105568197-105568429_LUHMES	chr10	105568031	2	chr10:105611546-105612946	chr10:105611546-105612946	chr10	105611546	105612946	3	43515	chr10:105567634-105568017_LUHMES,chr10:105568197-105568429_LUHMES;chr10:105611546-105612946;43515	6	14	22	12	16	4	0.0339729	1.74894e-06	7.0044e-12	0.00539977	4.28648e-08	0.149317	1	1	0
chr10:105567634-105568017_LUHMES,chr10:105568197-105568429_LUHMES	chr10:105567634-105568017_LUHMES,chr10:105568197-105568429_LUHMES	chr10	105568031	2	chr10:105664149-105664726	chr10:105664149-105664726	chr10	105664149	105664726	3	96118	chr10:105567634-105568017_LUHMES,chr10:105568197-105568429_LUHMES;chr10:105664149-105664726;96118	0	2	6	0	0	7	1	0.44823	0.0396027	1	1	0.00063216	0	0	1
chr10:105580942-105581644_LUHMES	chr10:105580942-105581644_LUHMES	chr10	105581293	2	chr10:105576104-105578123	chr10:105576104-105578123	chr10	105576104	105578123	3	-5189	chr10:105580942-105581644_LUHMES;chr10:105576104-105578123;-5189	12	23	22	52	16	9	0.026265	0.0197916	0.00259368	0.00828175	0.0452334	0.0800747	1	1	0
chr10:105595980-105596285_NETCAGE	chr10:105595980-105596285_NETCAGE	chr10	105596132	2	chr10:105473722-105476277	chr10:105473722-105476277	chr10	105473722	105476277	3	-122410	chr10:105595980-105596285_NETCAGE;chr10:105473722-105476277;-122410	1	8	5	8	5	2	1	0.000654144	0.0802403	0.00378478	0.0429395	0.39704	0	1	0
chr10:105595980-105596285_NETCAGE	chr10:105595980-105596285_NETCAGE	chr10	105596132	2	chr10:105506317-105506714	chr10:105506317-105506714	chr10	105506317	105506714	3	-89815	chr10:105595980-105596285_NETCAGE;chr10:105506317-105506714;-89815	5	6	1	7	9	1	0.0420204	0.0113964	1	0.0289238	0.000218369	1	1	1	0
chr10:105595980-105596285_NETCAGE	chr10:105595980-105596285_NETCAGE	chr10	105596132	2	chr10:105543191-105544786	chr10:105543191-105544786	chr10	105543191	105544786	3	-52941	chr10:105595980-105596285_NETCAGE;chr10:105543191-105544786;-52941	10	8	3	8	7	2	4.62255e-05	0.00709922	0.381225	0.0458334	0.0148754	0.440905	1	1	0
chr10:105595980-105596285_NETCAGE	chr10:105595980-105596285_NETCAGE	chr10	105596132	2	chr10:105551730-105552633	chr10:105551730-105552633	chr10	105551730	105552633	3	-44402	chr10:105595980-105596285_NETCAGE;chr10:105551730-105552633;-44402	8	7	6	9	5	3	0.00372024	0.0278365	0.112368	0.0420806	0.122236	0.287023	1	0	0
chr10:105595980-105596285_NETCAGE	chr10:105595980-105596285_NETCAGE	chr10	105596132	2	chr10:105557763-105559011	chr10:105557763-105559011	chr10	105557763	105559011	3	-38369	chr10:105595980-105596285_NETCAGE;chr10:105557763-105559011;-38369	7	9	3	14	7	6	0.0137832	0.0077842	0.42106	0.00224865	0.0352236	0.0326496	1	1	0
chr10:105595980-105596285_NETCAGE	chr10:105595980-105596285_NETCAGE	chr10	105596132	2	chr10:105560267-105561380	chr10:105560267-105561380	chr10	105560267	105561380	3	-35865	chr10:105595980-105596285_NETCAGE;chr10:105560267-105561380;-35865	7	11	1	7	7	9	0.0130119	0.000646467	1	0.170733	0.0377284	0.000627862	0	1	0
chr10:105595980-105596285_NETCAGE	chr10:105595980-105596285_NETCAGE	chr10	105596132	2	chr10:105571974-105574372	chr10:105571974-105574372	chr10	105571974	105574372	3	-24158	chr10:105595980-105596285_NETCAGE;chr10:105571974-105574372;-24158	8	6	3	16	3	2	0.0123453	0.175669	0.477278	0.00852305	0.435231	0.508997	1	0	0
chr10:105595980-105596285_NETCAGE	chr10:105595980-105596285_NETCAGE	chr10	105596132	2	chr10:105576104-105578307	chr10:105576104-105578307	chr10	105576104	105578307	3	-20028	chr10:105595980-105596285_NETCAGE;chr10:105576104-105578307;-20028	6	17	7	27	11	9	0.0922902	9.08996e-05	0.153844	6.48168e-05	0.00796445	0.00616793	0	1	0
chr10:105595980-105596285_NETCAGE	chr10:105595980-105596285_NETCAGE	chr10	105596132	2	chr10:105586763-105587788	chr10:105586763-105587788	chr10	105586763	105587788	3	-9369	chr10:105595980-105596285_NETCAGE;chr10:105586763-105587788;-9369	11	18	8	40	14	5	0.0115036	0.0194375	0.226903	0.00129145	0.0230025	0.262451	1	1	0
chr10:105595980-105596285_NETCAGE	chr10:105595980-105596285_NETCAGE	chr10	105596132	2	chr10:105589064-105590447	chr10:105589064-105590447	chr10	105589064	105590447	3	-7068	chr10:105595980-105596285_NETCAGE;chr10:105589064-105590447;-7068	15	19	11	56	11	7	0.00114121	0.0289024	0.12964	0.000224148	0.117482	0.143548	1	0	0
chr10:105595980-105596285_NETCAGE	chr10:105595980-105596285_NETCAGE	chr10	105596132	2	chr10:105610998-105611546	chr10:105610998-105611546	chr10	105610998	105611546	3	14866	chr10:105595980-105596285_NETCAGE;chr10:105610998-105611546;14866	12	15	8	21	3	2	0.00129112	0.00718098	0.163855	0.0255589	0.519496	0.551703	1	0	0
chr10:105595980-105596285_NETCAGE	chr10:105595980-105596285_NETCAGE	chr10	105596132	2	chr10:105611546-105612946	chr10:105611546-105612946	chr10	105611546	105612946	3	15414	chr10:105595980-105596285_NETCAGE;chr10:105611546-105612946;15414	11	11	10	19	9	6	0.0027867	0.0450466	0.0717531	0.0362358	0.0707555	0.11461	1	0	0
chr10:105604576-105604956_LUHMES	chr10:105604576-105604956_LUHMES	chr10	105604766	2	chr10:105499051-105500434	chr10:105499051-105500434	chr10	105499051	105500434	3	-105715	chr10:105604576-105604956_LUHMES;chr10:105499051-105500434;-105715	5	8	2	6	3	1	0.029853	0.000868558	0.473136	0.0468634	0.239373	1	1	0	0
chr10:105604576-105604956_LUHMES	chr10:105604576-105604956_LUHMES	chr10	105604766	2	chr10:105506317-105507916	chr10:105506317-105507916	chr10	105506317	105507916	3	-98449	chr10:105604576-105604956_LUHMES;chr10:105506317-105507916;-98449	5	4	1	7	1	0	0.038912	0.128299	1	0.0210014	1	1	1	0	0
chr10:105604576-105604956_LUHMES	chr10:105604576-105604956_LUHMES	chr10	105604766	2	chr10:105611546-105612946	chr10:105611546-105612946	chr10	105611546	105612946	3	6780	chr10:105604576-105604956_LUHMES;chr10:105611546-105612946;6780	14	16	12	35	12	10	0.00389234	0.0805413	0.100585	0.0481402	0.109674	0.0407751	1	0	0
chr10:11054573-11055101_FANTOM	chr10:11054573-11055101_FANTOM	chr10	11054837	2	chr10:10066110-10066512	chr10:10066110-10066512	chr10	10066110	10066512	3	-988727	chr10:11054573-11055101_FANTOM;chr10:10066110-10066512;-988727	0	6	0	0	6	2	1	0.00136972	1	1	0.0017683	0.357479	0	1	0
chr10:11054573-11055101_FANTOM	chr10:11054573-11055101_FANTOM	chr10	11054837	2	chr10:10572062-10573063	chr10:10572062-10573063	chr10	10572062	10573063	3	-482775	chr10:11054573-11055101_FANTOM;chr10:10572062-10573063;-482775	8	0	0	10	0	0	1.75963e-05	1	1	5.99115e-07	1	1	1	0	0
chr10:11054573-11055101_FANTOM	chr10:11054573-11055101_FANTOM	chr10	11054837	2	chr10:10649865-10650397	chr10:10649865-10650397	chr10	10649865	10650397	3	-404972	chr10:11054573-11055101_FANTOM;chr10:10649865-10650397;-404972	2	6	0	4	6	0	0.362526	0.00286016	1	0.0863849	0.00304948	1	0	1	0
chr10:11054573-11055101_FANTOM	chr10:11054573-11055101_FANTOM	chr10	11054837	2	chr10:10731341-10731913	chr10:10731341-10731913	chr10	10731341	10731913	3	-323496	chr10:11054573-11055101_FANTOM;chr10:10731341-10731913;-323496	6	4	0	6	2	4	0.00307018	0.0830255	1	0.0104144	0.382789	0.0465688	1	0	0
chr10:11054573-11055101_FANTOM	chr10:11054573-11055101_FANTOM	chr10	11054837	2	chr10:10731913-10732618	chr10:10731913-10732618	chr10	10731913	10732618	3	-322924	chr10:11054573-11055101_FANTOM;chr10:10731913-10732618;-322924	6	2	0	8	2	2	0.00308884	0.395692	1	0.000387153	0.382811	0.347675	1	0	0
chr10:11054573-11055101_FANTOM	chr10:11054573-11055101_FANTOM	chr10	11054837	2	chr10:10885971-10886850	chr10:10885971-10886850	chr10	10885971	10886850	3	-168866	chr10:11054573-11055101_FANTOM;chr10:10885971-10886850;-168866	6	0	2	6	6	4	0.00616202	1	0.455155	0.0258329	0.0086987	0.0620767	1	0	0
chr10:11054573-11055101_FANTOM	chr10:11054573-11055101_FANTOM	chr10	11054837	2	chr10:10888461-10890353	chr10:10888461-10890353	chr10	10888461	10890353	3	-166376	chr10:11054573-11055101_FANTOM;chr10:10888461-10890353;-166376	6	4	0	6	6	2	0.0062794	0.109331	1	0.0262793	0.00883397	0.371638	1	0	0
chr10:11054573-11055101_FANTOM	chr10:11054573-11055101_FANTOM	chr10	11054837	2	chr10:10905451-10906474	chr10:10905451-10906474	chr10	10905451	10906474	3	-149386	chr10:11054573-11055101_FANTOM;chr10:10905451-10906474;-149386	0	8	6	6	6	2	1	0.000593979	0.0269173	0.0304478	0.00990458	0.375726	0	1	0
chr10:11054573-11055101_FANTOM	chr10:11054573-11055101_FANTOM	chr10	11054837	2	chr10:10910044-10911302	chr10:10910044-10911302	chr10	10910044	10911302	3	-144793	chr10:11054573-11055101_FANTOM;chr10:10910044-10911302;-144793	2	8	8	10	0	6	0.405323	0.000642139	0.00239315	0.000140514	1	0.00352795	0	0	1
chr10:11054573-11055101_FANTOM	chr10:11054573-11055101_FANTOM	chr10	11054837	2	chr10:10917584-10918680	chr10:10917584-10918680	chr10	10917584	10918680	3	-137253	chr10:11054573-11055101_FANTOM;chr10:10917584-10918680;-137253	0	8	0	4	10	0	1	0.000627477	1	0.174306	6.07034e-06	1	0	1	0
chr10:11054573-11055101_FANTOM	chr10:11054573-11055101_FANTOM	chr10	11054837	2	chr10:10920823-10923100	chr10:10920823-10923100	chr10	10920823	10923100	3	-134014	chr10:11054573-11055101_FANTOM;chr10:10920823-10923100;-134014	6	6	2	8	2	4	0.00806575	0.0138005	0.466875	0.00380902	0.424245	0.0692891	1	0	0
chr10:11054573-11055101_FANTOM	chr10:11054573-11055101_FANTOM	chr10	11054837	2	chr10:10923586-10924805	chr10:10923586-10924805	chr10	10923586	10924805	3	-131251	chr10:11054573-11055101_FANTOM;chr10:10923586-10924805;-131251	6	4	8	12	12	2	0.00832979	0.11777	0.00284678	6.03689e-06	3.9076e-08	0.382512	1	0	0
chr10:11054573-11055101_FANTOM	chr10:11054573-11055101_FANTOM	chr10	11054837	2	chr10:10924866-10925590	chr10:10924866-10925590	chr10	10924866	10925590	3	-129971	chr10:11054573-11055101_FANTOM;chr10:10924866-10925590;-129971	2	6	2	6	10	2	0.410931	0.0140926	0.469081	0.0384792	7.75285e-06	0.383172	0	1	0
chr10:11054573-11055101_FANTOM	chr10:11054573-11055101_FANTOM	chr10	11054837	2	chr10:10932753-10933713	chr10:10932753-10933713	chr10	10932753	10933713	3	-122084	chr10:11054573-11055101_FANTOM;chr10:10932753-10933713;-122084	2	8	0	4	6	2	0.409699	0.000654144	1	0.177314	0.0128305	0.39704	0	1	0
chr10:11054573-11055101_FANTOM	chr10:11054573-11055101_FANTOM	chr10	11054837	2	chr10:10935356-10935746	chr10:10935356-10935746	chr10	10935356	10935746	3	-119481	chr10:11054573-11055101_FANTOM;chr10:10935356-10935746;-119481	12	4	2	6	2	0	1.22022e-08	0.105835	0.482632	0.0361248	0.421913	1	1	0	0
chr10:11054573-11055101_FANTOM	chr10:11054573-11055101_FANTOM	chr10	11054837	2	chr10:10949012-10950404	chr10:10949012-10950404	chr10	10949012	10950404	3	-105825	chr10:11054573-11055101_FANTOM;chr10:10949012-10950404;-105825	6	2	0	9	4	0	0.00749914	0.439793	1	0.00175534	0.109473	1	1	0	0
chr10:11054573-11055101_FANTOM	chr10:11054573-11055101_FANTOM	chr10	11054837	2	chr10:10950989-10952013	chr10:10950989-10952013	chr10	10950989	10952013	3	-103848	chr10:11054573-11055101_FANTOM;chr10:10950989-10952013;-103848	8	2	0	6	6	2	0.000354565	0.448686	1	0.0479028	0.0135766	0.394238	1	0	0
chr10:11054573-11055101_FANTOM	chr10:11054573-11055101_FANTOM	chr10	11054837	2	chr10:10952613-10953395	chr10:10952613-10953395	chr10	10952613	10953395	3	-102224	chr10:11054573-11055101_FANTOM;chr10:10952613-10953395;-102224	6	0	2	8	2	0	0.00984683	1	0.479926	0.0080976	0.430003	1	1	0	0
chr10:11054573-11055101_FANTOM	chr10:11054573-11055101_FANTOM	chr10	11054837	2	chr10:10953395-10953846	chr10:10953395-10953846	chr10	10953395	10953846	3	-101442	chr10:11054573-11055101_FANTOM;chr10:10953395-10953846;-101442	6	8	12	12	6	0	0.0105145	0.000325075	5.49472e-06	4.61054e-05	0.0136254	1	1	1	0
chr10:11054573-11055101_FANTOM	chr10:11054573-11055101_FANTOM	chr10	11054837	2	chr10:10955591-10956590	chr10:10955591-10956590	chr10	10955591	10956590	3	-99246	chr10:11054573-11055101_FANTOM;chr10:10955591-10956590;-99246	0	6	6	10	6	4	1	0.0262485	0.0344301	0.000634634	0.0175616	0.076033	0	1	0
chr10:11054573-11055101_FANTOM	chr10:11054573-11055101_FANTOM	chr10	11054837	2	chr10:10968844-10969100	chr10:10968844-10969100	chr10	10968844	10969100	3	-85993	chr10:11054573-11055101_FANTOM;chr10:10968844-10969100;-85993	4	6	2	4	6	4	0.128562	0.0163853	0.484141	0.237791	0.0241722	0.096919	0	1	0
chr10:11054573-11055101_FANTOM	chr10:11054573-11055101_FANTOM	chr10	11054837	2	chr10:10981975-10982970	chr10:10981975-10982970	chr10	10981975	10982970	3	-72862	chr10:11054573-11055101_FANTOM;chr10:10981975-10982970;-72862	6	2	4	14	8	0	0.0139654	0.458574	0.207542	9.71599e-06	0.00167684	1	1	0	0
chr10:11054573-11055101_FANTOM	chr10:11054573-11055101_FANTOM	chr10	11054837	2	chr10:10984848-10985444	chr10:10984848-10985444	chr10	10984848	10985444	3	-69989	chr10:11054573-11055101_FANTOM;chr10:10984848-10985444;-69989	6	0	4	22	2	2	0.0199623	1	0.22013	1.92468e-12	0.467102	0.425892	1	0	0
chr10:11054573-11055101_FANTOM	chr10:11054573-11055101_FANTOM	chr10	11054837	2	chr10:10985802-10986088	chr10:10985802-10986088	chr10	10985802	10986088	3	-69035	chr10:11054573-11055101_FANTOM;chr10:10985802-10986088;-69035	6	4	2	8	8	0	0.0199623	0.128541	0.505214	0.0216111	0.00254269	1	1	0	0
chr10:11054573-11055101_FANTOM	chr10:11054573-11055101_FANTOM	chr10	11054837	2	chr10:10987700-10989095	chr10:10987700-10989095	chr10	10987700	10989095	3	-67137	chr10:11054573-11055101_FANTOM;chr10:10987700-10989095;-67137	6	0	4	8	2	2	0.0207583	1	0.225629	0.0218845	0.469079	0.433078	1	0	0
chr10:11054573-11055101_FANTOM	chr10:11054573-11055101_FANTOM	chr10	11054837	2	chr10:11001265-11002238	chr10:11001265-11002238	chr10	11001265	11002238	3	-53572	chr10:11054573-11055101_FANTOM;chr10:11001265-11002238;-53572	6	10	8	17	4	0	0.0241955	0.00017913	0.0173832	3.20276e-06	0.19296	1	1	0	0
chr10:11054573-11055101_FANTOM	chr10:11054573-11055101_FANTOM	chr10	11054837	2	chr10:11001392-11002238	chr10:11001392-11002238	chr10	11001392	11002238	3	-53445	chr10:11054573-11055101_FANTOM;chr10:11001392-11002238;-53445	4	8	2	16	10	4	0.149496	0.00358933	0.525276	1.32703e-05	0.000347617	0.130078	0	1	0
chr10:11054573-11055101_FANTOM	chr10:11054573-11055101_FANTOM	chr10	11054837	2	chr10:11007847-11011326	chr10:11007847-11011326	chr10	11007847	11011326	3	-46990	chr10:11054573-11055101_FANTOM;chr10:11007847-11011326;-46990	12	2	4	32	8	2	1.99328e-06	0.498804	0.26942	0	0.00819711	0.456088	1	0	0
chr10:11054573-11055101_FANTOM	chr10:11054573-11055101_FANTOM	chr10	11054837	2	chr10:11008359-11011326	chr10:11008359-11011326	chr10	11008359	11011326	3	-46478	chr10:11054573-11055101_FANTOM;chr10:11008359-11011326;-46478	10	4	8	10	10	2	0.000105255	0.204037	0.0217194	0.0165168	0.000679816	0.456088	1	0	0
chr10:11054573-11055101_FANTOM	chr10:11054573-11055101_FANTOM	chr10	11054837	2	chr10:11011326-11012267	chr10:11011326-11012267	chr10	11011326	11012267	3	-43511	chr10:11054573-11055101_FANTOM;chr10:11011326-11012267;-43511	6	4	8	16	6	2	0.0339729	0.227178	0.0248667	0.000128907	0.0657744	0.458739	1	0	0
chr10:11054573-11055101_FANTOM	chr10:11054573-11055101_FANTOM	chr10	11054837	2	chr10:11015154-11016492	chr10:11015154-11016492	chr10	11015154	11016492	3	-39683	chr10:11054573-11055101_FANTOM;chr10:11015154-11016492;-39683	2	8	2	16	12	0	0.481397	0.0276738	0.5486	0.000313069	0.000115866	1	0	1	0
chr10:11054573-11055101_FANTOM	chr10:11054573-11055101_FANTOM	chr10	11054837	2	chr10:11016492-11017318	chr10:11016492-11017318	chr10	11016492	11017318	3	-38345	chr10:11054573-11055101_FANTOM;chr10:11016492-11017318;-38345	2	8	6	8	8	4	0.482758	0.0196634	0.119229	0.097286	0.0145572	0.169768	0	1	0
chr10:11054573-11055101_FANTOM	chr10:11054573-11055101_FANTOM	chr10	11054837	2	chr10:11021584-11022143	chr10:11021584-11022143	chr10	11021584	11022143	3	-33253	chr10:11054573-11055101_FANTOM;chr10:11021584-11022143;-33253	0	2	10	6	2	6	1	0.536204	0.0103773	0.251505	0.529825	0.0361104	0	0	1
chr10:11054573-11055101_FANTOM	chr10:11054573-11055101_FANTOM	chr10	11054837	2	chr10:11025765-11026000	chr10:11025765-11026000	chr10	11025765	11026000	3	-29072	chr10:11054573-11055101_FANTOM;chr10:11025765-11026000;-29072	8	8	0	4	10	4	0.00736538	0.027063	1	0.452041	0.00498597	0.200319	0	1	0
chr10:11054573-11055101_FANTOM	chr10:11054573-11055101_FANTOM	chr10	11054837	2	chr10:11032258-11032651	chr10:11032258-11032651	chr10	11032258	11032651	3	-22579	chr10:11054573-11055101_FANTOM;chr10:11032258-11032651;-22579	0	12	10	10	10	4	1	0.00881676	0.0287933	0.142354	0.0122351	0.239684	0	1	0
chr10:11054573-11055101_FANTOM	chr10:11054573-11055101_FANTOM	chr10	11054837	2	chr10:11032651-11033363	chr10:11032651-11033363	chr10	11032651	11033363	3	-22186	chr10:11054573-11055101_FANTOM;chr10:11032651-11033363;-22186	4	12	8	10	14	16	0.251457	0.00881676	0.0859089	0.142354	0.000268381	7.91615e-08	0	1	0
chr10:11054573-11055101_FANTOM	chr10:11054573-11055101_FANTOM	chr10	11054837	2	chr10:11035461-11035953	chr10:11035461-11035953	chr10	11035461	11035953	3	-19376	chr10:11054573-11055101_FANTOM;chr10:11035461-11035953;-19376	6	16	10	8	8	10	0.094516	0.000616475	0.0444594	0.289682	0.0711203	0.00236737	0	0	1
chr10:11054573-11055101_FANTOM	chr10:11054573-11055101_FANTOM	chr10	11054837	2	chr10:11038721-11039365	chr10:11038721-11039365	chr10	11038721	11039365	3	-16116	chr10:11054573-11055101_FANTOM;chr10:11038721-11039365;-16116	8	16	8	20	10	6	0.0299916	0.00395203	0.141082	0.0165485	0.0373992	0.103636	1	1	0
chr10:11054573-11055101_FANTOM	chr10:11054573-11055101_FANTOM	chr10	11054837	2	chr10:11042054-11043092	chr10:11042054-11043092	chr10	11042054	11043092	3	-12783	chr10:11054573-11055101_FANTOM;chr10:11042054-11043092;-12783	8	20	14	26	8	8	0.0471617	0.00159822	0.0160758	0.0120604	0.150104	0.0439639	1	0	1
chr10:11054573-11055101_FANTOM	chr10:11054573-11055101_FANTOM	chr10	11054837	2	chr10:11050319-11050843	chr10:11050319-11050843	chr10	11050319	11050843	3	-4518	chr10:11054573-11055101_FANTOM;chr10:11050319-11050843;-4518	18	30	12	50	26	12	0.000638412	0.00264087	0.125935	0.0246171	0.00129418	0.0217095	1	1	0
chr10:11054573-11055101_FANTOM	chr10:11054573-11055101_FANTOM	chr10	11054837	2	chr10:11051499-11052483	chr10:11051499-11052483	chr10	11051499	11052483	3	-3338	chr10:11054573-11055101_FANTOM;chr10:11051499-11052483;-3338	20	30	14	78	20	16	0.000263022	0.005032	0.0772045	0.00114447	0.0216122	0.00277752	1	1	0
chr10:11054573-11055101_FANTOM	chr10:11054573-11055101_FANTOM	chr10	11054837	2	chr10:11056456-11057013	chr10:11056456-11057013	chr10	11056456	11057013	3	1619	chr10:11054573-11055101_FANTOM;chr10:11056456-11057013;1619	20	16	14	84	22	4	0.001982	0.200113	0.0824421	0.00503292	0.0222659	0.463429	1	0	0
chr10:11054573-11055101_FANTOM	chr10:11054573-11055101_FANTOM	chr10	11054837	2	chr10:11072862-11073326	chr10:11072862-11073326	chr10	11072862	11073326	3	18025	chr10:11054573-11055101_FANTOM;chr10:11072862-11073326;18025	8	4	2	16	8	2	0.022765	0.419946	0.607894	0.0405764	0.0801263	0.533835	1	0	0
chr10:11054573-11055101_FANTOM	chr10:11054573-11055101_FANTOM	chr10	11054837	2	chr10:11087818-11088323	chr10:11087818-11088323	chr10	11087818	11088323	3	32981	chr10:11054573-11055101_FANTOM;chr10:11087818-11088323;32981	4	2	10	4	12	6	0.195942	0.540062	0.0118195	0.425657	0.000365399	0.0405324	0	0	1
chr10:11054573-11055101_FANTOM	chr10:11054573-11055101_FANTOM	chr10	11054837	2	chr10:11128879-11132059	chr10:11128879-11132059	chr10	11128879	11132059	3	74042	chr10:11054573-11055101_FANTOM;chr10:11128879-11132059;74042	4	6	0	2	6	2	0.124666	0.0244937	1	0.52701	0.0246904	0.414824	0	1	0
chr10:11054573-11055101_FANTOM	chr10:11054573-11055101_FANTOM	chr10	11054837	2	chr10:11148437-11150416	chr10:11148437-11150416	chr10	11148437	11150416	3	93600	chr10:11054573-11055101_FANTOM;chr10:11148437-11150416;93600	8	0	2	12	4	4	0.000365339	1	0.487092	6.00889e-05	0.138298	0.0906537	1	0	0
chr10:11054573-11055101_FANTOM	chr10:11054573-11055101_FANTOM	chr10	11054837	2	chr10:11191410-11195665	chr10:11191410-11195665	chr10	11191410	11195665	3	136573	chr10:11054573-11055101_FANTOM;chr10:11191410-11195665;136573	6	4	14	18	6	8	0.00787351	0.116597	1.98869e-08	8.25229e-13	0.0112802	5.93082e-05	1	0	1
chr10:11054573-11055101_FANTOM	chr10:11054573-11055101_FANTOM	chr10	11054837	2	chr10:11238872-11241132	chr10:11238872-11241132	chr10	11238872	11241132	3	184035	chr10:11054573-11055101_FANTOM;chr10:11238872-11241132;184035	4	8	2	4	10	4	0.0798441	0.000365807	0.450176	0.145251	2.08282e-06	0.0588378	0	1	0
chr10:11054573-11055101_FANTOM	chr10:11054573-11055101_FANTOM	chr10	11054837	2	chr10:11263917-11264861	chr10:11263917-11264861	chr10	11263917	11264861	3	209080	chr10:11054573-11055101_FANTOM;chr10:11263917-11264861;209080	8	0	2	8	0	0	8.87089e-05	1	0.443229	0.00116753	1	1	1	0	0
chr10:11054573-11055101_FANTOM	chr10:11054573-11055101_FANTOM	chr10	11054837	2	chr10:11282487-11285529	chr10:11282487-11285529	chr10	11282487	11285529	3	227650	chr10:11054573-11055101_FANTOM;chr10:11282487-11285529;227650	2	0	14	14	4	6	0.384624	1	8.7643e-10	7.25417e-10	0.0836776	0.002071	0	0	1
chr10:11054573-11055101_FANTOM	chr10:11054573-11055101_FANTOM	chr10	11054837	2	chr10:11315923-11316187	chr10:11315923-11316187	chr10	11315923	11316187	3	261086	chr10:11054573-11055101_FANTOM;chr10:11315923-11316187;261086	6	2	4	6	0	0	0.00391617	0.40414	0.122551	0.0143934	1	1	1	0	0
chr10:11054573-11055101_FANTOM	chr10:11054573-11055101_FANTOM	chr10	11054837	2	chr10:11316753-11318180	chr10:11316753-11318180	chr10	11316753	11318180	3	261916	chr10:11054573-11055101_FANTOM;chr10:11316753-11318180;261916	6	6	0	8	0	4	0.00391617	0.00770046	1	0.000703839	1	0.0495079	1	0	0
chr10:11054573-11055101_FANTOM	chr10:11054573-11055101_FANTOM	chr10	11054837	2	chr10:11342096-11343178	chr10:11342096-11343178	chr10	11342096	11343178	3	287259	chr10:11054573-11055101_FANTOM;chr10:11342096-11343178;287259	6	2	4	6	2	4	0.00353506	0.401709	0.119402	0.0124268	0.387816	0.0481945	1	0	0
chr10:11184652-11185286_LUHMES	chr10:11184652-11185286_LUHMES	chr10	11184969	2	chr10:11191410-11195665	chr10:11191410-11195665	chr10	11191410	11195665	3	6441	chr10:11184652-11185286_LUHMES;chr10:11191410-11195665;6441	9	17	16	44	10	10	0.0738474	0.0623889	0.0253426	0.0114024	0.184138	0.0407751	0	0	1
chr10:111911374-111912195_LUHMES	chr10:111911374-111912195_LUHMES	chr10	111911784	2	chr10:112050945-112052641	chr10:112050945-112052641	chr10	112050945	112052641	3	139161	chr10:111911374-111912195_LUHMES;chr10:112050945-112052641;139161	2	5	1	5	7	1	0.406853	0.0441159	1	0.0828341	0.00241127	1	0	1	0
chr10:111970921-111971254_NETCAGE	chr10:111970921-111971254_NETCAGE	chr10	111971087	2	chr10:111885640-111886281	chr10:111885640-111886281	chr10	111885640	111886281	3	-85447	chr10:111970921-111971254_NETCAGE;chr10:111885640-111886281;-85447	6	0	4	10	0	0	0.01711	1	0.186799	0.0014515	1	1	1	0	0
chr10:111970921-111971254_NETCAGE	chr10:111970921-111971254_NETCAGE	chr10	111971087	2	chr10:111889229-111890564	chr10:111889229-111890564	chr10	111889229	111890564	3	-81858	chr10:111970921-111971254_NETCAGE;chr10:111889229-111890564;-81858	0	6	0	0	6	2	1	0.012825	1	1	0.0220262	0.413149	0	1	0
chr10:111970921-111971254_NETCAGE	chr10:111970921-111971254_NETCAGE	chr10	111971087	2	chr10:111901981-111903183	chr10:111901981-111903183	chr10	111901981	111903183	3	-69106	chr10:111970921-111971254_NETCAGE;chr10:111901981-111903183;-69106	4	10	0	8	6	0	0.137366	1.82119e-05	1	0.0216111	0.0290306	1	0	1	0
chr10:111970921-111971254_NETCAGE	chr10:111970921-111971254_NETCAGE	chr10	111971087	2	chr10:111907291-111908792	chr10:111907291-111908792	chr10	111907291	111908792	3	-63796	chr10:111970921-111971254_NETCAGE;chr10:111907291-111908792;-63796	0	10	2	0	8	2	1	0.000342127	0.513568	1	0.003972	0.434072	0	1	0
chr10:111970921-111971254_NETCAGE	chr10:111970921-111971254_NETCAGE	chr10	111971087	2	chr10:112012842-112013832	chr10:112012842-112013832	chr10	112012842	112013832	3	41755	chr10:111970921-111971254_NETCAGE;chr10:112012842-112013832;41755	0	0	10	0	4	6	1	1	0.00441465	1	0.227652	0.0284562	0	0	1
chr10:111970921-111971254_NETCAGE	chr10:111970921-111971254_NETCAGE	chr10	111971087	2	chr10:112024439-112025928	chr10:112024439-112025928	chr10	112024439	112025928	3	53352	chr10:111970921-111971254_NETCAGE;chr10:112024439-112025928;53352	6	4	4	8	0	0	0.0241955	0.176913	0.25417	0.0435212	1	1	1	0	0
chr10:111970921-111971254_NETCAGE	chr10:111970921-111971254_NETCAGE	chr10	111971087	2	chr10:112031268-112032655	chr10:112031268-112032655	chr10	112031268	112032655	3	60181	chr10:111970921-111971254_NETCAGE;chr10:112031268-112032655;60181	0	6	0	4	6	0	1	0.0481193	1	0.304583	0.0329815	1	0	1	0
chr10:111970921-111971254_NETCAGE	chr10:111970921-111971254_NETCAGE	chr10	111971087	2	chr10:112035819-112038609	chr10:112035819-112038609	chr10	112035819	112038609	3	64732	chr10:111970921-111971254_NETCAGE;chr10:112035819-112038609;64732	0	6	0	10	10	0	1	0.044248	1	0.00583326	0.000114132	1	0	1	0
chr10:111970921-111971254_NETCAGE	chr10:111970921-111971254_NETCAGE	chr10	111971087	2	chr10:112049512-112050945	chr10:112049512-112050945	chr10	112049512	112050945	3	78425	chr10:111970921-111971254_NETCAGE;chr10:112049512-112050945;78425	0	6	4	4	8	4	1	0.0283721	0.203655	0.250335	0.00129618	0.0949102	0	1	0
chr10:112533972-112534336_FANTOM	chr10:112533972-112534336_FANTOM	chr10	112534154	2	chr10:112527761-112528978	chr10:112527761-112528978	chr10	112527761	112528978	3	-6393	chr10:112533972-112534336_FANTOM;chr10:112527761-112528978;-6393	8	34	12	24	18	6	0.114099	7.06257e-05	0.100585	0.180545	0.0134167	0.229153	0	1	0
chr10:112533972-112534336_FANTOM	chr10:112533972-112534336_FANTOM	chr10	112534154	2	chr10:112540792-112541360	chr10:112540792-112541360	chr10	112540792	112541360	3	6638	chr10:112533972-112534336_FANTOM;chr10:112540792-112541360;6638	0	12	16	16	14	10	1	0.192943	0.0253426	0.356462	0.0597566	0.0407751	0	0	1
chr10:112533972-112534336_FANTOM	chr10:112533972-112534336_FANTOM	chr10	112534154	2	chr10:112549318-112550630	chr10:112549318-112550630	chr10	112549318	112550630	3	15164	chr10:112533972-112534336_FANTOM;chr10:112549318-112550630;15164	6	14	12	6	16	2	0.122309	0.00894558	0.0282321	0.473278	0.000667564	0.547981	0	1	0
chr10:11288638-11289723_NETCAGE	chr10:11288638-11289723_NETCAGE	chr10	11289180	2	chr10:11191410-11195665	chr10:11191410-11195665	chr10	11191410	11195665	3	-97770	chr10:11288638-11289723_NETCAGE;chr10:11191410-11195665;-97770	5	4	6	6	2	7	0.0369814	0.13993	0.0411276	0.0535733	0.445337	0.000705466	0	0	1
chr10:11288638-11289723_NETCAGE	chr10:11288638-11289723_NETCAGE	chr10	11289180	2	chr10:11282487-11285529	chr10:11282487-11285529	chr10	11282487	11285529	3	-6693	chr10:11288638-11289723_NETCAGE;chr10:11282487-11285529;-6693	17	24	13	49	17	9	0.000350233	0.00675341	0.0739201	0.00442833	0.0201991	0.0678849	1	1	0
chr10:114568665-114569063_LUHMES	chr10:114568665-114569063_LUHMES	chr10	114568864	2	chr10:114556573-114558297	chr10:114556573-114558297	chr10	114556573	114558297	3	-12291	chr10:114568665-114569063_LUHMES;chr10:114556573-114558297;-12291	5	15	7	12	13	6	0.223821	0.0215525	0.244294	0.259645	0.015531	0.138417	0	1	0
chr10:114718173-114718547_FANTOM	chr10:114718173-114718547_FANTOM	chr10	114718360	2	chr10:114867463-114869698	chr10:114867463-114869698	chr10	114867463	114869698	3	149103	chr10:114718173-114718547_FANTOM;chr10:114867463-114869698;149103	5	5	5	10	6	4	0.0286237	0.043421	0.070721	0.000121068	0.00990458	0.0652394	1	1	0
chr10:114762616-114763005_LUHMES	chr10:114762616-114763005_LUHMES	chr10	114762810	2	chr10:114412396-114413255	chr10:114412396-114413255	chr10	114412396	114413255	3	-350414	chr10:114762616-114763005_LUHMES;chr10:114412396-114413255;-350414	0	6	4	0	8	2	1	0.00405186	0.11119	1	5.39316e-05	0.343292	0	1	0
chr10:114762616-114763005_LUHMES	chr10:114762616-114763005_LUHMES	chr10	114762810	2	chr10:114520598-114521591	chr10:114520598-114521591	chr10	114520598	114521591	3	-242212	chr10:114762616-114763005_LUHMES;chr10:114520598-114521591;-242212	0	0	6	2	2	6	1	1	0.0165455	0.436563	0.395244	0.0018993	0	0	1
chr10:114762616-114763005_LUHMES	chr10:114762616-114763005_LUHMES	chr10	114762810	2	chr10:114723432-114724756	chr10:114723432-114724756	chr10	114723432	114724756	3	-39378	chr10:114762616-114763005_LUHMES;chr10:114723432-114724756;-39378	6	0	8	14	4	4	0.037722	1	0.0305817	0.0018849	0.244657	0.164741	1	0	0
chr10:114762616-114763005_LUHMES	chr10:114762616-114763005_LUHMES	chr10	114762810	2	chr10:114729423-114729987	chr10:114729423-114729987	chr10	114729423	114729987	3	-33387	chr10:114762616-114763005_LUHMES;chr10:114729423-114729987;-33387	6	6	4	12	2	6	0.0415677	0.0894053	0.322925	0.0175173	0.529825	0.0361104	1	0	0
chr10:114762616-114763005_LUHMES	chr10:114762616-114763005_LUHMES	chr10	114762810	2	chr10:114748095-114750241	chr10:114748095-114750241	chr10	114748095	114750241	3	-14715	chr10:114762616-114763005_LUHMES;chr10:114748095-114750241;-14715	14	24	4	34	22	12	0.000134346	6.0704e-06	0.456912	0.000152441	3.23324e-06	0.000845545	1	1	0
chr10:114762616-114763005_LUHMES	chr10:114762616-114763005_LUHMES	chr10	114762810	2	chr10:114756422-114758222	chr10:114756422-114758222	chr10	114756422	114758222	3	-6388	chr10:114762616-114763005_LUHMES;chr10:114756422-114758222;-6388	8	22	24	43	10	10	0.114099	0.0137992	0.00047326	0.0136041	0.184138	0.0407751	0	0	1
chr10:114762616-114763005_LUHMES	chr10:114762616-114763005_LUHMES	chr10	114762810	2	chr10:114758222-114759951	chr10:114758222-114759951	chr10	114758222	114759951	3	-4588	chr10:114762616-114763005_LUHMES;chr10:114758222-114759951;-4588	24	96	68	190	52	36	2.85897e-06	0	0	0	6.84297e-12	1.94289e-14	1	1	1
chr10:114762616-114763005_LUHMES	chr10:114762616-114763005_LUHMES	chr10	114762810	2	chr10:114759951-114761475	chr10:114759951-114761475	chr10	114759951	114761475	3	-2859	chr10:114762616-114763005_LUHMES;chr10:114759951-114761475;-2859	10	26	6	44	24	2	0.106586	0.036133	0.434099	0.108746	0.00673464	0.624056	0	1	0
chr10:114762616-114763005_LUHMES	chr10:114762616-114763005_LUHMES	chr10	114762810	2	chr10:114765278-114765592	chr10:114765278-114765592	chr10	114765278	114765592	3	2468	chr10:114762616-114763005_LUHMES;chr10:114765278-114765592;2468	4	28	14	56	20	10	0.473167	0.0232611	0.0838715	0.0388193	0.0263917	0.0770527	0	1	0
chr10:114762616-114763005_LUHMES	chr10:114762616-114763005_LUHMES	chr10	114762810	2	chr10:114766447-114766927	chr10:114766447-114766927	chr10	114766447	114766927	3	3637	chr10:114762616-114763005_LUHMES;chr10:114766447-114766927;3637	8	34	24	52	26	12	0.171916	0.00128082	0.00148932	0.0363378	0.00219179	0.0291344	0	1	1
chr10:114762616-114763005_LUHMES	chr10:114762616-114763005_LUHMES	chr10	114762810	2	chr10:114767853-114768797	chr10:114767853-114768797	chr10	114767853	114768797	3	5043	chr10:114762616-114763005_LUHMES;chr10:114767853-114768797;5043	10	20	10	16	16	6	0.0675322	0.0451465	0.19312	0.404659	0.0452334	0.246667	0	1	0
chr10:114762616-114763005_LUHMES	chr10:114762616-114763005_LUHMES	chr10	114762810	2	chr10:114768797-114770548	chr10:114768797-114770548	chr10	114768797	114770548	3	5987	chr10:114762616-114763005_LUHMES;chr10:114768797-114770548;5987	14	8	6	42	14	2	0.0085837	0.406334	0.411552	0.0361156	0.0822991	0.608106	1	0	0
chr10:114762616-114763005_LUHMES	chr10:114762616-114763005_LUHMES	chr10	114762810	2	chr10:114771088-114772332	chr10:114771088-114772332	chr10	114771088	114772332	3	8278	chr10:114762616-114763005_LUHMES;chr10:114771088-114772332;8278	12	10	10	40	12	4	0.00981061	0.230472	0.147051	0.00399341	0.0705323	0.376835	1	0	0
chr10:114762616-114763005_LUHMES	chr10:114762616-114763005_LUHMES	chr10	114762810	2	chr10:114774895-114775171	chr10:114774895-114775171	chr10	114774895	114775171	3	12085	chr10:114762616-114763005_LUHMES;chr10:114774895-114775171;12085	4	16	14	22	12	2	0.324627	0.0136295	0.0160758	0.0363283	0.0266662	0.559811	0	1	0
chr10:114762616-114763005_LUHMES	chr10:114762616-114763005_LUHMES	chr10	114762810	2	chr10:114798220-114799011	chr10:114798220-114799011	chr10	114798220	114799011	3	35410	chr10:114762616-114763005_LUHMES;chr10:114798220-114799011;35410	8	10	4	18	8	2	0.00389137	0.002176	0.30846	0.000131275	0.0159171	0.471612	1	1	0
chr10:114762616-114763005_LUHMES	chr10:114762616-114763005_LUHMES	chr10	114762810	2	chr10:114802150-114804445	chr10:114802150-114804445	chr10	114802150	114804445	3	39340	chr10:114762616-114763005_LUHMES;chr10:114802150-114804445;39340	0	2	10	6	4	6	1	0.548849	0.00558837	0.210724	0.244657	0.0304704	0	0	1
chr10:114762616-114763005_LUHMES	chr10:114762616-114763005_LUHMES	chr10	114762810	2	chr10:114812527-114813173	chr10:114812527-114813173	chr10	114812527	114813173	3	49717	chr10:114762616-114763005_LUHMES;chr10:114812527-114813173;49717	2	8	0	10	10	2	0.47165	0.00826117	1	0.0127876	0.000592131	0.448093	0	1	0
chr10:114762616-114763005_LUHMES	chr10:114762616-114763005_LUHMES	chr10	114762810	2	chr10:114867463-114869698	chr10:114867463-114869698	chr10	114867463	114869698	3	104653	chr10:114762616-114763005_LUHMES;chr10:114867463-114869698;104653	6	16	10	10	8	6	0.0107187	1.22125e-14	0.000175998	0.000372517	0.000661384	0.00429021	1	1	1
chr10:114780228-114780597_LUHMES	chr10:114780228-114780597_LUHMES	chr10	114780412	2	chr10:114758222-114759951	chr10:114758222-114759951	chr10	114758222	114759951	3	-22190	chr10:114780228-114780597_LUHMES;chr10:114758222-114759951;-22190	17	22	16	19	14	7	3.1437e-08	3.1012e-07	0.000235993	0.00335746	0.000268381	0.0328005	1	1	1
chr10:114780228-114780597_LUHMES	chr10:114780228-114780597_LUHMES	chr10	114780412	2	chr10:114867463-114869698	chr10:114867463-114869698	chr10	114867463	114869698	3	87051	chr10:114780228-114780597_LUHMES;chr10:114867463-114869698;87051	6	3	6	11	6	3	0.013112	0.274369	0.0400578	0.000376536	0.0211277	0.213045	1	0	0
chr10:114817096-114817485_LUHMES	chr10:114817096-114817485_LUHMES	chr10	114817290	2	chr10:114758222-114759951	chr10:114758222-114759951	chr10	114758222	114759951	3	-59068	chr10:114817096-114817485_LUHMES;chr10:114758222-114759951;-59068	6	5	8	8	12	2	0.0208839	0.095577	0.0138607	0.0405295	7.58508e-06	0.438309	1	0	0
chr10:114817096-114817485_LUHMES	chr10:114817096-114817485_LUHMES	chr10	114817290	2	chr10:114798220-114799011	chr10:114798220-114799011	chr10	114798220	114799011	3	-19070	chr10:114817096-114817485_LUHMES;chr10:114798220-114799011;-19070	6	8	10	14	4	9	0.094516	0.109616	0.0444594	0.0639679	0.363824	0.00688541	0	0	1
chr10:115019351-115020075_LUHMES	chr10:115019351-115020075_LUHMES	chr10	115019713	2	chr10:114896945-114898329	chr10:114896945-114898329	chr10	114896945	114898329	3	-122768	chr10:115019351-115020075_LUHMES;chr10:114896945-114898329;-122768	0	0	7	3	1	5	1	1	0.0110333	0.312283	1	0.0249135	0	0	1
chr10:115019351-115020075_LUHMES	chr10:115019351-115020075_LUHMES	chr10	115019713	2	chr10:115011092-115011515	chr10:115011092-115011515	chr10	115011092	115011515	3	-8621	chr10:115019351-115020075_LUHMES;chr10:115011092-115011515;-8621	8	3	15	11	7	9	0.0951049	0.613915	0.0255708	0.419866	0.292316	0.0477398	0	0	1
chr10:115019351-115020075_LUHMES	chr10:115019351-115020075_LUHMES	chr10	115019713	2	chr10:115015248-115017476	chr10:115015248-115017476	chr10	115015248	115017476	3	-4465	chr10:115019351-115020075_LUHMES;chr10:115015248-115017476;-4465	17	28	16	48	30	11	0.00134149	0.00531742	0.0379218	0.0315022	0.000165663	0.0368391	1	1	1
chr10:115019351-115020075_LUHMES	chr10:115019351-115020075_LUHMES	chr10	115019713	2	chr10:115028956-115030537	chr10:115028956-115030537	chr10	115028956	115030537	3	9243	chr10:115019351-115020075_LUHMES;chr10:115028956-115030537;9243	9	14	9	34	7	10	0.0423591	0.0748651	0.174253	0.00710087	0.26711	0.0207132	1	0	0
chr10:115019351-115020075_LUHMES	chr10:115019351-115020075_LUHMES	chr10	115019713	2	chr10:115051424-115053009	chr10:115051424-115053009	chr10	115051424	115053009	3	31711	chr10:115019351-115020075_LUHMES;chr10:115051424-115053009;31711	11	1	3	13	1	1	0.000134608	1	0.449896	0.013221	1	1	1	0	0
chr10:115033380-115033572_FANTOM,chr10:115033869-115034403_FANTOM	chr10:115033380-115033572_FANTOM,chr10:115033869-115034403_FANTOM	chr10	115033891	2	chr10:114950010-114952312	chr10:114950010-114952312	chr10	114950010	114952312	3	-83881	chr10:115033380-115033572_FANTOM,chr10:115033869-115034403_FANTOM;chr10:114950010-114952312;-83881	6	2	3	7	2	1	0.0163118	0.457855	0.337749	0.0325497	0.450006	1	1	0	0
chr10:117907115-117907496_LUHMES	chr10:117907115-117907496_LUHMES	chr10	117907305	2	chr10:117464732-117465180	chr10:117464732-117465180	chr10	117464732	117465180	3	-442573	chr10:117907115-117907496_LUHMES;chr10:117464732-117465180;-442573	0	5	0	1	5	1	1	0.0151462	1	1	0.0157299	1	0	1	0
chr10:117907115-117907496_LUHMES	chr10:117907115-117907496_LUHMES	chr10	117907305	2	chr10:117538991-117540249	chr10:117538991-117540249	chr10	117538991	117540249	3	-368314	chr10:117907115-117907496_LUHMES;chr10:117538991-117540249;-368314	5	3	0	5	0	1	0.0143399	0.17834	1	0.0308542	1	1	1	0	0
chr10:117907115-117907496_LUHMES	chr10:117907115-117907496_LUHMES	chr10	117907305	2	chr10:117610739-117611713	chr10:117610739-117611713	chr10	117610739	117611713	3	-296566	chr10:117907115-117907496_LUHMES;chr10:117610739-117611713;-296566	2	0	5	3	0	5	0.374564	1	0.0461327	0.238942	1	0.0105579	0	0	1
chr10:117907115-117907496_LUHMES	chr10:117907115-117907496_LUHMES	chr10	117907305	2	chr10:117707756-117709024	chr10:117707756-117709024	chr10	117707756	117709024	3	-199549	chr10:117907115-117907496_LUHMES;chr10:117707756-117709024;-199549	5	5	3	6	0	5	0.02284	0.0330889	0.269332	0.0203321	1	0.0137962	1	0	0
chr10:117907115-117907496_LUHMES	chr10:117907115-117907496_LUHMES	chr10	117907305	2	chr10:117748917-117749756	chr10:117748917-117749756	chr10	117748917	117749756	3	-158388	chr10:117907115-117907496_LUHMES;chr10:117748917-117749756;-158388	4	2	9	5	6	5	0.0865364	0.423198	0.000421834	0.0727482	0.00934753	0.0169108	0	0	1
chr10:117907115-117907496_LUHMES	chr10:117907115-117907496_LUHMES	chr10	117907305	2	chr10:117772723-117773487	chr10:117772723-117773487	chr10	117772723	117773487	3	-134582	chr10:117907115-117907496_LUHMES;chr10:117772723-117773487;-134582	4	6	2	3	5	0	0.0937158	0.0138005	0.466875	0.311969	0.0398878	1	0	1	0
chr10:117907115-117907496_LUHMES	chr10:117907115-117907496_LUHMES	chr10	117907305	2	chr10:117812465-117813437	chr10:117812465-117813437	chr10	117812465	117813437	3	-94840	chr10:117907115-117907496_LUHMES;chr10:117812465-117813437;-94840	6	0	5	12	1	3	0.0121423	1	0.0960117	3.72233e-05	1	0.205894	1	0	0
chr10:117907115-117907496_LUHMES	chr10:117907115-117907496_LUHMES	chr10	117907305	2	chr10:117843288-117844942	chr10:117843288-117844942	chr10	117843288	117844942	3	-64017	chr10:117907115-117907496_LUHMES;chr10:117843288-117844942;-64017	2	7	2	3	8	1	0.445141	0.0167853	0.512706	0.418026	0.00269655	1	0	1	0
chr10:117907115-117907496_LUHMES	chr10:117907115-117907496_LUHMES	chr10	117907305	2	chr10:117895794-117896792	chr10:117895794-117896792	chr10	117895794	117896792	3	-11511	chr10:117907115-117907496_LUHMES;chr10:117895794-117896792;-11511	7	27	17	37	12	11	0.0997268	2.08229e-05	0.0041653	0.000479352	0.0319068	0.00466763	0	1	1
chr10:117907115-117907496_LUHMES	chr10:117907115-117907496_LUHMES	chr10	117907305	2	chr10:117899100-117899817	chr10:117899100-117899817	chr10	117899100	117899817	3	-8205	chr10:117907115-117907496_LUHMES;chr10:117899100-117899817;-8205	9	24	8	28	13	6	0.0586922	0.00262767	0.245501	0.0506408	0.0487719	0.196233	0	1	0
chr10:117907115-117907496_LUHMES	chr10:117907115-117907496_LUHMES	chr10	117907305	2	chr10:117909928-117910993	chr10:117909928-117910993	chr10	117909928	117910993	3	2623	chr10:117907115-117907496_LUHMES;chr10:117909928-117910993;2623	14	20	18	45	14	17	0.021181	0.111634	0.023502	0.100712	0.128177	0.00159483	0	0	1
chr10:117907115-117907496_LUHMES	chr10:117907115-117907496_LUHMES	chr10	117907305	2	chr10:117914101-117915478	chr10:117914101-117915478	chr10	117914101	117915478	3	6796	chr10:117907115-117907496_LUHMES;chr10:117914101-117915478;6796	11	25	11	26	16	4	0.0266094	0.00461113	0.133662	0.146944	0.0296895	0.404553	0	1	0
chr10:117907115-117907496_LUHMES	chr10:117907115-117907496_LUHMES	chr10	117907305	2	chr10:117915478-117916164	chr10:117915478-117916164	chr10	117915478	117916164	3	8173	chr10:117907115-117907496_LUHMES;chr10:117915478-117916164;8173	6	10	22	17	17	14	0.212383	0.230472	0.000659384	0.239096	0.00826394	0.0012616	0	0	1
chr10:117907115-117907496_LUHMES	chr10:117907115-117907496_LUHMES	chr10	117907305	2	chr10:117922017-117923265	chr10:117922017-117923265	chr10	117922017	117923265	3	14712	chr10:117907115-117907496_LUHMES;chr10:117922017-117923265;14712	10	15	13	8	9	9	0.00857875	0.00718098	0.0193725	0.38596	0.0821235	0.0154323	0	0	1
chr10:117907115-117907496_LUHMES	chr10:117907115-117907496_LUHMES	chr10	117907305	2	chr10:117936510-117938160	chr10:117936510-117938160	chr10	117936510	117938160	3	29205	chr10:117907115-117907496_LUHMES;chr10:117936510-117938160;29205	3	8	12	8	8	5	0.341051	0.027063	0.00246482	0.158569	0.0284736	0.104931	0	1	0
chr10:117907115-117907496_LUHMES	chr10:117907115-117907496_LUHMES	chr10	117907305	2	chr10:117974025-117975605	chr10:117974025-117975605	chr10	117974025	117975605	3	66720	chr10:117907115-117907496_LUHMES;chr10:117974025-117975605;66720	1	7	2	2	7	1	1	0.0085034	0.506366	0.53838	0.009808	1	0	1	0
chr10:117907115-117907496_LUHMES	chr10:117907115-117907496_LUHMES	chr10	117907305	2	chr10:117992614-117993211	chr10:117992614-117993211	chr10	117992614	117993211	3	85309	chr10:117907115-117907496_LUHMES;chr10:117992614-117993211;85309	3	8	11	6	2	5	0.260733	0.000868687	5.56083e-05	0.0710214	0.457858	0.0328708	0	0	1
chr10:118038350-118038670_LUHMES	chr10:118038350-118038670_LUHMES	chr10	118038510	2	chr10:117621825-117623517	chr10:117621825-117623517	chr10	117621825	117623517	3	-416685	chr10:118038350-118038670_LUHMES;chr10:117621825-117623517;-416685	0	5	3	4	5	2	1	0.0148514	0.229873	0.0841046	0.0157672	0.33559	0	1	0
chr10:118038350-118038670_LUHMES	chr10:118038350-118038670_LUHMES	chr10	118038510	2	chr10:117860183-117861329	chr10:117860183-117861329	chr10	117860183	117861329	3	-178327	chr10:118038350-118038670_LUHMES;chr10:117860183-117861329;-178327	5	0	4	7	4	2	0.0249306	1	0.144182	0.00722636	0.0940167	0.36822	1	0	0
chr10:119305717-119306203_FANTOM	chr10:119305717-119306203_FANTOM	chr10	119305960	2	chr10:119255679-119257865	chr10:119255679-119257865	chr10	119255679	119257865	3	-50281	chr10:119305717-119306203_FANTOM;chr10:119255679-119257865;-50281	6	8	4	18	5	4	0.0267693	0.00853056	0.260667	1.41832e-06	0.103155	0.132469	1	0	0
chr10:119305717-119306203_FANTOM	chr10:119305717-119306203_FANTOM	chr10	119305960	2	chr10:119293043-119295366	chr10:119293043-119295366	chr10	119293043	119295366	3	-12917	chr10:119305717-119306203_FANTOM;chr10:119293043-119295366;-12917	13	26	14	54	21	9	0.000697226	2.46646e-05	0.0160758	2.16648e-08	3.92817e-05	0.0219043	1	1	1
chr10:119305717-119306203_FANTOM	chr10:119305717-119306203_FANTOM	chr10	119305960	2	chr10:119425039-119425740	chr10:119425039-119425740	chr10	119425039	119425740	3	119079	chr10:119305717-119306203_FANTOM;chr10:119425039-119425740;119079	5	2	3	7	2	2	0.0336841	0.427012	0.320729	0.0127317	0.421913	0.380528	1	0	0
chr10:119305717-119306203_FANTOM	chr10:119305717-119306203_FANTOM	chr10	119305960	2	chr10:119445734-119446976	chr10:119445734-119446976	chr10	119445734	119446976	3	139774	chr10:119305717-119306203_FANTOM;chr10:119445734-119446976;139774	5	2	5	6	5	3	0.0302861	0.42895	0.0743807	0.0338361	0.0383473	0.184021	1	0	0
chr10:119305717-119306203_FANTOM	chr10:119305717-119306203_FANTOM	chr10	119305960	2	chr10:119727859-119730346	chr10:119727859-119730346	chr10	119727859	119730346	3	421899	chr10:119305717-119306203_FANTOM;chr10:119727859-119730346;421899	7	6	1	14	7	6	0.000256011	0.00279754	1	1.36602e-12	0.000389998	0.00100451	1	1	0
chr10:119305717-119306203_FANTOM	chr10:119305717-119306203_FANTOM	chr10	119305960	2	chr10:119745132-119746261	chr10:119745132-119746261	chr10	119745132	119746261	3	439172	chr10:119305717-119306203_FANTOM;chr10:119745132-119746261;439172	5	1	2	8	1	3	0.0127013	1	0.41471	0.000128598	1	0.136263	1	0	0
chr10:119305717-119306203_FANTOM	chr10:119305717-119306203_FANTOM	chr10	119305960	2	chr10:119762081-119763353	chr10:119762081-119763353	chr10	119762081	119763353	3	456121	chr10:119305717-119306203_FANTOM;chr10:119762081-119763353;456121	0	1	8	14	5	5	1	1	0.00031779	6.3638e-13	0.015549	0.00749283	0	0	1
chr10:119305717-119306203_FANTOM	chr10:119305717-119306203_FANTOM	chr10	119305960	2	chr10:119764673-119765034	chr10:119764673-119765034	chr10	119764673	119765034	3	458713	chr10:119305717-119306203_FANTOM;chr10:119764673-119765034;458713	2	9	0	15	5	1	0.358023	1.74385e-06	1	8.43769e-15	0.0156004	1	0	1	0
chr10:119305717-119306203_FANTOM	chr10:119305717-119306203_FANTOM	chr10	119305960	2	chr10:119765034-119766258	chr10:119765034-119766258	chr10	119765034	119766258	3	459074	chr10:119305717-119306203_FANTOM;chr10:119765034-119766258;459074	3	14	5	30	6	2	0.161218	7.21645e-15	0.0345466	0	0.00288625	0.33309	0	1	0
chr10:119305717-119306203_FANTOM	chr10:119305717-119306203_FANTOM	chr10	119305960	2	chr10:119767741-119768149	chr10:119767741-119768149	chr10	119767741	119768149	3	461781	chr10:119305717-119306203_FANTOM;chr10:119767741-119768149;461781	5	6	2	13	4	0	0.0125096	0.00266245	0.412954	2.91347e-11	0.0605491	1	1	0	0
chr10:119305717-119306203_FANTOM	chr10:119305717-119306203_FANTOM	chr10	119305960	2	chr10:119768149-119770867	chr10:119768149-119770867	chr10	119768149	119770867	3	462189	chr10:119305717-119306203_FANTOM;chr10:119768149-119770867;462189	5	9	0	21	7	1	0.0124675	1.86432e-06	1	0	0.000366938	1	1	1	0
chr10:119305717-119306203_FANTOM	chr10:119305717-119306203_FANTOM	chr10	119305960	2	chr10:119774371-119776058	chr10:119774371-119776058	chr10	119774371	119776058	3	468411	chr10:119305717-119306203_FANTOM;chr10:119774371-119776058;468411	4	9	5	35	5	3	0.0531481	1.61756e-06	0.0344528	0	0.015191	0.134767	0	1	0
chr10:119305717-119306203_FANTOM	chr10:119305717-119306203_FANTOM	chr10	119305960	2	chr10:119776058-119776556	chr10:119776058-119776556	chr10	119776058	119776556	3	470098	chr10:119305717-119306203_FANTOM;chr10:119776058-119776556;470098	2	7	6	21	8	9	0.35777	0.000303401	0.009262	0	3.25064e-05	1.42104e-07	0	1	1
chr10:119305717-119306203_FANTOM	chr10:119305717-119306203_FANTOM	chr10	119305960	2	chr10:119776556-119777558	chr10:119776556-119777558	chr10	119776556	119777558	3	470596	chr10:119305717-119306203_FANTOM;chr10:119776556-119777558;470596	2	7	7	14	6	4	0.35777	0.000303401	0.00193671	5.36682e-13	0.00276195	0.0376907	0	1	0
chr10:119305717-119306203_FANTOM	chr10:119305717-119306203_FANTOM	chr10	119305960	2	chr10:119779287-119780903	chr10:119779287-119780903	chr10	119779287	119780903	3	473327	chr10:119305717-119306203_FANTOM;chr10:119779287-119780903;473327	1	5	5	25	7	4	1	0.0141787	0.034066	0	0.000355551	0.0376613	0	1	0
chr10:119305717-119306203_FANTOM	chr10:119305717-119306203_FANTOM	chr10	119305960	2	chr10:119781526-119782206	chr10:119781526-119782206	chr10	119781526	119782206	3	475566	chr10:119305717-119306203_FANTOM;chr10:119781526-119782206;475566	2	9	5	15	5	2	0.356834	1.54031e-06	0.0338907	6.43929e-15	0.0150623	0.331141	0	1	0
chr10:119305717-119306203_FANTOM	chr10:119305717-119306203_FANTOM	chr10	119305960	2	chr10:119785710-119786600	chr10:119785710-119786600	chr10	119785710	119786600	3	479750	chr10:119305717-119306203_FANTOM;chr10:119785710-119786600;479750	2	5	0	14	7	0	0.356583	0.0135942	1	4.65072e-13	0.000352059	1	0	1	0
chr10:119305717-119306203_FANTOM	chr10:119305717-119306203_FANTOM	chr10	119305960	2	chr10:119787416-119787934	chr10:119787416-119787934	chr10	119787416	119787934	3	481456	chr10:119305717-119306203_FANTOM;chr10:119787416-119787934;481456	1	5	3	6	6	1	1	0.013519	0.223454	0.00515638	0.00269046	1	0	1	0
chr10:119305717-119306203_FANTOM	chr10:119305717-119306203_FANTOM	chr10	119305960	2	chr10:119788132-119789503	chr10:119788132-119789503	chr10	119788132	119789503	3	482172	chr10:119305717-119306203_FANTOM;chr10:119788132-119789503;482172	1	8	2	6	5	3	1	2.34181e-05	0.410918	0.00514013	0.014896	0.132918	0	1	0
chr10:119305717-119306203_FANTOM	chr10:119305717-119306203_FANTOM	chr10	119305960	2	chr10:119789503-119789869	chr10:119789503-119789869	chr10	119789503	119789869	3	483543	chr10:119305717-119306203_FANTOM;chr10:119789503-119789869;483543	2	7	5	20	10	4	0.356284	0.000276033	0.0334232	0	8.29243e-08	0.037	0	1	0
chr10:119305717-119306203_FANTOM	chr10:119305717-119306203_FANTOM	chr10	119305960	2	chr10:119789869-119790828	chr10:119789869-119790828	chr10	119789869	119790828	3	483909	chr10:119305717-119306203_FANTOM;chr10:119789869-119790828;483909	3	6	5	24	7	3	0.159409	0.00229722	0.0334232	0	0.000338617	0.132787	0	1	0
chr10:119305717-119306203_FANTOM	chr10:119305717-119306203_FANTOM	chr10	119305960	2	chr10:119791204-119792094	chr10:119791204-119792094	chr10	119791204	119792094	3	485244	chr10:119305717-119306203_FANTOM;chr10:119791204-119792094;485244	3	6	5	10	5	2	0.159522	0.00226496	0.0333591	5.68413e-07	0.014758	0.329835	0	1	0
chr10:119305717-119306203_FANTOM	chr10:119305717-119306203_FANTOM	chr10	119305960	2	chr10:119792094-119792852	chr10:119792094-119792852	chr10	119792094	119792852	3	486134	chr10:119305717-119306203_FANTOM;chr10:119792094-119792852;486134	2	5	4	12	7	2	0.356249	0.0133708	0.097009	8.96038e-10	0.000334779	0.329959	0	1	0
chr10:119305717-119306203_FANTOM	chr10:119305717-119306203_FANTOM	chr10	119305960	2	chr10:119792852-119794579	chr10:119792852-119794579	chr10	119792852	119794579	3	486892	chr10:119305717-119306203_FANTOM;chr10:119792852-119794579;486892	1	11	5	36	9	4	1	1.46076e-09	0.0332485	0	1.86134e-06	0.0369838	0	1	0
chr10:119305717-119306203_FANTOM	chr10:119305717-119306203_FANTOM	chr10	119305960	2	chr10:119794971-119795500	chr10:119794971-119795500	chr10	119794971	119795500	3	489011	chr10:119305717-119306203_FANTOM;chr10:119794971-119795500;489011	8	8	8	24	9	1	1.69922e-05	2.3469e-05	0.000285793	0	1.84635e-06	1	1	1	0
chr10:119305717-119306203_FANTOM	chr10:119305717-119306203_FANTOM	chr10	119305960	2	chr10:119801165-119802456	chr10:119801165-119802456	chr10	119801165	119802456	3	495205	chr10:119305717-119306203_FANTOM;chr10:119801165-119802456;495205	7	8	7	25	9	3	0.000227872	2.03918e-05	0.00186299	0	1.80136e-06	0.132383	1	1	0
chr10:119305717-119306203_FANTOM	chr10:119305717-119306203_FANTOM	chr10	119305960	2	chr10:119802456-119803787	chr10:119802456-119803787	chr10	119802456	119803787	3	496496	chr10:119305717-119306203_FANTOM;chr10:119802456-119803787;496496	9	13	6	42	6	1	9.69131e-07	2.16493e-13	0.00903651	0	0.00258783	1	1	1	0
chr10:119305717-119306203_FANTOM	chr10:119305717-119306203_FANTOM	chr10	119305960	2	chr10:119998542-119999146	chr10:119998542-119999146	chr10	119998542	119999146	3	692582	chr10:119305717-119306203_FANTOM;chr10:119998542-119999146;692582	5	8	4	13	4	3	0.0101026	0.0160008	0.0905789	2.13229e-12	0.0506223	0.125127	1	0	0
chr10:119305717-119306203_FANTOM	chr10:119305717-119306203_FANTOM	chr10	119305960	2	chr10:120000036-120000829	chr10:120000036-120000829	chr10	120000036	120000829	3	694076	chr10:119305717-119306203_FANTOM;chr10:120000036-120000829;694076	6	8	3	11	6	5	0.00149048	0.0159993	0.214401	5.05199e-09	0.00181728	0.00579257	1	1	0
chr10:119305717-119306203_FANTOM	chr10:119305717-119306203_FANTOM	chr10	119305960	2	chr10:120000829-120002114	chr10:120000829-120002114	chr10	120000829	120002114	3	694869	chr10:119305717-119306203_FANTOM;chr10:120000829-120002114;694869	2	8	6	19	5	7	0.346892	0.0159993	0.00751185	0	0.0114591	4.83251e-05	0	1	1
chr10:119305717-119306203_FANTOM	chr10:119305717-119306203_FANTOM	chr10	119305960	2	chr10:120004960-120006272	chr10:120004960-120006272	chr10	120004960	120006272	3	699000	chr10:119305717-119306203_FANTOM;chr10:120004960-120006272;699000	5	2	2	9	3	1	0.0100534	0.407749	0.403428	2.81997e-06	0.157213	1	1	0	0
chr10:119311834-119312129_FANTOM	chr10:119311834-119312129_FANTOM	chr10	119311981	2	chr10:119255679-119257865	chr10:119255679-119257865	chr10	119255679	119257865	3	-56302	chr10:119311834-119312129_FANTOM;chr10:119255679-119257865;-56302	9	10	4	14	0	5	0.000310004	0.421678	0.236451	0.000105237	1	0.0427013	1	0	0
chr10:119311834-119312129_FANTOM	chr10:119311834-119312129_FANTOM	chr10	119311981	2	chr10:119277265-119278753	chr10:119277265-119278753	chr10	119277265	119278753	3	-34716	chr10:119311834-119312129_FANTOM;chr10:119277265-119278753;-34716	7	6	4	16	6	3	0.0154895	0.0853552	0.316749	0.000752464	0.0834643	0.314014	1	0	0
chr10:119311834-119312129_FANTOM	chr10:119311834-119312129_FANTOM	chr10	119311981	2	chr10:119293043-119295366	chr10:119293043-119295366	chr10	119293043	119295366	3	-18938	chr10:119311834-119312129_FANTOM;chr10:119293043-119295366;-18938	15	13	8	44	5	7	4.62385e-06	0.00860784	0.116108	5.68752e-10	0.277722	0.043853	1	0	0
chr10:119311834-119312129_FANTOM	chr10:119311834-119312129_FANTOM	chr10	119311981	2	chr10:119314148-119314988	chr10:119314148-119314988	chr10	119314148	119314988	3	2167	chr10:119311834-119312129_FANTOM;chr10:119314148-119314988;2167	16	35	7	80	17	20	0.00770764	0.00382917	0.375379	0.00234775	0.0622851	0.000157985	1	0	0
chr10:119311834-119312129_FANTOM	chr10:119311834-119312129_FANTOM	chr10	119311981	2	chr10:119316870-119318018	chr10:119316870-119318018	chr10	119316870	119318018	3	4889	chr10:119311834-119312129_FANTOM;chr10:119316870-119318018;4889	8	34	16	59	16	29	0.151794	0.000558954	0.0379218	0.00714595	0.0580761	1.36127e-09	0	0	1
chr10:119311834-119312129_FANTOM	chr10:119311834-119312129_FANTOM	chr10	119311981	2	chr10:119352931-119353945	chr10:119352931-119353945	chr10	119352931	119353945	3	40950	chr10:119311834-119312129_FANTOM;chr10:119352931-119353945;40950	2	8	2	5	7	1	0.481739	0.0200746	0.546438	0.285662	0.0299418	1	0	1	0
chr10:119311834-119312129_FANTOM	chr10:119311834-119312129_FANTOM	chr10	119311981	2	chr10:119412200-119413021	chr10:119412200-119413021	chr10	119412200	119413021	3	100219	chr10:119311834-119312129_FANTOM;chr10:119412200-119413021;100219	5	3	2	15	3	3	0.0359177	0.235483	0.483147	7.24944e-08	0.259012	0.193485	1	0	0
chr10:119311834-119312129_FANTOM	chr10:119311834-119312129_FANTOM	chr10	119311981	2	chr10:119414524-119416758	chr10:119414524-119416758	chr10	119414524	119416758	3	102543	chr10:119311834-119312129_FANTOM;chr10:119414524-119416758;102543	6	3	0	8	1	1	0.00984683	0.24338	1	0.0080976	1	1	1	0	0
chr10:119311834-119312129_FANTOM	chr10:119311834-119312129_FANTOM	chr10	119311981	2	chr10:119418140-119419344	chr10:119418140-119419344	chr10	119418140	119419344	3	106159	chr10:119311834-119312129_FANTOM;chr10:119418140-119419344;106159	3	5	1	16	5	1	0.223536	0.0417627	1	1.95741e-09	0.0442575	1	0	1	0
chr10:119311834-119312129_FANTOM	chr10:119311834-119312129_FANTOM	chr10	119311981	2	chr10:119422597-119425039	chr10:119422597-119425039	chr10	119422597	119425039	3	110616	chr10:119311834-119312129_FANTOM;chr10:119422597-119425039;110616	1	9	8	41	9	8	1	0.000111111	0.00257926	0	0.000111357	0.000130406	0	1	1
chr10:119311834-119312129_FANTOM	chr10:119311834-119312129_FANTOM	chr10	119311981	2	chr10:119427166-119427880	chr10:119427166-119427880	chr10	119427166	119427880	3	115185	chr10:119311834-119312129_FANTOM;chr10:119427166-119427880;115185	5	2	3	7	0	0	0.0349059	0.427431	0.30354	0.0162293	1	1	1	0	0
chr10:119311834-119312129_FANTOM	chr10:119311834-119312129_FANTOM	chr10	119311981	2	chr10:119464695-119465256	chr10:119464695-119465256	chr10	119464695	119465256	3	152714	chr10:119311834-119312129_FANTOM;chr10:119464695-119465256;152714	4	1	12	4	0	5	0.0879129	1	1.36196e-06	0.162171	1	0.0173004	0	0	1
chr10:119311834-119312129_FANTOM	chr10:119311834-119312129_FANTOM	chr10	119311981	2	chr10:119467009-119468883	chr10:119467009-119468883	chr10	119467009	119468883	3	155028	chr10:119311834-119312129_FANTOM;chr10:119467009-119468883;155028	8	3	1	7	5	5	0.00017313	0.241157	1	0.00930306	0.0350425	0.0171572	1	0	0
chr10:119311834-119312129_FANTOM	chr10:119311834-119312129_FANTOM	chr10	119311981	2	chr10:119474952-119476851	chr10:119474952-119476851	chr10	119474952	119476851	3	162971	chr10:119311834-119312129_FANTOM;chr10:119474952-119476851;162971	7	1	1	7	5	3	0.00117757	1	1	0.00858595	0.0338491	0.177202	1	0	0
chr10:119311834-119312129_FANTOM	chr10:119311834-119312129_FANTOM	chr10	119311981	2	chr10:119477349-119478367	chr10:119477349-119478367	chr10	119477349	119478367	3	165368	chr10:119311834-119312129_FANTOM;chr10:119477349-119478367;165368	6	3	1	17	2	5	0.00632622	0.238	1	1.36102e-12	0.412885	0.0162758	1	0	0
chr10:119311834-119312129_FANTOM	chr10:119311834-119312129_FANTOM	chr10	119311981	2	chr10:119478367-119478988	chr10:119478367-119478988	chr10	119478367	119478988	3	166386	chr10:119311834-119312129_FANTOM;chr10:119478367-119478988;166386	4	8	6	15	5	4	0.0843489	0.000486777	0.0242765	6.00407e-10	0.0332852	0.062352	0	1	0
chr10:119311834-119312129_FANTOM	chr10:119311834-119312129_FANTOM	chr10	119311981	2	chr10:119481530-119482349	chr10:119481530-119482349	chr10	119481530	119482349	3	169549	chr10:119311834-119312129_FANTOM;chr10:119481530-119482349;169549	6	2	1	10	3	1	0.00611777	0.420911	1	7.30785e-05	0.2228	1	1	0	0
chr10:119311834-119312129_FANTOM	chr10:119311834-119312129_FANTOM	chr10	119311981	2	chr10:119499541-119500472	chr10:119499541-119500472	chr10	119499541	119500472	3	187560	chr10:119311834-119312129_FANTOM;chr10:119499541-119500472;187560	4	5	5	7	5	2	0.0792028	0.0360181	0.0604585	0.00657642	0.0300958	0.365458	0	1	0
chr10:119311834-119312129_FANTOM	chr10:119311834-119312129_FANTOM	chr10	119311981	2	chr10:119502003-119503023	chr10:119502003-119503023	chr10	119502003	119503023	3	190022	chr10:119311834-119312129_FANTOM;chr10:119502003-119503023;190022	6	10	3	8	1	2	0.00531805	4.18977e-06	0.272572	0.0015146	1	0.364815	1	0	0
chr10:119311834-119312129_FANTOM	chr10:119311834-119312129_FANTOM	chr10	119311981	2	chr10:119516328-119517641	chr10:119516328-119517641	chr10	119516328	119517641	3	204347	chr10:119311834-119312129_FANTOM;chr10:119516328-119517641;204347	6	5	0	10	3	4	0.004908	0.0325608	1	3.36608e-05	0.211259	0.0555571	1	0	0
chr10:119311834-119312129_FANTOM	chr10:119311834-119312129_FANTOM	chr10	119311981	2	chr10:119519676-119520547	chr10:119519676-119520547	chr10	119519676	119520547	3	207695	chr10:119311834-119312129_FANTOM;chr10:119519676-119520547;207695	2	5	1	3	6	3	0.388112	0.0322312	1	0.267637	0.00672211	0.164083	0	1	0
chr10:119311834-119312129_FANTOM	chr10:119311834-119312129_FANTOM	chr10	119311981	2	chr10:119520547-119521011	chr10:119520547-119521011	chr10	119520547	119521011	3	208566	chr10:119311834-119312129_FANTOM;chr10:119520547-119521011;208566	6	5	3	9	3	9	0.00475528	0.0322828	0.265661	0.000213403	0.210258	1.23716e-06	1	0	0
chr10:119311834-119312129_FANTOM	chr10:119311834-119312129_FANTOM	chr10	119311981	2	chr10:119532617-119533618	chr10:119532617-119533618	chr10	119532617	119533618	3	220636	chr10:119311834-119312129_FANTOM;chr10:119532617-119533618;220636	6	5	1	1	7	0	0.00452434	0.0300689	1	1	0.0011448	1	0	1	0
chr10:119311834-119312129_FANTOM	chr10:119311834-119312129_FANTOM	chr10	119311981	2	chr10:119563863-119565462	chr10:119563863-119565462	chr10	119563863	119565462	3	251882	chr10:119311834-119312129_FANTOM;chr10:119563863-119565462;251882	5	0	7	3	0	5	0.0196616	1	0.00411197	0.253079	1	0.0116034	0	0	1
chr10:119311834-119312129_FANTOM	chr10:119311834-119312129_FANTOM	chr10	119311981	2	chr10:119577188-119577813	chr10:119577188-119577813	chr10	119577188	119577813	3	265207	chr10:119311834-119312129_FANTOM;chr10:119577188-119577813;265207	1	5	4	1	5	0	1	0.0304672	0.122079	1	0.0232927	1	0	1	0
chr10:119311834-119312129_FANTOM	chr10:119311834-119312129_FANTOM	chr10	119311981	2	chr10:119579214-119580953	chr10:119579214-119580953	chr10	119579214	119580953	3	267233	chr10:119311834-119312129_FANTOM;chr10:119579214-119580953;267233	7	3	1	13	0	4	0.000559098	0.215713	1	4.61971e-09	1	0.0493951	1	0	0
chr10:119311834-119312129_FANTOM	chr10:119311834-119312129_FANTOM	chr10	119311981	2	chr10:119617716-119618379	chr10:119617716-119618379	chr10	119617716	119618379	3	305735	chr10:119311834-119312129_FANTOM;chr10:119617716-119618379;305735	0	6	0	1	7	0	1	0.00679277	1	1	0.000692949	1	0	1	0
chr10:119311834-119312129_FANTOM	chr10:119311834-119312129_FANTOM	chr10	119311981	2	chr10:119626027-119627562	chr10:119626027-119627562	chr10	119626027	119627562	3	314046	chr10:119311834-119312129_FANTOM;chr10:119626027-119627562;314046	1	9	7	2	2	5	1	1.64232e-05	0.00327152	0.4201	0.384116	0.0103502	0	0	1
chr10:119311834-119312129_FANTOM	chr10:119311834-119312129_FANTOM	chr10	119311981	2	chr10:119637706-119638517	chr10:119637706-119638517	chr10	119637706	119638517	3	325725	chr10:119311834-119312129_FANTOM;chr10:119637706-119638517;325725	5	5	1	13	4	2	0.016161	0.0258045	1	9.77141e-10	0.070648	0.347414	1	0	0
chr10:119311834-119312129_FANTOM	chr10:119311834-119312129_FANTOM	chr10	119311981	2	chr10:119655151-119656624	chr10:119655151-119656624	chr10	119655151	119656624	3	343170	chr10:119311834-119312129_FANTOM;chr10:119655151-119656624;343170	5	3	1	8	2	0	0.0154692	0.191612	1	0.000292901	0.378868	1	1	0	0
chr10:119311834-119312129_FANTOM	chr10:119311834-119312129_FANTOM	chr10	119311981	2	chr10:119669703-119670320	chr10:119669703-119670320	chr10	119669703	119670320	3	357722	chr10:119311834-119312129_FANTOM;chr10:119669703-119670320;357722	1	5	0	0	5	0	1	0.0185417	1	1	0.0177686	1	0	1	0
chr10:119311834-119312129_FANTOM	chr10:119311834-119312129_FANTOM	chr10	119311981	2	chr10:119688261-119688991	chr10:119688261-119688991	chr10	119688261	119688991	3	376280	chr10:119311834-119312129_FANTOM;chr10:119688261-119688991;376280	5	2	3	5	7	0	0.0142574	0.372896	0.235321	0.0301157	0.000449779	1	1	0	0
chr10:119311834-119312129_FANTOM	chr10:119311834-119312129_FANTOM	chr10	119311981	2	chr10:119707946-119708503	chr10:119707946-119708503	chr10	119707946	119708503	3	395965	chr10:119311834-119312129_FANTOM;chr10:119707946-119708503;395965	1	9	5	4	7	1	1	2.2248e-06	0.0372734	0.0879985	0.000418447	1	0	1	0
chr10:119311834-119312129_FANTOM	chr10:119311834-119312129_FANTOM	chr10	119311981	2	chr10:119718888-119719384	chr10:119718888-119719384	chr10	119718888	119719384	3	406907	chr10:119311834-119312129_FANTOM;chr10:119718888-119719384;406907	1	5	1	3	5	1	1	0.0158994	1	0.20922	0.0161422	1	0	1	0
chr10:119311834-119312129_FANTOM	chr10:119311834-119312129_FANTOM	chr10	119311981	2	chr10:119722914-119724409	chr10:119722914-119724409	chr10	119722914	119724409	3	410933	chr10:119311834-119312129_FANTOM;chr10:119722914-119724409;410933	3	6	3	5	7	2	0.165251	0.00282019	0.230155	0.0270004	0.000400214	0.336565	0	1	0
chr10:119311834-119312129_FANTOM	chr10:119311834-119312129_FANTOM	chr10	119311981	2	chr10:119724583-119726596	chr10:119724583-119726596	chr10	119724583	119726596	3	412602	chr10:119311834-119312129_FANTOM;chr10:119724583-119726596;412602	3	4	13	9	0	6	0.164888	0.0598752	9.24688e-10	1.54479e-05	1	0.00105016	0	0	1
chr10:119311834-119312129_FANTOM	chr10:119311834-119312129_FANTOM	chr10	119311981	2	chr10:119727859-119730346	chr10:119727859-119730346	chr10	119727859	119730346	3	415878	chr10:119311834-119312129_FANTOM;chr10:119727859-119730346;415878	7	14	4	17	6	1	0.000269468	9.10383e-15	0.10262	0	0.00293039	1	1	1	0
chr10:119311834-119312129_FANTOM	chr10:119311834-119312129_FANTOM	chr10	119311981	2	chr10:119736061-119737265	chr10:119736061-119737265	chr10	119736061	119737265	3	424080	chr10:119311834-119312129_FANTOM;chr10:119736061-119737265;424080	5	11	1	7	2	1	0.0130192	3.23273e-09	1	0.00106618	0.370145	1	1	0	0
chr10:119311834-119312129_FANTOM	chr10:119311834-119312129_FANTOM	chr10	119311981	2	chr10:119746261-119746670	chr10:119746261-119746670	chr10	119746261	119746670	3	434280	chr10:119311834-119312129_FANTOM;chr10:119746261-119746670;434280	0	5	1	6	5	4	1	0.0155663	1	0.00593099	0.0156878	0.0388815	0	1	0
chr10:119311834-119312129_FANTOM	chr10:119311834-119312129_FANTOM	chr10	119311981	2	chr10:119748513-119749629	chr10:119748513-119749629	chr10	119748513	119749629	3	436532	chr10:119311834-119312129_FANTOM;chr10:119748513-119749629;436532	4	5	2	5	6	0	0.0537873	0.0156039	0.414604	0.0252144	0.00289859	1	0	1	0
chr10:119311834-119312129_FANTOM	chr10:119311834-119312129_FANTOM	chr10	119311981	2	chr10:119749629-119750370	chr10:119749629-119750370	chr10	119749629	119750370	3	437648	chr10:119311834-119312129_FANTOM;chr10:119749629-119750370;437648	5	5	3	3	8	1	0.0127578	0.0153523	0.22796	0.20378	3.52693e-05	1	0	1	0
chr10:119311834-119312129_FANTOM	chr10:119311834-119312129_FANTOM	chr10	119311981	2	chr10:119751133-119751433	chr10:119751133-119751433	chr10	119751133	119751433	3	439152	chr10:119311834-119312129_FANTOM;chr10:119751133-119751433;439152	0	7	2	6	5	1	1	0.000346033	0.41471	0.00578616	0.0155898	1	0	1	0
chr10:119311834-119312129_FANTOM	chr10:119311834-119312129_FANTOM	chr10	119311981	2	chr10:119751849-119752279	chr10:119751849-119752279	chr10	119751849	119752279	3	439868	chr10:119311834-119312129_FANTOM;chr10:119751849-119752279;439868	1	5	2	2	9	2	1	0.0149811	0.41471	0.395581	2.28263e-06	0.333687	0	1	0
chr10:119311834-119312129_FANTOM	chr10:119311834-119312129_FANTOM	chr10	119311981	2	chr10:119754231-119754743	chr10:119754231-119754743	chr10	119754231	119754743	3	442250	chr10:119311834-119312129_FANTOM;chr10:119754231-119754743;442250	3	12	2	7	6	3	0.161776	6.06005e-11	0.414673	0.000976056	0.00291058	0.136402	0	1	0
chr10:119311834-119312129_FANTOM	chr10:119311834-119312129_FANTOM	chr10	119311981	2	chr10:119762081-119762793	chr10:119762081-119762793	chr10	119762081	119762793	3	450100	chr10:119311834-119312129_FANTOM;chr10:119762081-119762793;450100	5	16	4	20	9	4	0.0123592	0	0.0998486	0	2.27479e-06	0.0388407	1	1	0
chr10:119311834-119312129_FANTOM	chr10:119311834-119312129_FANTOM	chr10	119311981	2	chr10:119762793-119763353	chr10:119762793-119763353	chr10	119762793	119763353	3	450812	chr10:119311834-119312129_FANTOM;chr10:119762793-119763353;450812	7	16	2	10	9	5	0.00023272	0	0.41356	7.39715e-07	2.27479e-06	0.00751582	1	1	0
chr10:119311834-119312129_FANTOM	chr10:119311834-119312129_FANTOM	chr10	119311981	2	chr10:119763353-119764673	chr10:119763353-119764673	chr10	119763353	119764673	3	451372	chr10:119311834-119312129_FANTOM;chr10:119763353-119764673;451372	4	10	2	6	7	1	0.052763	8.52112e-08	0.413395	0.00549344	0.000373819	1	0	1	0
chr10:119311834-119312129_FANTOM	chr10:119311834-119312129_FANTOM	chr10	119311981	2	chr10:119764673-119766258	chr10:119764673-119766258	chr10	119764673	119766258	3	452692	chr10:119311834-119312129_FANTOM;chr10:119764673-119766258;452692	0	5	8	18	6	1	1	0.0148336	0.000321635	0	0.00285583	1	0	1	0
chr10:119311834-119312129_FANTOM	chr10:119311834-119312129_FANTOM	chr10	119311981	2	chr10:119765034-119766258	chr10:119765034-119766258	chr10	119765034	119766258	3	453053	chr10:119311834-119312129_FANTOM;chr10:119765034-119766258;453053	0	9	3	21	5	2	1	1.81522e-06	0.226212	0	0.0155235	0.333913	0	1	0
chr10:119311834-119312129_FANTOM	chr10:119311834-119312129_FANTOM	chr10	119311981	2	chr10:119766258-119768149	chr10:119766258-119768149	chr10	119766258	119768149	3	454277	chr10:119311834-119312129_FANTOM;chr10:119766258-119768149;454277	1	5	0	15	6	5	1	0.0144494	1	9.10383e-15	0.00284937	0.00755899	0	1	0
chr10:119311834-119312129_FANTOM	chr10:119311834-119312129_FANTOM	chr10	119311981	2	chr10:119767741-119768149	chr10:119767741-119768149	chr10	119767741	119768149	3	455760	chr10:119311834-119312129_FANTOM;chr10:119767741-119768149;455760	2	10	1	22	10	2	0.357875	7.60005e-08	1	0	1.02065e-07	0.333596	0	1	0
chr10:119311834-119312129_FANTOM	chr10:119311834-119312129_FANTOM	chr10	119311981	2	chr10:119768149-119770867	chr10:119768149-119770867	chr10	119768149	119770867	3	456168	chr10:119311834-119312129_FANTOM;chr10:119768149-119770867;456168	2	17	2	18	6	1	0.357913	0	0.413087	0	0.00286097	1	0	1	0
chr10:119311834-119312129_FANTOM	chr10:119311834-119312129_FANTOM	chr10	119311981	2	chr10:119774371-119776058	chr10:119774371-119776058	chr10	119774371	119776058	3	462390	chr10:119311834-119312129_FANTOM;chr10:119774371-119776058;462390	6	16	2	21	7	7	0.00206065	0	0.413056	0	0.000366938	7.98379e-05	1	1	0
chr10:119311834-119312129_FANTOM	chr10:119311834-119312129_FANTOM	chr10	119311981	2	chr10:119776058-119777558	chr10:119776058-119777558	chr10	119776058	119777558	3	464077	chr10:119311834-119312129_FANTOM;chr10:119776058-119777558;464077	3	8	2	23	5	9	0.161185	2.86642e-05	0.413006	0	0.0153722	1.53837e-07	0	1	0
chr10:119311834-119312129_FANTOM	chr10:119311834-119312129_FANTOM	chr10	119311981	2	chr10:119777593-119777729	chr10:119777593-119777729	chr10	119777593	119777729	3	465612	chr10:119311834-119312129_FANTOM;chr10:119777593-119777729;465612	0	9	3	9	6	6	1	1.69163e-06	0.225804	9.92556e-06	0.00278961	0.000928257	0	1	0
chr10:119311834-119312129_FANTOM	chr10:119311834-119312129_FANTOM	chr10	119311981	2	chr10:119779287-119780903	chr10:119779287-119780903	chr10	119779287	119780903	3	467306	chr10:119311834-119312129_FANTOM;chr10:119779287-119780903;467306	3	6	9	18	4	6	0.161281	0.00251379	3.92207e-05	0	0.0599143	0.000926406	0	0	1
chr10:119311834-119312129_FANTOM	chr10:119311834-119312129_FANTOM	chr10	119311981	2	chr10:119780903-119781513	chr10:119780903-119781513	chr10	119780903	119781513	3	468922	chr10:119311834-119312129_FANTOM;chr10:119780903-119781513;468922	2	5	3	5	7	0	0.358084	0.0141322	0.225529	0.0235389	0.000357109	1	0	1	0
chr10:119311834-119312129_FANTOM	chr10:119311834-119312129_FANTOM	chr10	119311981	2	chr10:119781526-119783149	chr10:119781526-119783149	chr10	119781526	119783149	3	469545	chr10:119311834-119312129_FANTOM;chr10:119781526-119783149;469545	4	11	2	5	7	0	0.0530112	1.99265e-09	0.412509	0.0235407	0.000355825	1	0	1	0
chr10:119311834-119312129_FANTOM	chr10:119311834-119312129_FANTOM	chr10	119311981	2	chr10:119784147-119785320	chr10:119784147-119785320	chr10	119784147	119785320	3	472166	chr10:119311834-119312129_FANTOM;chr10:119784147-119785320;472166	2	15	9	7	7	0	0.357396	0	3.78777e-05	0.000876973	0.000356131	1	0	1	0
chr10:119311834-119312129_FANTOM	chr10:119311834-119312129_FANTOM	chr10	119311981	2	chr10:119785320-119785710	chr10:119785320-119785710	chr10	119785320	119785710	3	473339	chr10:119311834-119312129_FANTOM;chr10:119785320-119785710;473339	0	11	6	8	9	2	1	2.0098e-09	0.00918586	0.000107024	2.06639e-06	0.33136	0	1	0
chr10:119311834-119312129_FANTOM	chr10:119311834-119312129_FANTOM	chr10	119311981	2	chr10:119785710-119786600	chr10:119785710-119786600	chr10	119785710	119786600	3	473729	chr10:119311834-119312129_FANTOM;chr10:119785710-119786600;473729	3	9	4	6	8	3	0.16046	1.6355e-06	0.0984862	0.00524187	3.23572e-05	0.134076	0	1	0
chr10:119311834-119312129_FANTOM	chr10:119311834-119312129_FANTOM	chr10	119311981	2	chr10:119789869-119790828	chr10:119789869-119790828	chr10	119789869	119790828	3	477888	chr10:119311834-119312129_FANTOM;chr10:119789869-119790828;477888	5	7	4	19	2	3	0.0122145	0.000288484	0.0978423	0	0.367885	0.133323	1	0	0
chr10:119311834-119312129_FANTOM	chr10:119311834-119312129_FANTOM	chr10	119311981	2	chr10:119791204-119792852	chr10:119791204-119792852	chr10	119791204	119792852	3	479223	chr10:119311834-119312129_FANTOM;chr10:119791204-119792852;479223	5	10	2	12	5	1	0.0121772	5.71778e-08	0.411091	1.0087e-09	0.01509	1	1	1	0
chr10:119311834-119312129_FANTOM	chr10:119311834-119312129_FANTOM	chr10	119311981	2	chr10:119793510-119794579	chr10:119793510-119794579	chr10	119793510	119794579	3	481529	chr10:119311834-119312129_FANTOM;chr10:119793510-119794579;481529	0	11	0	16	19	5	1	1.54981e-09	1	0	0	0.00699482	0	1	0
chr10:119311834-119312129_FANTOM	chr10:119311834-119312129_FANTOM	chr10	119311981	2	chr10:119801165-119802456	chr10:119801165-119802456	chr10	119801165	119802456	3	489184	chr10:119311834-119312129_FANTOM;chr10:119801165-119802456;489184	3	13	6	37	10	3	0.158963	3.81917e-13	0.0088459	0	8.01079e-08	0.132304	0	1	0
chr10:119311834-119312129_FANTOM	chr10:119311834-119312129_FANTOM	chr10	119311981	2	chr10:119802456-119803787	chr10:119802456-119803787	chr10	119802456	119803787	3	490475	chr10:119311834-119312129_FANTOM;chr10:119802456-119803787;490475	3	14	2	38	12	2	0.159179	3.33067e-15	0.410283	0	5.00631e-11	0.329425	0	1	0
chr10:119311834-119312129_FANTOM	chr10:119311834-119312129_FANTOM	chr10	119311981	2	chr10:119812496-119813269	chr10:119812496-119813269	chr10	119812496	119813269	3	500515	chr10:119311834-119312129_FANTOM;chr10:119812496-119813269;500515	8	5	3	5	5	2	1.74182e-05	0.0121014	0.223503	0.022121	0.0144187	0.342047	1	1	0
chr10:119311834-119312129_FANTOM	chr10:119311834-119312129_FANTOM	chr10	119311981	2	chr10:119822783-119824001	chr10:119822783-119824001	chr10	119822783	119824001	3	510802	chr10:119311834-119312129_FANTOM;chr10:119822783-119824001;510802	0	6	1	8	7	2	1	0.0018936	1	8.69769e-05	0.000315185	0.352876	0	1	0
chr10:119311834-119312129_FANTOM	chr10:119311834-119312129_FANTOM	chr10	119311981	2	chr10:119865350-119866821	chr10:119865350-119866821	chr10	119865350	119866821	3	553369	chr10:119311834-119312129_FANTOM;chr10:119865350-119866821;553369	5	7	3	7	2	5	0.0116043	0.000157659	0.220184	0.000638277	0.362966	0.0160609	1	0	0
chr10:119311834-119312129_FANTOM	chr10:119311834-119312129_FANTOM	chr10	119311981	2	chr10:119914464-119916275	chr10:119914464-119916275	chr10	119914464	119916275	3	602483	chr10:119311834-119312129_FANTOM;chr10:119914464-119916275;602483	5	0	0	5	1	1	0.0110363	1	1	0.0185862	1	1	1	0	0
chr10:119311834-119312129_FANTOM	chr10:119311834-119312129_FANTOM	chr10	119311981	2	chr10:119982083-119983246	chr10:119982083-119983246	chr10	119982083	119983246	3	670102	chr10:119311834-119312129_FANTOM;chr10:119982083-119983246;670102	5	1	2	9	2	3	0.0101994	1	0.404796	3.33665e-06	0.355356	0.126298	1	0	0
chr10:119311834-119312129_FANTOM	chr10:119311834-119312129_FANTOM	chr10	119311981	2	chr10:119993294-119995755	chr10:119993294-119995755	chr10	119993294	119995755	3	681313	chr10:119311834-119312129_FANTOM;chr10:119993294-119995755;681313	8	12	20	9	5	3	1.10365e-05	0.000242461	0	3.18144e-06	0.0116213	0.125757	1	1	0
chr10:119311834-119312129_FANTOM	chr10:119311834-119312129_FANTOM	chr10	119311981	2	chr10:119995816-119996652	chr10:119995816-119996652	chr10	119995816	119996652	3	683835	chr10:119311834-119312129_FANTOM;chr10:119995816-119996652;683835	6	3	3	6	6	3	0.00151967	0.314436	0.216038	0.00328388	0.00185069	0.125739	1	0	0
chr10:119311834-119312129_FANTOM	chr10:119311834-119312129_FANTOM	chr10	119311981	2	chr10:119996795-119997346	chr10:119996795-119997346	chr10	119996795	119997346	3	684814	chr10:119311834-119312129_FANTOM;chr10:119996795-119997346;684814	6	4	0	5	5	1	0.00153432	0.207065	1	0.0170608	0.0115692	1	1	0	0
chr10:119311834-119312129_FANTOM	chr10:119311834-119312129_FANTOM	chr10	119311981	2	chr10:119997346-119998481	chr10:119997346-119998481	chr10	119997346	119998481	3	685365	chr10:119311834-119312129_FANTOM;chr10:119997346-119998481;685365	8	5	9	6	2	0	1.09435e-05	0.124992	2.53537e-05	0.00327738	0.354646	1	1	0	0
chr10:119311834-119312129_FANTOM	chr10:119311834-119312129_FANTOM	chr10	119311981	2	chr10:119998542-119999146	chr10:119998542-119999146	chr10	119998542	119999146	3	686561	chr10:119311834-119312129_FANTOM;chr10:119998542-119999146;686561	0	10	10	4	7	4	1	0.00240972	2.0959e-06	0.0641458	0.000204208	0.0332336	0	1	0
chr10:119311834-119312129_FANTOM	chr10:119311834-119312129_FANTOM	chr10	119311981	2	chr10:120000036-120000829	chr10:120000036-120000829	chr10	120000036	120000829	3	688055	chr10:119311834-119312129_FANTOM;chr10:120000036-120000829;688055	2	10	5	19	11	6	0.347564	0.0024223	0.0300626	0	6.60549e-10	0.000659667	0	1	1
chr10:119311834-119312129_FANTOM	chr10:119311834-119312129_FANTOM	chr10	119311981	2	chr10:120002114-120003029	chr10:120002114-120003029	chr10	120002114	120003029	3	690133	chr10:119311834-119312129_FANTOM;chr10:120002114-120003029;690133	3	8	0	8	8	3	0.150163	0.0159256	1	4.38244e-05	1.55551e-05	0.124985	0	1	0
chr10:119311834-119312129_FANTOM	chr10:119311834-119312129_FANTOM	chr10	119311981	2	chr10:120004960-120006272	chr10:120004960-120006272	chr10	120004960	120006272	3	692979	chr10:119311834-119312129_FANTOM;chr10:120004960-120006272;692979	9	12	8	6	4	5	4.89633e-07	0.000254537	0.000213057	0.00321255	0.0506223	0.00580616	1	0	1
chr10:119311834-119312129_FANTOM	chr10:119311834-119312129_FANTOM	chr10	119311981	2	chr10:120007714-120008541	chr10:120007714-120008541	chr10	120007714	120008541	3	695733	chr10:119311834-119312129_FANTOM;chr10:120007714-120008541;695733	2	2	8	1	5	5	0.346819	0.441202	0.00021188	1	0.0114646	0.00578919	0	0	1
chr10:119311834-119312129_FANTOM	chr10:119311834-119312129_FANTOM	chr10	119311981	2	chr10:120017549-120018532	chr10:120017549-120018532	chr10	120017549	120018532	3	705568	chr10:119311834-119312129_FANTOM;chr10:120017549-120018532;705568	2	7	4	2	10	5	0.345933	0.000140326	0.0900061	0.371695	2.71177e-08	0.00573145	0	1	0
chr10:119311834-119312129_FANTOM	chr10:119311834-119312129_FANTOM	chr10	119311981	2	chr10:120018532-120019229	chr10:120018532-120019229	chr10	120018532	120019229	3	706551	chr10:119311834-119312129_FANTOM;chr10:120018532-120019229;706551	4	8	0	6	5	1	0.0457438	9.19558e-06	1	0.0030758	0.0115124	1	0	1	0
chr10:119311834-119312129_FANTOM	chr10:119311834-119312129_FANTOM	chr10	119311981	2	chr10:120048184-120049282	chr10:120048184-120049282	chr10	120048184	120049282	3	736203	chr10:119311834-119312129_FANTOM;chr10:120048184-120049282;736203	5	0	0	5	6	0	0.00983591	1	1	0.0158373	0.00183502	1	1	0	0
chr10:119311834-119312129_FANTOM	chr10:119311834-119312129_FANTOM	chr10	119311981	2	chr10:120188256-120189086	chr10:120188256-120189086	chr10	120188256	120189086	3	876275	chr10:119311834-119312129_FANTOM;chr10:120188256-120189086;876275	0	6	0	5	5	1	1	0.00172413	1	0.0142753	0.0112702	1	0	1	0
chr10:119732963-119733321_LUHMES	chr10:119732963-119733321_LUHMES	chr10	119733142	2	chr10:119314148-119314988	chr10:119314148-119314988	chr10	119314148	119314988	3	-418994	chr10:119732963-119733321_LUHMES;chr10:119314148-119314988;-418994	2	0	5	2	2	7	0.360683	1	0.0362829	0.398222	0.370363	8.82488e-05	0	0	1
chr10:119732963-119733321_LUHMES	chr10:119732963-119733321_LUHMES	chr10	119733142	2	chr10:119463272-119464346	chr10:119463272-119464346	chr10	119463272	119464346	3	-269870	chr10:119732963-119733321_LUHMES;chr10:119463272-119464346;-269870	5	2	2	5	3	2	0.018733	0.404292	0.433342	0.0446724	0.197201	0.351609	1	0	0
chr10:121014213-121015176_LUHMES	chr10:121014213-121015176_LUHMES	chr10	121014694	2	chr10:121204878-121206849	chr10:121204878-121206849	chr10	121204878	121206849	3	190184	chr10:121014213-121015176_LUHMES;chr10:121204878-121206849;190184	5	1	5	6	1	1	0.0236156	1	0.0597838	0.0218503	1	1	1	0	0
chr10:121153244-121153752_FANTOM,chr10:121154195-121154697_FANTOM,chr10:121154797-121155146_FANTOM	chr10:121153244-121153752_FANTOM,chr10:121154195-121154697_FANTOM,chr10:121154797-121155146_FANTOM	chr10	121154195	2	chr10:121044469-121046349	chr10:121044469-121046349	chr10	121044469	121046349	3	-109726	chr10:121153244-121153752_FANTOM,chr10:121154195-121154697_FANTOM,chr10:121154797-121155146_FANTOM;chr10:121044469-121046349;-109726	6	0	4	8	3	4	0.011346	1	0.177114	0.00598591	0.251122	0.0765763	1	0	0
chr10:121161203-121161864_FANTOM	chr10:121161203-121161864_FANTOM	chr10	121161533	2	chr10:120996899-120997574	chr10:120996899-120997574	chr10	120996899	120997574	3	-164634	chr10:121161203-121161864_FANTOM;chr10:120996899-120997574;-164634	4	6	2	4	6	2	0.084935	0.0118241	0.456448	0.155376	0.00892646	0.372279	0	1	0
chr10:121161203-121161864_FANTOM	chr10:121161203-121161864_FANTOM	chr10	121161533	2	chr10:121010214-121011765	chr10:121010214-121011765	chr10	121010214	121011765	3	-151319	chr10:121161203-121161864_FANTOM;chr10:121010214-121011765;-151319	2	6	16	6	4	6	0.402828	0.0128218	3.58991e-11	0.0298338	0.101633	0.00336004	0	0	1
chr10:121161203-121161864_FANTOM	chr10:121161203-121161864_FANTOM	chr10	121161533	2	chr10:121041582-121043205	chr10:121041582-121043205	chr10	121041582	121043205	3	-119951	chr10:121161203-121161864_FANTOM;chr10:121041582-121043205;-119951	6	10	8	12	1	0	0.00902295	4.41534e-06	0.00499426	4.97886e-06	1	1	1	0	0
chr10:121161203-121161864_FANTOM	chr10:121161203-121161864_FANTOM	chr10	121161533	2	chr10:121044469-121046349	chr10:121044469-121046349	chr10	121044469	121046349	3	-117064	chr10:121161203-121161864_FANTOM;chr10:121044469-121046349;-117064	4	6	4	10	6	2	0.103816	0.0116241	0.17382	0.000317679	0.0131452	0.390716	0	1	0
chr10:121161203-121161864_FANTOM	chr10:121161203-121161864_FANTOM	chr10	121161533	2	chr10:121056791-121057427	chr10:121056791-121057427	chr10	121056791	121057427	3	-104742	chr10:121161203-121161864_FANTOM;chr10:121056791-121057427;-104742	6	6	6	8	0	4	0.0107187	0.00991316	0.0345198	0.00562947	1	0.0720815	1	0	0
chr10:121161203-121161864_FANTOM	chr10:121161203-121161864_FANTOM	chr10	121161533	2	chr10:121065113-121066052	chr10:121065113-121066052	chr10	121065113	121066052	3	-96420	chr10:121161203-121161864_FANTOM;chr10:121065113-121066052;-96420	2	6	10	4	8	4	0.417845	0.0202708	0.000263617	0.209522	0.000841321	0.0713639	0	1	0
chr10:121161203-121161864_FANTOM	chr10:121161203-121161864_FANTOM	chr10	121161533	2	chr10:121077210-121077659	chr10:121077210-121077659	chr10	121077210	121077659	3	-84323	chr10:121161203-121161864_FANTOM;chr10:121077210-121077659;-84323	4	6	6	6	6	0	0.120096	0.0265995	0.0529605	0.0756757	0.0212822	1	0	1	0
chr10:121161203-121161864_FANTOM	chr10:121161203-121161864_FANTOM	chr10	121161533	2	chr10:121078895-121079978	chr10:121078895-121079978	chr10	121078895	121079978	3	-82638	chr10:121161203-121161864_FANTOM;chr10:121078895-121079978;-82638	8	26	20	22	8	2	0.000908647	0	1.12133e-14	3.33067e-15	0.00161237	0.407699	1	1	0
chr10:121161203-121161864_FANTOM	chr10:121161203-121161864_FANTOM	chr10	121161533	2	chr10:121081555-121083580	chr10:121081555-121083580	chr10	121081555	121083580	3	-79978	chr10:121161203-121161864_FANTOM;chr10:121081555-121083580;-79978	4	6	4	10	10	0	0.131558	0.0261579	0.200071	0.00183978	3.38674e-05	1	0	1	0
chr10:121161203-121161864_FANTOM	chr10:121161203-121161864_FANTOM	chr10	121161533	2	chr10:121084092-121087325	chr10:121084092-121087325	chr10	121084092	121087325	3	-77441	chr10:121161203-121161864_FANTOM;chr10:121084092-121087325;-77441	2	6	8	6	6	4	0.437656	0.013688	0.00897537	0.0792903	0.0197723	0.101756	0	1	0
chr10:121161203-121161864_FANTOM	chr10:121161203-121161864_FANTOM	chr10	121161533	2	chr10:121090244-121091153	chr10:121090244-121091153	chr10	121090244	121091153	3	-71289	chr10:121161203-121161864_FANTOM;chr10:121090244-121091153;-71289	2	6	2	2	6	4	0.443931	0.0222507	0.50627	0.534589	0.027873	0.0966235	0	1	0
chr10:121161203-121161864_FANTOM	chr10:121161203-121161864_FANTOM	chr10	121161533	2	chr10:121092219-121092936	chr10:121092219-121092936	chr10	121092219	121092936	3	-69314	chr10:121161203-121161864_FANTOM;chr10:121092219-121092936;-69314	8	6	4	10	6	2	0.00127718	0.0165076	0.22013	0.00321933	0.0290306	0.425892	1	1	0
chr10:121161203-121161864_FANTOM	chr10:121161203-121161864_FANTOM	chr10	121161533	2	chr10:121095112-121095304	chr10:121095112-121095304	chr10	121095112	121095304	3	-66421	chr10:121161203-121161864_FANTOM;chr10:121095112-121095304;-66421	4	4	8	8	0	8	0.124829	0.157655	0.00944149	0.0241626	1	0.000465074	0	0	1
chr10:121161203-121161864_FANTOM	chr10:121161203-121161864_FANTOM	chr10	121161533	2	chr10:121107885-121109254	chr10:121107885-121109254	chr10	121107885	121109254	3	-53648	chr10:121161203-121161864_FANTOM;chr10:121107885-121109254;-53648	4	8	4	12	6	4	0.149496	0.00358933	0.25417	0.00155704	0.0437708	0.130078	0	1	0
chr10:121161203-121161864_FANTOM	chr10:121161203-121161864_FANTOM	chr10	121161533	2	chr10:121121248-121122283	chr10:121121248-121122283	chr10	121121248	121122283	3	-40285	chr10:121161203-121161864_FANTOM;chr10:121121248-121122283;-40285	10	6	0	10	14	6	0.000262432	0.0903834	1	0.0286374	2.45096e-06	0.0250217	1	0	0
chr10:121161203-121161864_FANTOM	chr10:121161203-121161864_FANTOM	chr10	121161533	2	chr10:121134656-121135828	chr10:121134656-121135828	chr10	121134656	121135828	3	-26877	chr10:121161203-121161864_FANTOM;chr10:121134656-121135828;-26877	2	12	12	26	10	2	0.516303	0.00388617	0.00383246	3.32322e-06	0.00706109	0.498717	0	1	0
chr10:121161203-121161864_FANTOM	chr10:121161203-121161864_FANTOM	chr10	121161533	2	chr10:121138340-121139739	chr10:121138340-121139739	chr10	121138340	121139739	3	-23193	chr10:121161203-121161864_FANTOM;chr10:121138340-121139739;-23193	2	10	14	22	10	6	0.52032	0.0313618	0.00125241	0.000438313	0.0128775	0.0638553	0	1	0
chr10:121161203-121161864_FANTOM	chr10:121161203-121161864_FANTOM	chr10	121161533	2	chr10:121138897-121139739	chr10:121138897-121139739	chr10	121138897	121139739	3	-22636	chr10:121161203-121161864_FANTOM;chr10:121138897-121139739;-22636	6	6	10	22	8	8	0.0808733	0.210042	0.0287933	0.000561764	0.050125	0.0132406	0	0	1
chr10:121161203-121161864_FANTOM	chr10:121161203-121161864_FANTOM	chr10	121161533	2	chr10:121143764-121144662	chr10:121143764-121144662	chr10	121143764	121144662	3	-17769	chr10:121161203-121161864_FANTOM;chr10:121143764-121144662;-17769	8	6	8	22	14	4	0.0272929	0.284018	0.1225	0.00567521	0.00174742	0.277183	1	0	0
chr10:121161203-121161864_FANTOM	chr10:121161203-121161864_FANTOM	chr10	121161533	2	chr10:121158382-121158755	chr10:121158382-121158755	chr10	121158382	121158755	3	-3151	chr10:121161203-121161864_FANTOM;chr10:121158382-121158755;-3151	16	50	26	108	22	20	0.00430756	8.53566e-07	0.000520706	3.42833e-06	0.0107977	0.000129985	1	1	1
chr10:121161203-121161864_FANTOM	chr10:121161203-121161864_FANTOM	chr10	121161533	2	chr10:121165931-121166606	chr10:121165931-121166606	chr10	121165931	121166606	3	4398	chr10:121161203-121161864_FANTOM;chr10:121165931-121166606;4398	8	30	8	44	20	8	0.151794	0.00264087	0.302819	0.0500502	0.0158646	0.136658	0	1	0
chr10:121161203-121161864_FANTOM	chr10:121161203-121161864_FANTOM	chr10	121161533	2	chr10:121166606-121168446	chr10:121166606-121168446	chr10	121166606	121168446	3	5073	chr10:121161203-121161864_FANTOM;chr10:121166606-121168446;5073	16	24	10	42	12	8	0.00234608	0.0146481	0.19312	0.0361156	0.138606	0.122066	1	0	0
chr10:121161203-121161864_FANTOM	chr10:121161203-121161864_FANTOM	chr10	121161533	2	chr10:121171425-121173443	chr10:121171425-121173443	chr10	121171425	121173443	3	9892	chr10:121161203-121161864_FANTOM;chr10:121171425-121173443;9892	10	14	16	30	18	8	0.0228243	0.0748651	0.0120248	0.0188595	0.00271495	0.069722	1	0	0
chr10:121161203-121161864_FANTOM	chr10:121161203-121161864_FANTOM	chr10	121161533	2	chr10:121173443-121174234	chr10:121173443-121174234	chr10	121173443	121174234	3	11910	chr10:121161203-121161864_FANTOM;chr10:121173443-121174234;11910	14	12	2	36	8	2	0.000455161	0.0794772	0.636344	0.000703338	0.16324	0.565283	1	0	0
chr10:121161203-121161864_FANTOM	chr10:121161203-121161864_FANTOM	chr10	121161533	2	chr10:121182123-121183387	chr10:121182123-121183387	chr10	121182123	121183387	3	20590	chr10:121161203-121161864_FANTOM;chr10:121182123-121183387;20590	8	8	18	20	2	4	0.0210628	0.0878468	6.64732e-05	0.00411221	0.578444	0.251183	1	0	0
chr10:121161203-121161864_FANTOM	chr10:121161203-121161864_FANTOM	chr10	121161533	2	chr10:121204878-121206849	chr10:121204878-121206849	chr10	121204878	121206849	3	43345	chr10:121161203-121161864_FANTOM;chr10:121204878-121206849;43345	2	14	2	14	8	0	0.473932	1.74894e-06	0.537046	0.000961918	0.0113828	1	0	1	0
chr10:121169494-121169986_LUHMES	chr10:121169494-121169986_LUHMES	chr10	121169740	2	chr10:120961797-120963037	chr10:120961797-120963037	chr10	120961797	120963037	3	-207943	chr10:121169494-121169986_LUHMES;chr10:120961797-120963037;-207943	5	0	13	6	3	0	0.0219892	1	2.41081e-08	0.0192745	0.210324	1	1	0	0
chr10:121169494-121169986_LUHMES	chr10:121169494-121169986_LUHMES	chr10	121169740	2	chr10:120982814-120983577	chr10:120982814-120983577	chr10	120982814	120983577	3	-186926	chr10:121169494-121169986_LUHMES;chr10:120982814-120983577;-186926	5	7	2	3	5	0	0.0239614	0.00215867	0.449542	0.277766	0.0302521	1	0	1	0
chr10:121169494-121169986_LUHMES	chr10:121169494-121169986_LUHMES	chr10	121169740	2	chr10:121017186-121017395	chr10:121017186-121017395	chr10	121017186	121017395	3	-152554	chr10:121169494-121169986_LUHMES;chr10:121017186-121017395;-152554	3	9	5	12	5	1	0.211805	8.27707e-05	0.0698	2.13198e-06	0.0354948	1	0	1	0
chr10:121169494-121169986_LUHMES	chr10:121169494-121169986_LUHMES	chr10	121169740	2	chr10:121029295-121031864	chr10:121029295-121031864	chr10	121029295	121031864	3	-140445	chr10:121169494-121169986_LUHMES;chr10:121029295-121031864;-140445	0	4	8	9	0	5	1	0.11613	0.00252823	0.000795639	1	0.0184266	0	0	1
chr10:121169494-121169986_LUHMES	chr10:121169494-121169986_LUHMES	chr10	121169740	2	chr10:121036927-121037584	chr10:121036927-121037584	chr10	121036927	121037584	3	-132813	chr10:121169494-121169986_LUHMES;chr10:121036927-121037584;-132813	3	13	2	8	7	1	0.220356	4.78782e-09	0.467753	0.00398333	0.00268669	1	0	1	0
chr10:121169494-121169986_LUHMES	chr10:121169494-121169986_LUHMES	chr10	121169740	2	chr10:121044469-121047415	chr10:121044469-121047415	chr10	121044469	121047415	3	-125271	chr10:121169494-121169986_LUHMES;chr10:121044469-121047415;-125271	2	14	17	21	6	2	0.41279	2.18694e-10	8.74878e-12	2.22045e-16	0.012667	0.384894	0	1	0
chr10:121169494-121169986_LUHMES	chr10:121169494-121169986_LUHMES	chr10	121169740	2	chr10:121051212-121052807	chr10:121051212-121052807	chr10	121051212	121052807	3	-118528	chr10:121169494-121169986_LUHMES;chr10:121051212-121052807;-118528	4	15	2	10	6	3	0.0964742	1.51457e-12	0.473258	0.00029608	0.0121506	0.182238	0	1	0
chr10:121169494-121169986_LUHMES	chr10:121169494-121169986_LUHMES	chr10	121169740	2	chr10:121054745-121055840	chr10:121054745-121055840	chr10	121054745	121055840	3	-114995	chr10:121169494-121169986_LUHMES;chr10:121054745-121055840;-114995	7	5	7	9	2	3	0.00212339	0.0418858	0.0112517	0.00153722	0.431858	0.196739	1	0	0
chr10:121169494-121169986_LUHMES	chr10:121169494-121169986_LUHMES	chr10	121169740	2	chr10:121078895-121079978	chr10:121078895-121079978	chr10	121078895	121079978	3	-90845	chr10:121169494-121169986_LUHMES;chr10:121078895-121079978;-90845	5	18	12	27	5	6	0.0399455	3.66374e-15	1.01162e-05	0	0.0548399	0.00710589	1	0	1
chr10:121169494-121169986_LUHMES	chr10:121169494-121169986_LUHMES	chr10	121169740	2	chr10:121081555-121082171	chr10:121081555-121082171	chr10	121081555	121082171	3	-88185	chr10:121169494-121169986_LUHMES;chr10:121081555-121082171;-88185	5	4	2	9	2	0	0.0457825	0.135861	0.48154	0.00449678	0.451507	1	1	0	0
chr10:121169494-121169986_LUHMES	chr10:121169494-121169986_LUHMES	chr10	121169740	2	chr10:121095112-121096129	chr10:121095112-121096129	chr10	121095112	121096129	3	-74628	chr10:121169494-121169986_LUHMES;chr10:121095112-121096129;-74628	5	5	2	9	9	0	0.0497598	0.0671015	0.497433	0.00677211	0.000383687	1	1	0	0
chr10:121169494-121169986_LUHMES	chr10:121169494-121169986_LUHMES	chr10	121169740	2	chr10:121104974-121105477	chr10:121104974-121105477	chr10	121104974	121105477	3	-64766	chr10:121169494-121169986_LUHMES;chr10:121104974-121105477;-64766	7	9	6	11	0	3	0.00505012	0.00149479	0.0667691	0.00216675	1	0.239273	1	0	0
chr10:121169494-121169986_LUHMES	chr10:121169494-121169986_LUHMES	chr10	121169740	2	chr10:121124933-121125759	chr10:121124933-121125759	chr10	121124933	121125759	3	-44807	chr10:121169494-121169986_LUHMES;chr10:121124933-121125759;-44807	7	2	4	9	5	3	0.0125514	0.507776	0.290212	0.0420806	0.122236	0.287023	1	0	0
chr10:121169494-121169986_LUHMES	chr10:121169494-121169986_LUHMES	chr10	121169740	2	chr10:121132568-121133556	chr10:121132568-121133556	chr10	121132568	121133556	3	-37172	chr10:121169494-121169986_LUHMES;chr10:121132568-121133556;-37172	8	9	13	18	5	6	0.00483463	0.00837043	0.000276495	6.26025e-05	0.149892	0.0366585	1	0	1
chr10:121169494-121169986_LUHMES	chr10:121169494-121169986_LUHMES	chr10	121169740	2	chr10:121158382-121159822	chr10:121158382-121159822	chr10	121158382	121159822	3	-11358	chr10:121169494-121169986_LUHMES;chr10:121158382-121159822;-11358	5	24	8	40	15	6	0.241328	0.000185256	0.198741	0.000141898	0.00607652	0.143659	0	1	0
chr10:121169494-121169986_LUHMES	chr10:121169494-121169986_LUHMES	chr10	121169740	2	chr10:121165931-121166606	chr10:121165931-121166606	chr10	121165931	121166606	3	-3809	chr10:121169494-121169986_LUHMES;chr10:121165931-121166606;-3809	14	36	12	63	27	9	0.0136614	0.000603687	0.132432	0.0100132	0.00140824	0.108562	1	1	0
chr10:121169494-121169986_LUHMES	chr10:121169494-121169986_LUHMES	chr10	121169740	2	chr10:121166606-121168446	chr10:121166606-121168446	chr10	121166606	121168446	3	-3134	chr10:121169494-121169986_LUHMES;chr10:121166606-121168446;-3134	18	20	6	58	14	6	0.00115551	0.071083	0.425639	0.0185576	0.116255	0.282731	1	0	0
chr10:121169494-121169986_LUHMES	chr10:121169494-121169986_LUHMES	chr10	121169740	2	chr10:121171425-121173443	chr10:121171425-121173443	chr10	121171425	121173443	3	1685	chr10:121169494-121169986_LUHMES;chr10:121171425-121173443;1685	14	30	15	79	17	17	0.0354608	0.0143652	0.0617214	0.00867701	0.0824675	0.00264842	1	0	0
chr10:121169494-121169986_LUHMES	chr10:121169494-121169986_LUHMES	chr10	121169740	2	chr10:121173443-121174369	chr10:121173443-121174369	chr10	121173443	121174369	3	3703	chr10:121169494-121169986_LUHMES;chr10:121173443-121174369;3703	18	25	12	65	13	7	0.00115551	0.0216555	0.132432	0.00770925	0.145488	0.213432	1	0	0
chr10:121169494-121169986_LUHMES	chr10:121169494-121169986_LUHMES	chr10	121169740	2	chr10:121177597-121178216	chr10:121177597-121178216	chr10	121177597	121178216	3	7857	chr10:121169494-121169986_LUHMES;chr10:121177597-121178216;7857	16	9	8	45	14	8	0.000477087	0.304212	0.267901	0.00369163	0.0431543	0.0924436	1	0	0
chr10:121169494-121169986_LUHMES	chr10:121169494-121169986_LUHMES	chr10	121169740	2	chr10:121180153-121181896	chr10:121180153-121181896	chr10	121180153	121181896	3	10413	chr10:121169494-121169986_LUHMES;chr10:121180153-121181896;10413	11	17	18	25	8	6	0.00957294	0.0166363	0.00306128	0.0380985	0.190956	0.160021	1	0	0
chr10:121169494-121169986_LUHMES	chr10:121169494-121169986_LUHMES	chr10	121169740	2	chr10:121204878-121206849	chr10:121204878-121206849	chr10	121204878	121206849	3	35138	chr10:121169494-121169986_LUHMES;chr10:121204878-121206849;35138	12	8	2	23	7	3	5.32995e-06	0.0170339	0.556443	5.40594e-07	0.0377284	0.300874	1	1	0
chr10:121169494-121169986_LUHMES	chr10:121169494-121169986_LUHMES	chr10	121169740	2	chr10:121238359-121239036	chr10:121238359-121239036	chr10	121238359	121239036	3	68619	chr10:121169494-121169986_LUHMES;chr10:121238359-121239036;68619	7	0	0	7	2	2	0.00401993	1	1	0.0484675	0.466093	0.424388	1	0	0
chr10:122582751-122583259_LUHMES	chr10:122582751-122583259_LUHMES	chr10	122583005	2	chr10:122575786-122579067	chr10:122575786-122579067	chr10	122575786	122579067	3	-7219	chr10:122582751-122583259_LUHMES;chr10:122575786-122579067;-7219	27	29	19	80	34	26	5.79733e-10	0.000515318	0.00647351	5.11368e-08	8.38039e-08	8.19706e-10	1	1	1
chr10:123908924-123909528_LUHMES	chr10:123908924-123909528_LUHMES	chr10	123909226	2	chr10:123787947-123790459	chr10:123787947-123790459	chr10	123787947	123790459	3	-121279	chr10:123908924-123909528_LUHMES;chr10:123787947-123790459;-121279	6	6	6	8	2	4	0.00936852	0.00824619	0.0315025	0.00391597	0.4271	0.0694323	1	0	0
chr10:123908924-123909528_LUHMES	chr10:123908924-123909528_LUHMES	chr10	123909226	2	chr10:123837485-123838228	chr10:123837485-123838228	chr10	123837485	123838228	3	-71741	chr10:123908924-123909528_LUHMES;chr10:123837485-123838228;-71741	4	0	8	4	6	6	0.131128	1	0.0095515	0.269723	0.027873	0.00859143	0	0	1
chr10:123908924-123909528_LUHMES	chr10:123908924-123909528_LUHMES	chr10	123909226	2	chr10:123853576-123854338	chr10:123853576-123854338	chr10	123853576	123854338	3	-55650	chr10:123908924-123909528_LUHMES;chr10:123853576-123854338;-55650	0	4	10	6	2	6	1	0.20561	0.00185224	0.136356	0.48886	0.0153087	0	0	1
chr10:123908924-123909528_LUHMES	chr10:123908924-123909528_LUHMES	chr10	123909226	2	chr10:123857123-123857686	chr10:123857123-123857686	chr10	123857123	123857686	3	-52103	chr10:123908924-123909528_LUHMES;chr10:123857123-123857686;-52103	6	6	0	14	2	0	0.0220808	0.0514939	1	0.000204303	0.486433	1	1	0	0
chr10:123908924-123909528_LUHMES	chr10:123908924-123909528_LUHMES	chr10	123909226	2	chr10:123857707-123859299	chr10:123857707-123859299	chr10	123857707	123859299	3	-51519	chr10:123908924-123909528_LUHMES;chr10:123857707-123859299;-51519	8	0	4	10	2	0	0.00220063	1	0.261053	0.0114538	0.488113	1	1	0	0
chr10:123908924-123909528_LUHMES	chr10:123908924-123909528_LUHMES	chr10	123909226	2	chr10:123861996-123862656	chr10:123861996-123862656	chr10	123861996	123862656	3	-47230	chr10:123908924-123909528_LUHMES;chr10:123861996-123862656;-47230	4	8	4	12	14	0	0.155173	0.0117753	0.272627	0.00332771	6.21916e-07	1	0	1	0
chr10:123908924-123909528_LUHMES	chr10:123908924-123909528_LUHMES	chr10	123909226	2	chr10:123879384-123879842	chr10:123879384-123879842	chr10	123879384	123879842	3	-29842	chr10:123908924-123909528_LUHMES;chr10:123879384-123879842;-29842	8	10	0	4	8	2	0.00736538	0.00451666	1	0.452041	0.0284736	0.494591	0	1	0
chr10:123908924-123909528_LUHMES	chr10:123908924-123909528_LUHMES	chr10	123909226	2	chr10:123892818-123894253	chr10:123892818-123894253	chr10	123892818	123894253	3	-16408	chr10:123908924-123909528_LUHMES;chr10:123892818-123894253;-16408	12	2	2	18	2	4	0.000662369	0.628849	0.619018	0.0326246	0.602039	0.282	1	0	0
chr10:123908924-123909528_LUHMES	chr10:123908924-123909528_LUHMES	chr10	123909226	2	chr10:123905384-123906539	chr10:123905384-123906539	chr10	123905384	123906539	3	-3842	chr10:123908924-123909528_LUHMES;chr10:123905384-123906539;-3842	12	20	6	66	16	10	0.0369857	0.071083	0.425639	0.00674303	0.0708091	0.072969	1	0	0
chr10:123908924-123909528_LUHMES	chr10:123908924-123909528_LUHMES	chr10	123909226	2	chr10:123910352-123911849	chr10:123910352-123911849	chr10	123910352	123911849	3	1126	chr10:123908924-123909528_LUHMES;chr10:123910352-123911849;1126	14	36	14	82	14	6	0.0354608	0.00285487	0.0824421	0.00628396	0.154712	0.306196	1	0	0
chr10:123908924-123909528_LUHMES	chr10:123908924-123909528_LUHMES	chr10	123909226	2	chr10:123911849-123912748	chr10:123911849-123912748	chr10	123911849	123912748	3	2623	chr10:123908924-123909528_LUHMES;chr10:123911849-123912748;2623	10	26	26	52	12	16	0.106586	0.036133	0.000687593	0.0562059	0.192741	0.00315543	0	0	1
chr10:123908924-123909528_LUHMES	chr10:123908924-123909528_LUHMES	chr10	123909226	2	chr10:123916679-123917075	chr10:123916679-123917075	chr10	123916679	123917075	3	7453	chr10:123908924-123909528_LUHMES;chr10:123916679-123917075;7453	2	18	8	28	14	8	0.593706	0.039315	0.267901	0.0815059	0.0431543	0.0924436	0	1	0
chr10:123908924-123909528_LUHMES	chr10:123908924-123909528_LUHMES	chr10	123909226	2	chr10:123926466-123927689	chr10:123926466-123927689	chr10	123926466	123927689	3	17240	chr10:123908924-123909528_LUHMES;chr10:123926466-123927689;17240	6	20	24	46	16	0	0.106176	0.00012169	2.5763e-07	5.32879e-10	0.000283369	1	0	1	0
chr10:123908924-123909528_LUHMES	chr10:123908924-123909528_LUHMES	chr10	123909226	2	chr10:123944769-123945919	chr10:123944769-123945919	chr10	123944769	123945919	3	35543	chr10:123908924-123909528_LUHMES;chr10:123944769-123945919;35543	2	10	8	8	4	6	0.480707	0.002176	0.0371651	0.115735	0.251029	0.0304721	0	0	1
chr10:123908924-123909528_LUHMES	chr10:123908924-123909528_LUHMES	chr10	123909226	2	chr10:123982788-123985002	chr10:123982788-123985002	chr10	123982788	123985002	3	73562	chr10:123908924-123909528_LUHMES;chr10:123982788-123985002;73562	6	0	4	14	2	0	0.0201287	1	0.207784	1.06523e-05	0.461973	1	1	0	0
chr10:123908924-123909528_LUHMES	chr10:123908924-123909528_LUHMES	chr10	123909226	2	chr10:124015374-124016961	chr10:124015374-124016961	chr10	124015374	124016961	3	106148	chr10:123908924-123909528_LUHMES;chr10:124015374-124016961;106148	10	2	8	11	0	2	3.06456e-06	0.430912	0.00283043	7.44362e-05	1	0.387279	1	0	0
chr10:124246598-124247224_FANTOM	chr10:124246598-124247224_FANTOM	chr10	124246911	2	chr10:124049484-124050365	chr10:124049484-124050365	chr10	124049484	124050365	3	-197427	chr10:124246598-124247224_FANTOM;chr10:124049484-124050365;-197427	6	1	2	6	0	1	0.005099	1	0.446488	0.0206105	1	1	1	0	0
chr10:124246598-124247224_FANTOM	chr10:124246598-124247224_FANTOM	chr10	124246911	2	chr10:124252087-124254323	chr10:124252087-124254323	chr10	124252087	124254323	3	5176	chr10:124246598-124247224_FANTOM;chr10:124252087-124254323;5176	12	15	9	43	11	10	0.026265	0.138557	0.240178	0.0316187	0.174889	0.0500447	1	0	0
chr10:126359464-126359807_FANTOM,chr10:126360075-126360476_FANTOM	chr10:126359464-126359807_FANTOM,chr10:126360075-126360476_FANTOM	chr10	126359970	2	chr10:126328895-126330399	chr10:126328895-126330399	chr10	126328895	126330399	3	-31075	chr10:126359464-126359807_FANTOM,chr10:126360075-126360476_FANTOM;chr10:126328895-126330399;-31075	8	10	7	16	3	3	0.00753595	0.00413534	0.0919915	0.0018205	0.406112	0.324454	1	0	0
chr10:126359464-126359807_FANTOM,chr10:126360075-126360476_FANTOM	chr10:126359464-126359807_FANTOM,chr10:126360075-126360476_FANTOM	chr10	126359970	2	chr10:126336767-126342307	chr10:126336767-126342307	chr10	126336767	126342307	3	-23203	chr10:126359464-126359807_FANTOM,chr10:126360075-126360476_FANTOM;chr10:126336767-126342307;-23203	14	25	6	41	14	10	4.91752e-06	2.99279e-09	0.195335	3.76543e-12	0.00030281	0.00104679	1	1	0
chr10:126359464-126359807_FANTOM,chr10:126360075-126360476_FANTOM	chr10:126359464-126359807_FANTOM,chr10:126360075-126360476_FANTOM	chr10	126359970	2	chr10:126345230-126347122	chr10:126345230-126347122	chr10	126345230	126347122	3	-14740	chr10:126359464-126359807_FANTOM,chr10:126360075-126360476_FANTOM;chr10:126345230-126347122;-14740	8	36	20	39	13	9	0.0397927	1.90137e-12	0.000165152	1.06972e-05	0.00936637	0.0154323	1	1	1
chr10:126359464-126359807_FANTOM,chr10:126360075-126360476_FANTOM	chr10:126359464-126359807_FANTOM,chr10:126360075-126360476_FANTOM	chr10	126359970	2	chr10:126381989-126383974	chr10:126381989-126383974	chr10	126381989	126383974	3	22019	chr10:126359464-126359807_FANTOM,chr10:126360075-126360476_FANTOM;chr10:126381989-126383974;22019	6	18	11	30	0	12	0.0808733	4.07114e-05	0.0151917	1.20171e-06	1	9.54195e-05	0	0	1
chr10:126359464-126359807_FANTOM,chr10:126360075-126360476_FANTOM	chr10:126359464-126359807_FANTOM,chr10:126360075-126360476_FANTOM	chr10	126359970	2	chr10:126405667-126408507	chr10:126405667-126408507	chr10	126405667	126408507	3	45697	chr10:126359464-126359807_FANTOM,chr10:126360075-126360476_FANTOM;chr10:126405667-126408507;45697	8	21	5	16	10	6	0.00290182	1.76525e-14	0.179733	9.73285e-05	0.000798772	0.0241989	1	1	0
chr10:126398225-126398615_LUHMES	chr10:126398225-126398615_LUHMES	chr10	126398420	2	chr10:126330399-126331622	chr10:126330399-126331622	chr10	126330399	126331622	3	-68021	chr10:126398225-126398615_LUHMES;chr10:126330399-126331622;-68021	3	8	10	8	9	1	0.256313	0.00102651	0.00115712	0.0222195	0.000513821	1	0	1	0
chr10:126398225-126398615_LUHMES	chr10:126398225-126398615_LUHMES	chr10	126398420	2	chr10:126331622-126331780	chr10:126331622-126331780	chr10	126331622	126331780	3	-66798	chr10:126398225-126398615_LUHMES;chr10:126331622-126331780;-66798	5	0	1	8	3	0	0.0494316	1	1	0.0241626	0.297808	1	1	0	0
chr10:126398225-126398615_LUHMES	chr10:126398225-126398615_LUHMES	chr10	126398420	2	chr10:126336767-126342307	chr10:126336767-126342307	chr10	126336767	126342307	3	-61653	chr10:126398225-126398615_LUHMES;chr10:126336767-126342307;-61653	11	12	5	31	15	10	6.91048e-06	2.62964e-06	0.134753	0	4.23049e-09	1.58344e-05	1	1	0
chr10:126398225-126398615_LUHMES	chr10:126398225-126398615_LUHMES	chr10	126398420	2	chr10:126381989-126383974	chr10:126381989-126383974	chr10	126381989	126383974	3	-16431	chr10:126398225-126398615_LUHMES;chr10:126381989-126383974;-16431	15	20	30	37	8	10	1.28933e-05	0.000224912	4.40731e-10	2.39896e-06	0.101755	0.00427559	1	0	1
chr10:126398225-126398615_LUHMES	chr10:126398225-126398615_LUHMES	chr10	126398420	2	chr10:126394286-126396082	chr10:126394286-126396082	chr10	126394286	126396082	3	-4134	chr10:126398225-126398615_LUHMES;chr10:126394286-126396082;-4134	18	22	17	70	23	10	0.000638412	0.0321633	0.0266362	0.00118084	0.00493558	0.0596692	1	1	0
chr10:126398225-126398615_LUHMES	chr10:126398225-126398615_LUHMES	chr10	126398420	2	chr10:126405667-126408507	chr10:126405667-126408507	chr10	126405667	126408507	3	7247	chr10:126398225-126398615_LUHMES;chr10:126405667-126408507;7247	29	40	51	63	31	19	2.17588e-11	7.72352e-07	1.22125e-15	2.68848e-05	1.27211e-06	1.33091e-05	1	1	1
chr10:126398225-126398615_LUHMES	chr10:126398225-126398615_LUHMES	chr10	126398420	2	chr10:126410819-126412727	chr10:126410819-126412727	chr10	126410819	126412727	3	12399	chr10:126398225-126398615_LUHMES;chr10:126410819-126412727;12399	13	18	25	46	16	4	0.000697226	0.00496887	4.91146e-06	2.60336e-06	0.00233869	0.31972	1	1	0
chr10:126398225-126398615_LUHMES	chr10:126398225-126398615_LUHMES	chr10	126398420	2	chr10:126421578-126423112	chr10:126421578-126423112	chr10	126421578	126423112	3	23158	chr10:126398225-126398615_LUHMES;chr10:126421578-126423112;23158	14	8	9	13	3	6	4.91752e-06	0.0911547	0.0474561	0.0484456	0.447774	0.0638553	1	0	0
chr10:126398225-126398615_LUHMES	chr10:126398225-126398615_LUHMES	chr10	126398420	2	chr10:126425025-126426014	chr10:126425025-126426014	chr10	126425025	126426014	3	26605	chr10:126398225-126398615_LUHMES;chr10:126425025-126426014;26605	10	5	6	13	5	3	0.00151505	0.258252	0.172192	0.0302213	0.202546	0.340401	1	0	0
chr10:126616329-126616682_NETCAGE	chr10:126616329-126616682_NETCAGE	chr10	126616505	2	chr10:126611633-126612710	chr10:126611633-126612710	chr10	126611633	126612710	3	-4872	chr10:126616329-126616682_NETCAGE;chr10:126611633-126612710;-4872	5	28	37	52	19	8	0.355296	0.00531742	1.88465e-07	0.0190418	0.0225545	0.136658	0	1	0
chr10:126616329-126616682_NETCAGE	chr10:126616329-126616682_NETCAGE	chr10	126616505	2	chr10:126620572-126622542	chr10:126620572-126622542	chr10	126620572	126622542	3	4067	chr10:126616329-126616682_NETCAGE;chr10:126620572-126622542;4067	4	50	32	43	20	5	0.439663	1.38931e-07	8.79917e-06	0.055842	0.0158646	0.34373	0	1	0
chr10:126616329-126616682_NETCAGE	chr10:126616329-126616682_NETCAGE	chr10	126616505	2	chr10:126644289-126645278	chr10:126644289-126645278	chr10	126644289	126645278	3	27784	chr10:126616329-126616682_NETCAGE;chr10:126644289-126645278;27784	2	9	2	7	8	0	0.511397	0.0363464	0.580818	0.246656	0.0355817	1	0	1	0
chr10:130819868-130820337_LUHMES	chr10:130819868-130820337_LUHMES	chr10	130820102	2	chr10:130683253-130684769	chr10:130683253-130684769	chr10	130683253	130684769	3	-136849	chr10:130819868-130820337_LUHMES;chr10:130683253-130684769;-136849	5	1	1	7	0	0	0.0307891	1	1	0.0123322	1	1	1	0	0
chr10:1336083-1336245_FANTOM	chr10:1336083-1336245_FANTOM	chr10	1336164	2	chr10:1400183-1402264	chr10:1400183-1402264	chr10	1400183	1402264	3	64019	chr10:1336083-1336245_FANTOM;chr10:1400183-1402264;64019	6	3	0	17	3	2	0.0185123	0.330707	1	6.58394e-07	0.299702	0.424259	1	0	0
chr10:133651105-133652036_LUHMES	chr10:133651105-133652036_LUHMES	chr10	133651570	2	chr10:133653953-133654726	chr10:133653953-133654726	chr10	133653953	133654726	3	2383	chr10:133651105-133652036_LUHMES;chr10:133653953-133654726;2383	11	26	6	43	22	8	0.0747704	0.036133	0.434099	0.11723	0.0137656	0.161125	0	1	0
chr10:134134250-134134688_NETCAGE	chr10:134134250-134134688_NETCAGE	chr10	134134469	2	chr10:134015173-134016310	chr10:134015173-134016310	chr10	134015173	134016310	3	-119296	chr10:134134250-134134688_NETCAGE;chr10:134015173-134016310;-119296	5	3	3	7	1	0	0.0336841	0.236845	0.320729	0.0127317	1	1	1	0	0
chr10:134134250-134134688_NETCAGE	chr10:134134250-134134688_NETCAGE	chr10	134134469	2	chr10:134031218-134031733	chr10:134031218-134031733	chr10	134031218	134031733	3	-103251	chr10:134134250-134134688_NETCAGE;chr10:134031218-134031733;-103251	5	4	5	6	4	1	0.0358882	0.135956	0.0898263	0.0479028	0.117219	1	1	0	0
chr10:134134250-134134688_NETCAGE	chr10:134134250-134134688_NETCAGE	chr10	134134469	2	chr10:134033665-134036228	chr10:134033665-134036228	chr10	134033665	134036228	3	-100804	chr10:134134250-134134688_NETCAGE;chr10:134033665-134036228;-100804	14	13	7	22	7	0	2.20481e-11	7.63438e-10	0.0145553	2.22045e-16	0.00418015	1	1	1	0
chr10:134134250-134134688_NETCAGE	chr10:134134250-134134688_NETCAGE	chr10	134134469	2	chr10:134036228-134036751	chr10:134036228-134036751	chr10	134036228	134036751	3	-98241	chr10:134134250-134134688_NETCAGE;chr10:134036228-134036751;-98241	5	6	2	8	5	1	0.038912	0.0180421	0.483153	0.00734133	0.0541729	1	1	0	0
chr10:134134250-134134688_NETCAGE	chr10:134134250-134134688_NETCAGE	chr10	134134469	2	chr10:134045971-134047520	chr10:134045971-134047520	chr10	134045971	134047520	3	-88498	chr10:134134250-134134688_NETCAGE;chr10:134045971-134047520;-88498	7	3	1	10	3	0	0.0034921	0.26964	1	0.00139027	0.275141	1	1	0	0
chr10:134134250-134134688_NETCAGE	chr10:134134250-134134688_NETCAGE	chr10	134134469	2	chr10:134050570-134052558	chr10:134050570-134052558	chr10	134050570	134052558	3	-83899	chr10:134134250-134134688_NETCAGE;chr10:134050570-134052558;-83899	4	10	13	23	9	6	0.125671	4.41312e-05	3.98122e-06	1.77636e-15	0.00025873	0.00883242	0	1	1
chr10:134134250-134134688_NETCAGE	chr10:134134250-134134688_NETCAGE	chr10	134134469	2	chr10:134057357-134059436	chr10:134057357-134059436	chr10	134057357	134059436	3	-77112	chr10:134134250-134134688_NETCAGE;chr10:134057357-134059436;-77112	4	11	5	12	9	4	0.124723	9.73418e-07	0.118532	0.000151174	0.000222922	0.101756	0	1	0
chr10:134134250-134134688_NETCAGE	chr10:134134250-134134688_NETCAGE	chr10	134134469	2	chr10:134065115-134065609	chr10:134065115-134065609	chr10	134065115	134065609	3	-69354	chr10:134134250-134134688_NETCAGE;chr10:134065115-134065609;-69354	6	1	8	10	2	0	0.0199623	1	0.00960582	0.00321933	0.467102	1	1	0	0
chr10:134134250-134134688_NETCAGE	chr10:134134250-134134688_NETCAGE	chr10	134134469	2	chr10:134096768-134099401	chr10:134096768-134099401	chr10	134096768	134099401	3	-37701	chr10:134134250-134134688_NETCAGE;chr10:134096768-134099401;-37701	6	8	1	13	3	3	0.041085	0.0206897	1	0.00526903	0.380902	0.31339	1	0	0
chr10:134134250-134134688_NETCAGE	chr10:134134250-134134688_NETCAGE	chr10	134134469	2	chr10:134122582-134123764	chr10:134122582-134123764	chr10	134122582	134123764	3	-11887	chr10:134134250-134134688_NETCAGE;chr10:134122582-134123764;-11887	8	8	15	29	5	8	0.0577845	0.244663	0.0125425	0.00755754	0.37182	0.0466516	0	0	1
chr10:134134250-134134688_NETCAGE	chr10:134134250-134134688_NETCAGE	chr10	134134469	2	chr10:134127870-134128307	chr10:134127870-134128307	chr10	134127870	134128307	3	-6599	chr10:134134250-134134688_NETCAGE;chr10:134127870-134128307;-6599	10	17	15	41	19	7	0.0454727	0.0623889	0.0371178	0.0191244	0.00869847	0.160679	1	0	0
chr10:134134250-134134688_NETCAGE	chr10:134134250-134134688_NETCAGE	chr10	134134469	2	chr10:134154575-134156587	chr10:134154575-134156587	chr10	134154575	134156587	3	20106	chr10:134134250-134134688_NETCAGE;chr10:134154575-134156587;20106	11	6	16	8	9	8	0.000999045	0.205179	0.000463672	0.270186	0.0335589	0.0163371	0	0	1
chr10:134134250-134134688_NETCAGE	chr10:134134250-134134688_NETCAGE	chr10	134134469	2	chr10:134168898-134171002	chr10:134168898-134171002	chr10	134168898	134171002	3	34429	chr10:134134250-134134688_NETCAGE;chr10:134168898-134171002;34429	7	3	2	11	8	5	0.0154895	0.390119	0.561027	0.0261312	0.0174275	0.0874071	1	0	0
chr10:134134250-134134688_NETCAGE	chr10:134134250-134134688_NETCAGE	chr10	134134469	2	chr10:134171002-134173008	chr10:134171002-134173008	chr10	134171002	134173008	3	36533	chr10:134134250-134134688_NETCAGE;chr10:134171002-134173008;36533	7	2	2	11	10	0	0.0115553	0.535059	0.554022	0.0209008	0.00146701	1	1	0	0
chr10:134134250-134134688_NETCAGE	chr10:134134250-134134688_NETCAGE	chr10	134134469	2	chr10:134222231-134226072	chr10:134222231-134226072	chr10	134222231	134226072	3	87762	chr10:134134250-134134688_NETCAGE;chr10:134222231-134226072;87762	5	9	9	17	4	7	0.0434891	0.000247592	0.00122499	8.46024e-09	0.141008	0.00132432	1	0	1
chr10:134211323-134211834_NETCAGE,p1@PWWP2B,p@chr10:134210589..134210633,-	chr10:134211323-134211834_NETCAGE,p1@PWWP2B,p@chr10:134210589..134210633,-	chr10	134211211	2	chr10:133988430-133989049	chr10:133988430-133989049	chr10	133988430	133989049	3	-222781	chr10:134211323-134211834_NETCAGE,p1@PWWP2B,p@chr10:134210589..134210633,-;chr10:133988430-133989049;-222781	8	2	2	6	0	0	8.07836e-05	0.403456	0.440888	0.0175179	1	1	1	0	0
chr10:134211323-134211834_NETCAGE,p1@PWWP2B,p@chr10:134210589..134210633,-	chr10:134211323-134211834_NETCAGE,p1@PWWP2B,p@chr10:134210589..134210633,-	chr10	134211211	2	chr10:134033665-134036228	chr10:134033665-134036228	chr10	134033665	134036228	3	-177546	chr10:134211323-134211834_NETCAGE,p1@PWWP2B,p@chr10:134210589..134210633,-;chr10:134033665-134036228;-177546	12	18	10	26	10	4	1.70932e-09	0	5.18929e-05	0	2.40246e-06	0.0601796	1	1	0
chr10:134211323-134211834_NETCAGE,p1@PWWP2B,p@chr10:134210589..134210633,-	chr10:134211323-134211834_NETCAGE,p1@PWWP2B,p@chr10:134210589..134210633,-	chr10	134211211	2	chr10:134048777-134049261	chr10:134048777-134049261	chr10	134048777	134049261	3	-162434	chr10:134211323-134211834_NETCAGE,p1@PWWP2B,p@chr10:134210589..134210633,-;chr10:134048777-134049261;-162434	0	8	10	8	6	8	1	0.000503573	6.78335e-05	0.00224949	0.00905499	4.14037e-05	0	1	1
chr10:134211323-134211834_NETCAGE,p1@PWWP2B,p@chr10:134210589..134210633,-	chr10:134211323-134211834_NETCAGE,p1@PWWP2B,p@chr10:134210589..134210633,-	chr10	134211211	2	chr10:134050570-134052180	chr10:134050570-134052180	chr10	134050570	134052180	3	-160641	chr10:134211323-134211834_NETCAGE,p1@PWWP2B,p@chr10:134210589..134210633,-;chr10:134050570-134052180;-160641	10	14	12	14	6	6	1.26133e-06	8.85527e-11	1.09592e-06	1.25413e-08	0.00919619	0.00319765	1	1	1
chr10:134211323-134211834_NETCAGE,p1@PWWP2B,p@chr10:134210589..134210633,-	chr10:134211323-134211834_NETCAGE,p1@PWWP2B,p@chr10:134210589..134210633,-	chr10	134211211	2	chr10:134057357-134058906	chr10:134057357-134058906	chr10	134057357	134058906	3	-153854	chr10:134211323-134211834_NETCAGE,p1@PWWP2B,p@chr10:134210589..134210633,-;chr10:134057357-134058906;-153854	6	6	4	10	4	0	0.00687617	0.0126639	0.153716	0.000106337	0.101133	1	1	0	0
chr10:134211323-134211834_NETCAGE,p1@PWWP2B,p@chr10:134210589..134210633,-	chr10:134211323-134211834_NETCAGE,p1@PWWP2B,p@chr10:134210589..134210633,-	chr10	134211211	2	chr10:134168898-134171002	chr10:134168898-134171002	chr10	134168898	134171002	3	-42313	chr10:134211323-134211834_NETCAGE,p1@PWWP2B,p@chr10:134210589..134210633,-;chr10:134168898-134171002;-42313	8	8	0	10	6	2	0.00293217	0.0178826	1	0.0239786	0.0531643	0.454894	1	0	0
chr10:134211323-134211834_NETCAGE,p1@PWWP2B,p@chr10:134210589..134210633,-	chr10:134211323-134211834_NETCAGE,p1@PWWP2B,p@chr10:134210589..134210633,-	chr10	134211211	2	chr10:134198658-134200262	chr10:134198658-134200262	chr10	134198658	134200262	3	-12553	chr10:134211323-134211834_NETCAGE,p1@PWWP2B,p@chr10:134210589..134210633,-;chr10:134198658-134200262;-12553	2	8	12	22	6	8	0.561318	0.233615	0.0419722	0.0363283	0.278309	0.0439639	0	0	1
chr10:134211323-134211834_NETCAGE,p1@PWWP2B,p@chr10:134210589..134210633,-	chr10:134211323-134211834_NETCAGE,p1@PWWP2B,p@chr10:134210589..134210633,-	chr10	134211211	2	chr10:134203953-134204891	chr10:134203953-134204891	chr10	134203953	134204891	3	-7258	chr10:134211323-134211834_NETCAGE,p1@PWWP2B,p@chr10:134210589..134210633,-;chr10:134203953-134204891;-7258	12	6	12	32	4	10	0.0109515	0.461415	0.097189	0.0448352	0.517246	0.0322621	1	0	0
chr10:134211323-134211834_NETCAGE,p1@PWWP2B,p@chr10:134210589..134210633,-	chr10:134211323-134211834_NETCAGE,p1@PWWP2B,p@chr10:134210589..134210633,-	chr10	134211211	2	chr10:134205938-134206717	chr10:134205938-134206717	chr10	134205938	134206717	3	-5273	chr10:134211323-134211834_NETCAGE,p1@PWWP2B,p@chr10:134210589..134210633,-;chr10:134205938-134206717;-5273	8	24	22	54	16	2	0.146839	0.0146481	0.00259368	0.00593517	0.0452334	0.608106	0	1	0
chr10:134211323-134211834_NETCAGE,p1@PWWP2B,p@chr10:134210589..134210633,-	chr10:134211323-134211834_NETCAGE,p1@PWWP2B,p@chr10:134210589..134210633,-	chr10	134211211	2	chr10:134207202-134207874	chr10:134207202-134207874	chr10	134207202	134207874	3	-4009	chr10:134211323-134211834_NETCAGE,p1@PWWP2B,p@chr10:134210589..134210633,-;chr10:134207202-134207874;-4009	12	20	4	80	13	14	0.0283434	0.0531493	0.545064	0.000173444	0.12743	0.00653682	1	0	0
chr10:134211323-134211834_NETCAGE,p1@PWWP2B,p@chr10:134210589..134210633,-	chr10:134211323-134211834_NETCAGE,p1@PWWP2B,p@chr10:134210589..134210633,-	chr10	134211211	2	chr10:134220215-134221234	chr10:134220215-134221234	chr10	134220215	134221234	3	9004	chr10:134211323-134211834_NETCAGE,p1@PWWP2B,p@chr10:134210589..134210633,-;chr10:134220215-134221234;9004	6	12	14	22	8	12	0.184091	0.129665	0.0300865	0.0918501	0.206727	0.00465294	0	0	1
chr10:134211323-134211834_NETCAGE,p1@PWWP2B,p@chr10:134210589..134210633,-	chr10:134211323-134211834_NETCAGE,p1@PWWP2B,p@chr10:134210589..134210633,-	chr10	134211211	2	chr10:134222231-134226072	chr10:134222231-134226072	chr10	134222231	134226072	3	11020	chr10:134211323-134211834_NETCAGE,p1@PWWP2B,p@chr10:134210589..134210633,-;chr10:134222231-134226072;11020	8	58	40	86	26	8	0.0577845	0	2.62679e-13	0	4.63902e-07	0.0466516	0	1	1
chr10:134211323-134211834_NETCAGE,p1@PWWP2B,p@chr10:134210589..134210633,-	chr10:134211323-134211834_NETCAGE,p1@PWWP2B,p@chr10:134210589..134210633,-	chr10	134211211	2	chr10:134241591-134243101	chr10:134241591-134243101	chr10	134241591	134243101	3	30380	chr10:134211323-134211834_NETCAGE,p1@PWWP2B,p@chr10:134210589..134210633,-;chr10:134241591-134243101;30380	8	14	4	14	2	2	0.00724947	0.000126432	0.33542	0.00814484	0.547313	0.490671	1	0	0
chr10:134211323-134211834_NETCAGE,p1@PWWP2B,p@chr10:134210589..134210633,-	chr10:134211323-134211834_NETCAGE,p1@PWWP2B,p@chr10:134210589..134210633,-	chr10	134211211	2	chr10:134247048-134250115	chr10:134247048-134250115	chr10	134247048	134250115	3	35837	chr10:134211323-134211834_NETCAGE,p1@PWWP2B,p@chr10:134210589..134210633,-;chr10:134247048-134250115;35837	8	6	4	24	2	4	0.00389137	0.0827077	0.30846	1.51504e-07	0.526455	0.165386	1	0	0
chr10:134211323-134211834_NETCAGE,p1@PWWP2B,p@chr10:134210589..134210633,-	chr10:134211323-134211834_NETCAGE,p1@PWWP2B,p@chr10:134210589..134210633,-	chr10	134211211	2	chr10:134251374-134252482	chr10:134251374-134252482	chr10	134251374	134252482	3	40163	chr10:134211323-134211834_NETCAGE,p1@PWWP2B,p@chr10:134210589..134210633,-;chr10:134251374-134252482;40163	4	8	8	22	2	6	0.183721	0.0200746	0.0279043	1.64997e-07	0.515094	0.0250217	0	0	1
chr10:134211323-134211834_NETCAGE,p1@PWWP2B,p@chr10:134210589..134210633,-	chr10:134211323-134211834_NETCAGE,p1@PWWP2B,p@chr10:134210589..134210633,-	chr10	134211211	2	chr10:134252482-134253729	chr10:134252482-134253729	chr10	134252482	134253729	3	41271	chr10:134211323-134211834_NETCAGE,p1@PWWP2B,p@chr10:134210589..134210633,-;chr10:134252482-134253729;41271	10	2	8	12	2	4	0.000150209	0.532257	0.0264427	0.00660424	0.511513	0.160589	1	0	0
chr10:134211323-134211834_NETCAGE,p1@PWWP2B,p@chr10:134210589..134210633,-	chr10:134211323-134211834_NETCAGE,p1@PWWP2B,p@chr10:134210589..134210633,-	chr10	134211211	2	chr10:134255189-134255769	chr10:134255189-134255769	chr10	134255189	134255769	3	43978	chr10:134211323-134211834_NETCAGE,p1@PWWP2B,p@chr10:134210589..134210633,-;chr10:134255189-134255769;43978	6	6	6	14	6	4	0.0339729	0.0634584	0.100771	0.000961918	0.0657744	0.149317	1	0	0
chr10:134211323-134211834_NETCAGE,p1@PWWP2B,p@chr10:134210589..134210633,-	chr10:134211323-134211834_NETCAGE,p1@PWWP2B,p@chr10:134210589..134210633,-	chr10	134211211	2	chr10:134257083-134261047	chr10:134257083-134261047	chr10	134257083	134261047	3	45872	chr10:134211323-134211834_NETCAGE,p1@PWWP2B,p@chr10:134210589..134210633,-;chr10:134257083-134261047;45872	8	8	6	26	4	2	0.00290182	0.00829413	0.104576	3.14202e-11	0.218986	0.458974	1	0	0
chr10:134211323-134211834_NETCAGE,p1@PWWP2B,p@chr10:134210589..134210633,-	chr10:134211323-134211834_NETCAGE,p1@PWWP2B,p@chr10:134210589..134210633,-	chr10	134211211	2	chr10:134261047-134263276	chr10:134261047-134263276	chr10	134261047	134263276	3	49836	chr10:134211323-134211834_NETCAGE,p1@PWWP2B,p@chr10:134210589..134210633,-;chr10:134261047-134263276;49836	6	6	4	10	2	4	0.0326689	0.0558497	0.264891	0.0127876	0.49854	0.13633	1	0	0
chr10:134211323-134211834_NETCAGE,p1@PWWP2B,p@chr10:134210589..134210633,-	chr10:134211323-134211834_NETCAGE,p1@PWWP2B,p@chr10:134210589..134210633,-	chr10	134211211	2	chr10:134261463-134263276	chr10:134261463-134263276	chr10	134261463	134263276	3	50252	chr10:134211323-134211834_NETCAGE,p1@PWWP2B,p@chr10:134210589..134210633,-;chr10:134261463-134263276;50252	6	8	2	16	2	6	0.0267693	0.00853056	0.529658	2.29897e-05	0.492545	0.0182933	1	0	0
chr10:134211323-134211834_NETCAGE,p1@PWWP2B,p@chr10:134210589..134210633,-	chr10:134211323-134211834_NETCAGE,p1@PWWP2B,p@chr10:134210589..134210633,-	chr10	134211211	2	chr10:134266577-134267600	chr10:134266577-134267600	chr10	134266577	134267600	3	55366	chr10:134211323-134211834_NETCAGE,p1@PWWP2B,p@chr10:134210589..134210633,-;chr10:134266577-134267600;55366	6	8	4	20	4	4	0.0219123	0.0072155	0.248032	2.03764e-08	0.19328	0.123261	1	0	0
chr10:13754952-13755339_FANTOM	chr10:13754952-13755339_FANTOM	chr10	13755145	2	chr10:13714876-13715838	chr10:13714876-13715838	chr10	13714876	13715838	3	-40269	chr10:13754952-13755339_FANTOM;chr10:13714876-13715838;-40269	0	6	8	7	0	6	1	0.0903834	0.0279043	0.135635	1	0.0250217	0	0	1
chr10:13754952-13755339_FANTOM	chr10:13754952-13755339_FANTOM	chr10	13755145	2	chr10:13767166-13769414	chr10:13767166-13769414	chr10	13767166	13769414	3	12021	chr10:13754952-13755339_FANTOM;chr10:13767166-13769414;12021	8	24	13	31	10	8	0.0471617	0.000112753	0.0264717	0.00232399	0.0688906	0.0439639	1	0	1
chr10:14057086-14057314_FANTOM	chr10:14057086-14057314_FANTOM	chr10	14057200	2	chr10:14053783-14054682	chr10:14053783-14054682	chr10	14053783	14054682	3	-3417	chr10:14057086-14057314_FANTOM;chr10:14053783-14054682;-3417	12	15	9	65	19	10	0.0369857	0.180136	0.25745	0.00770925	0.0298096	0.072969	1	0	0
chr10:1417565-1417847_LUHMES	chr10:1417565-1417847_LUHMES	chr10	1417706	2	chr10:1285640-1287039	chr10:1285640-1287039	chr10	1285640	1287039	3	-132066	chr10:1417565-1417847_LUHMES;chr10:1285640-1287039;-132066	1	5	4	4	8	2	1	0.045428	0.164176	0.179131	0.000478773	0.381913	0	1	0
chr10:1417565-1417847_LUHMES	chr10:1417565-1417847_LUHMES	chr10	1417706	2	chr10:1305143-1306364	chr10:1305143-1306364	chr10	1305143	1306364	3	-112563	chr10:1417565-1417847_LUHMES;chr10:1305143-1306364;-112563	6	6	2	6	2	0	0.0102983	0.0127291	0.475361	0.0370529	0.426385	1	1	0	0
chr10:1417565-1417847_LUHMES	chr10:1417565-1417847_LUHMES	chr10	1417706	2	chr10:1361730-1362545	chr10:1361730-1362545	chr10	1361730	1362545	3	-55976	chr10:1417565-1417847_LUHMES;chr10:1361730-1362545;-55976	3	1	10	6	3	5	0.276724	1	0.00185224	0.136356	0.327474	0.0484145	0	0	1
chr10:1417565-1417847_LUHMES	chr10:1417565-1417847_LUHMES	chr10	1417706	2	chr10:1375620-1376462	chr10:1375620-1376462	chr10	1375620	1376462	3	-42086	chr10:1417565-1417847_LUHMES;chr10:1375620-1376462;-42086	7	3	0	9	2	5	0.0105015	0.38548	1	0.0442694	0.504607	0.061734	1	0	0
chr10:1417565-1417847_LUHMES	chr10:1417565-1417847_LUHMES	chr10	1417706	2	chr10:1376462-1378384	chr10:1376462-1378384	chr10	1376462	1378384	3	-41244	chr10:1417565-1417847_LUHMES;chr10:1376462-1378384;-41244	6	5	0	12	4	4	0.0329006	0.153657	1	0.00660424	0.227652	0.160589	1	0	0
chr10:1417565-1417847_LUHMES	chr10:1417565-1417847_LUHMES	chr10	1417706	2	chr10:1398673-1400183	chr10:1398673-1400183	chr10	1398673	1400183	3	-19033	chr10:1417565-1417847_LUHMES;chr10:1398673-1400183;-19033	10	12	5	18	6	5	0.00336952	0.0128784	0.318862	0.0150942	0.181972	0.154399	1	0	0
chr10:1417565-1417847_LUHMES	chr10:1417565-1417847_LUHMES	chr10	1417706	2	chr10:1400183-1402264	chr10:1400183-1402264	chr10	1400183	1402264	3	-17523	chr10:1417565-1417847_LUHMES;chr10:1400183-1402264;-17523	18	23	9	36	11	24	5.87562e-08	7.35379e-06	0.080204	1.98667e-06	0.0165593	3.73035e-14	1	1	0
chr10:1417565-1417847_LUHMES	chr10:1417565-1417847_LUHMES	chr10	1417706	2	chr10:1412300-1413211	chr10:1412300-1413211	chr10	1412300	1413211	3	-5406	chr10:1417565-1417847_LUHMES;chr10:1412300-1413211;-5406	20	21	10	61	14	16	0.000101153	0.034742	0.19312	0.00166777	0.0822991	0.00102282	1	0	0
chr10:1417565-1417847_LUHMES	chr10:1417565-1417847_LUHMES	chr10	1417706	2	chr10:1413211-1415357	chr10:1413211-1415357	chr10	1413211	1415357	3	-4495	chr10:1417565-1417847_LUHMES;chr10:1413211-1415357;-4495	29	19	11	52	15	12	8.86829e-09	0.067115	0.161468	0.0190418	0.0767953	0.0217095	1	0	0
chr10:1417565-1417847_LUHMES	chr10:1417565-1417847_LUHMES	chr10	1417706	2	chr10:1414822-1415357	chr10:1414822-1415357	chr10	1414822	1415357	3	-2884	chr10:1417565-1417847_LUHMES;chr10:1414822-1415357;-2884	20	21	21	84	36	18	0.000669409	0.0943431	0.00731635	0.00133086	2.30676e-05	0.000771402	1	0	1
chr10:1417565-1417847_LUHMES	chr10:1417565-1417847_LUHMES	chr10	1417706	2	chr10:1419795-1420380	chr10:1419795-1420380	chr10	1419795	1420380	3	2089	chr10:1417565-1417847_LUHMES;chr10:1419795-1420380;2089	25	26	10	67	9	12	1.4019e-05	0.036133	0.219844	0.0121736	0.320243	0.0314066	1	0	0
chr10:1417565-1417847_LUHMES	chr10:1417565-1417847_LUHMES	chr10	1417706	2	chr10:1438673-1440851	chr10:1438673-1440851	chr10	1438673	1440851	3	20967	chr10:1417565-1417847_LUHMES;chr10:1438673-1440851;20967	11	6	9	25	9	8	0.000999045	0.205179	0.0630913	0.000242649	0.0335589	0.0163371	1	0	0
chr10:1417565-1417847_LUHMES	chr10:1417565-1417847_LUHMES	chr10	1417706	2	chr10:1442250-1443749	chr10:1442250-1443749	chr10	1442250	1443749	3	24544	chr10:1417565-1417847_LUHMES;chr10:1442250-1443749;24544	15	15	4	34	15	13	4.58503e-07	0.000258892	0.370891	1.58781e-09	3.68593e-05	8.81371e-06	1	1	0
chr10:1417565-1417847_LUHMES	chr10:1417565-1417847_LUHMES	chr10	1417706	2	chr10:1618844-1619664	chr10:1618844-1619664	chr10	1618844	1619664	3	201138	chr10:1417565-1417847_LUHMES;chr10:1618844-1619664;201138	1	2	6	1	2	6	1	0.409187	0.019921	1	0.402818	0.00236687	0	0	1
chr10:1450524-1450941_LUHMES	chr10:1450524-1450941_LUHMES	chr10	1450732	2	chr10:1442250-1444968	chr10:1442250-1444968	chr10	1442250	1444968	3	-8482	chr10:1450524-1450941_LUHMES;chr10:1442250-1444968;-8482	15	8	11	30	9	7	0.000963758	0.328553	0.109463	0.0353294	0.179646	0.130119	1	0	0
chr10:14549247-14549550_FANTOM	chr10:14549247-14549550_FANTOM	chr10	14549398	2	chr10:15155245-15159532	chr10:15155245-15159532	chr10	15155245	15159532	3	605847	chr10:14549247-14549550_FANTOM;chr10:15155245-15159532;605847	5	0	6	9	5	10	0.011001	1	0.00845291	4.27805e-06	0.0136704	1.34934e-09	1	0	1
chr10:1595938-1596471_LUHMES	chr10:1595938-1596471_LUHMES	chr10	1596204	2	chr10:1468343-1469266	chr10:1468343-1469266	chr10	1468343	1469266	3	-127861	chr10:1595938-1596471_LUHMES;chr10:1468343-1469266;-127861	2	5	2	5	6	3	0.411837	0.0459811	0.470083	0.0922359	0.0123681	0.189675	0	1	0
chr10:1595938-1596471_LUHMES	chr10:1595938-1596471_LUHMES	chr10	1596204	2	chr10:1484425-1484873	chr10:1484425-1484873	chr10	1484425	1484873	3	-111779	chr10:1595938-1596471_LUHMES;chr10:1484425-1484873;-111779	7	1	1	6	2	3	0.00205873	1	1	0.0380141	0.434159	0.189712	1	0	0
chr10:1595938-1596471_LUHMES	chr10:1595938-1596471_LUHMES	chr10	1596204	2	chr10:1501149-1502046	chr10:1501149-1502046	chr10	1501149	1502046	3	-95055	chr10:1595938-1596471_LUHMES;chr10:1501149-1502046;-95055	3	7	0	4	6	2	0.240701	0.00698155	1	0.222549	0.0178692	0.396102	0	1	0
chr10:1595938-1596471_LUHMES	chr10:1595938-1596471_LUHMES	chr10	1596204	2	chr10:1502046-1504147	chr10:1502046-1504147	chr10	1502046	1504147	3	-94158	chr10:1595938-1596471_LUHMES;chr10:1502046-1504147;-94158	8	0	6	7	1	2	0.000511348	1	0.042018	0.0241744	1	0.398693	1	0	0
chr10:1595938-1596471_LUHMES	chr10:1595938-1596471_LUHMES	chr10	1596204	2	chr10:1527958-1528552	chr10:1527958-1528552	chr10	1527958	1528552	3	-68246	chr10:1595938-1596471_LUHMES;chr10:1527958-1528552;-68246	6	0	4	9	3	1	0.0157191	1	0.228725	0.00913861	0.293938	1	1	0	0
chr10:1595938-1596471_LUHMES	chr10:1595938-1596471_LUHMES	chr10	1596204	2	chr10:1560456-1561965	chr10:1560456-1561965	chr10	1560456	1561965	3	-35748	chr10:1595938-1596471_LUHMES;chr10:1560456-1561965;-35748	8	5	3	11	5	6	0.00389137	0.153628	0.428917	0.0266479	0.149155	0.0304721	1	0	0
chr10:1595938-1596471_LUHMES	chr10:1595938-1596471_LUHMES	chr10	1596204	2	chr10:1585161-1585650	chr10:1585161-1585650	chr10	1585161	1585650	3	-11043	chr10:1595938-1596471_LUHMES;chr10:1585161-1585650;-11043	11	7	11	23	5	4	0.00723742	0.304298	0.0744343	0.0379458	0.37182	0.326419	1	0	0
chr10:1595938-1596471_LUHMES	chr10:1595938-1596471_LUHMES	chr10	1596204	2	chr10:1588244-1590058	chr10:1588244-1590058	chr10	1588244	1590058	3	-7960	chr10:1595938-1596471_LUHMES;chr10:1588244-1590058;-7960	16	10	10	34	16	5	0.000477087	0.257585	0.168917	0.0322866	0.0193723	0.293968	1	0	0
chr10:1595938-1596471_LUHMES	chr10:1595938-1596471_LUHMES	chr10	1596204	2	chr10:1603189-1604420	chr10:1603189-1604420	chr10	1603189	1604420	3	6985	chr10:1595938-1596471_LUHMES;chr10:1603189-1604420;6985	21	25	38	67	27	18	6.49619e-06	0.00461113	7.07147e-09	6.03755e-05	0.00011106	9.12796e-05	1	1	1
chr10:1595938-1596471_LUHMES	chr10:1595938-1596471_LUHMES	chr10	1596204	2	chr10:1608204-1610080	chr10:1608204-1610080	chr10	1608204	1610080	3	12000	chr10:1595938-1596471_LUHMES;chr10:1608204-1610080;12000	14	5	6	25	7	4	0.000232322	0.431838	0.31369	0.0161715	0.208416	0.31972	1	0	0
chr10:1595938-1596471_LUHMES	chr10:1595938-1596471_LUHMES	chr10	1596204	2	chr10:1613467-1614943	chr10:1613467-1614943	chr10	1613467	1614943	3	17263	chr10:1595938-1596471_LUHMES;chr10:1613467-1614943;17263	11	11	5	20	14	6	0.00166931	0.0467283	0.330255	0.0127275	0.00174742	0.100258	1	1	0
chr10:1595938-1596471_LUHMES	chr10:1595938-1596471_LUHMES	chr10	1596204	2	chr10:1618844-1619664	chr10:1618844-1619664	chr10	1618844	1619664	3	22640	chr10:1595938-1596471_LUHMES;chr10:1618844-1619664;22640	8	2	10	18	8	1	0.0166465	0.594198	0.0287933	0.0057301	0.050125	1	1	0	0
chr10:1595938-1596471_LUHMES	chr10:1595938-1596471_LUHMES	chr10	1596204	2	chr10:1649654-1651265	chr10:1649654-1651265	chr10	1649654	1651265	3	53450	chr10:1595938-1596471_LUHMES;chr10:1649654-1651265;53450	6	5	1	9	3	2	0.0241955	0.0857334	1	0.0215639	0.327688	0.44147	1	0	0
chr10:1595938-1596471_LUHMES	chr10:1595938-1596471_LUHMES	chr10	1596204	2	chr10:1688286-1689123	chr10:1688286-1689123	chr10	1688286	1689123	3	92082	chr10:1595938-1596471_LUHMES;chr10:1688286-1689123;92082	6	4	2	8	0	1	0.0101268	0.0846145	0.489432	0.00967412	1	1	1	0	0
chr10:1705558-1706428_LUHMES	chr10:1705558-1706428_LUHMES	chr10	1705993	2	chr10:1702949-1705328	chr10:1702949-1705328	chr10	1702949	1705328	3	-3044	chr10:1705558-1706428_LUHMES;chr10:1702949-1705328;-3044	22	24	8	68	26	7	5.07e-05	0.0280594	0.309719	0.00512598	0.00219179	0.213432	1	1	0
chr10:17755362-17755412_FANTOM	chr10:17755362-17755412_FANTOM	chr10	17755387	2	chr10:17649719-17650361	chr10:17649719-17650361	chr10	17649719	17650361	3	-105668	chr10:17755362-17755412_FANTOM;chr10:17649719-17650361;-105668	8	2	0	8	2	2	0.000206726	0.439793	1	0.00612711	0.425711	0.390329	1	0	0
chr10:17755362-17755412_FANTOM	chr10:17755362-17755412_FANTOM	chr10	17755387	2	chr10:17723189-17724004	chr10:17723189-17724004	chr10	17723189	17724004	3	-32198	chr10:17755362-17755412_FANTOM;chr10:17723189-17724004;-32198	2	10	6	24	12	0	0.490026	0.00244312	0.147068	3.89734e-07	0.000365399	1	0	1	0
chr10:17755362-17755412_FANTOM	chr10:17755362-17755412_FANTOM	chr10	17755387	2	chr10:17735847-17736548	chr10:17735847-17736548	chr10	17735847	17736548	3	-19540	chr10:17755362-17755412_FANTOM;chr10:17735847-17736548;-19540	2	24	18	28	10	2	0.532905	8.30668e-08	0.000121502	7.81294e-05	0.0213251	0.526445	0	1	0
chr10:21291623-21291954_FANTOM,p@chr10:21291623..21291629,-	chr10:21291623-21291954_FANTOM,p@chr10:21291623..21291629,-	chr10	21291788	2	chr10:21288582-21290001	chr10:21288582-21290001	chr10	21288582	21290001	3	-3206	chr10:21291623-21291954_FANTOM,p@chr10:21291623..21291629,-;chr10:21288582-21290001;-3206	16	16	10	64	10	6	0.00430756	0.152579	0.210177	0.00879529	0.26038	0.282731	1	0	0
chr10:21809167-21809536_FANTOM,p@chr10:21809344..21809347,-	chr10:21809167-21809536_FANTOM,p@chr10:21809344..21809347,-	chr10	21809351	2	chr10:22033064-22034943	chr10:22033064-22034943	chr10	22033064	22034943	3	223713	chr10:21809167-21809536_FANTOM,p@chr10:21809344..21809347,-;chr10:22033064-22034943;223713	5	6	9	10	8	3	0.0210098	0.00753209	0.000182999	2.34843e-05	0.000149093	0.161458	1	1	0
chr10:21809167-21809536_FANTOM,p@chr10:21809344..21809347,-	chr10:21809167-21809536_FANTOM,p@chr10:21809344..21809347,-	chr10	21809351	2	chr10:22035875-22038509	chr10:22035875-22038509	chr10	22035875	22038509	3	226524	chr10:21809167-21809536_FANTOM,p@chr10:21809344..21809347,-;chr10:22035875-22038509;226524	2	9	7	12	5	2	0.384904	2.24756e-05	0.00475267	2.0436e-07	0.0261276	0.358084	0	1	0
chr10:21809167-21809536_FANTOM,p@chr10:21809344..21809347,-	chr10:21809167-21809536_FANTOM,p@chr10:21809344..21809347,-	chr10	21809351	2	chr10:22042226-22043521	chr10:22042226-22043521	chr10	22042226	22043521	3	232875	chr10:21809167-21809536_FANTOM,p@chr10:21809344..21809347,-;chr10:22042226-22043521;232875	2	3	6	10	3	5	0.383721	0.210985	0.0172	2.14014e-05	0.205248	0.0122257	0	0	1
chr10:2187774-2187981_LUHMES	chr10:2187774-2187981_LUHMES	chr10	2187877	2	chr10:2173221-2175928	chr10:2173221-2175928	chr10	2173221	2175928	3	-14656	chr10:2187774-2187981_LUHMES;chr10:2173221-2175928;-14656	10	4	8	26	8	2	0.00857875	0.462991	0.163855	0.00481008	0.124874	0.551703	1	0	0
chr10:2187774-2187981_LUHMES	chr10:2187774-2187981_LUHMES	chr10	2187877	2	chr10:2204171-2206045	chr10:2204171-2206045	chr10	2204171	2206045	3	16294	chr10:2187774-2187981_LUHMES;chr10:2204171-2206045;16294	8	12	14	24	22	4	0.0299916	0.0356707	0.00706683	0.00340888	6.42076e-07	0.282	1	1	0
chr10:2187774-2187981_LUHMES	chr10:2187774-2187981_LUHMES	chr10	2187877	2	chr10:2222422-2223402	chr10:2222422-2223402	chr10	2222422	2223402	3	34545	chr10:2187774-2187981_LUHMES;chr10:2222422-2223402;34545	6	6	4	10	4	0	0.0415801	0.0853552	0.316749	0.0450934	0.256478	1	1	0	0
chr10:2187774-2187981_LUHMES	chr10:2187774-2187981_LUHMES	chr10	2187877	2	chr10:2248713-2249879	chr10:2248713-2249879	chr10	2248713	2249879	3	60836	chr10:2187774-2187981_LUHMES;chr10:2248713-2249879;60836	2	0	12	2	2	6	0.455033	1	9.305e-05	0.554622	0.477451	0.012744	0	0	1
chr10:2187774-2187981_LUHMES	chr10:2187774-2187981_LUHMES	chr10	2187877	2	chr10:2258011-2260894	chr10:2258011-2260894	chr10	2258011	2260894	3	70134	chr10:2187774-2187981_LUHMES;chr10:2258011-2260894;70134	8	4	6	8	8	0	0.00104376	0.137037	0.0588464	0.0204768	0.00276978	1	1	0	0
chr10:22625135-22625573_LUHMES,chr10:22625615-22626028_FANTOM	chr10:22625135-22625573_LUHMES,chr10:22625615-22626028_FANTOM	chr10	22625581	2	chr10:22543019-22543682	chr10:22543019-22543682	chr10	22543019	22543682	3	-82562	chr10:22625135-22625573_LUHMES,chr10:22625615-22626028_FANTOM;chr10:22543019-22543682;-82562	0	6	0	8	6	0	1	0.0124776	1	0.0102181	0.0224838	1	0	1	0
chr10:22625135-22625573_LUHMES,chr10:22625615-22626028_FANTOM	chr10:22625135-22625573_LUHMES,chr10:22625615-22626028_FANTOM	chr10	22625581	2	chr10:22623013-22624054	chr10:22623013-22624054	chr10	22623013	22624054	3	-2568	chr10:22625135-22625573_LUHMES,chr10:22625615-22626028_FANTOM;chr10:22623013-22624054;-2568	16	16	18	69	12	5	0.00770764	0.202842	0.023502	0.00963769	0.192741	0.368116	1	0	0
chr10:22625135-22625573_LUHMES,chr10:22625615-22626028_FANTOM	chr10:22625135-22625573_LUHMES,chr10:22625615-22626028_FANTOM	chr10	22625581	2	chr10:22698317-22698794	chr10:22698317-22698794	chr10	22698317	22698794	3	72736	chr10:22625135-22625573_LUHMES,chr10:22625615-22626028_FANTOM;chr10:22698317-22698794;72736	0	2	8	2	0	6	1	0.458574	0.00739767	0.531098	1	0.00773704	0	0	1
chr10:22625135-22625573_LUHMES,chr10:22625615-22626028_FANTOM	chr10:22625135-22625573_LUHMES,chr10:22625615-22626028_FANTOM	chr10	22625581	2	chr10:22722751-22723696	chr10:22722751-22723696	chr10	22722751	22723696	3	97170	chr10:22625135-22625573_LUHMES,chr10:22625615-22626028_FANTOM;chr10:22722751-22723696;97170	0	6	12	15	6	0	1	0.0207312	9.29603e-06	7.84003e-08	0.0189745	1	0	1	0
chr10:22625135-22625573_LUHMES,chr10:22625615-22626028_FANTOM	chr10:22625135-22625573_LUHMES,chr10:22625615-22626028_FANTOM	chr10	22625581	2	chr10:22732335-22734667	chr10:22732335-22734667	chr10	22732335	22734667	3	106754	chr10:22625135-22625573_LUHMES,chr10:22625615-22626028_FANTOM;chr10:22732335-22734667;106754	6	2	4	8	0	2	0.00883623	0.430912	0.164555	0.00560543	1	0.387279	1	0	0
chr10:22625135-22625573_LUHMES,chr10:22625615-22626028_FANTOM	chr10:22625135-22625573_LUHMES,chr10:22625615-22626028_FANTOM	chr10	22625581	2	chr10:22867300-22868469	chr10:22867300-22868469	chr10	22867300	22868469	3	241719	chr10:22625135-22625573_LUHMES,chr10:22625615-22626028_FANTOM;chr10:22867300-22868469;241719	0	6	2	2	6	0	1	0.0072713	0.437361	0.436767	0.00579808	1	0	1	0
chr10:22725331-22726270_FANTOM,p1@LOC100289455,p3@LOC100289455	chr10:22725331-22726270_FANTOM,p1@LOC100289455,p3@LOC100289455	chr10	22725800	2	chr10:22658405-22659953	chr10:22658405-22659953	chr10	22658405	22659953	3	-67395	chr10:22725331-22726270_FANTOM,p1@LOC100289455,p3@LOC100289455;chr10:22658405-22659953;-67395	6	4	3	10	3	1	0.0207583	0.192121	0.357643	0.00326947	0.297736	1	1	0	0
chr10:22958753-22959152_LUHMES	chr10:22958753-22959152_LUHMES	chr10	22958952	2	chr10:22967193-22969661	chr10:22967193-22969661	chr10	22967193	22969661	3	8241	chr10:22958753-22959152_LUHMES;chr10:22967193-22969661;8241	13	9	6	29	9	5	0.00480714	0.277393	0.371355	0.0424291	0.179646	0.279449	1	0	0
chr10:22958753-22959152_LUHMES	chr10:22958753-22959152_LUHMES	chr10	22958952	2	chr10:22971928-22972819	chr10:22971928-22972819	chr10	22971928	22972819	3	12976	chr10:22958753-22959152_LUHMES;chr10:22971928-22972819;12976	8	19	11	38	11	12	0.0471617	0.00286287	0.0641165	0.000138534	0.0438031	0.00161801	1	1	0
chr10:24672405-24672977_NETCAGE	chr10:24672405-24672977_NETCAGE	chr10	24672691	2	chr10:24780456-24781837	chr10:24780456-24781837	chr10	24780456	24781837	3	107765	chr10:24672405-24672977_NETCAGE;chr10:24780456-24781837;107765	8	0	2	6	2	4	0.000288011	1	0.478056	0.0435533	0.434507	0.0735561	1	0	0
chr10:29919320-29919950_FANTOM,chr10:29919994-29920392_LUHMES	chr10:29919320-29919950_FANTOM,chr10:29919994-29920392_LUHMES	chr10	29919856	2	chr10:29916208-29917346	chr10:29916208-29917346	chr10	29916208	29917346	3	-3648	chr10:29919320-29919950_FANTOM,chr10:29919994-29920392_LUHMES;chr10:29916208-29917346;-3648	2	32	16	38	22	6	0.623102	0.00259665	0.041522	0.131558	0.0107977	0.282731	0	1	0
chr10:29919320-29919950_FANTOM,chr10:29919994-29920392_LUHMES	chr10:29919320-29919950_FANTOM,chr10:29919994-29920392_LUHMES	chr10	29919856	2	chr10:29932234-29933550	chr10:29932234-29933550	chr10	29932234	29933550	3	12378	chr10:29919320-29919950_FANTOM,chr10:29919994-29920392_LUHMES;chr10:29932234-29933550;12378	4	12	22	16	10	8	0.324627	0.0711347	7.24585e-05	0.134654	0.0688906	0.0439639	0	0	1
chr10:29919320-29919950_FANTOM,chr10:29919994-29920392_LUHMES	chr10:29919320-29919950_FANTOM,chr10:29919994-29920392_LUHMES	chr10	29919856	2	chr10:29938966-29940201	chr10:29938966-29940201	chr10	29938966	29940201	3	19110	chr10:29919320-29919950_FANTOM,chr10:29919994-29920392_LUHMES;chr10:29938966-29940201;19110	5	10	18	8	9	12	0.167412	0.0418852	0.000121502	0.289682	0.0402919	0.000194624	0	1	1
chr10:29919320-29919950_FANTOM,chr10:29919994-29920392_LUHMES	chr10:29919320-29919950_FANTOM,chr10:29919994-29920392_LUHMES	chr10	29919856	2	chr10:29950249-29950829	chr10:29950249-29950829	chr10	29950249	29950829	3	30393	chr10:29919320-29919950_FANTOM,chr10:29919994-29920392_LUHMES;chr10:29950249-29950829;30393	6	2	12	2	4	8	0.0513733	0.559009	0.00234569	0.622897	0.292607	0.00544655	0	0	1
chr10:29919320-29919950_FANTOM,chr10:29919994-29920392_LUHMES	chr10:29919320-29919950_FANTOM,chr10:29919994-29920392_LUHMES	chr10	29919856	2	chr10:29974986-29976193	chr10:29974986-29976193	chr10	29974986	29976193	3	55130	chr10:29919320-29919950_FANTOM,chr10:29919994-29920392_LUHMES;chr10:29974986-29976193;55130	4	8	4	6	6	2	0.142989	0.0072155	0.248032	0.136356	0.0442077	0.438147	0	1	0
chr10:29919320-29919950_FANTOM,chr10:29919994-29920392_LUHMES	chr10:29919320-29919950_FANTOM,chr10:29919994-29920392_LUHMES	chr10	29919856	2	chr10:29980547-29981403	chr10:29980547-29981403	chr10	29980547	29981403	3	60691	chr10:29919320-29919950_FANTOM,chr10:29919994-29920392_LUHMES;chr10:29980547-29981403;60691	2	8	0	8	6	0	0.455033	0.00629692	1	0.0352657	0.0329815	1	0	1	0
chr10:29919320-29919950_FANTOM,chr10:29919994-29920392_LUHMES	chr10:29919320-29919950_FANTOM,chr10:29919994-29920392_LUHMES	chr10	29919856	2	chr10:30028550-30030076	chr10:30028550-30030076	chr10	30028550	30030076	3	108694	chr10:29919320-29919950_FANTOM,chr10:29919994-29920392_LUHMES;chr10:30028550-30030076;108694	4	8	2	0	6	0	0.104936	0.00025417	0.473514	1	0.012836	1	0	1	0
chr10:31340755-31341087_LUHMES,chr10:31341607-31341974_LUHMES,chr10:31341998-31342440_LUHMES	chr10:31340755-31341087_LUHMES,chr10:31341607-31341974_LUHMES,chr10:31341998-31342440_LUHMES	chr10	31341597	2	chr10:31392344-31393610	chr10:31392344-31393610	chr10	31392344	31393610	3	50747	chr10:31340755-31341087_LUHMES,chr10:31341607-31341974_LUHMES,chr10:31341998-31342440_LUHMES;chr10:31392344-31393610;50747	0	7	2	3	7	1	1	0.0234898	0.529658	0.448748	0.0181374	1	0	1	0
chr10:31340755-31341087_LUHMES,chr10:31341607-31341974_LUHMES,chr10:31341998-31342440_LUHMES	chr10:31340755-31341087_LUHMES,chr10:31341607-31341974_LUHMES,chr10:31341998-31342440_LUHMES	chr10	31341597	2	chr10:31422421-31424036	chr10:31422421-31424036	chr10	31422421	31424036	3	80824	chr10:31340755-31341087_LUHMES,chr10:31341607-31341974_LUHMES,chr10:31341998-31342440_LUHMES;chr10:31422421-31424036;80824	5	15	4	16	4	1	0.0494635	2.11158e-10	0.193877	8.38363e-08	0.142896	1	1	0	0
chr10:31340755-31341087_LUHMES,chr10:31341607-31341974_LUHMES,chr10:31341998-31342440_LUHMES	chr10:31340755-31341087_LUHMES,chr10:31341607-31341974_LUHMES,chr10:31341998-31342440_LUHMES	chr10	31341597	2	chr10:31479591-31480487	chr10:31479591-31480487	chr10	31479591	31480487	3	137994	chr10:31340755-31341087_LUHMES,chr10:31341607-31341974_LUHMES,chr10:31341998-31342440_LUHMES;chr10:31479591-31480487;137994	0	1	6	7	1	5	1	1	0.0293288	0.0121145	1	0.0187626	0	0	1
chr10:3166192-3166625_LUHMES	chr10:3166192-3166625_LUHMES	chr10	3166408	2	chr10:3132142-3134117	chr10:3132142-3134117	chr10	3132142	3134117	3	-34266	chr10:3166192-3166625_LUHMES;chr10:3132142-3134117;-34266	8	4	3	11	3	6	0.00491082	0.260227	0.435803	0.0261312	0.385797	0.0364791	1	0	0
chr10:3166192-3166625_LUHMES	chr10:3166192-3166625_LUHMES	chr10	3166408	2	chr10:3151121-3151949	chr10:3151121-3151949	chr10	3151121	3151949	3	-15287	chr10:3166192-3166625_LUHMES;chr10:3151121-3151949;-15287	6	13	8	15	10	5	0.122309	0.0160347	0.154273	0.103095	0.0428535	0.191704	0	1	0
chr10:3166192-3166625_LUHMES	chr10:3166192-3166625_LUHMES	chr10	3166408	2	chr10:3152645-3155365	chr10:3152645-3155365	chr10	3152645	3155365	3	-13763	chr10:3166192-3166625_LUHMES;chr10:3152645-3155365;-13763	13	15	8	21	10	10	0.000840239	0.0170273	0.175783	0.0351701	0.0570768	0.00782854	1	0	0
chr10:3166192-3166625_LUHMES	chr10:3166192-3166625_LUHMES	chr10	3166408	2	chr10:3157287-3158380	chr10:3157287-3158380	chr10	3157287	3158380	3	-9121	chr10:3166192-3166625_LUHMES;chr10:3157287-3158380;-9121	12	16	22	50	10	13	0.00541713	0.0398013	0.000353598	3.92366e-05	0.113075	0.00198023	1	0	1
chr10:3166192-3166625_LUHMES	chr10:3166192-3166625_LUHMES	chr10	3166408	2	chr10:3163081-3163870	chr10:3163081-3163870	chr10	3163081	3163870	3	-3327	chr10:3166192-3166625_LUHMES;chr10:3163081-3163870;-3327	16	42	23	74	14	5	0.00430756	4.79689e-05	0.00243619	0.00213938	0.116255	0.361322	1	0	0
chr10:3166192-3166625_LUHMES	chr10:3166192-3166625_LUHMES	chr10	3166408	2	chr10:3167665-3169251	chr10:3167665-3169251	chr10	3167665	3169251	3	1257	chr10:3166192-3166625_LUHMES;chr10:3167665-3169251;1257	6	28	2	52	20	9	0.354722	0.0230276	0.666762	0.0918997	0.039128	0.129458	0	1	0
chr10:32047879-32048374_FANTOM,chr10:32048872-32049424_FANTOM,p@chr10:32048990..32049044,-	chr10:32047879-32048374_FANTOM,chr10:32048872-32049424_FANTOM,p@chr10:32048990..32049044,-	chr10	32048651	2	chr10:31071724-31072772	chr10:31071724-31072772	chr10	31071724	31072772	3	-976927	chr10:32047879-32048374_FANTOM,chr10:32048872-32049424_FANTOM,p@chr10:32048990..32049044,-;chr10:31071724-31072772;-976927	5	0	3	7	2	1	0.00897314	1	0.207284	0.000275084	0.352944	1	1	0	0
chr10:32047879-32048374_FANTOM,chr10:32048872-32049424_FANTOM,p@chr10:32048990..32049044,-	chr10:32047879-32048374_FANTOM,chr10:32048872-32049424_FANTOM,p@chr10:32048990..32049044,-	chr10	32048651	2	chr10:31906929-31907790	chr10:31906929-31907790	chr10	31906929	31907790	3	-141722	chr10:32047879-32048374_FANTOM,chr10:32048872-32049424_FANTOM,p@chr10:32048990..32049044,-;chr10:31906929-31907790;-141722	5	1	3	10	1	2	0.0299838	1	0.293655	0.000154046	1	0.378397	1	0	0
chr10:35640077-35640405_FANTOM	chr10:35640077-35640405_FANTOM	chr10	35640241	2	chr10:35723893-35725577	chr10:35723893-35725577	chr10	35723893	35725577	3	83652	chr10:35640077-35640405_FANTOM;chr10:35723893-35725577;83652	6	1	3	9	4	1	0.0163118	1	0.337749	0.00468617	0.139711	1	1	0	0
chr10:35640077-35640405_FANTOM	chr10:35640077-35640405_FANTOM	chr10	35640241	2	chr10:35737041-35741345	chr10:35737041-35741345	chr10	35737041	35741345	3	96800	chr10:35640077-35640405_FANTOM;chr10:35737041-35741345;96800	7	3	5	9	6	3	0.0020232	0.271048	0.0921696	0.00232815	0.0159675	0.189531	1	0	0
chr10:35640077-35640405_FANTOM	chr10:35640077-35640405_FANTOM	chr10	35640241	2	chr10:35848166-35849375	chr10:35848166-35849375	chr10	35848166	35849375	3	207925	chr10:35640077-35640405_FANTOM;chr10:35848166-35849375;207925	2	6	3	7	6	1	0.388112	0.00848011	0.265995	0.00535582	0.00672211	1	0	1	0
chr10:36328562-36328808_LUHMES	chr10:36328562-36328808_LUHMES	chr10	36328685	2	chr10:36225479-36225926	chr10:36225479-36225926	chr10	36225479	36225926	3	-103206	chr10:36328562-36328808_LUHMES;chr10:36225479-36225926;-103206	5	0	0	9	0	0	0.0358882	1	1	0.00183801	1	1	1	0	0
chr10:405576-405737_LUHMES	chr10:405576-405737_LUHMES	chr10	405656	2	chr10:391338-394186	chr10:391338-394186	chr10	391338	394186	3	-14318	chr10:405576-405737_LUHMES;chr10:391338-394186;-14318	8	6	4	19	9	6	0.0397927	0.301143	0.456912	0.0450369	0.0821235	0.119416	1	0	0
chr10:44185624-44185942_FANTOM	chr10:44185624-44185942_FANTOM	chr10	44185783	2	chr10:44160849-44162415	chr10:44160849-44162415	chr10	44160849	44162415	3	-24934	chr10:44185624-44185942_FANTOM;chr10:44160849-44162415;-24934	13	5	4	15	7	1	1.67725e-05	0.257897	0.370891	0.0142898	0.0763539	1	1	0	0
chr10:44185624-44185942_FANTOM	chr10:44185624-44185942_FANTOM	chr10	44185783	2	chr10:44167966-44169294	chr10:44167966-44169294	chr10	44167966	44169294	3	-17817	chr10:44185624-44185942_FANTOM;chr10:44167966-44169294;-17817	8	7	8	26	2	4	0.0272929	0.214109	0.1225	0.000885083	0.594406	0.277183	1	0	0
chr10:44185624-44185942_FANTOM	chr10:44185624-44185942_FANTOM	chr10	44185783	2	chr10:44176588-44177901	chr10:44176588-44177901	chr10	44176588	44177901	3	-9195	chr10:44185624-44185942_FANTOM;chr10:44176588-44177901;-9195	13	25	13	37	12	11	0.00238117	0.000790754	0.0454072	0.00314004	0.0544849	0.0101725	1	0	1
chr10:44185624-44185942_FANTOM	chr10:44185624-44185942_FANTOM	chr10	44185783	2	chr10:44182698-44183767	chr10:44182698-44183767	chr10	44182698	44183767	3	-3085	chr10:44185624-44185942_FANTOM;chr10:44182698-44183767;-3085	22	27	24	77	27	14	5.07e-05	0.012485	0.00148932	0.00134256	0.00140824	0.00981592	1	1	1
chr10:44185624-44185942_FANTOM	chr10:44185624-44185942_FANTOM	chr10	44185783	2	chr10:44192965-44193288	chr10:44192965-44193288	chr10	44192965	44193288	3	7182	chr10:44185624-44185942_FANTOM;chr10:44192965-44193288;7182	5	15	17	32	8	12	0.300957	0.0895979	0.0159388	0.0448352	0.254584	0.0088646	0	0	1
chr10:44185624-44185942_FANTOM	chr10:44185624-44185942_FANTOM	chr10	44185783	2	chr10:44250560-44252883	chr10:44250560-44252883	chr10	44250560	44252883	3	64777	chr10:44185624-44185942_FANTOM;chr10:44250560-44252883;64777	6	4	2	11	3	3	0.0185123	0.194958	0.512706	0.00216675	0.299702	0.239273	1	0	0
chr10:44185624-44185942_FANTOM	chr10:44185624-44185942_FANTOM	chr10	44185783	2	chr10:44293540-44294935	chr10:44293540-44294935	chr10	44293540	44294935	3	107757	chr10:44185624-44185942_FANTOM;chr10:44293540-44294935;107757	5	4	1	6	2	0	0.0334497	0.113257	1	0.0435533	0.434507	1	1	0	0
chr10:44185624-44185942_FANTOM	chr10:44185624-44185942_FANTOM	chr10	44185783	2	chr10:44310092-44311343	chr10:44310092-44311343	chr10	44310092	44311343	3	124309	chr10:44185624-44185942_FANTOM;chr10:44310092-44311343;124309	5	4	2	11	2	2	0.0347656	0.154004	0.462893	4.69957e-05	0.42135	0.38874	1	0	0
chr10:44185624-44185942_FANTOM	chr10:44185624-44185942_FANTOM	chr10	44185783	2	chr10:44365901-44369194	chr10:44365901-44369194	chr10	44365901	44369194	3	180118	chr10:44185624-44185942_FANTOM;chr10:44365901-44369194;180118	6	9	6	9	7	3	0.00565582	4.8812e-05	0.0223732	0.00035054	0.0015677	0.171544	1	1	0
chr10:44185624-44185942_FANTOM	chr10:44185624-44185942_FANTOM	chr10	44185783	2	chr10:44376982-44378475	chr10:44376982-44378475	chr10	44376982	44378475	3	191199	chr10:44185624-44185942_FANTOM;chr10:44376982-44378475;191199	3	15	2	15	5	3	0.199199	4.8983e-13	0.448243	1.56732e-10	0.0295852	0.168288	0	1	0
chr10:44185624-44185942_FANTOM	chr10:44185624-44185942_FANTOM	chr10	44185783	2	chr10:44380277-44381525	chr10:44380277-44381525	chr10	44380277	44381525	3	194494	chr10:44185624-44185942_FANTOM;chr10:44380277-44381525;194494	5	3	0	7	3	0	0.0232394	0.223754	1	0.00606662	0.21404	1	1	0	0
chr10:44185624-44185942_FANTOM	chr10:44185624-44185942_FANTOM	chr10	44185783	2	chr10:44386471-44387831	chr10:44386471-44387831	chr10	44386471	44387831	3	200688	chr10:44185624-44185942_FANTOM;chr10:44386471-44387831;200688	8	6	6	10	2	3	9.94055e-05	0.00878221	0.0199542	3.62221e-05	0.403068	0.166263	1	0	0
chr10:44185624-44185942_FANTOM	chr10:44185624-44185942_FANTOM	chr10	44185783	2	chr10:44390179-44391056	chr10:44390179-44391056	chr10	44390179	44391056	3	204396	chr10:44185624-44185942_FANTOM;chr10:44390179-44391056;204396	6	7	4	11	3	1	0.004908	0.00175132	0.135108	3.96668e-06	0.211259	1	1	0	0
chr10:44185624-44185942_FANTOM	chr10:44185624-44185942_FANTOM	chr10	44185783	2	chr10:44396844-44397088	chr10:44396844-44397088	chr10	44396844	44397088	3	211061	chr10:44185624-44185942_FANTOM;chr10:44396844-44397088;211061	5	3	4	19	0	3	0.021653	0.219352	0.132921	0	1	0.16346	1	0	0
chr10:44185624-44185942_FANTOM	chr10:44185624-44185942_FANTOM	chr10	44185783	2	chr10:44397088-44398473	chr10:44397088-44398473	chr10	44397088	44398473	3	211305	chr10:44185624-44185942_FANTOM;chr10:44397088-44398473;211305	4	5	2	12	7	0	0.0745599	0.0318812	0.442836	2.95158e-07	0.00121461	1	0	1	0
chr10:44185624-44185942_FANTOM	chr10:44185624-44185942_FANTOM	chr10	44185783	2	chr10:44416636-44417255	chr10:44416636-44417255	chr10	44416636	44417255	3	230853	chr10:44185624-44185942_FANTOM;chr10:44416636-44417255;230853	4	6	2	6	6	0	0.0723705	0.00709301	0.43907	0.0170083	0.00608276	1	0	1	0
chr10:44185624-44185942_FANTOM	chr10:44185624-44185942_FANTOM	chr10	44185783	2	chr10:44422464-44423720	chr10:44422464-44423720	chr10	44422464	44423720	3	236681	chr10:44185624-44185942_FANTOM;chr10:44422464-44423720;236681	8	3	3	12	5	3	7.1288e-05	0.212326	0.258737	1.82358e-07	0.0253636	0.15936	1	0	0
chr10:44185624-44185942_FANTOM	chr10:44185624-44185942_FANTOM	chr10	44185783	2	chr10:44434019-44436990	chr10:44434019-44436990	chr10	44434019	44436990	3	248236	chr10:44185624-44185942_FANTOM;chr10:44434019-44436990;248236	5	3	2	9	3	4	0.0198314	0.211607	0.436026	0.000134426	0.201748	0.0510353	1	0	0
chr10:44185624-44185942_FANTOM	chr10:44185624-44185942_FANTOM	chr10	44185783	2	chr10:44438224-44439742	chr10:44438224-44439742	chr10	44438224	44439742	3	252441	chr10:44185624-44185942_FANTOM;chr10:44438224-44439742;252441	6	3	1	13	3	2	0.00406435	0.213449	1	7.66565e-09	0.20065	0.353943	1	0	0
chr10:44185624-44185942_FANTOM	chr10:44185624-44185942_FANTOM	chr10	44185783	2	chr10:44449397-44452298	chr10:44449397-44452298	chr10	44449397	44452298	3	263614	chr10:44185624-44185942_FANTOM;chr10:44449397-44452298;263614	7	3	4	20	2	2	0.000570143	0.216172	0.122273	0	0.391499	0.352104	1	0	0
chr10:44185624-44185942_FANTOM	chr10:44185624-44185942_FANTOM	chr10	44185783	2	chr10:44449709-44452298	chr10:44449709-44452298	chr10	44449709	44452298	3	263926	chr10:44185624-44185942_FANTOM;chr10:44449709-44452298;263926	7	3	3	14	7	2	0.000570143	0.216172	0.253008	2.39292e-10	0.000871494	0.352104	1	0	0
chr10:44185624-44185942_FANTOM	chr10:44185624-44185942_FANTOM	chr10	44185783	2	chr10:44496440-44498240	chr10:44496440-44498240	chr10	44496440	44498240	3	310657	chr10:44185624-44185942_FANTOM;chr10:44496440-44498240;310657	3	7	5	18	10	2	0.177617	0.00124119	0.0448081	0	3.6823e-07	0.349437	0	1	0
chr10:44185624-44185942_FANTOM	chr10:44185624-44185942_FANTOM	chr10	44185783	2	chr10:44517143-44517248	chr10:44517143-44517248	chr10	44517143	44517248	3	331360	chr10:44185624-44185942_FANTOM;chr10:44517143-44517248;331360	5	0	1	5	2	0	0.0159081	1	1	0.0355615	0.380889	1	1	0	0
chr10:44185624-44185942_FANTOM	chr10:44185624-44185942_FANTOM	chr10	44185783	2	chr10:44517248-44518836	chr10:44517248-44518836	chr10	44517248	44518836	3	331465	chr10:44185624-44185942_FANTOM;chr10:44517248-44518836;331465	2	5	1	13	5	1	0.37011	0.0241815	1	7.27203e-10	0.0192604	1	0	1	0
chr10:44185624-44185942_FANTOM	chr10:44185624-44185942_FANTOM	chr10	44185783	2	chr10:44517574-44519711	chr10:44517574-44519711	chr10	44517574	44519711	3	331791	chr10:44185624-44185942_FANTOM;chr10:44517574-44519711;331791	7	8	2	17	2	1	0.000394235	0.000119211	0.426326	2.22045e-16	0.380889	1	1	0	0
chr10:44185624-44185942_FANTOM	chr10:44185624-44185942_FANTOM	chr10	44185783	2	chr10:44521025-44521230	chr10:44521025-44521230	chr10	44521025	44521230	3	335242	chr10:44185624-44185942_FANTOM;chr10:44521025-44521230;335242	2	5	3	5	5	0	0.36978	0.023699	0.242316	0.034915	0.0190527	1	0	1	0
chr10:44185624-44185942_FANTOM	chr10:44185624-44185942_FANTOM	chr10	44185783	2	chr10:44539574-44540328	chr10:44539574-44540328	chr10	44539574	44540328	3	353791	chr10:44185624-44185942_FANTOM;chr10:44539574-44540328;353791	5	2	1	10	8	1	0.0149722	0.380336	1	2.77536e-06	5.224e-05	1	1	0	0
chr10:44185624-44185942_FANTOM	chr10:44185624-44185942_FANTOM	chr10	44185783	2	chr10:44542955-44543692	chr10:44542955-44543692	chr10	44542955	44543692	3	357172	chr10:44185624-44185942_FANTOM;chr10:44542955-44543692;357172	7	6	1	11	0	2	0.000330791	0.00371445	1	1.7398e-07	1	0.342201	1	0	0
chr10:44185624-44185942_FANTOM	chr10:44185624-44185942_FANTOM	chr10	44185783	2	chr10:44694292-44695517	chr10:44694292-44695517	chr10	44694292	44695517	3	508509	chr10:44185624-44185942_FANTOM;chr10:44694292-44695517;508509	4	7	2	13	5	3	0.0515805	0.000211881	0.409987	1.58635e-11	0.0143013	0.168673	0	1	0
chr10:44185624-44185942_FANTOM	chr10:44185624-44185942_FANTOM	chr10	44185783	2	chr10:44702809-44703580	chr10:44702809-44703580	chr10	44702809	44703580	3	517026	chr10:44185624-44185942_FANTOM;chr10:44702809-44703580;517026	6	5	0	12	0	2	0.00196054	0.0121067	1	6.0641e-10	1	0.352978	1	0	0
chr10:44185624-44185942_FANTOM	chr10:44185624-44185942_FANTOM	chr10	44185783	2	chr10:44704799-44709437	chr10:44704799-44709437	chr10	44704799	44709437	3	519016	chr10:44185624-44185942_FANTOM;chr10:44704799-44709437;519016	5	3	1	6	0	3	0.0120952	0.158366	1	0.00457563	1	0.168718	1	0	0
chr10:44185624-44185942_FANTOM	chr10:44185624-44185942_FANTOM	chr10	44185783	2	chr10:44758775-44759913	chr10:44758775-44759913	chr10	44758775	44759913	3	572992	chr10:44185624-44185942_FANTOM;chr10:44758775-44759913;572992	6	2	5	7	2	0	0.00179096	0.348101	0.0326533	0.000586629	0.363222	1	1	0	0
chr10:44185624-44185942_FANTOM	chr10:44185624-44185942_FANTOM	chr10	44185783	2	chr10:44789774-44791484	chr10:44789774-44791484	chr10	44789774	44791484	3	603991	chr10:44185624-44185942_FANTOM;chr10:44789774-44791484;603991	6	2	3	11	4	1	0.00172301	0.441532	0.220208	8.83386e-09	0.0562287	1	1	0	0
chr10:44185624-44185942_FANTOM	chr10:44185624-44185942_FANTOM	chr10	44185783	2	chr10:44804562-44805923	chr10:44804562-44805923	chr10	44804562	44805923	3	618779	chr10:44185624-44185942_FANTOM;chr10:44804562-44805923;618779	8	2	2	7	4	3	1.29361e-05	0.440838	0.407749	0.000540476	0.0553172	0.125301	1	0	0
chr10:44185624-44185942_FANTOM	chr10:44185624-44185942_FANTOM	chr10	44185783	2	chr10:44808925-44810009	chr10:44808925-44810009	chr10	44808925	44810009	3	623142	chr10:44185624-44185942_FANTOM;chr10:44808925-44810009;623142	8	5	16	9	3	2	1.30342e-05	0.125428	2.9976e-15	4.19453e-06	0.1644	0.322072	1	0	0
chr10:44185624-44185942_FANTOM	chr10:44185624-44185942_FANTOM	chr10	44185783	2	chr10:44824429-44825162	chr10:44824429-44825162	chr10	44824429	44825162	3	638646	chr10:44185624-44185942_FANTOM;chr10:44824429-44825162;638646	5	0	3	7	0	1	0.0105029	1	0.218302	0.000499207	1	1	1	0	0
chr10:44185624-44185942_FANTOM	chr10:44185624-44185942_FANTOM	chr10	44185783	2	chr10:44871321-44872377	chr10:44871321-44872377	chr10	44871321	44872377	3	685538	chr10:44185624-44185942_FANTOM;chr10:44871321-44872377;685538	5	5	4	5	8	0	0.0102307	0.124992	0.0916722	0.0170294	1.53449e-05	1	1	0	0
chr10:44185624-44185942_FANTOM	chr10:44185624-44185942_FANTOM	chr10	44185783	2	chr10:44884212-44884725	chr10:44884212-44884725	chr10	44884212	44884725	3	698429	chr10:44185624-44185942_FANTOM;chr10:44884212-44884725;698429	6	2	5	5	0	0	0.00149539	0.407654	0.029755	0.0165297	1	1	1	0	0
chr10:44185624-44185942_FANTOM	chr10:44185624-44185942_FANTOM	chr10	44185783	2	chr10:44896290-44897090	chr10:44896290-44897090	chr10	44896290	44897090	3	710507	chr10:44185624-44185942_FANTOM;chr10:44896290-44897090;710507	1	6	6	6	6	1	1	0.00139531	0.00739375	0.00302761	0.00185163	1	0	1	0
chr10:44185624-44185942_FANTOM	chr10:44185624-44185942_FANTOM	chr10	44185783	2	chr10:45342291-45343212	chr10:45342291-45343212	chr10	45342291	45343212	3	1156508	chr10:44185624-44185942_FANTOM;chr10:45342291-45343212;1156508	5	2	5	7	2	1	0.00761937	0.321616	0.0232684	0.000170829	0.344257	1	1	0	0
chr10:44185624-44185942_FANTOM	chr10:44185624-44185942_FANTOM	chr10	44185783	2	chr10:45412938-45414372	chr10:45412938-45414372	chr10	45412938	45414372	3	1227155	chr10:44185624-44185942_FANTOM;chr10:45412938-45414372;1227155	4	9	6	6	3	8	0.0391115	9.6739e-08	0.00523305	0.00152982	0.148104	0.000693312	0	0	1
chr10:44185624-44185942_FANTOM	chr10:44185624-44185942_FANTOM	chr10	44185783	2	chr10:45446202-45447596	chr10:45446202-45447596	chr10	45446202	45447596	3	1260419	chr10:44185624-44185942_FANTOM;chr10:45446202-45447596;1260419	6	3	6	5	2	2	0.00248635	0.129209	0.00744658	0.0145652	0.359011	0.384061	1	0	0
chr10:45420922-45421327_FANTOM	chr10:45420922-45421327_FANTOM	chr10	45421124	2	chr10:44160849-44163711	chr10:44160849-44163711	chr10	44160849	44163711	3	-1260275	chr10:45420922-45421327_FANTOM;chr10:44160849-44163711;-1260275	14	2	3	6	3	3	9.32587e-15	0.325971	0.210362	0.00265642	0.17033	0.227775	1	0	0
chr10:45420922-45421327_FANTOM	chr10:45420922-45421327_FANTOM	chr10	45421124	2	chr10:44167085-44167966	chr10:44167085-44167966	chr10	44167085	44167966	3	-1254039	chr10:45420922-45421327_FANTOM;chr10:44167085-44167966;-1254039	4	5	6	8	8	1	0.0559047	0.00666414	0.00732696	3.24672e-05	4.58515e-05	1	0	1	0
chr10:45420922-45421327_FANTOM	chr10:45420922-45421327_FANTOM	chr10	45421124	2	chr10:45374095-45375690	chr10:45374095-45375690	chr10	45374095	45375690	3	-47029	chr10:45420922-45421327_FANTOM;chr10:45374095-45375690;-47029	6	9	5	9	11	6	0.0264573	0.00405094	0.170092	0.0328159	0.000138905	0.0223103	1	1	0
chr10:45420922-45421327_FANTOM	chr10:45420922-45421327_FANTOM	chr10	45421124	2	chr10:45395744-45397298	chr10:45395744-45397298	chr10	45395744	45397298	3	-25380	chr10:45420922-45421327_FANTOM;chr10:45395744-45397298;-25380	8	7	6	21	5	5	0.0134087	0.0912885	0.180961	0.000302967	0.198231	0.115679	1	0	0
chr10:45420922-45421327_FANTOM	chr10:45420922-45421327_FANTOM	chr10	45421124	2	chr10:45409684-45411074	chr10:45409684-45411074	chr10	45409684	45411074	3	-11440	chr10:45420922-45421327_FANTOM;chr10:45409684-45411074;-11440	10	7	2	36	5	11	0.0155918	0.304298	0.636344	0.000703338	0.37182	0.00466763	1	0	0
chr10:45420922-45421327_FANTOM	chr10:45420922-45421327_FANTOM	chr10	45421124	2	chr10:45412938-45414372	chr10:45412938-45414372	chr10	45412938	45414372	3	-8186	chr10:45420922-45421327_FANTOM;chr10:45412938-45414372;-8186	11	25	13	52	21	16	0.018872	0.0016536	0.0559354	0.000122907	0.000852816	0.000184095	1	1	0
chr10:45420922-45421327_FANTOM	chr10:45420922-45421327_FANTOM	chr10	45421124	2	chr10:45417007-45419607	chr10:45417007-45419607	chr10	45417007	45419607	3	-4117	chr10:45420922-45421327_FANTOM;chr10:45417007-45419607;-4117	19	11	4	46	17	8	0.000290454	0.288351	0.545064	0.0399072	0.0431451	0.136658	1	0	0
chr10:45420922-45421327_FANTOM	chr10:45420922-45421327_FANTOM	chr10	45421124	2	chr10:45446202-45447596	chr10:45446202-45447596	chr10	45446202	45447596	3	25078	chr10:45420922-45421327_FANTOM;chr10:45446202-45447596;25078	7	6	15	14	7	6	0.0329809	0.151819	0.000298267	0.0208893	0.0666254	0.0551474	1	0	0
chr10:45420922-45421327_FANTOM	chr10:45420922-45421327_FANTOM	chr10	45421124	2	chr10:45467848-45468387	chr10:45467848-45468387	chr10	45467848	45468387	3	46724	chr10:45420922-45421327_FANTOM;chr10:45467848-45468387;46724	6	5	0	12	2	1	0.0291116	0.107592	1	0.00333235	0.503663	1	1	0	0
chr10:45420922-45421327_FANTOM	chr10:45420922-45421327_FANTOM	chr10	45421124	2	chr10:45468387-45468931	chr10:45468387-45468931	chr10	45468387	45468931	3	47263	chr10:45420922-45421327_FANTOM;chr10:45468387-45468931;47263	6	6	5	11	5	1	0.0264573	0.0671242	0.170092	0.00770245	0.113441	1	1	0	0
chr10:58364938-58365089_LUHMES	chr10:58364938-58365089_LUHMES	chr10	58365013	2	chr10:58255751-58257162	chr10:58255751-58257162	chr10	58255751	58257162	3	-109262	chr10:58364938-58365089_LUHMES;chr10:58255751-58257162;-109262	1	2	10	2	4	5	1	0.439405	0.00019743	0.491043	0.120265	0.0226004	0	0	1
chr10:58364938-58365089_LUHMES	chr10:58364938-58365089_LUHMES	chr10	58365013	2	chr10:58368743-58371522	chr10:58368743-58371522	chr10	58368743	58371522	3	3730	chr10:58364938-58365089_LUHMES;chr10:58368743-58371522;3730	7	24	11	49	20	8	0.23069	0.0280594	0.16843	0.0494667	0.0216122	0.155199	0	1	0
chr10:587865-588161_FANTOM	chr10:587865-588161_FANTOM	chr10	588013	2	chr10:331793-332941	chr10:331793-332941	chr10	331793	332941	3	-256220	chr10:587865-588161_FANTOM;chr10:331793-332941;-256220	0	2	10	1	1	6	1	0.403082	1.7357e-05	1	1	0.0017918	0	0	1
chr10:587865-588161_FANTOM	chr10:587865-588161_FANTOM	chr10	588013	2	chr10:357674-359148	chr10:357674-359148	chr10	357674	359148	3	-230339	chr10:587865-588161_FANTOM;chr10:357674-359148;-230339	0	5	0	0	6	2	1	0.0285881	1	1	0.00608276	0.35733	0	1	0
chr10:587865-588161_FANTOM	chr10:587865-588161_FANTOM	chr10	588013	2	chr10:468875-469698	chr10:468875-469698	chr10	468875	469698	3	-119138	chr10:587865-588161_FANTOM;chr10:468875-469698;-119138	6	3	4	6	0	0	0.00902295	0.236845	0.187331	0.0361248	1	1	1	0	0
chr10:587865-588161_FANTOM	chr10:587865-588161_FANTOM	chr10	588013	2	chr10:477765-478695	chr10:477765-478695	chr10	477765	478695	3	-110248	chr10:587865-588161_FANTOM;chr10:477765-478695;-110248	0	10	6	4	2	10	1	1.35404e-05	0.0292652	0.189058	0.434458	8.72547e-07	0	0	1
chr10:587865-588161_FANTOM	chr10:587865-588161_FANTOM	chr10	588013	2	chr10:534929-536668	chr10:534929-536668	chr10	534929	536668	3	-53084	chr10:587865-588161_FANTOM;chr10:534929-536668;-53084	4	6	4	4	8	2	0.149496	0.0353175	0.25417	0.320546	0.00538643	0.44147	0	1	0
chr10:587865-588161_FANTOM	chr10:587865-588161_FANTOM	chr10	588013	2	chr10:536185-536668	chr10:536185-536668	chr10	536185	536668	3	-51828	chr10:587865-588161_FANTOM;chr10:536185-536668;-51828	0	10	5	4	6	0	1	0.000692686	0.159671	0.329303	0.0411688	1	0	1	0
chr10:587865-588161_FANTOM	chr10:587865-588161_FANTOM	chr10	588013	2	chr10:545634-546803	chr10:545634-546803	chr10	545634	546803	3	-42379	chr10:587865-588161_FANTOM;chr10:545634-546803;-42379	10	6	0	9	2	0	0.000131145	0.0843799	1	0.0442694	0.504607	1	1	0	0
chr10:587865-588161_FANTOM	chr10:587865-588161_FANTOM	chr10	588013	2	chr10:547342-548541	chr10:547342-548541	chr10	547342	548541	3	-40671	chr10:587865-588161_FANTOM;chr10:547342-548541;-40671	2	12	6	5	8	9	0.481739	0.000250862	0.108205	0.285662	0.0117395	0.000395699	0	1	0
chr10:587865-588161_FANTOM	chr10:587865-588161_FANTOM	chr10	588013	2	chr10:552866-553682	chr10:552866-553682	chr10	552866	553682	3	-35147	chr10:587865-588161_FANTOM;chr10:552866-553682;-35147	10	10	2	6	8	0	0.000205946	0.002176	0.556443	0.240107	0.0159171	1	0	1	0
chr10:587865-588161_FANTOM	chr10:587865-588161_FANTOM	chr10	588013	2	chr10:555627-558425	chr10:555627-558425	chr10	555627	558425	3	-32386	chr10:587865-588161_FANTOM;chr10:555627-558425;-32386	2	10	13	20	15	5	0.490026	0.00244312	0.000753494	3.3059e-05	4.9469e-06	0.0937692	0	1	0
chr10:587865-588161_FANTOM	chr10:587865-588161_FANTOM	chr10	588013	2	chr10:559291-559877	chr10:559291-559877	chr10	559291	559877	3	-28722	chr10:587865-588161_FANTOM;chr10:559291-559877;-28722	7	8	6	8	14	10	0.023484	0.0435589	0.161185	0.168793	5.26808e-05	0.000420671	0	1	0
chr10:587865-588161_FANTOM	chr10:587865-588161_FANTOM	chr10	588013	2	chr10:562218-563833	chr10:562218-563833	chr10	562218	563833	3	-25795	chr10:587865-588161_FANTOM;chr10:562218-563833;-25795	10	6	9	18	10	12	0.0015128	0.151819	0.0398697	0.002314	0.0065401	3.20928e-05	1	0	1
chr10:587865-588161_FANTOM	chr10:587865-588161_FANTOM	chr10	588013	2	chr10:563833-564780	chr10:563833-564780	chr10	563833	564780	3	-24180	chr10:587865-588161_FANTOM;chr10:563833-564780;-24180	8	7	2	21	6	9	0.0123453	0.112345	0.58532	0.000378462	0.132792	0.00322767	1	0	0
chr10:587865-588161_FANTOM	chr10:587865-588161_FANTOM	chr10	588013	2	chr10:565120-565758	chr10:565120-565758	chr10	565120	565758	3	-22893	chr10:587865-588161_FANTOM;chr10:565120-565758;-22893	4	12	0	10	10	12	0.251457	0.00881676	1	0.142354	0.0122351	9.54195e-05	0	1	0
chr10:587865-588161_FANTOM	chr10:587865-588161_FANTOM	chr10	588013	2	chr10:567132-567518	chr10:567132-567518	chr10	567132	567518	3	-20881	chr10:587865-588161_FANTOM;chr10:567132-567518;-20881	0	11	9	7	14	10	1	0.0157602	0.0630913	0.328867	0.000518988	0.00206074	0	1	0
chr10:587865-588161_FANTOM	chr10:587865-588161_FANTOM	chr10	588013	2	chr10:568168-569895	chr10:568168-569895	chr10	568168	569895	3	-19845	chr10:587865-588161_FANTOM;chr10:568168-569895;-19845	9	12	3	23	13	1	0.009126	0.0128784	0.508463	0.00146849	0.00207487	1	1	1	0
chr10:587865-588161_FANTOM	chr10:587865-588161_FANTOM	chr10	588013	2	chr10:570946-572580	chr10:570946-572580	chr10	570946	572580	3	-17067	chr10:587865-588161_FANTOM;chr10:570946-572580;-17067	4	22	10	20	15	15	0.283629	1.96358e-05	0.0500031	0.0127275	0.000726851	5.93583e-06	0	1	0
chr10:587865-588161_FANTOM	chr10:587865-588161_FANTOM	chr10	588013	2	chr10:571508-572580	chr10:571508-572580	chr10	571508	572580	3	-16505	chr10:587865-588161_FANTOM;chr10:571508-572580;-16505	9	15	5	21	21	2	0.0134375	0.00728428	0.349643	0.0114655	2.24669e-06	0.542719	1	1	0
chr10:587865-588161_FANTOM	chr10:587865-588161_FANTOM	chr10	588013	2	chr10:576139-578833	chr10:576139-578833	chr10	576139	578833	3	-11874	chr10:587865-588161_FANTOM;chr10:576139-578833;-11874	13	16	11	35	12	6	0.0012377	0.0167595	0.0744343	0.00102056	0.0319068	0.143659	1	1	0
chr10:587865-588161_FANTOM	chr10:587865-588161_FANTOM	chr10	588013	2	chr10:578833-579016	chr10:578833-579016	chr10	578833	579016	3	-9180	chr10:587865-588161_FANTOM;chr10:578833-579016;-9180	9	20	3	33	11	10	0.0423591	0.00870298	0.5765	0.0091729	0.0797748	0.0207132	1	0	0
chr10:587865-588161_FANTOM	chr10:587865-588161_FANTOM	chr10	588013	2	chr10:581069-581545	chr10:581069-581545	chr10	581069	581545	3	-6944	chr10:587865-588161_FANTOM;chr10:581069-581545;-6944	17	21	6	23	17	5	0.000350233	0.019256	0.395752	0.199022	0.0201991	0.311498	0	1	0
chr10:587865-588161_FANTOM	chr10:587865-588161_FANTOM	chr10	588013	2	chr10:581631-582086	chr10:581631-582086	chr10	581631	582086	3	-6382	chr10:587865-588161_FANTOM;chr10:581631-582086;-6382	16	55	14	65	14	14	0.000825658	1.90548e-11	0.0530277	0.000104346	0.0597566	0.00305441	1	0	0
chr10:587865-588161_FANTOM	chr10:587865-588161_FANTOM	chr10	588013	2	chr10:582086-583127	chr10:582086-583127	chr10	582086	583127	3	-5927	chr10:587865-588161_FANTOM;chr10:582086-583127;-5927	19	46	11	38	26	9	0.000237966	6.16054e-07	0.152168	0.0595906	0.000666496	0.0800747	0	1	0
chr10:587865-588161_FANTOM	chr10:587865-588161_FANTOM	chr10	588013	2	chr10:583188-583792	chr10:583188-583792	chr10	583188	583792	3	-4825	chr10:587865-588161_FANTOM;chr10:583188-583792;-4825	15	32	10	46	21	12	0.0051822	0.00124653	0.202969	0.0399072	0.0109536	0.0217095	1	1	0
chr10:587865-588161_FANTOM	chr10:587865-588161_FANTOM	chr10	588013	2	chr10:583967-584282	chr10:583967-584282	chr10	583967	584282	3	-4046	chr10:587865-588161_FANTOM;chr10:583967-584282;-4046	14	32	14	65	15	13	0.00953418	0.00124653	0.0720662	0.00278538	0.0767953	0.0122021	1	0	0
chr10:587865-588161_FANTOM	chr10:587865-588161_FANTOM	chr10	588013	2	chr10:584533-585240	chr10:584533-585240	chr10	584533	585240	3	-3480	chr10:587865-588161_FANTOM;chr10:584533-585240;-3480	13	50	16	88	20	12	0.0229217	8.53566e-07	0.041522	0.000205707	0.0216122	0.0291344	1	1	1
chr10:587865-588161_FANTOM	chr10:587865-588161_FANTOM	chr10	588013	2	chr10:585642-585911	chr10:585642-585911	chr10	585642	585911	3	-2371	chr10:587865-588161_FANTOM;chr10:585642-585911;-2371	12	58	19	131	28	18	0.0507715	5.08284e-07	0.0162601	1.83463e-07	0.00132555	0.000771402	0	1	1
chr10:587865-588161_FANTOM	chr10:587865-588161_FANTOM	chr10	588013	2	chr10:595010-595765	chr10:595010-595765	chr10	595010	595765	3	6997	chr10:587865-588161_FANTOM;chr10:595010-595765;6997	8	37	9	36	18	11	0.114099	1.29551e-05	0.220267	0.0416965	0.0134167	0.023197	0	1	0
chr10:587865-588161_FANTOM	chr10:587865-588161_FANTOM	chr10	588013	2	chr10:596187-596392	chr10:596187-596392	chr10	596187	596392	3	8174	chr10:587865-588161_FANTOM;chr10:596187-596392;8174	10	11	8	30	15	6	0.0342475	0.188353	0.245501	0.0353294	0.0213331	0.196233	1	0	0
chr10:587865-588161_FANTOM	chr10:587865-588161_FANTOM	chr10	588013	2	chr10:596520-597907	chr10:596520-597907	chr10	596520	597907	3	8507	chr10:587865-588161_FANTOM;chr10:596520-597907;8507	9	29	15	36	12	9	0.0586922	0.000212221	0.0255708	0.0103163	0.0705323	0.0477398	0	0	1
chr10:587865-588161_FANTOM	chr10:587865-588161_FANTOM	chr10	588013	2	chr10:606999-607422	chr10:606999-607422	chr10	606999	607422	3	18986	chr10:587865-588161_FANTOM;chr10:606999-607422;18986	8	14	8	16	10	8	0.022765	0.00434142	0.116108	0.0405764	0.02575	0.019408	1	1	0
chr10:587865-588161_FANTOM	chr10:587865-588161_FANTOM	chr10	588013	2	chr10:609298-610236	chr10:609298-610236	chr10	609298	610236	3	21285	chr10:587865-588161_FANTOM;chr10:609298-610236;21285	6	13	17	19	13	6	0.0915292	0.00310914	9.82238e-05	0.00501488	0.00114323	0.0810475	0	1	0
chr10:587865-588161_FANTOM	chr10:587865-588161_FANTOM	chr10	588013	2	chr10:610507-611412	chr10:610507-611412	chr10	610507	611412	3	22494	chr10:587865-588161_FANTOM;chr10:610507-611412;22494	22	6	11	13	5	8	2.34923e-13	0.210042	0.0151917	0.0529656	0.231288	0.0132406	0	0	1
chr10:587865-588161_FANTOM	chr10:587865-588161_FANTOM	chr10	588013	2	chr10:614999-616179	chr10:614999-616179	chr10	614999	616179	3	26986	chr10:587865-588161_FANTOM;chr10:614999-616179;26986	10	6	6	14	4	2	0.00151505	0.174553	0.172192	0.0187793	0.30564	0.498717	1	0	0
chr10:587865-588161_FANTOM	chr10:587865-588161_FANTOM	chr10	588013	2	chr10:615482-616179	chr10:615482-616179	chr10	615482	616179	3	27469	chr10:587865-588161_FANTOM;chr10:615482-616179;27469	2	10	2	15	8	10	0.511397	0.0187362	0.580818	0.0101096	0.0355817	0.000510243	0	1	0
chr10:587865-588161_FANTOM	chr10:587865-588161_FANTOM	chr10	588013	2	chr10:618139-618697	chr10:618139-618697	chr10	618139	618697	3	30126	chr10:587865-588161_FANTOM;chr10:618139-618697;30126	0	10	0	15	8	6	1	0.00842247	1	0.00428625	0.0303893	0.0440784	0	1	0
chr10:587865-588161_FANTOM	chr10:587865-588161_FANTOM	chr10	588013	2	chr10:618697-619178	chr10:618697-619178	chr10	618697	619178	3	30684	chr10:587865-588161_FANTOM;chr10:618697-619178;30684	3	13	4	8	10	9	0.340091	0.000415849	0.33542	0.148097	0.00554639	0.00150574	0	1	0
chr10:587865-588161_FANTOM	chr10:587865-588161_FANTOM	chr10	588013	2	chr10:619178-621264	chr10:619178-621264	chr10	619178	621264	3	31165	chr10:587865-588161_FANTOM;chr10:619178-621264;31165	8	11	6	10	14	4	0.00753595	0.00141712	0.151993	0.0628082	3.19632e-05	0.189728	0	1	0
chr10:587865-588161_FANTOM	chr10:587865-588161_FANTOM	chr10	588013	2	chr10:620471-621264	chr10:620471-621264	chr10	620471	621264	3	32458	chr10:587865-588161_FANTOM;chr10:620471-621264;32458	2	10	10	21	8	5	0.490026	0.00244312	0.0118195	1.18157e-05	0.0233622	0.0937692	0	1	0
chr10:587865-588161_FANTOM	chr10:587865-588161_FANTOM	chr10	588013	2	chr10:621366-622561	chr10:621366-622561	chr10	621366	622561	3	33353	chr10:587865-588161_FANTOM;chr10:621366-622561;33353	8	0	3	14	3	8	0.00490563	1	0.440098	0.00483578	0.386731	0.00376407	1	0	0
chr10:587865-588161_FANTOM	chr10:587865-588161_FANTOM	chr10	588013	2	chr10:621513-622561	chr10:621513-622561	chr10	621513	622561	3	33500	chr10:587865-588161_FANTOM;chr10:621513-622561;33500	10	8	2	12	3	6	0.000299523	0.0196002	0.562809	0.0175173	0.386731	0.0361104	1	0	0
chr10:587865-588161_FANTOM	chr10:587865-588161_FANTOM	chr10	588013	2	chr10:622948-623606	chr10:622948-623606	chr10	622948	623606	3	34935	chr10:587865-588161_FANTOM;chr10:622948-623606;34935	9	7	5	11	0	2	0.00132028	0.0414978	0.214181	0.0261312	1	0.480735	1	0	0
chr10:587865-588161_FANTOM	chr10:587865-588161_FANTOM	chr10	588013	2	chr10:623606-624590	chr10:623606-624590	chr10	623606	624590	3	35593	chr10:587865-588161_FANTOM;chr10:623606-624590;35593	7	10	4	12	6	5	0.0130119	0.002176	0.30846	0.0147094	0.0794368	0.0773348	1	0	0
chr10:587865-588161_FANTOM	chr10:587865-588161_FANTOM	chr10	588013	2	chr10:631683-632243	chr10:631683-632243	chr10	631683	632243	3	43670	chr10:587865-588161_FANTOM;chr10:631683-632243;43670	2	10	2	7	8	5	0.473932	0.00102539	0.537046	0.121493	0.0113828	0.0658743	0	1	0
chr10:587865-588161_FANTOM	chr10:587865-588161_FANTOM	chr10	588013	2	chr10:635308-636960	chr10:635308-636960	chr10	635308	636960	3	47295	chr10:587865-588161_FANTOM;chr10:635308-636960;47295	8	4	0	14	12	8	0.00214009	0.232472	1	0.000491412	2.67696e-05	0.00155711	1	0	0
chr10:587865-588161_FANTOM	chr10:587865-588161_FANTOM	chr10	588013	2	chr10:643169-644049	chr10:643169-644049	chr10	643169	644049	3	55156	chr10:587865-588161_FANTOM;chr10:643169-644049;55156	4	8	2	11	7	2	0.142989	0.0072155	0.523857	0.00384997	0.0168858	0.438147	0	1	0
chr10:587865-588161_FANTOM	chr10:587865-588161_FANTOM	chr10	588013	2	chr10:648592-649479	chr10:648592-649479	chr10	648592	649479	3	60579	chr10:587865-588161_FANTOM;chr10:648592-649479;60579	4	12	4	10	6	4	0.146147	1.60227e-05	0.235763	0.00700332	0.0329815	0.113599	0	1	0
chr10:587865-588161_FANTOM	chr10:587865-588161_FANTOM	chr10	588013	2	chr10:655117-655732	chr10:655117-655732	chr10	655117	655732	3	67104	chr10:587865-588161_FANTOM;chr10:655117-655732;67104	0	8	0	6	8	0	1	0.00535604	1	0.0945681	0.00257414	1	0	1	0
chr10:587865-588161_FANTOM	chr10:587865-588161_FANTOM	chr10	588013	2	chr10:656450-657102	chr10:656450-657102	chr10	656450	657102	3	68437	chr10:587865-588161_FANTOM;chr10:656450-657102;68437	8	6	2	12	2	5	0.000818308	0.018006	0.509895	0.00032477	0.466093	0.0397265	1	0	0
chr10:587865-588161_FANTOM	chr10:587865-588161_FANTOM	chr10	588013	2	chr10:661176-662000	chr10:661176-662000	chr10	661176	662000	3	73163	chr10:587865-588161_FANTOM;chr10:661176-662000;73163	6	10	2	11	9	5	0.0201287	3.89259e-05	0.499646	0.000765333	0.000408879	0.0309111	1	1	0
chr10:587865-588161_FANTOM	chr10:587865-588161_FANTOM	chr10	588013	2	chr10:666371-667591	chr10:666371-667591	chr10	666371	667591	3	78358	chr10:587865-588161_FANTOM;chr10:666371-667591;78358	8	4	5	10	10	4	0.00110879	0.159517	0.107923	0.00201322	3.475e-05	0.0949102	1	0	0
chr10:587865-588161_FANTOM	chr10:587865-588161_FANTOM	chr10	588013	2	chr10:667641-670114	chr10:667641-670114	chr10	667641	670114	3	79628	chr10:587865-588161_FANTOM;chr10:667641-670114;79628	6	2	10	13	3	2	0.0181927	0.463987	0.000477346	2.97951e-05	0.271376	0.406786	1	0	0
chr10:587865-588161_FANTOM	chr10:587865-588161_FANTOM	chr10	588013	2	chr10:668779-670114	chr10:668779-670114	chr10	668779	670114	3	80766	chr10:587865-588161_FANTOM;chr10:668779-670114;80766	4	6	0	2	6	8	0.124607	0.0232988	1	0.517283	0.0219891	0.000229708	0	1	0
chr10:587865-588161_FANTOM	chr10:587865-588161_FANTOM	chr10	588013	2	chr10:670114-672032	chr10:670114-672032	chr10	670114	672032	3	82101	chr10:587865-588161_FANTOM;chr10:670114-672032;82101	7	14	6	8	9	4	0.00432247	8.91707e-11	0.0424442	0.0102181	0.000318077	0.0929569	1	1	0
chr10:587865-588161_FANTOM	chr10:587865-588161_FANTOM	chr10	588013	2	chr10:676194-677812	chr10:676194-677812	chr10	676194	677812	3	88181	chr10:587865-588161_FANTOM;chr10:676194-677812;88181	0	7	2	7	9	5	1	0.00531372	0.48154	0.0318075	0.000280044	0.0236881	0	1	0
chr10:587865-588161_FANTOM	chr10:587865-588161_FANTOM	chr10	588013	2	chr10:677812-679034	chr10:677812-679034	chr10	677812	679034	3	89799	chr10:587865-588161_FANTOM;chr10:677812-679034;89799	8	3	1	9	1	2	0.000531984	0.238468	1	0.00382005	1	0.404697	1	0	0
chr10:587865-588161_FANTOM	chr10:587865-588161_FANTOM	chr10	588013	2	chr10:679054-680002	chr10:679054-680002	chr10	679054	680002	3	91041	chr10:587865-588161_FANTOM;chr10:679054-680002;91041	6	0	0	8	0	1	0.0112028	1	1	0.00933962	1	1	1	0	0
chr10:587865-588161_FANTOM	chr10:587865-588161_FANTOM	chr10	588013	2	chr10:680035-680311	chr10:680035-680311	chr10	680035	680311	3	92022	chr10:587865-588161_FANTOM;chr10:680035-680311;92022	6	4	0	8	2	6	0.0101268	0.0846145	1	0.00967412	0.445564	0.00615922	1	0	0
chr10:587865-588161_FANTOM	chr10:587865-588161_FANTOM	chr10	588013	2	chr10:681278-681868	chr10:681278-681868	chr10	681278	681868	3	93265	chr10:587865-588161_FANTOM;chr10:681278-681868;93265	5	2	6	10	6	4	0.0365432	0.442419	0.0434836	0.001066	0.0203029	0.0906537	1	0	0
chr10:587865-588161_FANTOM	chr10:587865-588161_FANTOM	chr10	588013	2	chr10:681868-684309	chr10:681868-684309	chr10	681868	684309	3	93855	chr10:587865-588161_FANTOM;chr10:681868-684309;93855	6	2	3	11	8	0	0.010149	0.442419	0.325571	0.000271615	0.0013189	1	1	0	0
chr10:587865-588161_FANTOM	chr10:587865-588161_FANTOM	chr10	588013	2	chr10:692448-695716	chr10:692448-695716	chr10	692448	695716	3	104435	chr10:587865-588161_FANTOM;chr10:692448-695716;104435	8	12	2	9	10	6	0.000404573	1.82658e-08	0.475027	0.00157095	1.1924e-05	0.00429021	1	1	0
chr10:587865-588161_FANTOM	chr10:587865-588161_FANTOM	chr10	588013	2	chr10:700780-702610	chr10:700780-702610	chr10	700780	702610	3	112767	chr10:587865-588161_FANTOM;chr10:700780-702610;112767	5	5	4	3	7	8	0.036896	0.0421452	0.174102	0.315334	0.00276719	6.3949e-05	0	1	0
chr10:587865-588161_FANTOM	chr10:587865-588161_FANTOM	chr10	588013	2	chr10:702778-704812	chr10:702778-704812	chr10	702778	704812	3	114765	chr10:587865-588161_FANTOM;chr10:702778-704812;114765	9	7	9	4	2	6	4.44284e-05	0.00291326	0.000766199	0.194125	0.431858	0.00492626	0	0	1
chr10:587865-588161_FANTOM	chr10:587865-588161_FANTOM	chr10	588013	2	chr10:712418-715043	chr10:712418-715043	chr10	712418	715043	3	124405	chr10:587865-588161_FANTOM;chr10:712418-715043;124405	6	2	2	8	6	4	0.00941513	0.462719	0.462893	0.00441827	0.010418	0.0743166	1	0	0
chr10:587865-588161_FANTOM	chr10:587865-588161_FANTOM	chr10	588013	2	chr10:715043-715687	chr10:715043-715687	chr10	715043	715687	3	127030	chr10:587865-588161_FANTOM;chr10:715043-715687;127030	2	4	7	3	0	8	0.411837	0.118996	0.0107569	0.319007	1	7.18032e-05	0	0	1
chr10:587865-588161_FANTOM	chr10:587865-588161_FANTOM	chr10	588013	2	chr10:716968-717241	chr10:716968-717241	chr10	716968	717241	3	128955	chr10:587865-588161_FANTOM;chr10:716968-717241;128955	2	6	4	6	6	0	0.411401	0.0143175	0.166582	0.0390197	0.0122365	1	0	1	0
chr10:587865-588161_FANTOM	chr10:587865-588161_FANTOM	chr10	588013	2	chr10:725915-726422	chr10:725915-726422	chr10	725915	726422	3	137902	chr10:587865-588161_FANTOM;chr10:725915-726422;137902	6	0	0	6	1	0	0.00781112	1	1	0.0347813	1	1	1	0	0
chr10:587865-588161_FANTOM	chr10:587865-588161_FANTOM	chr10	588013	2	chr10:731677-733432	chr10:731677-733432	chr10	731677	733432	3	143664	chr10:587865-588161_FANTOM;chr10:731677-733432;143664	4	13	10	12	8	1	0.0906359	4.52215e-09	9.78557e-05	3.22246e-06	0.000389396	1	0	1	0
chr10:587865-588161_FANTOM	chr10:587865-588161_FANTOM	chr10	588013	2	chr10:745668-746963	chr10:745668-746963	chr10	745668	746963	3	157655	chr10:587865-588161_FANTOM;chr10:745668-746963;157655	10	10	8	5	9	7	1.32768e-06	7.95e-06	0.00203323	0.0731699	3.8884e-05	0.000450207	0	1	1
chr10:587865-588161_FANTOM	chr10:587865-588161_FANTOM	chr10	588013	2	chr10:829673-831043	chr10:829673-831043	chr10	829673	831043	3	241660	chr10:587865-588161_FANTOM;chr10:829673-831043;241660	0	7	8	3	0	6	1	0.0013847	0.000917405	0.256668	1	0.00190739	0	0	1
chr10:587865-588161_FANTOM	chr10:587865-588161_FANTOM	chr10	588013	2	chr10:831043-831767	chr10:831043-831767	chr10	831043	831767	3	243030	chr10:587865-588161_FANTOM;chr10:831043-831767;243030	0	6	0	9	6	2	1	0.00722397	1	0.000144461	0.00573615	0.354797	0	1	0
chr10:587865-588161_FANTOM	chr10:587865-588161_FANTOM	chr10	588013	2	chr10:834384-835465	chr10:834384-835465	chr10	834384	835465	3	246371	chr10:587865-588161_FANTOM;chr10:834384-835465;246371	6	2	0	8	3	0	0.00412349	0.400469	1	0.000842228	0.202007	1	1	0	0
chr10:587865-588161_FANTOM	chr10:587865-588161_FANTOM	chr10	588013	2	chr10:835677-836091	chr10:835677-836091	chr10	835677	836091	3	247664	chr10:587865-588161_FANTOM;chr10:835677-836091;247664	2	8	2	5	5	2	0.381902	0.00018997	0.436196	0.0490599	0.0244833	0.354741	0	1	0
chr10:587865-588161_FANTOM	chr10:587865-588161_FANTOM	chr10	588013	2	chr10:838582-839149	chr10:838582-839149	chr10	838582	839149	3	250569	chr10:587865-588161_FANTOM;chr10:838582-839149;250569	6	4	4	8	2	0	0.00408438	0.0887181	0.124334	0.000803376	0.393558	1	1	0	0
chr10:587865-588161_FANTOM	chr10:587865-588161_FANTOM	chr10	588013	2	chr10:840287-840656	chr10:840287-840656	chr10	840287	840656	3	252274	chr10:587865-588161_FANTOM;chr10:840287-840656;252274	1	6	0	2	6	0	1	0.00743233	1	0.433779	0.00547467	1	0	1	0
chr10:592630-593084_NETCAGE	chr10:592630-593084_NETCAGE	chr10	592857	2	chr10:555627-557556	chr10:555627-557556	chr10	555627	557556	3	-37230	chr10:592630-593084_NETCAGE;chr10:555627-557556;-37230	12	10	8	22	0	2	9.10203e-06	0.00302562	0.034201	5.92457e-07	1	0.479503	1	0	0
chr10:592630-593084_NETCAGE	chr10:592630-593084_NETCAGE	chr10	592857	2	chr10:562218-564780	chr10:562218-564780	chr10	562218	564780	3	-30639	chr10:592630-593084_NETCAGE;chr10:562218-564780;-30639	2	8	2	16	8	4	0.497715	0.0395919	0.569708	0.00215227	0.0303893	0.193713	0	1	0
chr10:592630-593084_NETCAGE	chr10:592630-593084_NETCAGE	chr10	592857	2	chr10:648592-649479	chr10:648592-649479	chr10	648592	649479	3	55735	chr10:592630-593084_NETCAGE;chr10:648592-649479;55735	0	8	4	8	8	2	1	0.0072155	0.248032	0.0423464	0.00551477	0.438147	0	1	0
chr10:592630-593084_NETCAGE	chr10:592630-593084_NETCAGE	chr10	592857	2	chr10:666586-667591	chr10:666586-667591	chr10	666586	667591	3	73729	chr10:592630-593084_NETCAGE;chr10:666586-667591;73729	8	0	2	8	2	0	0.00131383	1	0.499646	0.0184508	0.461973	1	1	0	0
chr10:62154684-62155272_LUHMES	chr10:62154684-62155272_LUHMES	chr10	62154978	2	chr10:62044476-62046357	chr10:62044476-62046357	chr10	62044476	62046357	3	-110502	chr10:62154684-62155272_LUHMES;chr10:62044476-62046357;-110502	1	5	3	4	5	3	1	0.0469973	0.296736	0.189058	0.0468215	0.203934	0	1	0
chr10:62154684-62155272_LUHMES	chr10:62154684-62155272_LUHMES	chr10	62154978	2	chr10:62053497-62053755	chr10:62053497-62053755	chr10	62053497	62053755	3	-101481	chr10:62154684-62155272_LUHMES;chr10:62053497-62053755;-101481	0	10	0	5	6	2	1	3.76966e-06	1	0.122496	0.0136254	0.384456	0	1	0
chr10:62321882-62322182_LUHMES	chr10:62321882-62322182_LUHMES	chr10	62322032	2	chr10:62216392-62217365	chr10:62216392-62217365	chr10	62216392	62217365	3	-105640	chr10:62321882-62322182_LUHMES;chr10:62216392-62217365;-105640	0	1	6	4	2	6	1	1	0.0336144	0.198392	0.425711	0.00511726	0	0	1
chr10:652657-652929_FANTOM	chr10:652657-652929_FANTOM	chr10	652793	2	chr10:648592-649479	chr10:648592-649479	chr10	648592	649479	3	-4201	chr10:652657-652929_FANTOM;chr10:648592-649479;-4201	13	28	24	43	25	13	0.0167952	0.00531742	0.00120528	0.055842	0.00206116	0.0122021	0	1	1
chr10:6795697-6796023_LUHMES	chr10:6795697-6796023_LUHMES	chr10	6795860	2	chr10:6791680-6792727	chr10:6791680-6792727	chr10	6791680	6792727	3	-4180	chr10:6795697-6796023_LUHMES;chr10:6791680-6792727;-4180	16	29	19	64	18	12	0.00269572	0.00377114	0.0123053	0.00328058	0.0314804	0.0217095	1	1	1
chr10:6795697-6796023_LUHMES	chr10:6795697-6796023_LUHMES	chr10	6795860	2	chr10:6831992-6832467	chr10:6831992-6832467	chr10	6831992	6832467	3	36132	chr10:6795697-6796023_LUHMES;chr10:6831992-6832467;36132	6	4	0	10	2	0	0.033649	0.272142	1	0.0375158	0.5214	1	1	0	0
chr10:69144930-69145084_LUHMES	chr10:69144930-69145084_LUHMES	chr10	69145007	2	chr10:69039899-69040877	chr10:69039899-69040877	chr10	69039899	69040877	3	-105108	chr10:69144930-69145084_LUHMES;chr10:69039899-69040877;-105108	6	1	0	7	2	0	0.00749914	1	1	0.018291	0.425711	1	1	0	0
chr10:69144930-69145084_LUHMES	chr10:69144930-69145084_LUHMES	chr10	69145007	2	chr10:69069462-69071100	chr10:69069462-69071100	chr10	69069462	69071100	3	-75545	chr10:69144930-69145084_LUHMES;chr10:69069462-69071100;-75545	6	3	7	10	5	3	0.0163964	0.288996	0.0199655	0.00254502	0.0695192	0.218663	1	0	0
chr10:69144930-69145084_LUHMES	chr10:69144930-69145084_LUHMES	chr10	69145007	2	chr10:69107778-69108400	chr10:69107778-69108400	chr10	69107778	69108400	3	-37229	chr10:69144930-69145084_LUHMES;chr10:69107778-69108400;-37229	6	4	4	12	7	0	0.041085	0.264629	0.302479	0.0106663	0.0383067	1	1	0	0
chr10:69144930-69145084_LUHMES	chr10:69144930-69145084_LUHMES	chr10	69145007	2	chr10:69114052-69116270	chr10:69114052-69116270	chr10	69114052	69116270	3	-30955	chr10:69144930-69145084_LUHMES;chr10:69114052-69116270;-30955	1	8	6	9	8	6	1	0.0395919	0.152535	0.101879	0.0303893	0.0440784	0	1	0
chr10:69144930-69145084_LUHMES	chr10:69144930-69145084_LUHMES	chr10	69145007	2	chr10:69119251-69119633	chr10:69119251-69119633	chr10	69119251	69119633	3	-25756	chr10:69144930-69145084_LUHMES;chr10:69119251-69119633;-25756	1	10	10	14	5	7	1	0.0123693	0.0210584	0.0208893	0.198231	0.0229197	0	0	1
chr10:69144930-69145084_LUHMES	chr10:69144930-69145084_LUHMES	chr10	69145007	2	chr10:69135139-69135704	chr10:69135139-69135704	chr10	69135139	69135704	3	-9868	chr10:69144930-69145084_LUHMES;chr10:69135139-69135704;-9868	0	15	14	29	11	9	1	0.0551618	0.0300865	0.023609	0.0797748	0.0393269	0	0	1
chr10:69144930-69145084_LUHMES	chr10:69144930-69145084_LUHMES	chr10	69145007	2	chr10:69135829-69138305	chr10:69135829-69138305	chr10	69135829	69138305	3	-9178	chr10:69144930-69145084_LUHMES;chr10:69135829-69138305;-9178	6	20	7	20	14	4	0.184091	0.00870298	0.287508	0.126657	0.0230025	0.361249	0	1	0
chr10:69144930-69145084_LUHMES	chr10:69144930-69145084_LUHMES	chr10	69145007	2	chr10:69141650-69142302	chr10:69141650-69142302	chr10	69141650	69142302	3	-3357	chr10:69144930-69145084_LUHMES;chr10:69141650-69142302;-3357	13	29	28	78	9	13	0.0229217	0.00688827	0.00016645	0.00114447	0.307047	0.0172794	1	0	1
chr10:69144930-69145084_LUHMES	chr10:69144930-69145084_LUHMES	chr10	69145007	2	chr10:69206655-69207405	chr10:69206655-69207405	chr10	69206655	69207405	3	61648	chr10:69144930-69145084_LUHMES;chr10:69206655-69207405;61648	3	7	6	7	7	4	0.279206	0.0106383	0.069166	0.0670368	0.0123609	0.122718	0	1	0
chr10:72081030-72081689_LUHMES	chr10:72081030-72081689_LUHMES	chr10	72081359	2	chr10:72069425-72069972	chr10:72069425-72069972	chr10	72069425	72069972	3	-11934	chr10:72081030-72081689_LUHMES;chr10:72069425-72069972;-11934	9	16	7	11	12	9	0.0311479	0.0167595	0.25882	0.320646	0.0319068	0.0235542	0	1	0
chr10:72268709-72269115_LUHMES	chr10:72268709-72269115_LUHMES	chr10	72268912	2	chr10:72253201-72255120	chr10:72253201-72255120	chr10	72253201	72255120	3	-15711	chr10:72268709-72269115_LUHMES;chr10:72253201-72255120;-15711	10	2	3	30	5	8	0.00713873	0.627017	0.537114	0.000558556	0.316692	0.0311725	1	0	0
chr10:72282959-72283289_LUHMES	chr10:72282959-72283289_LUHMES	chr10	72283124	2	chr10:72217228-72219203	chr10:72217228-72219203	chr10	72217228	72219203	3	-65896	chr10:72282959-72283289_LUHMES;chr10:72217228-72219203;-65896	8	4	4	15	10	1	0.0013706	0.199328	0.2183	1.10345e-05	0.000101101	1	1	0	0
chr10:72282959-72283289_LUHMES	chr10:72282959-72283289_LUHMES	chr10	72283124	2	chr10:72222952-72223590	chr10:72222952-72223590	chr10	72222952	72223590	3	-60172	chr10:72282959-72283289_LUHMES;chr10:72222952-72223590;-60172	2	6	0	4	8	0	0.455033	0.0481193	1	0.304583	0.00316924	1	0	1	0
chr10:72282959-72283289_LUHMES	chr10:72282959-72283289_LUHMES	chr10	72283124	2	chr10:72223106-72223590	chr10:72223106-72223590	chr10	72223106	72223590	3	-60018	chr10:72282959-72283289_LUHMES;chr10:72223106-72223590;-60018	4	11	22	7	7	1	0.146147	9.10704e-05	2.9865e-14	0.0688809	0.0111797	1	0	1	0
chr10:72282959-72283289_LUHMES	chr10:72282959-72283289_LUHMES	chr10	72283124	2	chr10:72224967-72225756	chr10:72224967-72225756	chr10	72224967	72225756	3	-58157	chr10:72282959-72283289_LUHMES;chr10:72224967-72225756;-58157	2	6	4	11	6	2	0.457924	0.0250199	0.24024	0.00314818	0.0437301	0.431495	0	1	0
chr10:72282959-72283289_LUHMES	chr10:72282959-72283289_LUHMES	chr10	72283124	2	chr10:72230952-72231888	chr10:72230952-72231888	chr10	72230952	72231888	3	-52172	chr10:72282959-72283289_LUHMES;chr10:72230952-72231888;-52172	6	5	0	10	4	2	0.0220808	0.111288	1	0.0106507	0.186796	0.440905	1	0	0
chr10:72282959-72283289_LUHMES	chr10:72282959-72283289_LUHMES	chr10	72283124	2	chr10:72237325-72240796	chr10:72237325-72240796	chr10	72237325	72240796	3	-45799	chr10:72282959-72283289_LUHMES;chr10:72237325-72240796;-45799	10	7	5	11	1	0	0.000129716	0.022905	0.179733	0.0101605	1	1	1	0	0
chr10:72282959-72283289_LUHMES	chr10:72282959-72283289_LUHMES	chr10	72283124	2	chr10:72240796-72241444	chr10:72240796-72241444	chr10	72240796	72241444	3	-42328	chr10:72282959-72283289_LUHMES;chr10:72240796-72241444;-42328	7	10	0	10	2	2	0.0105015	0.00237903	1	0.0239786	0.504607	0.454894	1	0	0
chr10:72282959-72283289_LUHMES	chr10:72282959-72283289_LUHMES	chr10	72283124	2	chr10:72241444-72243608	chr10:72241444-72243608	chr10	72241444	72243608	3	-41680	chr10:72282959-72283289_LUHMES;chr10:72241444-72243608;-41680	10	10	6	9	2	4	0.000150209	0.00213674	0.105082	0.0478639	0.511513	0.160589	1	0	0
chr10:72282959-72283289_LUHMES	chr10:72282959-72283289_LUHMES	chr10	72283124	2	chr10:72252978-72253201	chr10:72252978-72253201	chr10	72252978	72253201	3	-30146	chr10:72282959-72283289_LUHMES;chr10:72252978-72253201;-30146	7	14	8	12	8	1	0.0207665	0.000126432	0.0519488	0.025601	0.0303893	1	1	1	0
chr10:72282959-72283289_LUHMES	chr10:72282959-72283289_LUHMES	chr10	72283124	2	chr10:72253201-72254200	chr10:72253201-72254200	chr10	72253201	72254200	3	-29923	chr10:72282959-72283289_LUHMES;chr10:72253201-72254200;-29923	10	7	18	15	6	0	0.000575676	0.0566714	2.03805e-06	0.00554118	0.10923	1	1	0	0
chr10:72282959-72283289_LUHMES	chr10:72282959-72283289_LUHMES	chr10	72283124	2	chr10:72260150-72261496	chr10:72260150-72261496	chr10	72260150	72261496	3	-22974	chr10:72282959-72283289_LUHMES;chr10:72260150-72261496;-22974	11	7	9	17	5	4	0.000635391	0.142888	0.0512756	0.00948739	0.231288	0.239684	1	0	0
chr10:72282959-72283289_LUHMES	chr10:72282959-72283289_LUHMES	chr10	72283124	2	chr10:72273544-72274908	chr10:72273544-72274908	chr10	72273544	72274908	3	-9580	chr10:72282959-72283289_LUHMES;chr10:72273544-72274908;-9580	3	19	13	60	14	8	0.469778	0.0131497	0.0454072	5.1826e-07	0.0230025	0.069722	0	1	0
chr10:72282959-72283289_LUHMES	chr10:72282959-72283289_LUHMES	chr10	72283124	2	chr10:72274908-72275949	chr10:72274908-72275949	chr10	72274908	72275949	3	-8216	chr10:72282959-72283289_LUHMES;chr10:72274908-72275949;-8216	12	28	24	44	17	9	0.00981061	0.000365459	0.000176921	0.0013921	0.00826394	0.0477398	1	1	1
chr10:72282959-72283289_LUHMES	chr10:72282959-72283289_LUHMES	chr10	72283124	2	chr10:72277896-72278308	chr10:72277896-72278308	chr10	72277896	72278308	3	-5228	chr10:72282959-72283289_LUHMES;chr10:72277896-72278308;-5228	14	23	13	56	19	12	0.0085837	0.0197916	0.0887276	0.00419825	0.0158691	0.01683	1	1	0
chr10:72282959-72283289_LUHMES	chr10:72282959-72283289_LUHMES	chr10	72283124	2	chr10:72278308-72279151	chr10:72278308-72279151	chr10	72278308	72279151	3	-4816	chr10:72282959-72283289_LUHMES;chr10:72278308-72279151;-4816	9	21	6	50	22	8	0.106014	0.0415938	0.420132	0.0246171	0.00742243	0.136658	0	1	0
chr10:72282959-72283289_LUHMES	chr10:72282959-72283289_LUHMES	chr10	72283124	2	chr10:72285127-72285519	chr10:72285127-72285519	chr10	72285127	72285519	3	2003	chr10:72282959-72283289_LUHMES;chr10:72285127-72285519;2003	15	26	28	73	17	10	0.0130001	0.036133	0.000229856	0.00591338	0.0622851	0.0770527	1	0	0
chr10:72282959-72283289_LUHMES	chr10:72282959-72283289_LUHMES	chr10	72283124	2	chr10:72285519-72285886	chr10:72285519-72285886	chr10	72285519	72285886	3	2395	chr10:72282959-72283289_LUHMES;chr10:72285519-72285886;2395	12	26	8	47	20	10	0.0507715	0.036133	0.319415	0.0859603	0.0263917	0.0770527	0	1	0
chr10:72282959-72283289_LUHMES	chr10:72282959-72283289_LUHMES	chr10	72283124	2	chr10:72286388-72286527	chr10:72286388-72286527	chr10	72286388	72286527	3	3264	chr10:72282959-72283289_LUHMES;chr10:72286388-72286527;3264	14	29	14	50	18	9	0.0136614	0.00688827	0.0772045	0.0447239	0.0404347	0.108562	1	1	0
chr10:72282959-72283289_LUHMES	chr10:72282959-72283289_LUHMES	chr10	72283124	2	chr10:72286527-72287151	chr10:72286527-72287151	chr10	72286527	72287151	3	3403	chr10:72282959-72283289_LUHMES;chr10:72286527-72287151;3403	13	29	13	39	18	10	0.0229217	0.00688827	0.102123	0.121539	0.0404347	0.072969	0	1	0
chr10:72282959-72283289_LUHMES	chr10:72282959-72283289_LUHMES	chr10	72283124	2	chr10:72287376-72288516	chr10:72287376-72288516	chr10	72287376	72288516	3	4252	chr10:72282959-72283289_LUHMES;chr10:72287376-72288516;4252	11	28	15	115	24	8	0.0458515	0.00531742	0.0528365	2.42196e-08	0.00322015	0.136658	1	1	0
chr10:72282959-72283289_LUHMES	chr10:72282959-72283289_LUHMES	chr10	72283124	2	chr10:72289522-72291004	chr10:72289522-72291004	chr10	72289522	72291004	3	6398	chr10:72282959-72283289_LUHMES;chr10:72289522-72291004;6398	13	24	11	28	15	2	0.00779105	0.00675341	0.133662	0.117817	0.0426165	0.601982	0	1	0
chr10:72282959-72283289_LUHMES	chr10:72282959-72283289_LUHMES	chr10	72283124	2	chr10:72290152-72291689	chr10:72290152-72291689	chr10	72290152	72291689	3	7028	chr10:72282959-72283289_LUHMES;chr10:72290152-72291689;7028	19	22	16	44	19	9	2.4281e-05	0.0103715	0.0240604	0.00461369	0.00473751	0.0562338	1	1	0
chr10:72282959-72283289_LUHMES	chr10:72282959-72283289_LUHMES	chr10	72283124	2	chr10:72291689-72292375	chr10:72291689-72292375	chr10	72291689	72292375	3	8565	chr10:72282959-72283289_LUHMES;chr10:72291689-72292375;8565	26	24	30	42	11	10	1.64978e-09	0.00262767	1.63045e-06	0.00238909	0.0990826	0.0263208	1	0	1
chr10:72282959-72283289_LUHMES	chr10:72282959-72283289_LUHMES	chr10	72283124	2	chr10:72297097-72298296	chr10:72297097-72298296	chr10	72297097	72298296	3	13973	chr10:72282959-72283289_LUHMES;chr10:72297097-72298296;13973	8	10	23	17	10	12	0.0503036	0.121902	2.07414e-05	0.0925041	0.0570768	0.00112029	0	0	1
chr10:72282959-72283289_LUHMES	chr10:72282959-72283289_LUHMES	chr10	72283124	2	chr10:72297631-72298415	chr10:72297631-72298415	chr10	72297631	72298415	3	14507	chr10:72282959-72283289_LUHMES;chr10:72297631-72298415;14507	11	3	13	25	7	6	0.00348343	0.548236	0.0193725	0.00691881	0.18115	0.119416	1	0	0
chr10:72282959-72283289_LUHMES	chr10:72282959-72283289_LUHMES	chr10	72283124	2	chr10:72303286-72303853	chr10:72303286-72303853	chr10	72303286	72303853	3	20162	chr10:72282959-72283289_LUHMES;chr10:72303286-72303853;20162	6	5	19	25	5	14	0.0922902	0.288481	2.2952e-05	0.000242649	0.250929	7.32102e-06	0	0	1
chr10:72282959-72283289_LUHMES	chr10:72282959-72283289_LUHMES	chr10	72283124	2	chr10:72553728-72556417	chr10:72553728-72556417	chr10	72553728	72556417	3	270604	chr10:72282959-72283289_LUHMES;chr10:72553728-72556417;270604	5	2	0	5	17	2	0.0187573	0.404399	1	0.0444654	0	0.351481	1	0	0
chr10:73038787-73038997_LUHMES	chr10:73038787-73038997_LUHMES	chr10	73038892	2	chr10:72671504-72672187	chr10:72671504-72672187	chr10	72671504	72672187	3	-367388	chr10:73038787-73038997_LUHMES;chr10:72671504-72672187;-367388	0	8	6	10	6	0	1	4.40908e-05	0.011532	2.23538e-06	0.00336113	1	0	1	0
chr10:73038787-73038997_LUHMES	chr10:73038787-73038997_LUHMES	chr10	73038892	2	chr10:72686609-72687721	chr10:72686609-72687721	chr10	72686609	72687721	3	-352283	chr10:73038787-73038997_LUHMES;chr10:72686609-72687721;-352283	6	2	6	6	6	0	0.00274322	0.380605	0.0121446	0.00858666	0.00358618	1	1	0	0
chr10:73038787-73038997_LUHMES	chr10:73038787-73038997_LUHMES	chr10	73038892	2	chr10:72687982-72689000	chr10:72687982-72689000	chr10	72687982	72689000	3	-350910	chr10:73038787-73038997_LUHMES;chr10:72687982-72689000;-350910	12	2	8	8	2	0	6.45315e-11	0.382031	0.000522628	0.00027364	0.378097	1	1	0	0
chr10:73038787-73038997_LUHMES	chr10:73038787-73038997_LUHMES	chr10	73038892	2	chr10:72693249-72693687	chr10:72693249-72693687	chr10	72693249	72693687	3	-345643	chr10:73038787-73038997_LUHMES;chr10:72693249-72693687;-345643	0	6	0	2	6	0	1	0.00424675	1	0.412059	0.0036657	1	0	1	0
chr10:73038787-73038997_LUHMES	chr10:73038787-73038997_LUHMES	chr10	73038892	2	chr10:72693687-72695445	chr10:72693687-72695445	chr10	72693687	72695445	3	-345205	chr10:73038787-73038997_LUHMES;chr10:72693687-72695445;-345205	10	2	0	8	0	2	1.00339e-07	0.383296	1	0.000284991	1	0.344215	1	0	0
chr10:73038787-73038997_LUHMES	chr10:73038787-73038997_LUHMES	chr10	73038892	2	chr10:72976058-72977151	chr10:72976058-72977151	chr10	72976058	72977151	3	-62834	chr10:73038787-73038997_LUHMES;chr10:72976058-72977151;-62834	0	4	12	6	2	8	1	0.159451	0.000122689	0.117416	0.471295	0.000549628	0	0	1
chr10:73038787-73038997_LUHMES	chr10:73038787-73038997_LUHMES	chr10	73038892	2	chr10:72977208-72978424	chr10:72977208-72978424	chr10	72977208	72978424	3	-61684	chr10:73038787-73038997_LUHMES;chr10:72977208-72978424;-61684	4	6	4	6	6	2	0.145624	0.0319545	0.233806	0.120412	0.0354153	0.435798	0	1	0
chr10:73038787-73038997_LUHMES	chr10:73038787-73038997_LUHMES	chr10	73038892	2	chr10:73035340-73036253	chr10:73035340-73036253	chr10	73035340	73036253	3	-3552	chr10:73038787-73038997_LUHMES;chr10:73035340-73036253;-3552	8	22	12	66	24	12	0.171916	0.0456152	0.132432	0.00674303	0.00503697	0.0291344	0	1	0
chr10:73648293-73649049_NETCAGE,p@chr10:73648864..73648879,-	chr10:73648293-73649049_NETCAGE,p@chr10:73648864..73648879,-	chr10	73648671	2	chr10:73536796-73537378	chr10:73536796-73537378	chr10	73536796	73537378	3	-111875	chr10:73648293-73649049_NETCAGE,p@chr10:73648864..73648879,-;chr10:73536796-73537378;-111875	8	0	0	6	4	0	0.000336099	1	1	0.0380141	0.120419	1	1	0	0
chr10:73648293-73649049_NETCAGE,p@chr10:73648864..73648879,-	chr10:73648293-73649049_NETCAGE,p@chr10:73648864..73648879,-	chr10	73648671	2	chr10:73620175-73620844	chr10:73620175-73620844	chr10	73620175	73620844	3	-28496	chr10:73648293-73649049_NETCAGE,p@chr10:73648864..73648879,-;chr10:73620175-73620844;-28496	5	1	12	12	2	6	0.116911	1	0.00294158	0.03484	0.547117	0.0467236	0	0	1
chr10:73648293-73649049_NETCAGE,p@chr10:73648864..73648879,-	chr10:73648293-73649049_NETCAGE,p@chr10:73648864..73648879,-	chr10	73648671	2	chr10:73810402-73810661	chr10:73810402-73810661	chr10	73810402	73810661	3	161731	chr10:73648293-73649049_NETCAGE,p@chr10:73648864..73648879,-;chr10:73810402-73810661;161731	6	0	0	6	2	0	0.00653923	1	1	0.0272944	0.414031	1	1	0	0
chr10:79296641-79297006_LUHMES	chr10:79296641-79297006_LUHMES	chr10	79296823	2	chr10:79290245-79292009	chr10:79290245-79292009	chr10	79290245	79292009	3	-6578	chr10:79296641-79297006_LUHMES;chr10:79290245-79292009;-6578	6	26	6	28	23	11	0.235887	0.0030974	0.395752	0.117817	0.0012014	0.023197	0	1	0
chr10:79296641-79297006_LUHMES	chr10:79296641-79297006_LUHMES	chr10	79296823	2	chr10:79292009-79293279	chr10:79292009-79293279	chr10	79292009	79293279	3	-4814	chr10:79296641-79297006_LUHMES;chr10:79292009-79293279;-4814	12	19	9	46	14	12	0.0283434	0.067115	0.250255	0.0399072	0.0997821	0.0217095	1	0	0
chr10:79296641-79297006_LUHMES	chr10:79296641-79297006_LUHMES	chr10	79296823	2	chr10:79293279-79294343	chr10:79293279-79294343	chr10	79293279	79294343	3	-3544	chr10:79296641-79297006_LUHMES;chr10:79293279-79294343;-3544	19	15	13	50	14	11	0.000562806	0.180136	0.102123	0.0447239	0.116255	0.04708	1	0	0
chr10:79727279-79727624_LUHMES	chr10:79727279-79727624_LUHMES	chr10	79727451	2	chr10:79607527-79608605	chr10:79607527-79608605	chr10	79607527	79608605	3	-119924	chr10:79727279-79727624_LUHMES;chr10:79607527-79608605;-119924	6	6	6	8	0	0	0.00902295	0.0103342	0.0416367	0.00378063	1	1	1	0	0
chr10:79727279-79727624_LUHMES	chr10:79727279-79727624_LUHMES	chr10	79727451	2	chr10:79647687-79649700	chr10:79647687-79649700	chr10	79647687	79649700	3	-79764	chr10:79727279-79727624_LUHMES;chr10:79647687-79649700;-79764	4	6	0	4	6	4	0.131558	0.0261579	1	0.246877	0.0199261	0.091189	0	1	0
chr10:79727279-79727624_LUHMES	chr10:79727279-79727624_LUHMES	chr10	79727451	2	chr10:79739745-79740778	chr10:79739745-79740778	chr10	79739745	79740778	3	12294	chr10:79727279-79727624_LUHMES;chr10:79739745-79740778;12294	8	4	4	22	2	8	0.0471617	0.505347	0.471642	0.0363283	0.621095	0.0439639	1	0	0
chr10:79727279-79727624_LUHMES	chr10:79727279-79727624_LUHMES	chr10	79727451	2	chr10:79744950-79745542	chr10:79744950-79745542	chr10	79744950	79745542	3	17499	chr10:79727279-79727624_LUHMES;chr10:79744950-79745542;17499	4	2	18	12	8	12	0.283629	0.623334	0.000175915	0.147952	0.0899931	0.000408973	0	0	1
chr10:80784957-80785523_LUHMES	chr10:80784957-80785523_LUHMES	chr10	80785240	2	chr10:80727803-80729024	chr10:80727803-80729024	chr10	80727803	80729024	3	-57437	chr10:80784957-80785523_LUHMES;chr10:80727803-80729024;-57437	8	2	6	10	3	5	0.001706	0.515684	0.0695212	0.00759498	0.32776	0.0459586	1	0	0
chr10:80784957-80785523_LUHMES	chr10:80784957-80785523_LUHMES	chr10	80785240	2	chr10:80748113-80749360	chr10:80748113-80749360	chr10	80748113	80749360	3	-37127	chr10:80784957-80785523_LUHMES;chr10:80748113-80749360;-37127	9	7	8	4	4	9	0.00129749	0.0457953	0.034201	0.398525	0.251427	0.000982603	0	0	1
chr10:80784957-80785523_LUHMES	chr10:80784957-80785523_LUHMES	chr10	80785240	2	chr10:80756580-80758639	chr10:80756580-80758639	chr10	80756580	80758639	3	-28660	chr10:80784957-80785523_LUHMES;chr10:80756580-80758639;-28660	11	3	6	16	5	4	0.000172702	0.440459	0.161185	0.0038036	0.189243	0.198548	1	0	0
chr10:80784957-80785523_LUHMES	chr10:80784957-80785523_LUHMES	chr10	80785240	2	chr10:80788288-80789770	chr10:80788288-80789770	chr10	80788288	80789770	3	3048	chr10:80784957-80785523_LUHMES;chr10:80788288-80789770;3048	12	22	6	50	6	6	0.0369857	0.0456152	0.425639	0.0447239	0.463973	0.282731	1	0	0
chr10:80784957-80785523_LUHMES	chr10:80784957-80785523_LUHMES	chr10	80785240	2	chr10:80788989-80789770	chr10:80788989-80789770	chr10	80788989	80789770	3	3749	chr10:80784957-80785523_LUHMES;chr10:80788989-80789770;3749	18	22	14	61	14	14	0.00115551	0.0456152	0.0772045	0.0128967	0.116255	0.00981592	1	0	0
chr10:80784957-80785523_LUHMES	chr10:80784957-80785523_LUHMES	chr10	80785240	2	chr10:80791714-80792778	chr10:80791714-80792778	chr10	80791714	80792778	3	6474	chr10:80784957-80785523_LUHMES;chr10:80791714-80792778;6474	3	21	8	27	18	5	0.503404	0.019256	0.273483	0.131826	0.0134167	0.311498	0	1	0
chr10:80784957-80785523_LUHMES	chr10:80784957-80785523_LUHMES	chr10	80785240	2	chr10:80797932-80799768	chr10:80797932-80799768	chr10	80797932	80799768	3	12692	chr10:80784957-80785523_LUHMES;chr10:80797932-80799768;12692	11	25	16	26	21	18	0.00484519	5.36013e-05	0.00528206	0.0120604	3.92817e-05	7.88188e-07	1	1	1
chr10:80784957-80785523_LUHMES	chr10:80784957-80785523_LUHMES	chr10	80785240	2	chr10:80816863-80820037	chr10:80816863-80820037	chr10	80816863	80820037	3	31623	chr10:80784957-80785523_LUHMES;chr10:80816863-80820037;31623	7	8	8	13	7	4	0.0213596	0.0254624	0.0516293	0.013221	0.0542546	0.189728	1	0	0
chr10:80784957-80785523_LUHMES	chr10:80784957-80785523_LUHMES	chr10	80785240	2	chr10:80817664-80820037	chr10:80817664-80820037	chr10	80817664	80820037	3	32424	chr10:80784957-80785523_LUHMES;chr10:80817664-80820037;32424	7	8	9	18	3	4	0.0177325	0.0185037	0.0250282	0.000220258	0.400296	0.186397	1	0	0
chr10:80784957-80785523_LUHMES	chr10:80784957-80785523_LUHMES	chr10	80785240	2	chr10:80885053-80888573	chr10:80885053-80888573	chr10	80885053	80888573	3	99813	chr10:80784957-80785523_LUHMES;chr10:80885053-80888573;99813	9	7	4	5	6	2	6.57606e-05	0.00821455	0.174069	0.114243	0.0175616	0.389956	0	1	0
chr10:80784957-80785523_LUHMES	chr10:80784957-80785523_LUHMES	chr10	80785240	2	chr10:80962136-80962645	chr10:80962136-80962645	chr10	80962136	80962645	3	176896	chr10:80784957-80785523_LUHMES;chr10:80962136-80962645;176896	0	5	1	4	5	1	1	0.0373576	1	0.148993	0.0317753	1	0	1	0
chr10:80917330-80917751_FANTOM	chr10:80917330-80917751_FANTOM	chr10	80917540	2	chr10:80885053-80888573	chr10:80885053-80888573	chr10	80885053	80888573	3	-32487	chr10:80917330-80917751_FANTOM;chr10:80885053-80888573;-32487	12	11	7	20	1	2	1.45106e-05	0.000739385	0.0880989	3.3059e-05	1	0.484859	1	0	0
chr10:80917330-80917751_FANTOM	chr10:80917330-80917751_FANTOM	chr10	80917540	2	chr10:80902095-80904298	chr10:80902095-80904298	chr10	80902095	80904298	3	-15445	chr10:80917330-80917751_FANTOM;chr10:80902095-80904298;-15445	13	13	10	31	8	10	0.000318653	0.0160347	0.0717531	0.000346608	0.110876	0.00578	1	0	0
chr10:80917330-80917751_FANTOM	chr10:80917330-80917751_FANTOM	chr10	80917540	2	chr10:80927913-80929285	chr10:80927913-80929285	chr10	80927913	80929285	3	10373	chr10:80917330-80917751_FANTOM;chr10:80927913-80929285;10373	4	8	13	12	6	9	0.354672	0.273299	0.0383477	0.31816	0.319981	0.0302527	0	0	1
chr10:80997251-80997825_FANTOM	chr10:80997251-80997825_FANTOM	chr10	80997538	2	chr10:80822191-80822939	chr10:80822191-80822939	chr10	80822191	80822939	3	-175347	chr10:80997251-80997825_FANTOM;chr10:80822191-80822939;-175347	8	0	0	6	0	2	0.000133366	1	1	0.0244165	1	0.368887	1	0	0
chr10:80997251-80997825_FANTOM	chr10:80997251-80997825_FANTOM	chr10	80997538	2	chr10:80885053-80888573	chr10:80885053-80888573	chr10	80885053	80888573	3	-112485	chr10:80997251-80997825_FANTOM;chr10:80885053-80888573;-112485	4	6	4	14	6	0	0.103744	0.0127291	0.174102	6.95556e-08	0.0120213	1	0	1	0
chr10:80997251-80997825_FANTOM	chr10:80997251-80997825_FANTOM	chr10	80997538	2	chr10:80902095-80904298	chr10:80902095-80904298	chr10	80902095	80904298	3	-95443	chr10:80997251-80997825_FANTOM;chr10:80902095-80904298;-95443	6	2	6	10	2	2	0.0119601	0.459274	0.0390925	0.000939633	0.443784	0.396102	1	0	0
chr10:80997251-80997825_FANTOM	chr10:80997251-80997825_FANTOM	chr10	80997538	2	chr10:80979670-80980924	chr10:80979670-80980924	chr10	80979670	80980924	3	-17868	chr10:80997251-80997825_FANTOM;chr10:80979670-80980924;-17868	10	4	14	18	10	4	0.00469947	0.448937	0.00453619	0.0263644	0.0309256	0.277183	1	0	0
chr10:80997251-80997825_FANTOM	chr10:80997251-80997825_FANTOM	chr10	80997538	2	chr10:80980924-80982253	chr10:80980924-80982253	chr10	80980924	80982253	3	-16614	chr10:80997251-80997825_FANTOM;chr10:80980924-80982253;-16614	20	12	28	56	8	6	2.18078e-09	0.0356707	7.13744e-09	1.40332e-13	0.101755	0.103636	1	0	0
chr10:80997251-80997825_FANTOM	chr10:80997251-80997825_FANTOM	chr10	80997538	2	chr10:80985262-80986750	chr10:80985262-80986750	chr10	80985262	80986750	3	-12276	chr10:80997251-80997825_FANTOM;chr10:80985262-80986750;-12276	30	6	16	24	20	9	0	0.360622	0.00528206	0.021429	9.77804e-05	0.0219043	1	0	1
chr10:80997251-80997825_FANTOM	chr10:80997251-80997825_FANTOM	chr10	80997538	2	chr10:80986966-80987965	chr10:80986966-80987965	chr10	80986966	80987965	3	-10572	chr10:80997251-80997825_FANTOM;chr10:80986966-80987965;-10572	16	20	28	42	18	9	8.84951e-05	0.00417701	1.41317e-06	0.000256727	0.0018216	0.0302527	1	1	1
chr10:80997251-80997825_FANTOM	chr10:80997251-80997825_FANTOM	chr10	80997538	2	chr10:80991398-80993101	chr10:80991398-80993101	chr10	80991398	80993101	3	-6140	chr10:80997251-80997825_FANTOM;chr10:80991398-80993101;-6140	23	68	26	149	46	20	6.30983e-07	0	0.000134261	0	4.75564e-12	1.10737e-05	1	1	1
chr10:80997251-80997825_FANTOM	chr10:80997251-80997825_FANTOM	chr10	80997538	2	chr10:80992272-80993101	chr10:80992272-80993101	chr10	80992272	80993101	3	-5266	chr10:80997251-80997825_FANTOM;chr10:80992272-80993101;-5266	14	25	22	78	12	11	0.0085837	0.0106991	0.00259368	3.86517e-05	0.138606	0.0297642	1	0	1
chr10:80997251-80997825_FANTOM	chr10:80997251-80997825_FANTOM	chr10	80997538	2	chr10:80993125-80993400	chr10:80993125-80993400	chr10	80993125	80993400	3	-4413	chr10:80997251-80997825_FANTOM;chr10:80993125-80993400;-4413	16	16	6	52	10	4	0.00269572	0.126033	0.420132	0.0190418	0.240057	0.432011	1	0	0
chr10:80997251-80997825_FANTOM	chr10:80997251-80997825_FANTOM	chr10	80997538	2	chr10:80993645-80993844	chr10:80993645-80993844	chr10	80993645	80993844	3	-3893	chr10:80997251-80997825_FANTOM;chr10:80993645-80993844;-3893	14	10	16	78	12	4	0.0136614	0.358705	0.041522	0.00114447	0.179297	0.446263	1	0	0
chr10:80997251-80997825_FANTOM	chr10:80997251-80997825_FANTOM	chr10	80997538	2	chr10:80998685-81005057	chr10:80998685-81005057	chr10	80998685	81005057	3	1147	chr10:80997251-80997825_FANTOM;chr10:80998685-81005057;1147	28	75	76	175	35	33	8.00226e-06	3.67272e-11	0	4.90856e-10	0.000146136	5.06648e-10	1	1	1
chr10:80997251-80997825_FANTOM	chr10:80997251-80997825_FANTOM	chr10	80997538	2	chr10:81006282-81008757	chr10:81006282-81008757	chr10	81006282	81008757	3	8744	chr10:80997251-80997825_FANTOM;chr10:81006282-81008757;8744	10	14	24	38	8	10	0.0342475	0.0927428	0.000176921	0.00650247	0.232184	0.0263208	1	0	1
chr10:80997251-80997825_FANTOM	chr10:80997251-80997825_FANTOM	chr10	80997538	2	chr10:81009482-81010815	chr10:81009482-81010815	chr10	81009482	81010815	3	11944	chr10:80997251-80997825_FANTOM;chr10:81009482-81010815;11944	15	2	12	26	12	8	0.000154637	0.649674	0.0502248	0.0177625	0.0319068	0.0466516	1	0	0
chr10:80997251-80997825_FANTOM	chr10:80997251-80997825_FANTOM	chr10	80997538	2	chr10:81014268-81016331	chr10:81014268-81016331	chr10	81014268	81016331	3	16730	chr10:80997251-80997825_FANTOM;chr10:81014268-81016331;16730	8	4	14	19	4	2	0.0299916	0.461119	0.00706683	0.0234487	0.400732	0.542719	1	0	0
chr10:80997251-80997825_FANTOM	chr10:80997251-80997825_FANTOM	chr10	80997538	2	chr10:81019606-81021637	chr10:81019606-81021637	chr10	81019606	81021637	3	22068	chr10:80997251-80997825_FANTOM;chr10:81019606-81021637;22068	11	8	10	18	6	2	0.000635391	0.0919912	0.0287933	0.0057301	0.149723	0.519366	1	0	0
chr10:80997251-80997825_FANTOM	chr10:80997251-80997825_FANTOM	chr10	80997538	2	chr10:81025649-81029464	chr10:81025649-81029464	chr10	81025649	81029464	3	28111	chr10:80997251-80997825_FANTOM;chr10:81025649-81029464;28111	25	38	50	46	34	16	0	0	0	0	0	2.75767e-09	1	1	1
chr10:80997251-80997825_FANTOM	chr10:80997251-80997825_FANTOM	chr10	80997538	2	chr10:81030604-81031801	chr10:81030604-81031801	chr10	81030604	81031801	3	33066	chr10:80997251-80997825_FANTOM;chr10:81030604-81031801;33066	8	7	8	12	12	6	0.00490563	0.0442605	0.0450575	0.0175173	0.000191184	0.0361104	1	1	1
chr10:80997251-80997825_FANTOM	chr10:80997251-80997825_FANTOM	chr10	80997538	2	chr10:81039847-81040899	chr10:81039847-81040899	chr10	81039847	81040899	3	42309	chr10:80997251-80997825_FANTOM;chr10:81039847-81040899;42309	8	4	2	10	0	4	0.00293217	0.256939	0.542312	0.0239786	1	0.143509	1	0	0
chr10:80997251-80997825_FANTOM	chr10:80997251-80997825_FANTOM	chr10	80997538	2	chr10:81041727-81042813	chr10:81041727-81042813	chr10	81041727	81042813	3	44189	chr10:80997251-80997825_FANTOM;chr10:81041727-81042813;44189	6	8	5	19	6	6	0.0356805	0.0107184	0.18851	3.33026e-06	0.0596718	0.0252353	1	0	0
chr10:80997251-80997825_FANTOM	chr10:80997251-80997825_FANTOM	chr10	80997538	2	chr10:81043949-81046846	chr10:81043949-81046846	chr10	81043949	81046846	3	46411	chr10:80997251-80997825_FANTOM;chr10:81043949-81046846;46411	8	8	16	10	6	6	0.00255484	0.00664555	6.85202e-07	0.0165168	0.0551382	0.0231284	1	0	1
chr10:80997251-80997825_FANTOM	chr10:80997251-80997825_FANTOM	chr10	80997538	2	chr10:81066667-81067385	chr10:81066667-81067385	chr10	81066667	81067385	3	69129	chr10:80997251-80997825_FANTOM;chr10:81066667-81067385;69129	10	2	2	10	2	2	3.45845e-05	0.446413	0.505214	0.00321933	0.467102	0.425892	1	0	0
chr10:80997251-80997825_FANTOM	chr10:80997251-80997825_FANTOM	chr10	80997538	2	chr10:81077073-81078670	chr10:81077073-81078670	chr10	81077073	81078670	3	79535	chr10:80997251-80997825_FANTOM;chr10:81077073-81078670;79535	5	4	6	12	4	6	0.0541561	0.154943	0.0482469	0.000133998	0.137667	0.00752617	0	0	1
chr10:81206070-81206540_LUHMES,p1@ZCCHC24,p2@ZCCHC24,p@chr10:81205747..81205762,+	chr10:81206070-81206540_LUHMES,p1@ZCCHC24,p2@ZCCHC24,p@chr10:81205747..81205762,+	chr10	81205848	2	chr10:81025649-81029464	chr10:81025649-81029464	chr10	81025649	81029464	3	-180199	chr10:81206070-81206540_LUHMES,p1@ZCCHC24,p2@ZCCHC24,p@chr10:81205747..81205762,+;chr10:81025649-81029464;-180199	7	8	4	12	3	1	0.000969865	0.000375698	0.143575	8.18619e-07	0.21883	1	1	0	0
chr10:81206070-81206540_LUHMES,p1@ZCCHC24,p2@ZCCHC24,p@chr10:81205747..81205762,+	chr10:81206070-81206540_LUHMES,p1@ZCCHC24,p2@ZCCHC24,p@chr10:81205747..81205762,+	chr10	81205848	2	chr10:81140679-81141670	chr10:81140679-81141670	chr10	81140679	81141670	3	-65169	chr10:81206070-81206540_LUHMES,p1@ZCCHC24,p2@ZCCHC24,p@chr10:81205747..81205762,+;chr10:81140679-81141670;-65169	1	7	1	5	8	5	1	0.0182587	1	0.186971	0.00249744	0.0384234	0	1	0
chr10:81206070-81206540_LUHMES,p1@ZCCHC24,p2@ZCCHC24,p@chr10:81205747..81205762,+	chr10:81206070-81206540_LUHMES,p1@ZCCHC24,p2@ZCCHC24,p@chr10:81205747..81205762,+	chr10	81205848	2	chr10:81191215-81193711	chr10:81191215-81193711	chr10	81191215	81193711	3	-14633	chr10:81206070-81206540_LUHMES,p1@ZCCHC24,p2@ZCCHC24,p@chr10:81205747..81205762,+;chr10:81191215-81193711;-14633	13	20	7	30	14	7	0.000436351	0.000216902	0.223297	0.000967101	0.00478798	0.0661778	1	1	0
chr10:81206070-81206540_LUHMES,p1@ZCCHC24,p2@ZCCHC24,p@chr10:81205747..81205762,+	chr10:81206070-81206540_LUHMES,p1@ZCCHC24,p2@ZCCHC24,p@chr10:81205747..81205762,+	chr10	81205848	2	chr10:81200363-81201913	chr10:81200363-81201913	chr10	81200363	81201913	3	-5485	chr10:81206070-81206540_LUHMES,p1@ZCCHC24,p2@ZCCHC24,p@chr10:81205747..81205762,+;chr10:81200363-81201913;-5485	6	20	5	36	19	7	0.272341	0.0451465	0.474952	0.0751461	0.0158691	0.177517	0	1	0
chr10:81206070-81206540_LUHMES,p1@ZCCHC24,p2@ZCCHC24,p@chr10:81205747..81205762,+	chr10:81206070-81206540_LUHMES,p1@ZCCHC24,p2@ZCCHC24,p@chr10:81205747..81205762,+	chr10	81205848	2	chr10:81253208-81253837	chr10:81253208-81253837	chr10	81253208	81253837	3	47360	chr10:81206070-81206540_LUHMES,p1@ZCCHC24,p2@ZCCHC24,p@chr10:81205747..81205762,+;chr10:81253208-81253837;47360	7	4	4	9	3	1	0.00828353	0.232472	0.272627	0.0328159	0.344756	1	1	0	0
chr10:81206070-81206540_LUHMES,p1@ZCCHC24,p2@ZCCHC24,p@chr10:81205747..81205762,+	chr10:81206070-81206540_LUHMES,p1@ZCCHC24,p2@ZCCHC24,p@chr10:81205747..81205762,+	chr10	81205848	2	chr10:81256930-81257812	chr10:81256930-81257812	chr10	81256930	81257812	3	51082	chr10:81206070-81206540_LUHMES,p1@ZCCHC24,p2@ZCCHC24,p@chr10:81205747..81205762,+;chr10:81256930-81257812;51082	6	1	3	11	6	1	0.0268509	1	0.388053	0.00493295	0.0411688	1	1	0	0
chr10:98830191-98830746_LUHMES	chr10:98830191-98830746_LUHMES	chr10	98830468	2	chr10:98824611-98826142	chr10:98824611-98826142	chr10	98824611	98826142	3	-5857	chr10:98830191-98830746_LUHMES;chr10:98824611-98826142;-5857	18	27	14	51	12	6	0.000534364	0.00548435	0.0656037	0.00973529	0.138606	0.246667	1	0	0
chr10:98830191-98830746_LUHMES	chr10:98830191-98830746_LUHMES	chr10	98830468	2	chr10:98916383-98917102	chr10:98916383-98917102	chr10	98916383	98917102	3	85915	chr10:98830191-98830746_LUHMES;chr10:98916383-98917102;85915	10	3	1	8	1	2	2.19453e-05	0.261247	1	0.013107	1	0.413884	1	0	0
chr10:98830191-98830746_LUHMES	chr10:98830191-98830746_LUHMES	chr10	98830468	2	chr10:98934888-98936384	chr10:98934888-98936384	chr10	98934888	98936384	3	104420	chr10:98830191-98830746_LUHMES;chr10:98934888-98936384;104420	8	4	7	8	3	2	0.000404573	0.101946	0.0120028	0.00562947	0.249873	0.384917	1	0	0
chr10:98830191-98830746_LUHMES	chr10:98830191-98830746_LUHMES	chr10	98830468	2	chr10:98941424-98942039	chr10:98941424-98942039	chr10	98941424	98942039	3	110956	chr10:98830191-98830746_LUHMES;chr10:98941424-98942039;110956	5	5	3	12	2	1	0.0375971	0.0469973	0.296736	1.0495e-05	0.434458	1	1	0	0
chr10:98830191-98830746_LUHMES	chr10:98830191-98830746_LUHMES	chr10	98830468	2	chr10:98952058-98953413	chr10:98952058-98953413	chr10	98952058	98953413	3	121590	chr10:98830191-98830746_LUHMES;chr10:98952058-98953413;121590	5	7	5	10	6	2	0.0345355	0.00161774	0.0788239	0.000208877	0.0121597	0.382813	1	1	0
chr10:98830191-98830746_LUHMES	chr10:98830191-98830746_LUHMES	chr10	98830468	2	chr10:98952772-98953413	chr10:98952772-98953413	chr10	98952772	98953413	3	122304	chr10:98830191-98830746_LUHMES;chr10:98952772-98953413;122304	5	1	5	7	1	3	0.0321387	1	0.0802403	0.0127274	1	0.203885	1	0	0
chr10:98830191-98830746_LUHMES	chr10:98830191-98830746_LUHMES	chr10	98830468	2	chr10:98957784-98958603	chr10:98957784-98958603	chr10	98957784	98958603	3	127316	chr10:98830191-98830746_LUHMES;chr10:98957784-98958603;127316	6	1	1	7	5	2	0.00868802	1	1	0.0144905	0.0418243	0.384173	1	0	0
chr10:98830191-98830746_LUHMES	chr10:98830191-98830746_LUHMES	chr10	98830468	2	chr10:98962237-98963672	chr10:98962237-98963672	chr10	98962237	98963672	3	131769	chr10:98830191-98830746_LUHMES;chr10:98962237-98963672;131769	7	4	2	7	2	3	0.00166315	0.11777	0.468235	0.013453	0.425494	0.187844	1	0	0
chr10:98830191-98830746_LUHMES	chr10:98830191-98830746_LUHMES	chr10	98830468	2	chr10:98963672-98965041	chr10:98963672-98965041	chr10	98963672	98965041	3	133204	chr10:98830191-98830746_LUHMES;chr10:98963672-98965041;133204	11	7	2	13	4	3	1.54314e-07	0.00339701	0.467324	6.71704e-07	0.109536	0.186713	1	0	0
chr10:98830191-98830746_LUHMES	chr10:98830191-98830746_LUHMES	chr10	98830468	2	chr10:98966219-98967391	chr10:98966219-98967391	chr10	98966219	98967391	3	135751	chr10:98830191-98830746_LUHMES;chr10:98966219-98967391;135751	6	3	1	7	1	0	0.00799323	0.247041	1	0.012562	1	1	1	0	0
chr10:98830191-98830746_LUHMES	chr10:98830191-98830746_LUHMES	chr10	98830468	2	chr10:98966256-98967391	chr10:98966256-98967391	chr10	98966256	98967391	3	135788	chr10:98830191-98830746_LUHMES;chr10:98966256-98967391;135788	8	3	3	11	1	0	0.00023432	0.247041	0.296588	3.35961e-05	1	1	1	0	0
chr10:98830191-98830746_LUHMES	chr10:98830191-98830746_LUHMES	chr10	98830468	2	chr10:98967635-98967997	chr10:98967635-98967997	chr10	98967635	98967997	3	137167	chr10:98830191-98830746_LUHMES;chr10:98967635-98967997;137167	1	5	7	7	7	2	1	0.0443816	0.00959342	0.0121145	0.00249673	0.379819	0	1	0
chr10:98830191-98830746_LUHMES	chr10:98830191-98830746_LUHMES	chr10	98830468	2	chr10:98969888-98971578	chr10:98969888-98971578	chr10	98969888	98971578	3	139420	chr10:98830191-98830746_LUHMES;chr10:98969888-98971578;139420	6	9	10	24	6	4	0.00768394	9.23266e-05	0.00010607	0	0.0108831	0.0677745	1	1	0
chr10:98830191-98830746_LUHMES	chr10:98830191-98830746_LUHMES	chr10	98830468	2	chr10:98974492-98974816	chr10:98974492-98974816	chr10	98974492	98974816	3	144024	chr10:98830191-98830746_LUHMES;chr10:98974492-98974816;144024	5	3	2	13	4	0	0.0295305	0.246744	0.463201	3.389e-07	0.10431	1	1	0	0
chr10:98830191-98830746_LUHMES	chr10:98830191-98830746_LUHMES	chr10	98830468	2	chr10:98982983-98983622	chr10:98982983-98983622	chr10	98982983	98983622	3	152515	chr10:98830191-98830746_LUHMES;chr10:98982983-98983622;152515	6	1	3	12	2	2	0.00693124	1	0.288017	2.13198e-06	0.416752	0.375288	1	0	0
chr10:98830191-98830746_LUHMES	chr10:98830191-98830746_LUHMES	chr10	98830468	2	chr10:98983766-98984799	chr10:98983766-98984799	chr10	98983766	98984799	3	153298	chr10:98830191-98830746_LUHMES;chr10:98983766-98984799;153298	5	4	2	10	6	1	0.0280918	0.112787	0.459707	0.000106337	0.00965709	1	1	0	0
chr10:98830191-98830746_LUHMES	chr10:98830191-98830746_LUHMES	chr10	98830468	2	chr10:98984799-98985872	chr10:98984799-98985872	chr10	98984799	98985872	3	154331	chr10:98830191-98830746_LUHMES;chr10:98984799-98985872;154331	6	5	5	11	5	4	0.00683608	0.0420432	0.0690757	1.58246e-05	0.0352175	0.0647017	1	1	0
chr10:98830191-98830746_LUHMES	chr10:98830191-98830746_LUHMES	chr10	98830468	2	chr10:98988491-98989836	chr10:98988491-98989836	chr10	98988491	98989836	3	158023	chr10:98830191-98830746_LUHMES;chr10:98988491-98989836;158023	5	5	7	14	1	3	0.0275329	0.0409205	0.00788338	1.39449e-08	1	0.178373	1	0	0
chr10:98830191-98830746_LUHMES	chr10:98830191-98830746_LUHMES	chr10	98830468	2	chr10:99002857-99003516	chr10:99002857-99003516	chr10	99002857	99003516	3	172389	chr10:98830191-98830746_LUHMES;chr10:99002857-99003516;172389	7	1	1	8	0	3	0.00105143	1	1	0.0019553	1	0.174098	1	0	0
chr10:98841794-98842674_LUHMES	chr10:98841794-98842674_LUHMES	chr10	98842234	2	chr10:98850791-98851622	chr10:98850791-98851622	chr10	98850791	98851622	3	8557	chr10:98841794-98842674_LUHMES;chr10:98850791-98851622;8557	14	17	10	35	13	8	0.00221855	0.0388557	0.147051	0.0128689	0.0487719	0.0812819	1	1	0
chr10:98841794-98842674_LUHMES	chr10:98841794-98842674_LUHMES	chr10	98842234	2	chr10:98855763-98856983	chr10:98855763-98856983	chr10	98855763	98856983	3	13529	chr10:98841794-98842674_LUHMES;chr10:98855763-98856983;13529	9	8	6	30	7	6	0.0260778	0.216527	0.305299	0.00187049	0.190571	0.12761	1	0	0
chr10:98841794-98842674_LUHMES	chr10:98841794-98842674_LUHMES	chr10	98842234	2	chr10:98881653-98882916	chr10:98881653-98882916	chr10	98881653	98882916	3	39419	chr10:98841794-98842674_LUHMES;chr10:98881653-98882916;39419	6	8	3	13	1	2	0.037722	0.0276738	0.416724	0.00420443	1	0.469556	1	0	0
chr10:98841794-98842674_LUHMES	chr10:98841794-98842674_LUHMES	chr10	98842234	2	chr10:98936384-98937107	chr10:98936384-98937107	chr10	98936384	98937107	3	94150	chr10:98841794-98842674_LUHMES;chr10:98936384-98937107;94150	5	3	1	7	3	1	0.0412122	0.264485	1	0.0241744	0.261547	1	1	0	0
chr10:98841794-98842674_LUHMES	chr10:98841794-98842674_LUHMES	chr10	98842234	2	chr10:98952058-98952772	chr10:98952058-98952772	chr10	98952058	98952772	3	109824	chr10:98841794-98842674_LUHMES;chr10:98952058-98952772;109824	5	4	4	8	2	2	0.0392661	0.126736	0.177114	0.00598591	0.433187	0.389781	1	0	0
chr10:98841794-98842674_LUHMES	chr10:98841794-98842674_LUHMES	chr10	98842234	2	chr10:98957784-98959483	chr10:98957784-98959483	chr10	98957784	98959483	3	115550	chr10:98841794-98842674_LUHMES;chr10:98957784-98959483;115550	2	6	4	7	5	0	0.415919	0.0121387	0.16925	0.0162293	0.0452309	1	0	1	0
chr10:98841794-98842674_LUHMES	chr10:98841794-98842674_LUHMES	chr10	98842234	2	chr10:98963672-98965041	chr10:98963672-98965041	chr10	98963672	98965041	3	121438	chr10:98841794-98842674_LUHMES;chr10:98963672-98965041;121438	2	5	3	17	6	2	0.41307	0.0320679	0.301264	2.49183e-11	0.0121597	0.382813	0	1	0
chr10:98841794-98842674_LUHMES	chr10:98841794-98842674_LUHMES	chr10	98842234	2	chr10:98973944-98974492	chr10:98973944-98974492	chr10	98973944	98974492	3	131710	chr10:98841794-98842674_LUHMES;chr10:98973944-98974492;131710	6	2	4	10	2	1	0.00832979	0.431187	0.164834	0.000223295	0.425494	1	1	0	0
chr10:98878718-98879253_LUHMES	chr10:98878718-98879253_LUHMES	chr10	98878985	2	chr10:98850791-98851622	chr10:98850791-98851622	chr10	98850791	98851622	3	-28194	chr10:98878718-98879253_LUHMES;chr10:98850791-98851622;-28194	8	3	5	15	6	2	0.00854887	0.440459	0.243372	0.00703905	0.112429	0.493557	1	0	0
chr10:98878718-98879253_LUHMES	chr10:98878718-98879253_LUHMES	chr10	98878985	2	chr10:98855763-98856983	chr10:98855763-98856983	chr10	98855763	98856983	3	-23222	chr10:98878718-98879253_LUHMES;chr10:98855763-98856983;-23222	10	8	4	19	6	4	0.00169375	0.0911547	0.375503	0.00278879	0.151344	0.22769	1	0	0
chr10:98878718-98879253_LUHMES	chr10:98878718-98879253_LUHMES	chr10	98878985	2	chr10:98874894-98875680	chr10:98874894-98875680	chr10	98874894	98875680	3	-4091	chr10:98878718-98879253_LUHMES;chr10:98874894-98875680;-4091	12	8	9	49	6	5	0.0283434	0.418424	0.250255	0.0278831	0.448502	0.34373	1	0	0
chr10:98878718-98879253_LUHMES	chr10:98878718-98879253_LUHMES	chr10	98878985	2	chr10:98881653-98882551	chr10:98881653-98882551	chr10	98881653	98882551	3	2668	chr10:98878718-98879253_LUHMES;chr10:98881653-98882551;2668	13	10	7	55	14	2	0.0333506	0.400537	0.375379	0.042691	0.128177	0.624056	1	0	0
chr10:98878718-98879253_LUHMES	chr10:98878718-98879253_LUHMES	chr10	98878985	2	chr10:98934888-98936384	chr10:98934888-98936384	chr10	98934888	98936384	3	55903	chr10:98878718-98879253_LUHMES;chr10:98934888-98936384;55903	15	6	5	13	2	5	1.63654e-10	0.0511242	0.146639	0.000497039	0.48886	0.0484145	1	0	0
chr10:98891477-98891965_LUHMES	chr10:98891477-98891965_LUHMES	chr10	98891721	2	chr10:98851622-98854188	chr10:98851622-98854188	chr10	98851622	98854188	3	-40099	chr10:98891477-98891965_LUHMES;chr10:98851622-98854188;-40099	4	10	2	5	9	3	0.183721	0.00283723	0.546438	0.285662	0.00403118	0.286581	0	1	0
chr10:98891477-98891965_LUHMES	chr10:98891477-98891965_LUHMES	chr10	98891721	2	chr10:98881653-98882551	chr10:98881653-98882551	chr10	98881653	98882551	3	-10068	chr10:98891477-98891965_LUHMES;chr10:98881653-98882551;-10068	9	15	10	25	6	8	0.0375513	0.0367522	0.117492	0.0380985	0.319981	0.0567276	1	0	0
chr10:98891477-98891965_LUHMES	chr10:98891477-98891965_LUHMES	chr10	98891721	2	chr10:98895605-98896448	chr10:98895605-98896448	chr10	98895605	98896448	3	3884	chr10:98891477-98891965_LUHMES;chr10:98895605-98896448;3884	14	18	7	53	18	8	0.0136614	0.106272	0.36615	0.0326547	0.0404347	0.155199	1	0	0
chr10:98891477-98891965_LUHMES	chr10:98891477-98891965_LUHMES	chr10	98891721	2	chr10:98900352-98901260	chr10:98900352-98901260	chr10	98900352	98901260	3	8631	chr10:98891477-98891965_LUHMES;chr10:98900352-98901260;8631	10	17	5	35	9	8	0.0342475	0.0388557	0.441155	0.0128689	0.179646	0.0812819	1	0	0
chr10:98891477-98891965_LUHMES	chr10:98891477-98891965_LUHMES	chr10	98891721	2	chr10:98916383-98917102	chr10:98916383-98917102	chr10	98916383	98917102	3	24662	chr10:98891477-98891965_LUHMES;chr10:98916383-98917102;24662	6	9	3	23	9	5	0.0687045	0.0376642	0.477278	8.46065e-05	0.019532	0.124165	0	1	0
chr10:98891477-98891965_LUHMES	chr10:98891477-98891965_LUHMES	chr10	98891721	2	chr10:98930577-98931219	chr10:98930577-98931219	chr10	98930577	98931219	3	38856	chr10:98891477-98891965_LUHMES;chr10:98930577-98931219;38856	3	8	7	8	7	3	0.317299	0.0196634	0.0661099	0.097286	0.0352236	0.304668	0	1	0
chr10:98891477-98891965_LUHMES	chr10:98891477-98891965_LUHMES	chr10	98891721	2	chr10:98952058-98953413	chr10:98952058-98953413	chr10	98952058	98953413	3	60337	chr10:98891477-98891965_LUHMES;chr10:98952058-98953413;60337	2	6	5	9	9	4	0.455033	0.0481193	0.136289	0.0164711	0.000748492	0.113599	0	1	0
chr10:98891477-98891965_LUHMES	chr10:98891477-98891965_LUHMES	chr10	98891721	2	chr10:98956226-98957123	chr10:98956226-98957123	chr10	98956226	98957123	3	64505	chr10:98891477-98891965_LUHMES;chr10:98956226-98957123;64505	3	7	6	5	6	2	0.26604	0.0167853	0.0667691	0.192585	0.0300784	0.424259	0	1	0
chr10:98891477-98891965_LUHMES	chr10:98891477-98891965_LUHMES	chr10	98891721	2	chr10:99010730-99012010	chr10:99010730-99012010	chr10	99010730	99012010	3	119009	chr10:98891477-98891965_LUHMES;chr10:99010730-99012010;119009	4	1	6	3	2	5	0.097877	1	0.0416367	0.313034	0.421913	0.018606	0	0	1
chr10:98910004-98910530_LUHMES	chr10:98910004-98910530_LUHMES	chr10	98910267	2	chr10:98897801-98898340	chr10:98897801-98898340	chr10	98897801	98898340	3	-12466	chr10:98910004-98910530_LUHMES;chr10:98897801-98898340;-12466	9	5	7	21	7	8	0.0239883	0.431838	0.244294	0.0464857	0.208416	0.0439639	1	0	0
combined_proxy_6	combined_proxy_6	chr10	80944186	2	chr10:80869359-80871389	chr10:80869359-80871389	chr10	80869359	80871389	3	-74827	combined_proxy_6;chr10:80869359-80871389;-74827	6	1	3	11	0	3	0.0160807	1	0.34031	0.000701693	1	0.226542	1	0	0
combined_proxy_6	combined_proxy_6	chr10	80944186	2	chr10:80885053-80888573	chr10:80885053-80888573	chr10	80885053	80888573	3	-59133	combined_proxy_6;chr10:80885053-80888573;-59133	14	7	3	16	3	6	2.35179e-09	0.014981	0.369615	1.00162e-05	0.319758	0.015214	1	0	0
combined_proxy_6	combined_proxy_6	chr10	80944186	2	chr10:80902095-80904298	chr10:80902095-80904298	chr10	80902095	80904298	3	-42091	combined_proxy_6;chr10:80902095-80904298;-42091	6	5	4	15	4	12	0.0314009	0.155171	0.282811	0.00040304	0.211368	5.57373e-07	1	0	0
combined_proxy_8,schizophrenia_proxy_overlapenh_45	combined_proxy_8,schizophrenia_proxy_overlapenh_45	chr10	104708361	2	chr10:104735887-104737249	chr10:104735887-104737249	chr10	104735887	104737249	3	27526	combined_proxy_8,schizophrenia_proxy_overlapenh_45;chr10:104735887-104737249;27526	8	2	4	12	0	2	0.0115175	0.581611	0.357694	0.04379	1	0.498609	1	0	0
combined_proxy_8,schizophrenia_proxy_overlapenh_45	combined_proxy_8,schizophrenia_proxy_overlapenh_45	chr10	104708361	2	chr10:104812830-104813184	chr10:104812830-104813184	chr10	104812830	104813184	3	104469	combined_proxy_8,schizophrenia_proxy_overlapenh_45;chr10:104812830-104813184;104469	0	6	4	0	8	0	1	0.00991316	0.173506	1	0.000661384	1	0	1	0
combined_proxy_8,schizophrenia_proxy_overlapenh_45	combined_proxy_8,schizophrenia_proxy_overlapenh_45	chr10	104708361	2	chr10:104841859-104843873	chr10:104841859-104843873	chr10	104841859	104843873	3	133498	combined_proxy_8,schizophrenia_proxy_overlapenh_45;chr10:104841859-104843873;133498	6	0	2	10	4	4	0.0081487	1	0.467324	0.000208189	0.109536	0.0696159	1	0	0
p10@KCNMA1,p11@KCNMA1,p1@KCNMA1,p25@KCNMA1,p2@KCNMA1,p3@KCNMA1,p4@KCNMA1,p5@KCNMA1,p6@KCNMA1,p7@KCNMA1,p8@KCNMA1,p9@KCNMA1	p10@KCNMA1,p11@KCNMA1,p1@KCNMA1,p25@KCNMA1,p2@KCNMA1,p3@KCNMA1,p4@KCNMA1,p5@KCNMA1,p6@KCNMA1,p7@KCNMA1,p8@KCNMA1,p9@KCNMA1	chr10	79397934	2	chr10:78932748-78933089	chr10:78932748-78933089	chr10	78932748	78933089	3	-465186	p10@KCNMA1,p11@KCNMA1,p1@KCNMA1,p25@KCNMA1,p2@KCNMA1,p3@KCNMA1,p4@KCNMA1,p5@KCNMA1,p6@KCNMA1,p7@KCNMA1,p8@KCNMA1,p9@KCNMA1;chr10:78932748-78933089;-465186	0	5	0	8	6	0	1	0.0143211	1	0.000109463	0.00278961	1	0	1	0
p10@KCNMA1,p11@KCNMA1,p1@KCNMA1,p25@KCNMA1,p2@KCNMA1,p3@KCNMA1,p4@KCNMA1,p5@KCNMA1,p6@KCNMA1,p7@KCNMA1,p8@KCNMA1,p9@KCNMA1	p10@KCNMA1,p11@KCNMA1,p1@KCNMA1,p25@KCNMA1,p2@KCNMA1,p3@KCNMA1,p4@KCNMA1,p5@KCNMA1,p6@KCNMA1,p7@KCNMA1,p8@KCNMA1,p9@KCNMA1	chr10	79397934	2	chr10:79137493-79140413	chr10:79137493-79140413	chr10	79137493	79140413	3	-260441	p10@KCNMA1,p11@KCNMA1,p1@KCNMA1,p25@KCNMA1,p2@KCNMA1,p3@KCNMA1,p4@KCNMA1,p5@KCNMA1,p6@KCNMA1,p7@KCNMA1,p8@KCNMA1,p9@KCNMA1;chr10:79137493-79140413;-260441	5	3	2	5	0	1	0.0192214	0.216233	0.434203	0.0463781	1	1	1	0	0
p10@KCNMA1,p11@KCNMA1,p1@KCNMA1,p25@KCNMA1,p2@KCNMA1,p3@KCNMA1,p4@KCNMA1,p5@KCNMA1,p6@KCNMA1,p7@KCNMA1,p8@KCNMA1,p9@KCNMA1	p10@KCNMA1,p11@KCNMA1,p1@KCNMA1,p25@KCNMA1,p2@KCNMA1,p3@KCNMA1,p4@KCNMA1,p5@KCNMA1,p6@KCNMA1,p7@KCNMA1,p8@KCNMA1,p9@KCNMA1	chr10	79397934	2	chr10:79155532-79156830	chr10:79155532-79156830	chr10	79155532	79156830	3	-242402	p10@KCNMA1,p11@KCNMA1,p1@KCNMA1,p25@KCNMA1,p2@KCNMA1,p3@KCNMA1,p4@KCNMA1,p5@KCNMA1,p6@KCNMA1,p7@KCNMA1,p8@KCNMA1,p9@KCNMA1;chr10:79155532-79156830;-242402	3	7	3	2	5	1	0.188225	0.00138371	0.257422	0.436563	0.0249581	1	0	1	0
p10@MXI1,p1@MXI1,p5@MXI1	p10@MXI1,p1@MXI1,p5@MXI1	chr10	111967369	2	chr10:111896176-111897001	chr10:111896176-111897001	chr10	111896176	111897001	3	-71193	p10@MXI1,p1@MXI1,p5@MXI1;chr10:111896176-111897001;-71193	6	2	2	10	0	0	0.0178145	0.457592	0.50627	0.00331348	1	1	1	0	0
p10@MXI1,p1@MXI1,p5@MXI1	p10@MXI1,p1@MXI1,p5@MXI1	chr10	111967369	2	chr10:111898171-111899079	chr10:111898171-111899079	chr10	111898171	111899079	3	-69198	p10@MXI1,p1@MXI1,p5@MXI1;chr10:111898171-111899079;-69198	6	8	4	4	6	0	0.0199623	0.000872595	0.22013	0.269098	0.0290306	1	0	1	0
p10@MXI1,p1@MXI1,p5@MXI1	p10@MXI1,p1@MXI1,p5@MXI1	chr10	111967369	2	chr10:111941358-111942613	chr10:111941358-111942613	chr10	111941358	111942613	3	-26011	p10@MXI1,p1@MXI1,p5@MXI1;chr10:111941358-111942613;-26011	8	2	12	14	6	0	0.0134391	0.584725	0.00383246	0.0187793	0.123661	1	1	0	0
p10@MXI1,p1@MXI1,p5@MXI1	p10@MXI1,p1@MXI1,p5@MXI1	chr10	111967369	2	chr10:112037981-112038609	chr10:112037981-112038609	chr10	112037981	112038609	3	70612	p10@MXI1,p1@MXI1,p5@MXI1;chr10:112037981-112038609;70612	4	8	0	8	6	2	0.13163	0.00120763	1	0.0204768	0.0304749	0.419051	0	1	0
p10@NEURL,p11@NEURL,p13@NEURL,p19@NEURL,p5@NEURL,p8@NEURL	p10@NEURL,p11@NEURL,p13@NEURL,p19@NEURL,p5@NEURL,p8@NEURL	chr10	105253637	2	chr10:105173313-105174270	chr10:105173313-105174270	chr10	105173313	105174270	3	-80324	p10@NEURL,p11@NEURL,p13@NEURL,p19@NEURL,p5@NEURL,p8@NEURL;chr10:105173313-105174270;-80324	5	2	1	7	2	1	0.0494635	0.460744	1	0.0328314	0.452046	1	1	0	0
p10@NEURL,p11@NEURL,p13@NEURL,p19@NEURL,p5@NEURL,p8@NEURL	p10@NEURL,p11@NEURL,p13@NEURL,p19@NEURL,p5@NEURL,p8@NEURL	chr10	105253637	2	chr10:105185499-105186240	chr10:105185499-105186240	chr10	105185499	105186240	3	-68138	p10@NEURL,p11@NEURL,p13@NEURL,p19@NEURL,p5@NEURL,p8@NEURL;chr10:105185499-105186240;-68138	5	2	1	12	1	1	0.0492089	0.450076	1	0.00032477	1	1	1	0	0
p10@NEURL,p11@NEURL,p13@NEURL,p19@NEURL,p5@NEURL,p8@NEURL	p10@NEURL,p11@NEURL,p13@NEURL,p19@NEURL,p5@NEURL,p8@NEURL	chr10	105253637	2	chr10:105350417-105350872	chr10:105350417-105350872	chr10	105350417	105350872	3	96780	p10@NEURL,p11@NEURL,p13@NEURL,p19@NEURL,p5@NEURL,p8@NEURL;chr10:105350417-105350872;96780	7	6	4	8	5	5	0.0020232	0.0202708	0.184137	0.00764294	0.0497543	0.020095	1	1	0
p10@NEURL,p11@NEURL,p13@NEURL,p19@NEURL,p5@NEURL,p8@NEURL	p10@NEURL,p11@NEURL,p13@NEURL,p19@NEURL,p5@NEURL,p8@NEURL	chr10	105253637	2	chr10:105611546-105612946	chr10:105611546-105612946	chr10	105611546	105612946	3	357909	p10@NEURL,p11@NEURL,p13@NEURL,p19@NEURL,p5@NEURL,p8@NEURL;chr10:105611546-105612946;357909	6	2	1	5	1	1	0.00261497	0.378875	1	0.0321477	1	1	1	0	0
p11@KIAA1598,p12@KIAA1598,p1@KIAA1598,p2@KIAA1598,p3@KIAA1598,p4@KIAA1598,p5@KIAA1598,p6@KIAA1598,p7@KIAA1598,p8@KIAA1598,p9@KIAA1598	p11@KIAA1598,p12@KIAA1598,p1@KIAA1598,p2@KIAA1598,p3@KIAA1598,p4@KIAA1598,p5@KIAA1598,p6@KIAA1598,p7@KIAA1598,p8@KIAA1598,p9@KIAA1598	chr10	118764856	2	chr10:118590234-118590967	chr10:118590234-118590967	chr10	118590234	118590967	3	-174622	p11@KIAA1598,p12@KIAA1598,p1@KIAA1598,p2@KIAA1598,p3@KIAA1598,p4@KIAA1598,p5@KIAA1598,p6@KIAA1598,p7@KIAA1598,p8@KIAA1598,p9@KIAA1598;chr10:118590234-118590967;-174622	5	8	0	6	0	0	0.0254665	0.000417991	1	0.0246966	1	1	1	0	0
p11@KIAA1598,p12@KIAA1598,p1@KIAA1598,p2@KIAA1598,p3@KIAA1598,p4@KIAA1598,p5@KIAA1598,p6@KIAA1598,p7@KIAA1598,p8@KIAA1598,p9@KIAA1598	p11@KIAA1598,p12@KIAA1598,p1@KIAA1598,p2@KIAA1598,p3@KIAA1598,p4@KIAA1598,p5@KIAA1598,p6@KIAA1598,p7@KIAA1598,p8@KIAA1598,p9@KIAA1598	chr10	118764856	2	chr10:118643749-118645417	chr10:118643749-118645417	chr10	118643749	118645417	3	-121107	p11@KIAA1598,p12@KIAA1598,p1@KIAA1598,p2@KIAA1598,p3@KIAA1598,p4@KIAA1598,p5@KIAA1598,p6@KIAA1598,p7@KIAA1598,p8@KIAA1598,p9@KIAA1598;chr10:118643749-118645417;-121107	6	4	0	8	2	2	0.00936852	0.0960082	1	0.00391597	0.4271	0.382813	1	0	0
p11@KIAA1598,p12@KIAA1598,p1@KIAA1598,p2@KIAA1598,p3@KIAA1598,p4@KIAA1598,p5@KIAA1598,p6@KIAA1598,p7@KIAA1598,p8@KIAA1598,p9@KIAA1598	p11@KIAA1598,p12@KIAA1598,p1@KIAA1598,p2@KIAA1598,p3@KIAA1598,p4@KIAA1598,p5@KIAA1598,p6@KIAA1598,p7@KIAA1598,p8@KIAA1598,p9@KIAA1598	chr10	118764856	2	chr10:118725756-118726754	chr10:118725756-118726754	chr10	118725756	118726754	3	-39100	p11@KIAA1598,p12@KIAA1598,p1@KIAA1598,p2@KIAA1598,p3@KIAA1598,p4@KIAA1598,p5@KIAA1598,p6@KIAA1598,p7@KIAA1598,p8@KIAA1598,p9@KIAA1598;chr10:118725756-118726754;-39100	2	4	8	0	0	6	0.481397	0.288806	0.0305817	1	1	0.0304704	0	0	1
p11@KIAA1598,p12@KIAA1598,p1@KIAA1598,p2@KIAA1598,p3@KIAA1598,p4@KIAA1598,p5@KIAA1598,p6@KIAA1598,p7@KIAA1598,p8@KIAA1598,p9@KIAA1598	p11@KIAA1598,p12@KIAA1598,p1@KIAA1598,p2@KIAA1598,p3@KIAA1598,p4@KIAA1598,p5@KIAA1598,p6@KIAA1598,p7@KIAA1598,p8@KIAA1598,p9@KIAA1598	chr10	118764856	2	chr10:118746475-118746790	chr10:118746475-118746790	chr10	118746475	118746790	3	-18381	p11@KIAA1598,p12@KIAA1598,p1@KIAA1598,p2@KIAA1598,p3@KIAA1598,p4@KIAA1598,p5@KIAA1598,p6@KIAA1598,p7@KIAA1598,p8@KIAA1598,p9@KIAA1598;chr10:118746475-118746790;-18381	1	16	12	15	11	2	1	0.000939408	0.0148649	0.0560455	0.0132494	0.533835	0	1	0
p11@KIAA1598,p12@KIAA1598,p1@KIAA1598,p2@KIAA1598,p3@KIAA1598,p4@KIAA1598,p5@KIAA1598,p6@KIAA1598,p7@KIAA1598,p8@KIAA1598,p9@KIAA1598	p11@KIAA1598,p12@KIAA1598,p1@KIAA1598,p2@KIAA1598,p3@KIAA1598,p4@KIAA1598,p5@KIAA1598,p6@KIAA1598,p7@KIAA1598,p8@KIAA1598,p9@KIAA1598	chr10	118764856	2	chr10:118853125-118855237	chr10:118853125-118855237	chr10	118853125	118855237	3	88269	p11@KIAA1598,p12@KIAA1598,p1@KIAA1598,p2@KIAA1598,p3@KIAA1598,p4@KIAA1598,p5@KIAA1598,p6@KIAA1598,p7@KIAA1598,p8@KIAA1598,p9@KIAA1598;chr10:118853125-118855237;88269	6	6	0	6	7	0	0.0141754	0.019249	1	0.0699513	0.00622242	1	0	1	0
p11@TACC2,p16@TACC2,p3@TACC2,p4@TACC2	p11@TACC2,p16@TACC2,p3@TACC2,p4@TACC2	chr10	123923146	2	chr10:123894253-123895167	chr10:123894253-123895167	chr10	123894253	123895167	3	-28893	p11@TACC2,p16@TACC2,p3@TACC2,p4@TACC2;chr10:123894253-123895167;-28893	5	9	8	10	13	8	0.116911	0.0215366	0.0573049	0.0828024	0.000196398	0.00606816	0	1	0
p11@TACC2,p16@TACC2,p3@TACC2,p4@TACC2	p11@TACC2,p16@TACC2,p3@TACC2,p4@TACC2	chr10	123923146	2	chr10:123910352-123911849	chr10:123910352-123911849	chr10	123910352	123911849	3	-12794	p11@TACC2,p16@TACC2,p3@TACC2,p4@TACC2;chr10:123910352-123911849;-12794	10	14	9	31	10	5	0.0112408	0.0330614	0.134183	0.00232399	0.0688906	0.218293	1	0	0
p11@TACC2,p16@TACC2,p3@TACC2,p4@TACC2	p11@TACC2,p16@TACC2,p3@TACC2,p4@TACC2	chr10	123923146	2	chr10:123911849-123913477	chr10:123911849-123913477	chr10	123911849	123913477	3	-11297	p11@TACC2,p16@TACC2,p3@TACC2,p4@TACC2;chr10:123911849-123913477;-11297	14	16	11	23	12	5	0.000455161	0.0167595	0.0744343	0.0379458	0.0319068	0.224548	1	1	0
p11@TACC2,p16@TACC2,p3@TACC2,p4@TACC2	p11@TACC2,p16@TACC2,p3@TACC2,p4@TACC2	chr10	123923146	2	chr10:123912748-123913477	chr10:123912748-123913477	chr10	123912748	123913477	3	-10398	p11@TACC2,p16@TACC2,p3@TACC2,p4@TACC2;chr10:123912748-123913477;-10398	10	11	5	33	3	3	0.0196392	0.133176	0.414235	0.00503522	0.556534	0.455551	1	0	0
p11@TACC2,p16@TACC2,p3@TACC2,p4@TACC2	p11@TACC2,p16@TACC2,p3@TACC2,p4@TACC2	chr10	123923146	2	chr10:123914143-123915047	chr10:123914143-123915047	chr10	123914143	123915047	3	-9003	p11@TACC2,p16@TACC2,p3@TACC2,p4@TACC2;chr10:123914143-123915047;-9003	6	26	7	34	15	8	0.184091	0.000457312	0.287508	0.00710087	0.0142042	0.069722	0	1	0
p11@TACC2,p16@TACC2,p3@TACC2,p4@TACC2	p11@TACC2,p16@TACC2,p3@TACC2,p4@TACC2	chr10	123923146	2	chr10:123917075-123917678	chr10:123917075-123917678	chr10	123917075	123917678	3	-6071	p11@TACC2,p16@TACC2,p3@TACC2,p4@TACC2;chr10:123917075-123917678;-6071	4	21	14	35	15	8	0.407424	0.019256	0.0530277	0.0481402	0.0426165	0.107174	0	1	0
p11@TACC2,p16@TACC2,p3@TACC2,p4@TACC2	p11@TACC2,p16@TACC2,p3@TACC2,p4@TACC2	chr10	123923146	2	chr10:123919582-123920301	chr10:123919582-123920301	chr10	123919582	123920301	3	-3564	p11@TACC2,p16@TACC2,p3@TACC2,p4@TACC2;chr10:123919582-123920301;-3564	12	18	3	55	8	14	0.0369857	0.106272	0.608823	0.0262094	0.35707	0.00981592	1	0	0
p11@TACC2,p16@TACC2,p3@TACC2,p4@TACC2	p11@TACC2,p16@TACC2,p3@TACC2,p4@TACC2	chr10	123923146	2	chr10:123926466-123927689	chr10:123926466-123927689	chr10	123926466	123927689	3	3320	p11@TACC2,p16@TACC2,p3@TACC2,p4@TACC2;chr10:123926466-123927689;3320	19	55	26	99	28	19	0.000562806	4.69247e-08	0.000520706	2.41564e-05	0.000888949	0.000299119	1	1	1
p11@TACC2,p16@TACC2,p3@TACC2,p4@TACC2	p11@TACC2,p16@TACC2,p3@TACC2,p4@TACC2	chr10	123923146	2	chr10:123935506-123937814	chr10:123935506-123937814	chr10	123935506	123937814	3	12360	p11@TACC2,p16@TACC2,p3@TACC2,p4@TACC2;chr10:123935506-123937814;12360	14	21	10	27	12	14	0.000232322	0.000864304	0.0944283	0.00888796	0.0266662	0.000183073	1	1	0
p11@TACC2,p16@TACC2,p3@TACC2,p4@TACC2	p11@TACC2,p16@TACC2,p3@TACC2,p4@TACC2	chr10	123923146	2	chr10:123944769-123945919	chr10:123944769-123945919	chr10	123944769	123945919	3	21623	p11@TACC2,p16@TACC2,p3@TACC2,p4@TACC2;chr10:123944769-123945919;21623	9	10	9	20	10	8	0.0084356	0.0270028	0.0537853	0.00298145	0.0151425	0.0166762	1	1	0
p11@TACC2,p16@TACC2,p3@TACC2,p4@TACC2	p11@TACC2,p16@TACC2,p3@TACC2,p4@TACC2	chr10	123923146	2	chr10:123972688-123973591	chr10:123972688-123973591	chr10	123972688	123973591	3	49542	p11@TACC2,p16@TACC2,p3@TACC2,p4@TACC2;chr10:123972688-123973591;49542	3	3	8	8	6	8	0.303599	0.351695	0.0202243	0.0514457	0.0522784	0.00122311	0	0	1
p11@TACC2,p16@TACC2,p3@TACC2,p4@TACC2	p11@TACC2,p16@TACC2,p3@TACC2,p4@TACC2	chr10	123923146	2	chr10:123975148-123976179	chr10:123975148-123976179	chr10	123975148	123976179	3	52002	p11@TACC2,p16@TACC2,p3@TACC2,p4@TACC2;chr10:123975148-123976179;52002	6	9	4	9	6	3	0.0220808	0.00209802	0.252228	0.0230414	0.0404474	0.258989	1	1	0
p11@TACC2,p16@TACC2,p3@TACC2,p4@TACC2	p11@TACC2,p16@TACC2,p3@TACC2,p4@TACC2	chr10	123923146	2	chr10:123987546-123989317	chr10:123987546-123989317	chr10	123987546	123989317	3	64400	p11@TACC2,p16@TACC2,p3@TACC2,p4@TACC2;chr10:123987546-123989317;64400	5	10	2	6	6	2	0.054954	0.00034868	0.512706	0.115236	0.0300784	0.424259	0	1	0
p12@MLLT10,p1@MLLT10,p2@MLLT10,p4@MLLT10,p8@MLLT10	p12@MLLT10,p1@MLLT10,p2@MLLT10,p4@MLLT10,p8@MLLT10	chr10	21823183	2	chr10:22241461-22243293	chr10:22241461-22243293	chr10	22241461	22243293	3	418278	p12@MLLT10,p1@MLLT10,p2@MLLT10,p4@MLLT10,p8@MLLT10;chr10:22241461-22243293;418278	0	6	1	5	7	1	1	0.00272192	1	0.0261915	0.000388244	1	0	1	0
p12@SLIT1,p1@SLIT1,p2@SLIT1,p3@SLIT1,p4@SLIT1,p5@SLIT1,p6@SLIT1	p12@SLIT1,p1@SLIT1,p2@SLIT1,p3@SLIT1,p4@SLIT1,p5@SLIT1,p6@SLIT1	chr10	98945599	2	chr10:98834024-98834962	chr10:98834024-98834962	chr10	98834024	98834962	3	-111575	p12@SLIT1,p1@SLIT1,p2@SLIT1,p3@SLIT1,p4@SLIT1,p5@SLIT1,p6@SLIT1;chr10:98834024-98834962;-111575	6	1	1	6	2	0	0.00971015	1	1	0.0380141	0.434159	1	1	0	0
p13@ADARB2,p15@ADARB2,p1@ADARB2,p3@ADARB2	p13@ADARB2,p15@ADARB2,p1@ADARB2,p3@ADARB2	chr10	1282567	2	chr10:1264782-1266664	chr10:1264782-1266664	chr10	1264782	1266664	3	-17785	p13@ADARB2,p15@ADARB2,p1@ADARB2,p3@ADARB2;chr10:1264782-1266664;-17785	9	15	9	28	11	4	0.0119207	0.00519408	0.080204	0.000308987	0.0165593	0.277183	1	1	0
p13@ADARB2,p15@ADARB2,p1@ADARB2,p3@ADARB2	p13@ADARB2,p15@ADARB2,p1@ADARB2,p3@ADARB2	chr10	1282567	2	chr10:1273497-1275120	chr10:1273497-1275120	chr10	1273497	1275120	3	-9070	p13@ADARB2,p15@ADARB2,p1@ADARB2,p3@ADARB2;chr10:1273497-1275120;-9070	10	7	10	31	15	3	0.0228243	0.36441	0.130104	0.0149485	0.0142042	0.470332	1	0	0
p13@ADARB2,p15@ADARB2,p1@ADARB2,p3@ADARB2	p13@ADARB2,p15@ADARB2,p1@ADARB2,p3@ADARB2	chr10	1282567	2	chr10:1400183-1402264	chr10:1400183-1402264	chr10	1400183	1402264	3	117616	p13@ADARB2,p15@ADARB2,p1@ADARB2,p3@ADARB2;chr10:1400183-1402264;117616	6	1	2	8	2	3	0.0102984	1	0.473688	0.00507434	0.43028	0.197032	1	0	0
p13@CELF2,p14@CELF2,p17@CELF2,p18@CELF2,p1@CELF2,p2@CELF2,p6@CELF2,p8@CELF2	p13@CELF2,p14@CELF2,p17@CELF2,p18@CELF2,p1@CELF2,p2@CELF2,p6@CELF2,p8@CELF2	chr10	11207135	2	chr10:11191410-11195665	chr10:11191410-11195665	chr10	11191410	11195665	3	-15725	p13@CELF2,p14@CELF2,p17@CELF2,p18@CELF2,p1@CELF2,p2@CELF2,p6@CELF2,p8@CELF2;chr10:11191410-11195665;-15725	18	16	44	44	22	0	2.53592e-07	0.0024275	0	1.51669e-07	1.31265e-06	1	1	1	0
p14@TACC2,p36@TACC2	p14@TACC2,p36@TACC2	chr10	123970416	2	chr10:123890305-123891043	chr10:123890305-123891043	chr10	123890305	123891043	3	-80111	p14@TACC2,p36@TACC2;chr10:123890305-123891043;-80111	5	3	1	7	2	1	0.0494635	0.283863	1	0.0328314	0.452046	1	1	0	0
p14@TACC2,p36@TACC2	p14@TACC2,p36@TACC2	chr10	123970416	2	chr10:123926466-123927689	chr10:123926466-123927689	chr10	123926466	123927689	3	-43950	p14@TACC2,p36@TACC2;chr10:123926466-123927689;-43950	4	8	17	17	11	3	0.172233	0.0105952	2.26626e-07	4.23523e-05	0.000300317	0.283834	0	1	0
p14@TACC2,p36@TACC2	p14@TACC2,p36@TACC2	chr10	123970416	2	chr10:123966764-123968523	chr10:123966764-123968523	chr10	123966764	123968523	3	-3652	p14@TACC2,p36@TACC2;chr10:123966764-123968523;-3652	15	25	11	75	16	9	0.00782627	0.0216555	0.16843	0.00183558	0.0708091	0.108562	1	0	0
p16@FRMD4A,p1@FRMD4A,p7@FRMD4A,p8@FRMD4A,p@chr10:13749173..13749231,-	p16@FRMD4A,p1@FRMD4A,p7@FRMD4A,p8@FRMD4A,p@chr10:13749173..13749231,-	chr10	13749534	2	chr10:13767166-13769414	chr10:13767166-13769414	chr10	13767166	13769414	3	17632	p16@FRMD4A,p1@FRMD4A,p7@FRMD4A,p8@FRMD4A,p@chr10:13749173..13749231,-;chr10:13767166-13769414;17632	16	18	14	15	14	6	1.89763e-06	0.000626507	0.00453619	0.0679551	0.00174742	0.100258	0	1	0
p16@SPOCK2	p16@SPOCK2	chr10	73830191	2	chr10:73838397-73839526	chr10:73838397-73839526	chr10	73838397	73839526	3	8206	p16@SPOCK2;chr10:73838397-73839526;8206	13	19	18	35	10	6	0.00480714	0.019819	0.00636984	0.0128689	0.135284	0.196233	1	0	0
p16@SPOCK2	p16@SPOCK2	chr10	73830191	2	chr10:73982126-73983248	chr10:73982126-73983248	chr10	73982126	73983248	3	151935	p16@SPOCK2;chr10:73982126-73983248;151935	5	1	1	6	1	1	0.0283572	1	1	0.0298338	1	1	1	0	0
p18@TACC2	p18@TACC2	chr10	123951968	2	chr10:123877392-123878380	chr10:123877392-123878380	chr10	123877392	123878380	3	-74576	p18@TACC2;chr10:123877392-123878380;-74576	5	2	0	7	5	2	0.0497598	0.466203	1	0.040553	0.0669432	0.414824	1	0	0
p18@TACC2	p18@TACC2	chr10	123951968	2	chr10:123926466-123927689	chr10:123926466-123927689	chr10	123926466	123927689	3	-25502	p18@TACC2;chr10:123926466-123927689;-25502	9	20	18	20	9	7	0.00480376	6.20167e-08	9.61376e-06	0.000619142	0.0155866	0.0229197	1	1	1
p18@TACC2	p18@TACC2	chr10	123951968	2	chr10:123935506-123937814	chr10:123935506-123937814	chr10	123935506	123937814	3	-16462	p18@TACC2;chr10:123935506-123937814;-16462	8	16	12	22	19	10	0.0299916	0.00395203	0.0230547	0.00779746	2.28036e-05	0.00427559	1	1	1
p18@TACC2	p18@TACC2	chr10	123951968	2	chr10:123943555-123943968	chr10:123943555-123943968	chr10	123943555	123943968	3	-8413	p18@TACC2;chr10:123943555-123943968;-8413	5	18	15	20	9	10	0.293808	0.0280144	0.0255708	0.167849	0.179646	0.0263208	0	0	1
p18@TACC2	p18@TACC2	chr10	123951968	2	chr10:123944769-123945919	chr10:123944769-123945919	chr10	123944769	123945919	3	-7199	p18@TACC2;chr10:123944769-123945919;-7199	14	31	26	59	19	16	0.00257201	0.000186136	0.000119996	9.33066e-05	0.00473751	0.000317048	1	1	1
p18@TACC2	p18@TACC2	chr10	123951968	2	chr10:123947857-123948613	chr10:123947857-123948613	chr10	123947857	123948613	3	-4111	p18@TACC2;chr10:123947857-123948613;-4111	11	20	17	47	19	16	0.0458515	0.0531493	0.0266362	0.0355012	0.0225545	0.00162075	1	0	1
p18@TACC2	p18@TACC2	chr10	123951968	2	chr10:123956957-123957860	chr10:123956957-123957860	chr10	123956957	123957860	3	4989	p18@TACC2;chr10:123956957-123957860;4989	15	18	23	48	20	7	0.0051822	0.0837624	0.00200756	0.0315022	0.0158646	0.193682	1	0	0
p18@TACC2	p18@TACC2	chr10	123951968	2	chr10:123959783-123961190	chr10:123959783-123961190	chr10	123959783	123961190	3	7815	p18@TACC2;chr10:123959783-123961190;7815	17	25	8	34	10	8	0.000187832	0.00318514	0.267901	0.0322866	0.155811	0.0924436	1	0	0
p19@ZEB1,p2@ZEB1	p19@ZEB1,p2@ZEB1	chr10	31610355	2	chr10:31053406-31054296	chr10:31053406-31054296	chr10	31053406	31054296	3	-556949	p19@ZEB1,p2@ZEB1;chr10:31053406-31054296;-556949	0	5	3	1	5	0	1	0.0103471	0.220058	1	0.0136495	1	0	1	0
p19@ZEB1,p2@ZEB1	p19@ZEB1,p2@ZEB1	chr10	31610355	2	chr10:31072917-31073269	chr10:31072917-31073269	chr10	31072917	31073269	3	-537438	p19@ZEB1,p2@ZEB1;chr10:31072917-31073269;-537438	3	5	2	2	5	2	0.158669	0.0105459	0.40922	0.384826	0.0138061	0.352312	0	1	0
p19@ZEB1,p2@ZEB1	p19@ZEB1,p2@ZEB1	chr10	31610355	2	chr10:31422421-31424036	chr10:31422421-31424036	chr10	31422421	31424036	3	-187934	p19@ZEB1,p2@ZEB1;chr10:31422421-31424036;-187934	4	11	6	15	5	4	0.0792028	3.39833e-07	0.0214073	1.96089e-10	0.0300958	0.0581508	0	1	0
p19@ZEB1,p2@ZEB1	p19@ZEB1,p2@ZEB1	chr10	31610355	2	chr10:31442074-31443152	chr10:31442074-31443152	chr10	31442074	31443152	3	-168281	p19@ZEB1,p2@ZEB1;chr10:31442074-31443152;-168281	5	0	0	6	1	1	0.0260862	1	1	0.0258329	1	1	1	0	0
p19@ZEB1,p2@ZEB1	p19@ZEB1,p2@ZEB1	chr10	31610355	2	chr10:32097483-32098185	chr10:32097483-32098185	chr10	32097483	32098185	3	487128	p19@ZEB1,p2@ZEB1;chr10:32097483-32098185;487128	2	5	0	7	5	1	0.356007	0.0133552	1	0.000823602	0.0146896	1	0	1	0
p19@ZEB1,p2@ZEB1	p19@ZEB1,p2@ZEB1	chr10	31610355	2	chr10:32099389-32099659	chr10:32099389-32099659	chr10	32099389	32099659	3	489034	p19@ZEB1,p2@ZEB1;chr10:32099389-32099659;489034	0	5	5	1	6	0	1	0.01348	0.0332059	1	0.00263028	1	0	1	0
p1@ABI1,p2@ABI1,p3@ABI1	p1@ABI1,p2@ABI1,p3@ABI1	chr10	27149868	2	chr10:27024771-27028706	chr10:27024771-27028706	chr10	27024771	27028706	3	-125097	p1@ABI1,p2@ABI1,p3@ABI1;chr10:27024771-27028706;-125097	6	3	2	6	1	2	0.00889358	0.249627	0.471005	0.0407977	1	0.384894	1	0	0
p1@ABI1,p2@ABI1,p3@ABI1	p1@ABI1,p2@ABI1,p3@ABI1	chr10	27149868	2	chr10:27029771-27030460	chr10:27029771-27030460	chr10	27029771	27030460	3	-120097	p1@ABI1,p2@ABI1,p3@ABI1;chr10:27029771-27030460;-120097	1	7	5	6	5	2	1	0.00222446	0.0727003	0.0385691	0.0409355	0.387737	0	1	0
p1@ABI1,p2@ABI1,p3@ABI1	p1@ABI1,p2@ABI1,p3@ABI1	chr10	27149868	2	chr10:27035936-27038288	chr10:27035936-27038288	chr10	27035936	27038288	3	-113932	p1@ABI1,p2@ABI1,p3@ABI1;chr10:27035936-27038288;-113932	2	7	6	13	10	4	0.419282	0.00294711	0.0330224	1.44232e-06	1.15377e-05	0.0723867	0	1	0
p1@ADAM12,p2@ADAM12,p3@ADAM12,p4@ADAM12,p5@ADAM12	p1@ADAM12,p2@ADAM12,p3@ADAM12,p4@ADAM12,p5@ADAM12	chr10	128076957	2	chr10:127945021-127945909	chr10:127945021-127945909	chr10	127945021	127945909	3	-131936	p1@ADAM12,p2@ADAM12,p3@ADAM12,p4@ADAM12,p5@ADAM12;chr10:127945021-127945909;-131936	2	5	0	4	6	6	0.410112	0.0452621	1	0.180134	0.0118718	0.00406281	0	1	0
p1@ADAM12,p2@ADAM12,p3@ADAM12,p4@ADAM12,p5@ADAM12	p1@ADAM12,p2@ADAM12,p3@ADAM12,p4@ADAM12,p5@ADAM12	chr10	128076957	2	chr10:128073869-128074328	chr10:128073869-128074328	chr10	128073869	128074328	3	-3088	p1@ADAM12,p2@ADAM12,p3@ADAM12,p4@ADAM12,p5@ADAM12;chr10:128073869-128074328;-3088	13	12	17	63	12	5	0.0229217	0.279915	0.0295217	0.0100132	0.179297	0.361322	1	0	0
p1@ADRB1,p2@ADRB1,p@chr10:115802982..115802997,+	p1@ADRB1,p2@ADRB1,p@chr10:115802982..115802997,+	chr10	115803311	2	chr10:115580757-115582144	chr10:115580757-115582144	chr10	115580757	115582144	3	-222554	p1@ADRB1,p2@ADRB1,p@chr10:115802982..115802997,+;chr10:115580757-115582144;-222554	5	3	3	7	4	0	0.0211027	0.214534	0.262342	0.00469289	0.0843961	1	1	0	0
p1@ALDH18A1,p2@ALDH18A1,p3@ALDH18A1,p4@ALDH18A1	p1@ALDH18A1,p2@ALDH18A1,p3@ALDH18A1,p4@ALDH18A1	chr10	97416512	2	chr10:97390418-97391277	chr10:97390418-97391277	chr10	97390418	97391277	3	-26094	p1@ALDH18A1,p2@ALDH18A1,p3@ALDH18A1,p4@ALDH18A1;chr10:97390418-97391277;-26094	8	0	0	14	2	2	0.0134391	1	1	0.0187793	0.555822	0.498717	1	0	0
p1@ALDH18A1,p2@ALDH18A1,p3@ALDH18A1,p4@ALDH18A1	p1@ALDH18A1,p2@ALDH18A1,p3@ALDH18A1,p4@ALDH18A1	chr10	97416512	2	chr10:97423500-97424497	chr10:97423500-97424497	chr10	97423500	97424497	3	6988	p1@ALDH18A1,p2@ALDH18A1,p3@ALDH18A1,p4@ALDH18A1;chr10:97423500-97424497;6988	2	20	14	12	26	6	0.599187	0.0264474	0.0530277	0.462057	0.000209234	0.229153	0	1	0
p1@ANKRD16,p1@FBXO18,p2@ANKRD16	p1@ANKRD16,p1@FBXO18,p2@ANKRD16	chr10	5932015	2	chr10:5482524-5484633	chr10:5482524-5484633	chr10	5482524	5484633	3	-449491	p1@ANKRD16,p1@FBXO18,p2@ANKRD16;chr10:5482524-5484633;-449491	7	2	5	6	3	1	0.000233272	0.368351	0.0349223	0.00553418	0.173573	1	1	0	0
p1@ANKRD16,p1@FBXO18,p2@ANKRD16	p1@ANKRD16,p1@FBXO18,p2@ANKRD16	chr10	5932015	2	chr10:5501577-5504710	chr10:5501577-5504710	chr10	5501577	5504710	3	-430438	p1@ANKRD16,p1@FBXO18,p2@ANKRD16;chr10:5501577-5504710;-430438	9	7	8	6	5	3	1.15023e-06	0.000369874	0.000343808	0.00599141	0.015659	0.136566	1	1	0
p1@ANKRD16,p1@FBXO18,p2@ANKRD16	p1@ANKRD16,p1@FBXO18,p2@ANKRD16	chr10	5932015	2	chr10:5947431-5948120	chr10:5947431-5948120	chr10	5947431	5948120	3	15416	p1@ANKRD16,p1@FBXO18,p2@ANKRD16;chr10:5947431-5948120;15416	10	4	12	24	5	0	0.00713873	0.45039	0.0282321	0.0069239	0.316692	1	1	0	0
p1@ANKRD16,p1@FBXO18,p2@ANKRD16	p1@ANKRD16,p1@FBXO18,p2@ANKRD16	chr10	5932015	2	chr10:5954009-5955186	chr10:5954009-5955186	chr10	5954009	5955186	3	21994	p1@ANKRD16,p1@FBXO18,p2@ANKRD16;chr10:5954009-5955186;21994	9	8	12	21	11	4	0.0084356	0.0826767	0.00815099	0.00172323	0.00692787	0.25197	1	0	0
p1@ARHGAP12,p2@ARHGAP12,p4@ARHGAP12	p1@ARHGAP12,p2@ARHGAP12,p4@ARHGAP12	chr10	32217750	2	chr10:32150860-32154579	chr10:32150860-32154579	chr10	32150860	32154579	3	-66890	p1@ARHGAP12,p2@ARHGAP12,p4@ARHGAP12;chr10:32150860-32154579;-66890	1	9	8	14	3	6	1	0.000469535	0.00944149	2.6123e-05	0.297808	0.0115804	0	0	1
p1@ASB13,p2@ASB13	p1@ASB13,p2@ASB13	chr10	5708550	2	chr10:5482524-5484633	chr10:5482524-5484633	chr10	5482524	5484633	3	-226026	p1@ASB13,p2@ASB13;chr10:5482524-5484633;-226026	2	8	2	9	6	3	0.384904	0.000205645	0.440071	0.000164718	0.00617707	0.161389	0	1	0
p1@ASB13,p2@ASB13	p1@ASB13,p2@ASB13	chr10	5708550	2	chr10:5501577-5504710	chr10:5501577-5504710	chr10	5501577	5504710	3	-206973	p1@ASB13,p2@ASB13;chr10:5501577-5504710;-206973	6	17	7	16	9	2	0.00481639	0	0.00530964	2.78189e-12	1.76131e-05	0.361049	1	1	0
p1@ASB13,p2@ASB13	p1@ASB13,p2@ASB13	chr10	5708550	2	chr10:5701663-5702628	chr10:5701663-5702628	chr10	5701663	5702628	3	-6887	p1@ASB13,p2@ASB13;chr10:5701663-5702628;-6887	11	9	9	43	6	3	0.0266094	0.320484	0.220267	0.0136041	0.404159	0.503371	1	0	0
p1@ASB13,p2@ASB13	p1@ASB13,p2@ASB13	chr10	5708550	2	chr10:5710846-5711650	chr10:5710846-5711650	chr10	5710846	5711650	3	2296	p1@ASB13,p2@ASB13;chr10:5710846-5711650;2296	14	19	14	58	19	11	0.021181	0.131082	0.0838715	0.0319333	0.0356876	0.0502075	1	0	0
p1@AVPI1,p2@AVPI1,p3@AVPI1,p4@AVPI1	p1@AVPI1,p2@AVPI1,p3@AVPI1,p4@AVPI1	chr10	99446981	2	chr10:99412115-99412408	chr10:99412115-99412408	chr10	99412115	99412408	3	-34866	p1@AVPI1,p2@AVPI1,p3@AVPI1,p4@AVPI1;chr10:99412115-99412408;-34866	0	2	8	0	2	8	1	0.533722	0.0411432	1	0.529359	0.00384389	0	0	1
p1@AVPI1,p2@AVPI1,p3@AVPI1,p4@AVPI1	p1@AVPI1,p2@AVPI1,p3@AVPI1,p4@AVPI1	chr10	99446981	2	chr10:99412408-99413449	chr10:99412408-99413449	chr10	99412408	99413449	3	-34573	p1@AVPI1,p2@AVPI1,p3@AVPI1,p4@AVPI1;chr10:99412408-99413449;-34573	0	9	4	2	9	0	1	0.00693058	0.316749	0.609498	0.00668068	1	0	1	0
p1@AVPI1,p2@AVPI1,p3@AVPI1,p4@AVPI1	p1@AVPI1,p2@AVPI1,p3@AVPI1,p4@AVPI1	chr10	99446981	2	chr10:99418325-99419821	chr10:99418325-99419821	chr10	99418325	99419821	3	-28656	p1@AVPI1,p2@AVPI1,p3@AVPI1,p4@AVPI1;chr10:99418325-99419821;-28656	0	2	10	4	6	6	1	0.564502	0.015155	0.458621	0.112429	0.0467236	0	0	1
p1@AVPI1,p2@AVPI1,p3@AVPI1,p4@AVPI1	p1@AVPI1,p2@AVPI1,p3@AVPI1,p4@AVPI1	chr10	99446981	2	chr10:99435455-99436864	chr10:99435455-99436864	chr10	99435455	99436864	3	-11526	p1@AVPI1,p2@AVPI1,p3@AVPI1,p4@AVPI1;chr10:99435455-99436864;-11526	3	16	18	29	14	3	0.451861	0.0167595	0.00227337	0.00755754	0.0110221	0.443255	0	1	0
p1@AVPI1,p2@AVPI1,p3@AVPI1,p4@AVPI1	p1@AVPI1,p2@AVPI1,p3@AVPI1,p4@AVPI1	chr10	99446981	2	chr10:99435941-99436864	chr10:99435941-99436864	chr10	99435941	99436864	3	-11040	p1@AVPI1,p2@AVPI1,p3@AVPI1,p4@AVPI1;chr10:99435941-99436864;-11040	6	26	10	30	18	9	0.160459	4.44863e-05	0.106676	0.00556317	0.000783829	0.0235542	0	1	0
p1@AVPI1,p2@AVPI1,p3@AVPI1,p4@AVPI1	p1@AVPI1,p2@AVPI1,p3@AVPI1,p4@AVPI1	chr10	99446981	2	chr10:99439545-99440554	chr10:99439545-99440554	chr10	99439545	99440554	3	-7436	p1@AVPI1,p2@AVPI1,p3@AVPI1,p4@AVPI1;chr10:99439545-99440554;-7436	14	49	24	47	12	12	0.00257201	7.16492e-10	0.000428914	0.00232662	0.0863607	0.0088646	1	0	1
p1@AVPI1,p2@AVPI1,p3@AVPI1,p4@AVPI1	p1@AVPI1,p2@AVPI1,p3@AVPI1,p4@AVPI1	chr10	99446981	2	chr10:99443153-99444028	chr10:99443153-99444028	chr10	99443153	99444028	3	-3828	p1@AVPI1,p2@AVPI1,p3@AVPI1,p4@AVPI1;chr10:99443153-99444028;-3828	14	72	23	110	24	16	0.0136614	2.63345e-13	0.00243619	2.16755e-06	0.00503697	0.00277752	1	1	1
p1@AVPI1,p2@AVPI1,p3@AVPI1,p4@AVPI1	p1@AVPI1,p2@AVPI1,p3@AVPI1,p4@AVPI1	chr10	99446981	2	chr10:99459786-99461222	chr10:99459786-99461222	chr10	99459786	99461222	3	12805	p1@AVPI1,p2@AVPI1,p3@AVPI1,p4@AVPI1;chr10:99459786-99461222;12805	6	22	22	28	12	10	0.143685	0.000452697	7.24585e-05	0.00647199	0.0266662	0.0100251	0	1	1
p1@AVPI1,p2@AVPI1,p3@AVPI1,p4@AVPI1	p1@AVPI1,p2@AVPI1,p3@AVPI1,p4@AVPI1	chr10	99446981	2	chr10:99487924-99488142	chr10:99487924-99488142	chr10	99487924	99488142	3	40943	p1@AVPI1,p2@AVPI1,p3@AVPI1,p4@AVPI1;chr10:99487924-99488142;40943	6	2	6	12	0	4	0.0394792	0.535549	0.108205	0.00744078	1	0.151787	1	0	0
p1@AVPI1,p2@AVPI1,p3@AVPI1,p4@AVPI1	p1@AVPI1,p2@AVPI1,p3@AVPI1,p4@AVPI1	chr10	99446981	2	chr10:99507704-99508028	chr10:99507704-99508028	chr10	99507704	99508028	3	60723	p1@AVPI1,p2@AVPI1,p3@AVPI1,p4@AVPI1;chr10:99507704-99508028;60723	4	12	4	0	6	2	0.146147	1.60227e-05	0.235763	1	0.0329815	0.428071	0	1	0
p1@AVPI1,p2@AVPI1,p3@AVPI1,p4@AVPI1	p1@AVPI1,p2@AVPI1,p3@AVPI1,p4@AVPI1	chr10	99446981	2	chr10:99509202-99509703	chr10:99509202-99509703	chr10	99509202	99509703	3	62221	p1@AVPI1,p2@AVPI1,p3@AVPI1,p4@AVPI1;chr10:99509202-99509703;62221	0	8	2	2	6	6	1	0.00221776	0.516265	0.55034	0.0314578	0.0126636	0	1	0
p1@AVPI1,p2@AVPI1,p3@AVPI1,p4@AVPI1	p1@AVPI1,p2@AVPI1,p3@AVPI1,p4@AVPI1	chr10	99446981	2	chr10:99528865-99529116	chr10:99528865-99529116	chr10	99528865	99529116	3	81884	p1@AVPI1,p2@AVPI1,p3@AVPI1,p4@AVPI1;chr10:99528865-99529116;81884	0	2	8	2	2	8	1	0.433754	0.00679564	0.519059	0.452768	0.000257222	0	0	1
p1@BLOC1S2,p2@BLOC1S2,p3@BLOC1S2	p1@BLOC1S2,p2@BLOC1S2,p3@BLOC1S2	chr10	102046173	2	chr10:102069627-102071497	chr10:102069627-102071497	chr10	102069627	102071497	3	23454	p1@BLOC1S2,p2@BLOC1S2,p3@BLOC1S2;chr10:102069627-102071497;23454	10	10	10	18	8	6	0.00169375	0.0313618	0.0261546	0.00484949	0.0515205	0.0638553	1	0	0
p1@BLOC1S2,p2@BLOC1S2,p3@BLOC1S2	p1@BLOC1S2,p2@BLOC1S2,p3@BLOC1S2	chr10	102046173	2	chr10:102086269-102088065	chr10:102086269-102088065	chr10	102086269	102088065	3	40096	p1@BLOC1S2,p2@BLOC1S2,p3@BLOC1S2;chr10:102086269-102088065;40096	8	13	9	13	7	6	0.00449744	6.23391e-05	0.0122014	0.00344339	0.0299418	0.0250217	1	1	1
p1@BMS1	p1@BMS1	chr10	43278239	2	chr10:43294790-43297832	chr10:43294790-43297832	chr10	43294790	43297832	3	16551	p1@BMS1;chr10:43294790-43297832;16551	0	8	14	10	8	8	1	0.17094	0.00706683	0.243803	0.101755	0.0258694	0	0	1
p1@BX537934,p1@CCDC7,p2@CCDC7,p3@CCDC7	p1@BX537934,p1@CCDC7,p2@CCDC7,p3@CCDC7	chr10	32735090	2	chr10:32702416-32703475	chr10:32702416-32703475	chr10	32702416	32703475	3	-32674	p1@BX537934,p1@CCDC7,p2@CCDC7,p3@CCDC7;chr10:32702416-32703475;-32674	6	4	10	6	0	8	0.0457624	0.264947	0.0118195	0.253748	1	0.00469075	0	0	1
p1@C10orf10	p1@C10orf10	chr10	45474257	2	chr10:45398053-45398842	chr10:45398053-45398842	chr10	45398053	45398842	3	-76204	p1@C10orf10;chr10:45398053-45398842;-76204	3	8	3	10	6	2	0.254827	0.00119982	0.34848	0.00216511	0.0237997	0.40724	0	1	0
p1@C10orf10	p1@C10orf10	chr10	45474257	2	chr10:45428120-45432160	chr10:45428120-45432160	chr10	45428120	45432160	3	-46137	p1@C10orf10;chr10:45428120-45432160;-46137	7	10	3	9	3	4	0.00946199	0.000483141	0.396142	0.0328153	0.347399	0.146476	1	0	0
p1@C10orf10	p1@C10orf10	chr10	45474257	2	chr10:45429403-45432382	chr10:45429403-45432382	chr10	45429403	45432382	3	-44854	p1@C10orf10;chr10:45429403-45432382;-44854	7	7	0	23	1	2	0.0125514	0.0278365	1	9.81978e-09	1	0.46117	1	0	0
p1@C10orf10	p1@C10orf10	chr10	45474257	2	chr10:45438869-45440668	chr10:45438869-45440668	chr10	45438869	45440668	3	-35388	p1@C10orf10;chr10:45438869-45440668;-35388	3	7	7	4	9	1	0.314238	0.0397858	0.0716671	0.414753	0.00594668	1	0	1	0
p1@C10orf10	p1@C10orf10	chr10	45474257	2	chr10:45442887-45445076	chr10:45442887-45445076	chr10	45442887	45445076	3	-31370	p1@C10orf10;chr10:45442887-45445076;-31370	4	9	7	22	8	4	0.207868	0.0108247	0.0919915	9.18741e-06	0.025781	0.189728	0	1	0
p1@C10orf10	p1@C10orf10	chr10	45474257	2	chr10:45446202-45448150	chr10:45446202-45448150	chr10	45446202	45448150	3	-28055	p1@C10orf10;chr10:45446202-45448150;-28055	10	11	4	13	2	8	0.000734806	0.00405569	0.344066	0.0212932	0.547117	0.00606816	1	0	0
p1@C10orf10	p1@C10orf10	chr10	45474257	2	chr10:45458371-45460055	chr10:45458371-45460055	chr10	45458371	45460055	3	-15886	p1@C10orf10;chr10:45458371-45460055;-15886	7	13	17	31	12	9	0.0687464	0.0160347	0.00126855	0.000346608	0.0133766	0.0140974	0	1	1
p1@C10orf111,p1@RPP38,p2@RPP38,p4@RPP38,p6@RPP38	p1@C10orf111,p1@RPP38,p2@RPP38,p4@RPP38,p6@RPP38	chr10	15139371	2	chr10:15155245-15159532	chr10:15155245-15159532	chr10	15155245	15159532	3	15874	p1@C10orf111,p1@RPP38,p2@RPP38,p4@RPP38,p6@RPP38;chr10:15155245-15159532;15874	12	20	19	37	8	7	0.000988892	0.000102095	0.000266637	1.39293e-05	0.110876	0.0626255	1	0	0
p1@C10orf2,p1@MRPL43,p2@MRPL43,p3@MRPL43	p1@C10orf2,p1@MRPL43,p2@MRPL43,p3@MRPL43	chr10	102747178	2	chr10:102741765-102743535	chr10:102741765-102743535	chr10	102741765	102743535	3	-5413	p1@C10orf2,p1@MRPL43,p2@MRPL43,p3@MRPL43;chr10:102741765-102743535;-5413	14	40	40	95	28	12	0.0085837	1.87824e-05	6.41841e-09	3.34374e-07	0.000222417	0.01683	1	1	1
p1@C10orf2,p1@MRPL43,p2@MRPL43,p3@MRPL43	p1@C10orf2,p1@MRPL43,p2@MRPL43,p3@MRPL43	chr10	102747178	2	chr10:102753131-102753948	chr10:102753131-102753948	chr10	102753131	102753948	3	5953	p1@C10orf2,p1@MRPL43,p2@MRPL43,p3@MRPL43;chr10:102753131-102753948;5953	10	21	16	49	15	15	0.0675322	0.034742	0.0335645	0.0133226	0.0616151	0.00222983	0	0	1
p1@C10orf35	p1@C10orf35	chr10	71390011	2	chr10:71285527-71287127	chr10:71285527-71287127	chr10	71285527	71287127	3	-104484	p1@C10orf35;chr10:71285527-71287127;-104484	7	4	2	15	2	3	0.00236462	0.101946	0.475027	2.28638e-08	0.433422	0.190372	1	0	0
p1@C10orf35	p1@C10orf35	chr10	71390011	2	chr10:71288639-71289965	chr10:71288639-71289965	chr10	71288639	71289965	3	-101372	p1@C10orf35;chr10:71288639-71289965;-101372	5	2	8	11	6	3	0.0374175	0.418579	0.00392802	0.000217647	0.0136254	0.190214	1	0	0
p1@C10orf35	p1@C10orf35	chr10	71390011	2	chr10:71359713-71361063	chr10:71359713-71361063	chr10	71359713	71361063	3	-30298	p1@C10orf35;chr10:71359713-71361063;-30298	7	7	7	13	3	5	0.0207665	0.0751992	0.0924311	0.0147749	0.415487	0.0994402	1	0	0
p1@C10orf35	p1@C10orf35	chr10	71390011	2	chr10:71385424-71385911	chr10:71385424-71385911	chr10	71385424	71385911	3	-4587	p1@C10orf35;chr10:71385424-71385911;-4587	11	12	15	49	18	2	0.0458515	0.249636	0.0528365	0.0278831	0.0314804	0.614415	1	0	0
p1@C10orf47	p1@C10orf47	chr10	11865379	2	chr10:11897789-11898585	chr10:11897789-11898585	chr10	11897789	11898585	3	32410	p1@C10orf47;chr10:11897789-11898585;32410	5	8	5	9	8	0	0.101721	0.0185037	0.227946	0.0844586	0.0233622	1	0	1	0
p1@C10orf71,p2@C10orf71,p3@C10orf71,p4@C10orf71	p1@C10orf71,p2@C10orf71,p3@C10orf71,p4@C10orf71	chr10	50507255	2	chr10:50503029-50503943	chr10:50503029-50503943	chr10	50503029	50503943	3	-4226	p1@C10orf71,p2@C10orf71,p3@C10orf71,p4@C10orf71;chr10:50503029-50503943;-4226	12	28	16	48	14	14	0.0283434	0.00531742	0.0379218	0.0315022	0.0997821	0.00653682	1	0	1
p1@C10orf71,p2@C10orf71,p3@C10orf71,p4@C10orf71	p1@C10orf71,p2@C10orf71,p3@C10orf71,p4@C10orf71	chr10	50507255	2	chr10:50516833-50519381	chr10:50516833-50519381	chr10	50516833	50519381	3	9578	p1@C10orf71,p2@C10orf71,p3@C10orf71,p4@C10orf71;chr10:50516833-50519381;9578	6	67	22	50	22	23	0.184091	0	0.000353598	3.92366e-05	0.000181672	6.42112e-09	0	1	1
p1@C10orf71,p2@C10orf71,p3@C10orf71,p4@C10orf71	p1@C10orf71,p2@C10orf71,p3@C10orf71,p4@C10orf71	chr10	50507255	2	chr10:50565748-50566241	chr10:50565748-50566241	chr10	50565748	50566241	3	58493	p1@C10orf71,p2@C10orf71,p3@C10orf71,p4@C10orf71;chr10:50565748-50566241;58493	1	6	0	5	7	2	1	0.0250199	1	0.20658	0.0166526	0.431495	0	1	0
p1@CALY	p1@CALY	chr10	135150404	2	chr10:135154983-135155208	chr10:135154983-135155208	chr10	135154983	135155208	3	4579	p1@CALY;chr10:135154983-135155208;4579	16	29	6	61	13	14	0.00269572	0.00377114	0.420132	0.00527534	0.12743	0.00653682	1	0	0
p1@CALY	p1@CALY	chr10	135150404	2	chr10:135156240-135156871	chr10:135156240-135156871	chr10	135156240	135156871	3	5836	p1@CALY;chr10:135156240-135156871;5836	8	26	2	30	17	9	0.146839	0.00771155	0.662519	0.140218	0.0325534	0.0800747	0	1	0
p1@CALY	p1@CALY	chr10	135150404	2	chr10:135181680-135182445	chr10:135181680-135182445	chr10	135181680	135182445	3	31276	p1@CALY;chr10:135181680-135182445;31276	11	5	4	22	3	2	0.000134608	0.179032	0.334838	9.18741e-06	0.406112	0.487372	1	0	0
p1@CALY	p1@CALY	chr10	135150404	2	chr10:135202805-135204155	chr10:135202805-135204155	chr10	135202805	135204155	3	52401	p1@CALY;chr10:135202805-135204155;52401	7	1	2	11	2	4	0.00644463	1	0.525102	0.00451963	0.486433	0.126258	1	0	0
p1@CAMK2G,p2@CAMK2G,p3@CAMK2G	p1@CAMK2G,p2@CAMK2G,p3@CAMK2G	chr10	75634298	2	chr10:75612345-75614480	chr10:75612345-75614480	chr10	75612345	75614480	3	-21953	p1@CAMK2G,p2@CAMK2G,p3@CAMK2G;chr10:75612345-75614480;-21953	7	5	6	19	3	2	0.0460813	0.281619	0.207155	0.00501488	0.458633	0.5245	1	0	0
p1@CASC2,p1@RAB11FIP2,p2@RAB11FIP2,p4@RAB11FIP2,p5@RAB11FIP2,p7@RAB11FIP2	p1@CASC2,p1@RAB11FIP2,p2@RAB11FIP2,p4@RAB11FIP2,p5@RAB11FIP2,p7@RAB11FIP2	chr10	119806039	2	chr10:119422597-119425740	chr10:119422597-119425740	chr10	119422597	119425740	3	-383442	p1@CASC2,p1@RAB11FIP2,p2@RAB11FIP2,p4@RAB11FIP2,p5@RAB11FIP2,p7@RAB11FIP2;chr10:119422597-119425740;-383442	6	0	0	6	0	1	0.00246221	1	1	0.0073987	1	1	1	0	0
p1@CASC2,p1@RAB11FIP2,p2@RAB11FIP2,p4@RAB11FIP2,p5@RAB11FIP2,p7@RAB11FIP2	p1@CASC2,p1@RAB11FIP2,p2@RAB11FIP2,p4@RAB11FIP2,p5@RAB11FIP2,p7@RAB11FIP2	chr10	119806039	2	chr10:120000036-120000829	chr10:120000036-120000829	chr10	120000036	120000829	3	193997	p1@CASC2,p1@RAB11FIP2,p2@RAB11FIP2,p4@RAB11FIP2,p5@RAB11FIP2,p7@RAB11FIP2;chr10:120000036-120000829;193997	5	3	0	10	8	3	0.0233176	0.224553	1	4.22916e-05	0.000199879	0.167999	1	0	0
p1@CASP7	p1@CASP7	chr10	115439671	2	chr10:115333110-115333640	chr10:115333110-115333640	chr10	115333110	115333640	3	-106561	p1@CASP7;chr10:115333110-115333640;-106561	0	2	8	6	4	6	1	0.430912	0.00283043	0.0447414	0.116668	0.00454158	0	0	1
p1@CASP7	p1@CASP7	chr10	115439671	2	chr10:115377328-115378049	chr10:115377328-115378049	chr10	115377328	115378049	3	-62343	p1@CASP7;chr10:115377328-115378049;-62343	6	12	26	8	0	2	0.0260667	1.33899e-06	0	0.0324993	1	0.427985	1	0	0
p1@CASP7	p1@CASP7	chr10	115439671	2	chr10:115388917-115389893	chr10:115388917-115389893	chr10	115388917	115389893	3	-50754	p1@CASP7;chr10:115388917-115389893;-50754	12	4	14	8	2	6	1.35892e-06	0.214831	1.22264e-05	0.0498147	0.492545	0.0182933	1	0	1
p1@CASP7	p1@CASP7	chr10	115439671	2	chr10:115395424-115395716	chr10:115395424-115395716	chr10	115395424	115395716	3	-44247	p1@CASP7;chr10:115395424-115395716;-44247	6	8	0	10	2	4	0.0356805	0.0107184	1	0.0224944	0.506811	0.152276	1	0	0
p1@CASP7	p1@CASP7	chr10	115439671	2	chr10:115402778-115403183	chr10:115402778-115403183	chr10	115402778	115403183	3	-36893	p1@CASP7;chr10:115402778-115403183;-36893	2	14	16	8	6	8	0.475286	2.27081e-05	6.7569e-06	0.102072	0.0720831	0.00281509	0	0	1
p1@CASP7	p1@CASP7	chr10	115439671	2	chr10:115406223-115406729	chr10:115406223-115406729	chr10	115406223	115406729	3	-33448	p1@CASP7;chr10:115406223-115406729;-33448	8	10	4	12	0	8	0.00490563	0.00272023	0.322925	0.0175173	1	0.00376407	1	0	0
p1@CASP7	p1@CASP7	chr10	115439671	2	chr10:115406729-115407018	chr10:115406729-115407018	chr10	115406729	115407018	3	-32942	p1@CASP7;chr10:115406729-115407018;-32942	0	12	12	8	6	8	1	0.000197654	0.00205319	0.127552	0.0977799	0.00469075	0	0	1
p1@CASP7	p1@CASP7	chr10	115439671	2	chr10:115407018-115407170	chr10:115407018-115407170	chr10	115407018	115407170	3	-32653	p1@CASP7;chr10:115407018-115407170;-32653	0	2	12	6	0	6	1	0.540062	0.00205319	0.253748	1	0.0405324	0	0	1
p1@CASP7	p1@CASP7	chr10	115439671	2	chr10:115407170-115409442	chr10:115407170-115409442	chr10	115407170	115409442	3	-32501	p1@CASP7;chr10:115407170-115409442;-32501	2	10	4	8	8	4	0.490026	0.00244312	0.329185	0.127552	0.0233622	0.186397	0	1	0
p1@CASP7	p1@CASP7	chr10	115439671	2	chr10:115410350-115411037	chr10:115410350-115411037	chr10	115410350	115411037	3	-29321	p1@CASP7;chr10:115410350-115411037;-29321	4	14	6	22	10	10	0.207403	3.43537e-05	0.15488	2.25346e-05	0.00498597	0.000448076	0	1	0
p1@CASP7	p1@CASP7	chr10	115439671	2	chr10:115412176-115412741	chr10:115412176-115412741	chr10	115412176	115412741	3	-27495	p1@CASP7;chr10:115412176-115412741;-27495	4	6	10	16	2	8	0.230084	0.174307	0.0192039	0.00575359	0.553146	0.00686053	0	0	1
p1@CASP7	p1@CASP7	chr10	115439671	2	chr10:115414817-115415446	chr10:115414817-115415446	chr10	115414817	115415446	3	-24854	p1@CASP7;chr10:115414817-115415446;-24854	0	10	4	14	10	2	1	0.01967	0.370891	0.0231437	0.00865039	0.508997	0	1	0
p1@CASP7	p1@CASP7	chr10	115439671	2	chr10:115416476-115416911	chr10:115416476-115416911	chr10	115416476	115416911	3	-23195	p1@CASP7;chr10:115416476-115416911;-23195	6	8	12	14	4	10	0.0749877	0.0911547	0.00653842	0.032492	0.333203	0.00104679	0	0	1
p1@CASP7	p1@CASP7	chr10	115439671	2	chr10:115418415-115418861	chr10:115418415-115418861	chr10	115418415	115418861	3	-21256	p1@CASP7;chr10:115418415-115418861;-21256	4	16	4	30	10	8	0.26566	0.000196086	0.386769	3.39855e-06	0.0151425	0.0166762	0	1	0
p1@CASP7	p1@CASP7	chr10	115439671	2	chr10:115418861-115419676	chr10:115418861-115419676	chr10	115418861	115419676	3	-20810	p1@CASP7;chr10:115418861-115419676;-20810	2	12	6	16	12	4	0.533552	0.00784872	0.221998	0.0246555	0.00346313	0.251183	0	1	0
p1@CASP7	p1@CASP7	chr10	115439671	2	chr10:115420624-115421267	chr10:115420624-115421267	chr10	115420624	115421267	3	-19047	p1@CASP7;chr10:115420624-115421267;-19047	10	18	8	32	10	10	0.00336952	9.50624e-05	0.113326	4.79485e-06	0.0213251	0.00236737	1	1	0
p1@CASP7	p1@CASP7	chr10	115439671	2	chr10:115424665-115426572	chr10:115424665-115426572	chr10	115424665	115426572	3	-15006	p1@CASP7;chr10:115424665-115426572;-15006	8	14	20	24	10	14	0.0353918	0.00894558	0.000114015	0.0069239	0.0428535	5.94873e-05	1	1	1
p1@CASP7	p1@CASP7	chr10	115439671	2	chr10:115426572-115429200	chr10:115426572-115429200	chr10	115426572	115429200	3	-13099	p1@CASP7;chr10:115426572-115429200;-13099	8	26	22	38	14	10	0.0503036	1.23245e-05	5.05588e-05	5.49422e-05	0.00589339	0.00782854	0	1	1
p1@CASP7	p1@CASP7	chr10	115439671	2	chr10:115429854-115430100	chr10:115429854-115430100	chr10	115429854	115430100	3	-9817	p1@CASP7;chr10:115429854-115430100;-9817	10	30	10	28	8	8	0.0228243	4.06435e-05	0.130104	0.0293266	0.206727	0.069722	1	0	0
p1@CASP7	p1@CASP7	chr10	115439671	2	chr10:115430100-115431323	chr10:115430100-115431323	chr10	115430100	115431323	3	-9571	p1@CASP7;chr10:115430100-115431323;-9571	10	36	10	44	18	14	0.0228243	5.35544e-07	0.130104	0.000352433	0.00271495	0.000783504	1	1	0
p1@CASP7	p1@CASP7	chr10	115439671	2	chr10:115443342-115443618	chr10:115443342-115443618	chr10	115443342	115443618	3	3671	p1@CASP7;chr10:115443342-115443618;3671	4	26	12	72	18	16	0.457613	0.0165329	0.132432	0.00288741	0.0404347	0.00277752	0	1	0
p1@CASP7	p1@CASP7	chr10	115439671	2	chr10:115443618-115444735	chr10:115443618-115444735	chr10	115443618	115444735	3	3947	p1@CASP7;chr10:115443618-115444735;3947	2	32	26	42	20	16	0.623102	0.00259665	0.000520706	0.094736	0.0216122	0.00277752	0	1	1
p1@CASP7	p1@CASP7	chr10	115439671	2	chr10:115444735-115445517	chr10:115444735-115445517	chr10	115444735	115445517	3	5064	p1@CASP7;chr10:115444735-115445517;5064	6	26	22	64	16	8	0.272341	0.00771155	0.00259368	0.000921055	0.0452334	0.122066	0	1	0
p1@CASP7	p1@CASP7	chr10	115439671	2	chr10:115445517-115445700	chr10:115445517-115445700	chr10	115445517	115445700	3	5846	p1@CASP7;chr10:115445517-115445700;5846	2	26	26	24	16	12	0.611384	0.00771155	0.000292944	0.235706	0.0452334	0.01683	0	1	1
p1@CASP7	p1@CASP7	chr10	115439671	2	chr10:115445700-115446704	chr10:115445700-115446704	chr10	115445700	115446704	3	6029	p1@CASP7;chr10:115445700-115446704;6029	2	16	28	48	6	10	0.599187	0.0805413	3.41875e-05	0.00539591	0.404159	0.0407751	0	0	1
p1@CASP7	p1@CASP7	chr10	115439671	2	chr10:115445933-115446704	chr10:115445933-115446704	chr10	115445933	115446704	3	6262	p1@CASP7;chr10:115445933-115446704;6262	4	42	38	72	32	14	0.407424	5.45021e-07	7.07147e-09	1.42303e-05	3.18349e-06	0.00305441	0	1	1
p1@CASP7	p1@CASP7	chr10	115439671	2	chr10:115449353-115450197	chr10:115449353-115450197	chr10	115449353	115450197	3	9682	p1@CASP7;chr10:115449353-115450197;9682	2	26	6	42	18	14	0.578813	0.000457312	0.354845	0.000685786	0.00271495	0.000783504	0	1	0
p1@CASP7	p1@CASP7	chr10	115439671	2	chr10:115450221-115453232	chr10:115450221-115453232	chr10	115450221	115453232	3	10550	p1@CASP7;chr10:115450221-115453232;10550	8	26	18	34	14	6	0.0670124	0.000128745	0.00306128	0.00375403	0.0181185	0.160021	0	1	0
p1@CASP7	p1@CASP7	chr10	115439671	2	chr10:115456231-115456707	chr10:115456231-115456707	chr10	115456231	115456707	3	16560	p1@CASP7;chr10:115456231-115456707;16560	14	16	26	36	4	4	5.3227e-05	0.00395203	9.41156e-08	4.71697e-06	0.400732	0.282	1	0	0
p1@CASP7	p1@CASP7	chr10	115439671	2	chr10:115456768-115457261	chr10:115456768-115457261	chr10	115456768	115457261	3	17097	p1@CASP7;chr10:115456768-115457261;17097	2	16	22	36	14	4	0.540994	0.00268521	2.83553e-06	1.98667e-06	0.00174742	0.277183	0	1	0
p1@CASP7	p1@CASP7	chr10	115439671	2	chr10:115462294-115462746	chr10:115462294-115462746	chr10	115462294	115462746	3	22623	p1@CASP7;chr10:115462294-115462746;22623	2	8	10	8	6	10	0.523683	0.0919912	0.0287933	0.240353	0.149723	0.00146512	0	0	1
p1@CASP7	p1@CASP7	chr10	115439671	2	chr10:115463780-115465875	chr10:115463780-115465875	chr10	115463780	115465875	3	24109	p1@CASP7;chr10:115463780-115465875;24109	10	12	12	26	12	8	0.00131959	0.00433345	0.00604404	6.79272e-06	0.00129027	0.00986652	1	1	1
p1@CASP7	p1@CASP7	chr10	115439671	2	chr10:115472216-115473552	chr10:115472216-115473552	chr10	115472216	115473552	3	32545	p1@CASP7;chr10:115472216-115473552;32545	10	6	10	12	8	10	0.000404332	0.0874025	0.0118195	0.01837	0.0233622	0.000279133	1	0	1
p1@CASP7	p1@CASP7	chr10	115439671	2	chr10:115484814-115485535	chr10:115484814-115485535	chr10	115484814	115485535	3	45143	p1@CASP7;chr10:115484814-115485535;45143	6	0	0	10	0	0	0.0311198	1	1	0.0207115	1	1	1	0	0
p1@CASP7	p1@CASP7	chr10	115439671	2	chr10:115488150-115489166	chr10:115488150-115489166	chr10	115488150	115489166	3	48479	p1@CASP7;chr10:115488150-115489166;48479	6	10	4	10	0	6	0.0328958	0.000799081	0.275089	0.0154167	1	0.0230419	1	0	0
p1@CASP7	p1@CASP7	chr10	115439671	2	chr10:115489842-115490807	chr10:115489842-115490807	chr10	115489842	115490807	3	50171	p1@CASP7;chr10:115489842-115490807;50171	0	8	6	6	6	2	1	0.00853056	0.0873921	0.149281	0.046595	0.444631	0	1	0
p1@CASP7	p1@CASP7	chr10	115439671	2	chr10:115519812-115520297	chr10:115519812-115520297	chr10	115519812	115520297	3	80141	p1@CASP7;chr10:115519812-115520297;80141	4	10	2	16	6	0	0.124607	5.19452e-05	0.489279	8.38363e-08	0.0219891	1	0	1	0
p1@CASP7	p1@CASP7	chr10	115439671	2	chr10:115520297-115521681	chr10:115520297-115521681	chr10	115520297	115521681	3	80626	p1@CASP7;chr10:115520297-115521681;80626	2	10	2	10	6	2	0.437772	5.19452e-05	0.489279	0.00148343	0.0219891	0.40917	0	1	0
p1@CASP7	p1@CASP7	chr10	115439671	2	chr10:115544422-115545950	chr10:115544422-115545950	chr10	115544422	115545950	3	104751	p1@CASP7;chr10:115544422-115545950;104751	6	4	6	4	2	8	0.0107187	0.101946	0.0345198	0.195231	0.433422	7.34639e-05	0	0	1
p1@CASP7	p1@CASP7	chr10	115439671	2	chr10:115825676-115827428	chr10:115825676-115827428	chr10	115825676	115827428	3	386005	p1@CASP7;chr10:115825676-115827428;386005	2	8	0	2	6	2	0.364203	3.76486e-05	1	0.404156	0.00318841	0.339746	0	1	0
p1@CASP7	p1@CASP7	chr10	115439671	2	chr10:115860043-115861500	chr10:115860043-115861500	chr10	115860043	115861500	3	420372	p1@CASP7;chr10:115860043-115861500;420372	4	16	18	8	4	8	0.0543288	0	0	0.000145715	0.0615132	4.94438e-06	0	0	1
p1@CASP7	p1@CASP7	chr10	115439671	2	chr10:115871975-115872825	chr10:115871975-115872825	chr10	115871975	115872825	3	432304	p1@CASP7;chr10:115871975-115872825;432304	6	6	2	8	2	4	0.00214059	0.00288474	0.414714	0.000136799	0.370072	0.0389804	1	0	0
p1@CASP7	p1@CASP7	chr10	115439671	2	chr10:115874912-115875739	chr10:115874912-115875739	chr10	115874912	115875739	3	435241	p1@CASP7;chr10:115874912-115875739;435241	4	8	6	12	6	0	0.0537399	3.48039e-05	0.00973694	1.77542e-09	0.00290611	1	0	1	0
p1@CASP7	p1@CASP7	chr10	115439671	2	chr10:115890926-115892285	chr10:115890926-115892285	chr10	115890926	115892285	3	451255	p1@CASP7;chr10:115890926-115892285;451255	6	6	2	12	6	2	0.00203462	0.00268987	0.413395	1.3177e-09	0.00285598	0.333773	1	1	0
p1@CASP7	p1@CASP7	chr10	115439671	2	chr10:115925557-115926293	chr10:115925557-115926293	chr10	115925557	115926293	3	485886	p1@CASP7;chr10:115925557-115926293;485886	2	0	6	0	0	6	0.356354	1	0.00890617	1	1	0.000860132	0	0	1
p1@CASP7	p1@CASP7	chr10	115439671	2	chr10:115927655-115929952	chr10:115927655-115929952	chr10	115927655	115929952	3	487984	p1@CASP7;chr10:115927655-115929952;487984	6	2	0	8	4	0	0.00195988	0.361219	1	9.91506e-05	0.0586946	1	1	0	0
p1@CASP7	p1@CASP7	chr10	115439671	2	chr10:116157184-116157765	chr10:116157184-116157765	chr10	116157184	116157765	3	717513	p1@CASP7;chr10:116157184-116157765;717513	6	0	0	6	0	0	0.00145219	1	1	0.0030183	1	1	1	0	0
p1@CASP7	p1@CASP7	chr10	115439671	2	chr10:116463870-116465150	chr10:116463870-116465150	chr10	116463870	116465150	3	1024199	p1@CASP7;chr10:116463870-116465150;1024199	6	4	0	16	0	0	0.00117237	0.04035	1	0	1	1	1	0	0
p1@CCDC3	p1@CCDC3	chr10	13043712	2	chr10:12962254-12963845	chr10:12962254-12963845	chr10	12962254	12963845	3	-81458	p1@CCDC3;chr10:12962254-12963845;-81458	5	4	7	8	2	0	0.0472848	0.115235	0.0197616	0.0137865	0.452768	1	1	0	0
p1@CDH23	p1@CDH23	chr10	73156690	2	chr10:73227115-73227452	chr10:73227115-73227452	chr10	73227115	73227452	3	70425	p1@CDH23;chr10:73227115-73227452;70425	10	5	2	7	0	1	2.48667e-05	0.0571981	0.50306	0.0455958	1	1	1	0	0
p1@CDH23	p1@CDH23	chr10	73156690	2	chr10:73288891-73291586	chr10:73288891-73291586	chr10	73288891	73291586	3	132201	p1@CDH23;chr10:73288891-73291586;132201	5	0	3	7	0	1	0.0317255	1	0.29834	0.0132168	1	1	1	0	0
p1@CDHR1,p2@CDHR1,p3@CDHR1,p4@CDHR1,p5@CDHR1,p6@CDHR1	p1@CDHR1,p2@CDHR1,p3@CDHR1,p4@CDHR1,p5@CDHR1,p6@CDHR1	chr10	85954368	2	chr10:85944169-85948139	chr10:85944169-85948139	chr10	85944169	85948139	3	-10199	p1@CDHR1,p2@CDHR1,p3@CDHR1,p4@CDHR1,p5@CDHR1,p6@CDHR1;chr10:85944169-85948139;-10199	9	11	11	27	9	1	0.0375513	0.133176	0.0835152	0.0242339	0.140586	1	1	0	0
p1@CDHR1,p2@CDHR1,p3@CDHR1,p4@CDHR1,p5@CDHR1,p6@CDHR1	p1@CDHR1,p2@CDHR1,p3@CDHR1,p4@CDHR1,p5@CDHR1,p6@CDHR1	chr10	85954368	2	chr10:85950782-85951686	chr10:85950782-85951686	chr10	85950782	85951686	3	-3586	p1@CDHR1,p2@CDHR1,p3@CDHR1,p4@CDHR1,p5@CDHR1,p6@CDHR1;chr10:85950782-85951686;-3586	13	22	12	57	15	6	0.0229217	0.0456152	0.132432	0.020864	0.0914539	0.282731	1	0	0
p1@CDHR1,p2@CDHR1,p3@CDHR1,p4@CDHR1,p5@CDHR1,p6@CDHR1	p1@CDHR1,p2@CDHR1,p3@CDHR1,p4@CDHR1,p5@CDHR1,p6@CDHR1	chr10	85954368	2	chr10:85981090-85982630	chr10:85981090-85982630	chr10	85981090	85982630	3	26722	p1@CDHR1,p2@CDHR1,p3@CDHR1,p4@CDHR1,p5@CDHR1,p6@CDHR1;chr10:85981090-85982630;26722	9	8	5	12	7	1	0.0048131	0.0653327	0.255039	0.0469219	0.0692775	1	1	0	0
p1@COL13A1,p2@COL13A1,p3@COL13A1,p4@COL13A1,p5@COL13A1,p7@COL13A1,p@chr10:71561029..71561064,+	p1@COL13A1,p2@COL13A1,p3@COL13A1,p4@COL13A1,p5@COL13A1,p7@COL13A1,p@chr10:71561029..71561064,+	chr10	71561702	2	chr10:71624814-71628626	chr10:71624814-71628626	chr10	71624814	71628626	3	63112	p1@COL13A1,p2@COL13A1,p3@COL13A1,p4@COL13A1,p5@COL13A1,p7@COL13A1,p@chr10:71561029..71561064,+;chr10:71624814-71628626;63112	8	14	6	15	4	5	0.00177395	1.85773e-07	0.0680701	1.3904e-05	0.178323	0.0457712	1	0	0
p1@CUL2,p2@CUL2,p3@CUL2,p4@CUL2,p5@CUL2	p1@CUL2,p2@CUL2,p3@CUL2,p4@CUL2,p5@CUL2	chr10	35379397	2	chr10:34964003-34965336	chr10:34964003-34965336	chr10	34964003	34965336	3	-415394	p1@CUL2,p2@CUL2,p3@CUL2,p4@CUL2,p5@CUL2;chr10:34964003-34965336;-415394	4	7	2	3	5	2	0.0550989	0.000351401	0.416123	0.206893	0.0158049	0.335618	0	1	0
p1@CUL2,p2@CUL2,p3@CUL2,p4@CUL2,p5@CUL2	p1@CUL2,p2@CUL2,p3@CUL2,p4@CUL2,p5@CUL2	chr10	35379397	2	chr10:35374464-35375452	chr10:35374464-35375452	chr10	35374464	35375452	3	-4933	p1@CUL2,p2@CUL2,p3@CUL2,p4@CUL2,p5@CUL2;chr10:35374464-35375452;-4933	2	19	30	76	18	19	0.612809	0.067115	3.46593e-05	0.000385903	0.0314804	0.000137912	0	0	1
p1@CXCL12	p1@CXCL12	chr10	44880544	2	chr10:44160849-44162415	chr10:44160849-44162415	chr10	44160849	44162415	3	-719695	p1@CXCL12;chr10:44160849-44162415;-719695	8	2	4	13	9	2	9.87936e-06	0.344124	0.089718	1.54921e-12	7.6837e-07	0.320979	1	0	0
p1@CXCL12	p1@CXCL12	chr10	44880544	2	chr10:44163751-44164914	chr10:44163751-44164914	chr10	44163751	44164914	3	-716793	p1@CXCL12;chr10:44163751-44164914;-716793	6	3	2	12	5	3	0.00146166	0.144746	0.402544	9.38467e-11	0.0114697	0.124221	1	0	0
p1@CXCL12	p1@CXCL12	chr10	44880544	2	chr10:44165721-44166295	chr10:44165721-44166295	chr10	44165721	44166295	3	-714823	p1@CXCL12;chr10:44165721-44166295;-714823	2	5	1	8	6	2	0.346359	0.00907307	1	3.85705e-05	0.00182781	0.320925	0	1	0
p1@CXCL12	p1@CXCL12	chr10	44880544	2	chr10:44166589-44167966	chr10:44166589-44167966	chr10	44166589	44167966	3	-713955	p1@CXCL12;chr10:44166589-44167966;-713955	8	7	4	8	8	5	9.99815e-06	0.000127395	0.0897871	3.86001e-05	1.51616e-05	0.00570703	1	1	0
p1@CXCL12	p1@CXCL12	chr10	44880544	2	chr10:44167085-44168417	chr10:44167085-44168417	chr10	44167085	44168417	3	-713459	p1@CXCL12;chr10:44167085-44168417;-713459	6	2	3	11	3	3	0.0014642	0.343506	0.213518	4.0866e-09	0.156994	0.124439	1	0	0
p1@CXCL12	p1@CXCL12	chr10	44880544	2	chr10:44167966-44168417	chr10:44167966-44168417	chr10	44167966	44168417	3	-712578	p1@CXCL12;chr10:44167966-44168417;-712578	9	7	1	23	6	4	4.53616e-07	0.00013069	1	0	0.00184037	0.0327469	1	1	0
p1@CXCL12	p1@CXCL12	chr10	44880544	2	chr10:44168417-44169294	chr10:44168417-44169294	chr10	44168417	44169294	3	-712127	p1@CXCL12;chr10:44168417-44169294;-712127	5	6	2	9	7	4	0.00988186	0.0013457	0.402509	2.59021e-06	0.000202379	0.0327469	1	1	0
p1@CXCL12	p1@CXCL12	chr10	44880544	2	chr10:44170996-44173130	chr10:44170996-44173130	chr10	44170996	44173130	3	-709548	p1@CXCL12;chr10:44170996-44173130;-709548	5	7	5	8	3	0	0.00981221	0.000142353	0.0295045	3.90054e-05	0.157321	1	1	0	0
p1@CXCL12	p1@CXCL12	chr10	44880544	2	chr10:44171222-44173130	chr10:44171222-44173130	chr10	44171222	44173130	3	-709322	p1@CXCL12;chr10:44171222-44173130;-709322	5	10	9	11	3	1	0.00981221	1.2839e-08	2.27106e-05	4.16922e-09	0.157321	1	1	0	0
p1@CXCL12	p1@CXCL12	chr10	44880544	2	chr10:44173631-44174563	chr10:44173631-44174563	chr10	44173631	44174563	3	-706913	p1@CXCL12;chr10:44173631-44174563;-706913	7	6	3	7	6	1	0.000144958	0.00140271	0.213702	0.000414904	0.00183024	1	1	1	0
p1@CXCL12	p1@CXCL12	chr10	44880544	2	chr10:44174907-44176204	chr10:44174907-44176204	chr10	44174907	44176204	3	-705637	p1@CXCL12;chr10:44174907-44176204;-705637	5	5	3	7	6	1	0.009842	0.00968506	0.213843	0.000414939	0.00183411	1	1	1	0
p1@CXCL12	p1@CXCL12	chr10	44880544	2	chr10:44176588-44177901	chr10:44176588-44177901	chr10	44176588	44177901	3	-703956	p1@CXCL12;chr10:44176588-44177901;-703956	6	7	5	21	5	3	0.00147444	0.000139925	0.0294555	0	0.011416	0.124682	1	1	0
p1@CXCL12	p1@CXCL12	chr10	44880544	2	chr10:44182698-44183767	chr10:44182698-44183767	chr10	44182698	44183767	3	-697846	p1@CXCL12;chr10:44182698-44183767;-697846	1	10	10	17	8	1	1	0.00238741	1.90692e-06	0	1.52487e-05	1	0	1	0
p1@CXCL12	p1@CXCL12	chr10	44880544	2	chr10:44190821-44192965	chr10:44190821-44192965	chr10	44190821	44192965	3	-689723	p1@CXCL12;chr10:44190821-44192965;-689723	5	3	3	6	5	3	0.0101066	0.315046	0.214988	0.0032468	0.0116065	0.124896	1	0	0
p1@CXCL12	p1@CXCL12	chr10	44880544	2	chr10:44193288-44195390	chr10:44193288-44195390	chr10	44193288	44195390	3	-687256	p1@CXCL12;chr10:44193288-44195390;-687256	7	4	5	8	5	3	0.000155211	0.207183	0.0301618	4.451e-05	0.0116055	0.12517	1	0	0
p1@CXCL12	p1@CXCL12	chr10	44880544	2	chr10:44390179-44391056	chr10:44390179-44391056	chr10	44390179	44391056	3	-490365	p1@CXCL12;chr10:44390179-44391056;-490365	5	3	0	5	0	0	0.0120479	0.165017	1	0.0226335	1	1	1	0	0
p1@CXCL12	p1@CXCL12	chr10	44880544	2	chr10:44441574-44442984	chr10:44441574-44442984	chr10	44441574	44442984	3	-438970	p1@CXCL12;chr10:44441574-44442984;-438970	5	5	1	5	3	1	0.0127394	0.0151283	1	0.0251225	0.173599	1	1	0	0
p1@CXCL12	p1@CXCL12	chr10	44880544	2	chr10:44449709-44452298	chr10:44449709-44452298	chr10	44449709	44452298	3	-430835	p1@CXCL12;chr10:44449709-44452298;-430835	8	3	1	10	3	1	2.05394e-05	0.1732	1	9.49746e-07	0.173831	1	1	0	0
p1@CXCL12	p1@CXCL12	chr10	44880544	2	chr10:44502060-44503153	chr10:44502060-44503153	chr10	44502060	44503153	3	-378484	p1@CXCL12;chr10:44502060-44503153;-378484	7	2	1	6	3	4	0.000309982	0.372766	1	0.00755182	0.178222	0.0426761	1	0	0
p1@CXCL12	p1@CXCL12	chr10	44880544	2	chr10:44515915-44516876	chr10:44515915-44516876	chr10	44515915	44516876	3	-364629	p1@CXCL12;chr10:44515915-44516876;-364629	5	2	6	8	4	1	0.0144283	0.375075	0.0116351	0.000240613	0.0652159	1	1	0	0
p1@CXCL12	p1@CXCL12	chr10	44880544	2	chr10:44518836-44519711	chr10:44518836-44519711	chr10	44518836	44519711	3	-361708	p1@CXCL12;chr10:44518836-44519711;-361708	5	2	2	9	2	2	0.0145076	0.376541	0.422628	2.87707e-05	0.375935	0.341923	1	0	0
p1@CXCL12	p1@CXCL12	chr10	44880544	2	chr10:44541687-44542341	chr10:44541687-44542341	chr10	44541687	44542341	3	-338857	p1@CXCL12;chr10:44541687-44542341;-338857	5	3	5	8	1	4	0.015656	0.195236	0.042024	0.000308876	1	0.0451999	1	0	0
p1@CXCL12	p1@CXCL12	chr10	44880544	2	chr10:44694292-44695517	chr10:44694292-44695517	chr10	44694292	44695517	3	-186252	p1@CXCL12;chr10:44694292-44695517;-186252	5	4	1	16	6	1	0.0239614	0.101985	1	8.99125e-12	0.00767187	1	1	0	0
p1@CXCL12	p1@CXCL12	chr10	44880544	2	chr10:44789774-44791484	chr10:44789774-44791484	chr10	44789774	44791484	3	-90770	p1@CXCL12;chr10:44789774-44791484;-90770	5	5	3	9	1	2	0.0399455	0.058586	0.323511	0.00390668	1	0.405301	1	0	0
p1@CXCL12	p1@CXCL12	chr10	44880544	2	chr10:44803161-44804056	chr10:44803161-44804056	chr10	44803161	44804056	3	-77383	p1@CXCL12;chr10:44803161-44804056;-77383	5	5	0	9	7	4	0.0495648	0.0449842	1	0.00600977	0.00549896	0.101756	1	1	0
p1@CXCL12	p1@CXCL12	chr10	44880544	2	chr10:44804562-44805923	chr10:44804562-44805923	chr10	44804562	44805923	3	-75982	p1@CXCL12;chr10:44804562-44805923;-75982	3	6	7	20	6	2	0.258771	0.026189	0.0199655	7.62569e-11	0.026053	0.408491	0	1	0
p1@CXCL12	p1@CXCL12	chr10	44880544	2	chr10:44808925-44810009	chr10:44808925-44810009	chr10	44808925	44810009	3	-71619	p1@CXCL12;chr10:44808925-44810009;-71619	10	6	0	9	10	1	2.4404e-05	0.0222507	1	0.00901988	9.31585e-05	1	1	1	0
p1@CXCL12	p1@CXCL12	chr10	44880544	2	chr10:44841322-44841963	chr10:44841322-44841963	chr10	44841322	44841963	3	-39222	p1@CXCL12;chr10:44841322-44841963;-39222	6	5	14	19	3	1	0.037722	0.184942	5.51481e-05	1.30617e-05	0.375387	1	1	0	0
p1@CXCL12	p1@CXCL12	chr10	44880544	2	chr10:44849601-44851309	chr10:44849601-44851309	chr10	44849601	44851309	3	-30943	p1@CXCL12;chr10:44849601-44851309;-30943	8	4	5	13	6	3	0.00724947	0.313421	0.234132	0.0147749	0.113054	0.328579	1	0	0
p1@CXCL12	p1@CXCL12	chr10	44880544	2	chr10:44863739-44864706	chr10:44863739-44864706	chr10	44863739	44864706	3	-16805	p1@CXCL12;chr10:44863739-44864706;-16805	4	14	6	16	11	8	0.290725	0.012883	0.268943	0.0598314	0.0208381	0.0258694	0	1	0
p1@CXCL12	p1@CXCL12	chr10	44880544	2	chr10:44873941-44875178	chr10:44873941-44875178	chr10	44873941	44875178	3	-6603	p1@CXCL12;chr10:44873941-44875178;-6603	14	26	8	49	19	16	0.00389234	0.0030974	0.273483	0.00442833	0.00869847	0.000593589	1	1	0
p1@CXCL12	p1@CXCL12	chr10	44880544	2	chr10:45181228-45181514	chr10:45181228-45181514	chr10	45181228	45181514	3	300684	p1@CXCL12;chr10:45181228-45181514;300684	1	5	0	2	5	0	1	0.0290153	1	0.422446	0.0211629	1	0	1	0
p1@CXCL12	p1@CXCL12	chr10	44880544	2	chr10:45305903-45308950	chr10:45305903-45308950	chr10	45305903	45308950	3	425359	p1@CXCL12;chr10:45305903-45308950;425359	5	2	5	7	3	2	0.0129914	0.369447	0.0357701	0.00105724	0.174107	0.334513	1	0	0
p1@CXCL12	p1@CXCL12	chr10	44880544	2	chr10:45348997-45350220	chr10:45348997-45350220	chr10	45348997	45350220	3	468453	p1@CXCL12;chr10:45348997-45350220;468453	5	0	0	6	1	1	0.0125193	1	1	0.00529143	1	1	1	0	0
p1@CXCL12	p1@CXCL12	chr10	44880544	2	chr10:45350239-45351210	chr10:45350239-45351210	chr10	45350239	45351210	3	469695	p1@CXCL12;chr10:45350239-45351210;469695	5	4	2	8	7	2	0.0124678	0.057322	0.412509	0.000108954	0.000355825	0.331634	1	0	0
p1@CXCL12	p1@CXCL12	chr10	44880544	2	chr10:45351401-45351828	chr10:45351401-45351828	chr10	45351401	45351828	3	470857	p1@CXCL12;chr10:45351401-45351828;470857	5	2	8	10	2	2	0.0124443	0.363913	0.00031126	6.54271e-07	0.368183	0.33144	1	0	0
p1@CXCL12	p1@CXCL12	chr10	44880544	2	chr10:45354570-45356982	chr10:45354570-45356982	chr10	45354570	45356982	3	474026	p1@CXCL12;chr10:45354570-45356982;474026	6	2	3	7	9	2	0.00201367	0.36362	0.224499	0.000868038	2.03073e-06	0.331247	1	0	0
p1@CXCL12	p1@CXCL12	chr10	44880544	2	chr10:45356401-45356982	chr10:45356401-45356982	chr10	45356401	45356982	3	475857	p1@CXCL12;chr10:45356401-45356982;475857	5	4	2	6	7	1	0.0122205	0.0567626	0.411673	0.00520039	0.000350826	1	1	0	0
p1@CXCL12	p1@CXCL12	chr10	44880544	2	chr10:45356982-45357428	chr10:45356982-45357428	chr10	45356982	45357428	3	476438	p1@CXCL12;chr10:45356982-45357428;476438	5	2	6	10	4	1	0.0122442	0.36293	0.00912376	6.17824e-07	0.059624	1	1	0	0
p1@CXCL12	p1@CXCL12	chr10	44880544	2	chr10:45374095-45375690	chr10:45374095-45375690	chr10	45374095	45375690	3	493551	p1@CXCL12;chr10:45374095-45375690;493551	3	5	1	4	6	5	0.15974	0.0132107	1	0.0761673	0.00260786	0.00687027	0	1	0
p1@CXCL12	p1@CXCL12	chr10	44880544	2	chr10:45412938-45414372	chr10:45412938-45414372	chr10	45412938	45414372	3	532394	p1@CXCL12;chr10:45412938-45414372;532394	5	5	0	5	6	3	0.0120852	0.010904	1	0.0208384	0.00243626	0.168126	1	1	0
p1@DCLRE1C,p2@DCLRE1C	p1@DCLRE1C,p2@DCLRE1C	chr10	14996062	2	chr10:15155245-15159532	chr10:15155245-15159532	chr10	15155245	15159532	3	159183	p1@DCLRE1C,p2@DCLRE1C;chr10:15155245-15159532;159183	16	9	5	15	4	2	4.44089e-16	7.03203e-05	0.0677863	8.71218e-10	0.0994045	0.37379	1	0	0
p1@DDX50	p1@DDX50	chr10	70661052	2	chr10:70545216-70546322	chr10:70545216-70546322	chr10	70545216	70546322	3	-115836	p1@DDX50;chr10:70545216-70546322;-115836	5	4	3	8	0	1	0.0349059	0.111647	0.30354	0.00523423	1	1	1	0	0
p1@DLG5,p3@DLG5	p1@DLG5,p3@DLG5	chr10	79686683	2	chr10:79591741-79594794	chr10:79591741-79594794	chr10	79591741	79594794	3	-94942	p1@DLG5,p3@DLG5;chr10:79591741-79594794;-94942	5	2	5	8	3	2	0.0412122	0.447931	0.0960117	0.00885194	0.261547	0.398693	1	0	0
p1@DLG5,p3@DLG5	p1@DLG5,p3@DLG5	chr10	79686683	2	chr10:79607527-79609675	chr10:79607527-79609675	chr10	79607527	79609675	3	-79156	p1@DLG5,p3@DLG5;chr10:79607527-79609675;-79156	7	1	2	11	1	2	0.00494916	1	0.491767	0.000529413	1	0.406786	1	0	0
p1@DLG5,p3@DLG5	p1@DLG5,p3@DLG5	chr10	79686683	2	chr10:79649700-79651475	chr10:79649700-79651475	chr10	79649700	79651475	3	-36983	p1@DLG5,p3@DLG5;chr10:79649700-79651475;-36983	4	7	5	13	10	1	0.172117	0.0496911	0.204469	0.00544941	0.00146701	1	0	1	0
p1@DLG5,p3@DLG5	p1@DLG5,p3@DLG5	chr10	79686683	2	chr10:79657522-79659283	chr10:79657522-79659283	chr10	79657522	79659283	3	-29161	p1@DLG5,p3@DLG5;chr10:79657522-79659283;-29161	9	6	5	11	3	5	0.00222198	0.107328	0.236867	0.0484329	0.412544	0.104931	1	0	0
p1@DLG5,p3@DLG5	p1@DLG5,p3@DLG5	chr10	79686683	2	chr10:79664996-79666621	chr10:79664996-79666621	chr10	79664996	79666621	3	-21687	p1@DLG5,p3@DLG5;chr10:79664996-79666621;-21687	8	6	7	14	7	2	0.020835	0.198278	0.139932	0.0445902	0.0998458	0.5245	1	0	0
p1@DLG5,p3@DLG5	p1@DLG5,p3@DLG5	chr10	79686683	2	chr10:79669292-79670278	chr10:79669292-79670278	chr10	79669292	79670278	3	-17391	p1@DLG5,p3@DLG5;chr10:79669292-79670278;-17391	6	8	11	21	9	8	0.106176	0.1554	0.0296511	0.00858436	0.0543483	0.02448	0	0	1
p1@DLG5,p3@DLG5	p1@DLG5,p3@DLG5	chr10	79686683	2	chr10:79688933-79689396	chr10:79688933-79689396	chr10	79688933	79689396	3	2250	p1@DLG5,p3@DLG5;chr10:79688933-79689396;2250	15	12	21	56	13	8	0.0130001	0.328109	0.00731635	0.0388193	0.158306	0.161125	1	0	0
p1@DLG5,p3@DLG5	p1@DLG5,p3@DLG5	chr10	79686683	2	chr10:79696146-79696657	chr10:79696146-79696657	chr10	79696146	79696657	3	9463	p1@DLG5,p3@DLG5;chr10:79696146-79696657;9463	8	10	28	25	6	10	0.073633	0.207404	3.13296e-06	0.0536863	0.3353	0.0207132	0	0	1
p1@DLG5,p3@DLG5	p1@DLG5,p3@DLG5	chr10	79686683	2	chr10:79740778-79741275	chr10:79740778-79741275	chr10	79740778	79741275	3	54095	p1@DLG5,p3@DLG5;chr10:79740778-79741275;54095	6	2	8	8	5	1	0.0242963	0.480798	0.0139075	0.0415253	0.103826	1	1	0	0
p1@DNA2	p1@DNA2	chr10	70231687	2	chr10:70652358-70652872	chr10:70652358-70652872	chr10	70652358	70652872	3	420671	p1@DNA2;chr10:70652358-70652872;420671	0	2	11	0	1	5	1	0.369276	3.33921e-07	1	1	0.00769798	0	0	1
p1@DPYSL4,p2@DPYSL4,p@chr10:134000248..134000272,-	p1@DPYSL4,p2@DPYSL4,p@chr10:134000248..134000272,-	chr10	134000359	2	chr10:133990110-133992122	chr10:133990110-133992122	chr10	133990110	133992122	3	-10249	p1@DPYSL4,p2@DPYSL4,p@chr10:134000248..134000272,-;chr10:133990110-133992122;-10249	14	13	13	42	6	6	0.000718936	0.0734464	0.0383477	0.000256727	0.319981	0.160021	1	0	0
p1@DPYSL4,p2@DPYSL4,p@chr10:134000248..134000272,-	p1@DPYSL4,p2@DPYSL4,p@chr10:134000248..134000272,-	chr10	134000359	2	chr10:133990696-133992338	chr10:133990696-133992338	chr10	133990696	133992338	3	-9663	p1@DPYSL4,p2@DPYSL4,p@chr10:134000248..134000272,-;chr10:133990696-133992338;-9663	11	14	10	27	6	2	0.0115036	0.0748651	0.130104	0.0361497	0.3353	0.581702	1	0	0
p1@DPYSL4,p2@DPYSL4,p@chr10:134000248..134000272,-	p1@DPYSL4,p2@DPYSL4,p@chr10:134000248..134000272,-	chr10	134000359	2	chr10:134002464-134002854	chr10:134002464-134002854	chr10	134002464	134002854	3	2105	p1@DPYSL4,p2@DPYSL4,p@chr10:134000248..134000272,-;chr10:134002464-134002854;2105	15	14	5	56	16	8	0.0130001	0.26163	0.494313	0.0388193	0.0804182	0.161125	1	0	0
p1@DPYSL4,p2@DPYSL4,p@chr10:134000248..134000272,-	p1@DPYSL4,p2@DPYSL4,p@chr10:134000248..134000272,-	chr10	134000359	2	chr10:134006341-134007224	chr10:134006341-134007224	chr10	134006341	134007224	3	5982	p1@DPYSL4,p2@DPYSL4,p@chr10:134000248..134000272,-;chr10:134006341-134007224;5982	10	12	15	28	13	14	0.0675322	0.23496	0.0474514	0.168623	0.107823	0.00460951	0	0	1
p1@DPYSL4,p2@DPYSL4,p@chr10:134000248..134000272,-	p1@DPYSL4,p2@DPYSL4,p@chr10:134000248..134000272,-	chr10	134000359	2	chr10:134014426-134014594	chr10:134014426-134014594	chr10	134014426	134014594	3	14067	p1@DPYSL4,p2@DPYSL4,p@chr10:134000248..134000272,-;chr10:134014426-134014594;14067	8	6	6	19	4	5	0.0397927	0.301143	0.293401	0.0450369	0.424231	0.197401	1	0	0
p1@DPYSL4,p2@DPYSL4,p@chr10:134000248..134000272,-	p1@DPYSL4,p2@DPYSL4,p@chr10:134000248..134000272,-	chr10	134000359	2	chr10:134015592-134016550	chr10:134015592-134016550	chr10	134015592	134016550	3	15233	p1@DPYSL4,p2@DPYSL4,p@chr10:134000248..134000272,-;chr10:134015592-134016550;15233	10	14	13	19	4	4	0.00713873	0.00894558	0.0165971	0.0362358	0.409565	0.294287	1	0	0
p1@DPYSL4,p2@DPYSL4,p@chr10:134000248..134000272,-	p1@DPYSL4,p2@DPYSL4,p@chr10:134000248..134000272,-	chr10	134000359	2	chr10:134033665-134036751	chr10:134033665-134036751	chr10	134033665	134036751	3	33306	p1@DPYSL4,p2@DPYSL4,p@chr10:134000248..134000272,-;chr10:134033665-134036751;33306	12	13	15	36	11	10	9.27438e-06	5.7581e-05	5.75128e-05	1.88738e-15	0.000713128	0.000194573	1	1	1
p1@DPYSL4,p2@DPYSL4,p@chr10:134000248..134000272,-	p1@DPYSL4,p2@DPYSL4,p@chr10:134000248..134000272,-	chr10	134000359	2	chr10:134222231-134226072	chr10:134222231-134226072	chr10	134222231	134226072	3	221872	p1@DPYSL4,p2@DPYSL4,p@chr10:134000248..134000272,-;chr10:134222231-134226072;221872	6	5	4	6	6	6	0.00452307	0.0298852	0.130852	0.017649	0.00632794	0.00211783	1	1	0
p1@DPYSL4,p2@DPYSL4,p@chr10:134000248..134000272,-	p1@DPYSL4,p2@DPYSL4,p@chr10:134000248..134000272,-	chr10	134000359	2	chr10:134266577-134267600	chr10:134266577-134267600	chr10	134266577	134267600	3	266218	p1@DPYSL4,p2@DPYSL4,p@chr10:134000248..134000272,-;chr10:134266577-134267600;266218	6	0	1	7	2	6	0.00382299	1	1	0.00341527	0.390944	0.0017458	1	0	0
p1@DRGX	p1@DRGX	chr10	50604131	2	chr10:50516833-50519381	chr10:50516833-50519381	chr10	50516833	50519381	3	-87298	p1@DRGX;chr10:50516833-50519381;-87298	8	8	8	15	8	4	0.000586186	0.00133784	0.00462096	5.20473e-07	0.00141239	0.0887681	1	1	0
p1@EBF3,p2@EBF3,p3@EBF3,p4@EBF3,p5@EBF3	p1@EBF3,p2@EBF3,p3@EBF3,p4@EBF3,p5@EBF3	chr10	131762493	2	chr10:130826892-130828408	chr10:130826892-130828408	chr10	130826892	130828408	3	-935601	p1@EBF3,p2@EBF3,p3@EBF3,p4@EBF3,p5@EBF3;chr10:130826892-130828408;-935601	5	1	2	5	3	1	0.0091737	1	0.39663	0.0137348	0.1559	1	1	0	0
p1@EGR2,p@chr10:64576554..64576572,+	p1@EGR2,p@chr10:64576554..64576572,+	chr10	64576338	2	chr10:64338354-64340349	chr10:64338354-64340349	chr10	64338354	64340349	3	-237984	p1@EGR2,p@chr10:64576554..64576572,+;chr10:64338354-64340349;-237984	5	4	0	6	2	0	0.0201789	0.0898178	1	0.0165933	0.396028	1	1	0	0
p1@EGR2,p@chr10:64576554..64576572,+	p1@EGR2,p@chr10:64576554..64576572,+	chr10	64576338	2	chr10:64509629-64511890	chr10:64509629-64511890	chr10	64509629	64511890	3	-66709	p1@EGR2,p@chr10:64576554..64576572,+;chr10:64509629-64511890;-66709	6	1	6	8	2	3	0.0157935	1	0.0593915	0.0241626	0.468122	0.238647	1	0	0
p1@EGR2,p@chr10:64576554..64576572,+	p1@EGR2,p@chr10:64576554..64576572,+	chr10	64576338	2	chr10:64569091-64570610	chr10:64569091-64570610	chr10	64569091	64570610	3	-7247	p1@EGR2,p@chr10:64576554..64576572,+;chr10:64569091-64570610;-7247	7	25	17	38	15	8	0.152098	0.00318514	0.0159388	0.0157647	0.0293092	0.0924436	0	1	0
p1@EIF4EBP2	p1@EIF4EBP2	chr10	72163902	2	chr10:72171347-72172611	chr10:72171347-72172611	chr10	72171347	72172611	3	7445	p1@EIF4EBP2;chr10:72171347-72172611;7445	2	12	18	18	3	11	0.593706	0.176761	0.0102905	0.261183	0.586709	0.0174342	0	0	1
p1@EIF4EBP2	p1@EIF4EBP2	chr10	72163902	2	chr10:72172611-72174399	chr10:72172611-72174399	chr10	72172611	72174399	3	8709	p1@EIF4EBP2;chr10:72172611-72174399;8709	2	23	21	38	20	16	0.589155	0.00409347	0.00121615	0.00650247	0.00157775	0.000184095	0	1	1
p1@ENST00000416191,p1@GOT1,p2@GOT1,p3@GOT1	p1@ENST00000416191,p1@GOT1,p2@GOT1,p3@GOT1	chr10	101190555	2	chr10:101154730-101155695	chr10:101154730-101155695	chr10	101154730	101155695	3	-35825	p1@ENST00000416191,p1@GOT1,p2@GOT1,p3@GOT1;chr10:101154730-101155695;-35825	6	0	12	10	2	0	0.0366979	1	0.00107413	0.0457819	0.526455	1	1	0	0
p1@ENST00000416191,p1@GOT1,p2@GOT1,p3@GOT1	p1@ENST00000416191,p1@GOT1,p2@GOT1,p3@GOT1	chr10	101190555	2	chr10:101163311-101165057	chr10:101163311-101165057	chr10	101163311	101165057	3	-27244	p1@ENST00000416191,p1@GOT1,p2@GOT1,p3@GOT1;chr10:101163311-101165057;-27244	14	2	4	12	2	8	2.38931e-06	0.581611	0.357694	0.04379	0.553146	0.00686053	1	0	0
p1@ENST00000416191,p1@GOT1,p2@GOT1,p3@GOT1	p1@ENST00000416191,p1@GOT1,p2@GOT1,p3@GOT1	chr10	101190555	2	chr10:101184100-101184818	chr10:101184100-101184818	chr10	101184100	101184818	3	-6455	p1@ENST00000416191,p1@GOT1,p2@GOT1,p3@GOT1;chr10:101184100-101184818;-6455	2	32	18	34	22	4	0.599187	0.000200977	0.0109502	0.0553573	0.0020456	0.404553	0	1	0
p1@ENST00000416191,p1@GOT1,p2@GOT1,p3@GOT1	p1@ENST00000416191,p1@GOT1,p2@GOT1,p3@GOT1	chr10	101190555	2	chr10:101191994-101193137	chr10:101191994-101193137	chr10	101191994	101193137	3	1439	p1@ENST00000416191,p1@GOT1,p2@GOT1,p3@GOT1;chr10:101191994-101193137;1439	10	32	16	56	14	12	0.138013	0.00866938	0.0453102	0.0688118	0.154712	0.0399516	0	0	1
p1@ENST00000416191,p1@GOT1,p2@GOT1,p3@GOT1	p1@ENST00000416191,p1@GOT1,p2@GOT1,p3@GOT1	chr10	101190555	2	chr10:101205616-101206666	chr10:101205616-101206666	chr10	101205616	101206666	3	15061	p1@ENST00000416191,p1@GOT1,p2@GOT1,p3@GOT1;chr10:101205616-101206666;15061	8	10	6	18	2	8	0.0353918	0.0707013	0.283085	0.0481427	0.605629	0.0311725	1	0	0
p1@ENST00000416191,p1@GOT1,p2@GOT1,p3@GOT1	p1@ENST00000416191,p1@GOT1,p2@GOT1,p3@GOT1	chr10	101190555	2	chr10:101208311-101209684	chr10:101208311-101209684	chr10	101208311	101209684	3	17756	p1@ENST00000416191,p1@GOT1,p2@GOT1,p3@GOT1;chr10:101208311-101209684;17756	8	8	12	6	2	8	0.0272929	0.1554	0.0167072	0.439051	0.594406	0.02448	0	0	1
p1@ENST00000416191,p1@GOT1,p2@GOT1,p3@GOT1	p1@ENST00000416191,p1@GOT1,p2@GOT1,p3@GOT1	chr10	101190555	2	chr10:101372020-101372612	chr10:101372020-101372612	chr10	101372020	101372612	3	181465	p1@ENST00000416191,p1@GOT1,p2@GOT1,p3@GOT1;chr10:101372020-101372612;181465	0	10	10	10	8	2	1	4.9035e-06	4.88196e-05	5.57793e-05	0.000231256	0.367332	0	1	0
p1@ENST00000416191,p1@GOT1,p2@GOT1,p3@GOT1	p1@ENST00000416191,p1@GOT1,p2@GOT1,p3@GOT1	chr10	101190555	2	chr10:101373022-101373824	chr10:101373022-101373824	chr10	101373022	101373824	3	182467	p1@ENST00000416191,p1@GOT1,p2@GOT1,p3@GOT1;chr10:101373022-101373824;182467	0	2	6	8	6	10	1	0.41577	0.0221446	0.00169117	0.00789205	8.78215e-08	0	0	1
p1@ENST00000416191,p1@GOT1,p2@GOT1,p3@GOT1	p1@ENST00000416191,p1@GOT1,p2@GOT1,p3@GOT1	chr10	101190555	2	chr10:101384391-101386076	chr10:101384391-101386076	chr10	101384391	101386076	3	193836	p1@ENST00000416191,p1@GOT1,p2@GOT1,p3@GOT1;chr10:101384391-101386076;193836	6	0	6	12	2	0	0.00521868	1	0.0206842	5.23291e-07	0.404896	1	1	0	0
p1@ENST00000416234,p1@FAM24B	p1@ENST00000416234,p1@FAM24B	chr10	124639170	2	chr10:124422777-124423589	chr10:124422777-124423589	chr10	124422777	124423589	3	-216393	p1@ENST00000416234,p1@FAM24B;chr10:124422777-124423589;-216393	5	0	2	6	4	0	0.0213695	1	0.442037	0.01809	0.0856702	1	1	0	0
p1@ENST00000416234,p1@FAM24B	p1@ENST00000416234,p1@FAM24B	chr10	124639170	2	chr10:124444886-124445240	chr10:124444886-124445240	chr10	124444886	124445240	3	-194284	p1@ENST00000416234,p1@FAM24B;chr10:124444886-124445240;-194284	2	0	6	0	0	6	0.391312	1	0.0205749	1	1	0.00248106	0	0	1
p1@ENST00000416234,p1@FAM24B	p1@ENST00000416234,p1@FAM24B	chr10	124639170	2	chr10:124467679-124469148	chr10:124467679-124469148	chr10	124467679	124469148	3	-171491	p1@ENST00000416234,p1@FAM24B;chr10:124467679-124469148;-171491	10	0	0	10	8	0	9.70048e-07	1	1	7.01991e-05	0.000262682	1	1	0	0
p1@ENST00000416234,p1@FAM24B	p1@ENST00000416234,p1@FAM24B	chr10	124639170	2	chr10:124493712-124494660	chr10:124493712-124494660	chr10	124493712	124494660	3	-145458	p1@ENST00000416234,p1@FAM24B;chr10:124493712-124494660;-145458	8	2	2	6	2	6	0.000199118	0.429505	0.462757	0.0317226	0.419326	0.00350159	1	0	0
p1@ENST00000416234,p1@FAM24B	p1@ENST00000416234,p1@FAM24B	chr10	124639170	2	chr10:124502455-124503805	chr10:124502455-124503805	chr10	124502455	124503805	3	-136715	p1@ENST00000416234,p1@FAM24B;chr10:124502455-124503805;-136715	12	4	2	12	4	0	6.45835e-09	0.116597	0.466041	4.60203e-06	0.108006	1	1	0	0
p1@ENST00000416234,p1@FAM24B	p1@ENST00000416234,p1@FAM24B	chr10	124639170	2	chr10:124512895-124515027	chr10:124512895-124515027	chr10	124512895	124515027	3	-126275	p1@ENST00000416234,p1@FAM24B;chr10:124512895-124515027;-126275	10	6	0	12	0	0	2.9945e-06	0.0141815	1	8.12207e-06	1	1	1	0	0
p1@ENST00000416234,p1@FAM24B	p1@ENST00000416234,p1@FAM24B	chr10	124639170	2	chr10:124524906-124525579	chr10:124524906-124525579	chr10	124524906	124525579	3	-114264	p1@ENST00000416234,p1@FAM24B;chr10:124524906-124525579;-114264	2	8	8	4	0	6	0.417077	0.000534935	0.00321391	0.194125	1	0.00492626	0	0	1
p1@ENST00000416234,p1@FAM24B	p1@ENST00000416234,p1@FAM24B	chr10	124639170	2	chr10:124528082-124528279	chr10:124528082-124528279	chr10	124528082	124528279	3	-111088	p1@ENST00000416234,p1@FAM24B;chr10:124528082-124528279;-111088	6	0	0	6	2	0	0.00971015	1	1	0.0380141	0.434159	1	1	0	0
p1@ENST00000416234,p1@FAM24B	p1@ENST00000416234,p1@FAM24B	chr10	124639170	2	chr10:124528371-124529332	chr10:124528371-124529332	chr10	124528371	124529332	3	-110799	p1@ENST00000416234,p1@FAM24B;chr10:124528371-124529332;-110799	6	2	6	12	4	0	0.0106639	0.435859	0.0292652	1.0495e-05	0.120464	1	1	0	0
p1@ENST00000416234,p1@FAM24B	p1@ENST00000416234,p1@FAM24B	chr10	124639170	2	chr10:124532195-124532905	chr10:124532195-124532905	chr10	124532195	124532905	3	-106975	p1@ENST00000416234,p1@FAM24B;chr10:124532195-124532905;-106975	10	10	4	12	2	2	3.06456e-06	7.63319e-06	0.164555	1.26613e-05	0.43295	0.387279	1	0	0
p1@ENST00000416234,p1@FAM24B	p1@ENST00000416234,p1@FAM24B	chr10	124639170	2	chr10:124533145-124535235	chr10:124533145-124535235	chr10	124533145	124535235	3	-106025	p1@ENST00000416234,p1@FAM24B;chr10:124533145-124535235;-106025	6	0	2	8	6	2	0.00883623	1	0.467937	0.00560543	0.0133884	0.387279	1	0	0
p1@ENST00000416234,p1@FAM24B	p1@ENST00000416234,p1@FAM24B	chr10	124639170	2	chr10:124534109-124535235	chr10:124534109-124535235	chr10	124534109	124535235	3	-105061	p1@ENST00000416234,p1@FAM24B;chr10:124534109-124535235;-105061	2	8	2	8	8	0	0.407271	0.000868558	0.473136	0.00612711	0.000460846	1	0	1	0
p1@ENST00000416234,p1@FAM24B	p1@ENST00000416234,p1@FAM24B	chr10	124639170	2	chr10:124537235-124540767	chr10:124537235-124540767	chr10	124537235	124540767	3	-101935	p1@ENST00000416234,p1@FAM24B;chr10:124537235-124540767;-101935	2	6	2	8	6	6	0.419372	0.00959813	0.479904	0.0096379	0.0136254	0.00430668	0	1	0
p1@ENST00000416234,p1@FAM24B	p1@ENST00000416234,p1@FAM24B	chr10	124639170	2	chr10:124538550-124540767	chr10:124538550-124540767	chr10	124538550	124540767	3	-100620	p1@ENST00000416234,p1@FAM24B;chr10:124538550-124540767;-100620	0	8	2	4	8	0	1	0.000360845	0.483147	0.20897	0.000859702	1	0	1	0
p1@ENST00000416234,p1@FAM24B	p1@ENST00000416234,p1@FAM24B	chr10	124639170	2	chr10:124545162-124546958	chr10:124545162-124546958	chr10	124545162	124546958	3	-94008	p1@ENST00000416234,p1@FAM24B;chr10:124545162-124546958;-94008	8	10	10	12	4	4	0.000511348	1.89095e-05	0.000312877	3.72233e-05	0.129175	0.0830611	1	0	0
p1@ENST00000416234,p1@FAM24B	p1@ENST00000416234,p1@FAM24B	chr10	124639170	2	chr10:124558688-124559145	chr10:124558688-124559145	chr10	124558688	124559145	3	-80482	p1@ENST00000416234,p1@FAM24B;chr10:124558688-124559145;-80482	6	6	4	12	16	4	0.015861	0.0232988	0.193877	9.7746e-05	7.45293e-12	0.0932657	1	1	0
p1@ENST00000416234,p1@FAM24B	p1@ENST00000416234,p1@FAM24B	chr10	124639170	2	chr10:124560637-124561814	chr10:124560637-124561814	chr10	124560637	124561814	3	-78533	p1@ENST00000416234,p1@FAM24B;chr10:124560637-124561814;-78533	2	8	4	6	8	2	0.44394	0.00244565	0.203655	0.0796173	0.00129618	0.410149	0	1	0
p1@ENST00000416234,p1@FAM24B	p1@ENST00000416234,p1@FAM24B	chr10	124639170	2	chr10:124565755-124566155	chr10:124565755-124566155	chr10	124565755	124566155	3	-73415	p1@ENST00000416234,p1@FAM24B;chr10:124565755-124566155;-73415	4	2	10	6	2	8	0.136986	0.460225	0.000569205	0.0860405	0.461973	0.00022615	0	0	1
p1@ENST00000416234,p1@FAM24B	p1@ENST00000416234,p1@FAM24B	chr10	124639170	2	chr10:124570745-124571298	chr10:124570745-124571298	chr10	124570745	124571298	3	-68425	p1@ENST00000416234,p1@FAM24B;chr10:124570745-124571298;-68425	6	4	0	8	2	0	0.0157191	0.133256	1	0.0222195	0.466093	1	1	0	0
p1@ENST00000416234,p1@FAM24B	p1@ENST00000416234,p1@FAM24B	chr10	124639170	2	chr10:124572597-124572887	chr10:124572597-124572887	chr10	124572597	124572887	3	-66573	p1@ENST00000416234,p1@FAM24B;chr10:124572597-124572887;-66573	2	6	8	8	6	0	0.439291	0.0270675	0.00944149	0.0241626	0.0298577	1	0	1	0
p1@ENST00000416234,p1@FAM24B	p1@ENST00000416234,p1@FAM24B	chr10	124639170	2	chr10:124576670-124577323	chr10:124576670-124577323	chr10	124576670	124577323	3	-62500	p1@ENST00000416234,p1@FAM24B;chr10:124576670-124577323;-62500	2	12	6	8	6	2	0.460507	1.33899e-06	0.0746024	0.0324993	0.0314578	0.427985	0	1	0
p1@ENST00000416234,p1@FAM24B	p1@ENST00000416234,p1@FAM24B	chr10	124639170	2	chr10:124586485-124588048	chr10:124586485-124588048	chr10	124586485	124588048	3	-52685	p1@ENST00000416234,p1@FAM24B;chr10:124586485-124588048;-52685	6	10	8	16	4	2	0.0220808	0.000530431	0.0166514	1.65953e-05	0.186796	0.440905	1	0	0
p1@ENST00000416234,p1@FAM24B	p1@ENST00000416234,p1@FAM24B	chr10	124639170	2	chr10:124595923-124597795	chr10:124595923-124597795	chr10	124595923	124597795	3	-43247	p1@ENST00000416234,p1@FAM24B;chr10:124595923-124597795;-43247	14	6	14	22	8	4	4.51286e-08	0.0634584	2.94104e-05	5.41405e-08	0.0113828	0.149317	1	0	0
p1@ENST00000416234,p1@FAM24B	p1@ENST00000416234,p1@FAM24B	chr10	124639170	2	chr10:124598739-124600779	chr10:124598739-124600779	chr10	124598739	124600779	3	-40431	p1@ENST00000416234,p1@FAM24B;chr10:124598739-124600779;-40431	6	10	2	12	6	2	0.0394792	0.00283723	0.546438	0.00744078	0.067099	0.460965	1	0	0
p1@ENST00000416234,p1@FAM24B	p1@ENST00000416234,p1@FAM24B	chr10	124639170	2	chr10:124600852-124601781	chr10:124600852-124601781	chr10	124600852	124601781	3	-38318	p1@ENST00000416234,p1@FAM24B;chr10:124600852-124601781;-38318	6	12	6	10	0	4	0.0382497	0.000238577	0.119229	0.0350101	1	0.169768	1	0	0
p1@ENST00000416234,p1@FAM24B	p1@ENST00000416234,p1@FAM24B	chr10	124639170	2	chr10:124608398-124609433	chr10:124608398-124609433	chr10	124608398	124609433	3	-30772	p1@ENST00000416234,p1@FAM24B;chr10:124608398-124609433;-30772	4	10	4	6	8	14	0.206478	0.00842247	0.33542	0.276907	0.0303893	2.0013e-07	0	1	0
p1@ENST00000416234,p1@FAM24B	p1@ENST00000416234,p1@FAM24B	chr10	124639170	2	chr10:124609517-124610217	chr10:124609517-124610217	chr10	124609517	124610217	3	-29653	p1@ENST00000416234,p1@FAM24B;chr10:124609517-124610217;-29653	8	12	6	16	8	6	0.00736538	0.000490789	0.15488	0.0028896	0.0284736	0.047717	1	1	0
p1@ENST00000416234,p1@FAM24B	p1@ENST00000416234,p1@FAM24B	chr10	124639170	2	chr10:124610217-124612579	chr10:124610217-124612579	chr10	124610217	124612579	3	-28953	p1@ENST00000416234,p1@FAM24B;chr10:124610217-124612579;-28953	6	6	20	24	14	6	0.0560776	0.13865	1.6361e-07	5.95847e-06	5.26808e-05	0.0467236	0	0	1
p1@ENST00000416234,p1@FAM24B	p1@ENST00000416234,p1@FAM24B	chr10	124639170	2	chr10:124613205-124613571	chr10:124613205-124613571	chr10	124613205	124613571	3	-25965	p1@ENST00000416234,p1@FAM24B;chr10:124613205-124613571;-25965	6	10	6	18	12	8	0.0717059	0.0123693	0.180961	0.002314	0.000859191	0.0082679	0	1	0
p1@ENST00000416234,p1@FAM24B	p1@ENST00000416234,p1@FAM24B	chr10	124639170	2	chr10:124615355-124615783	chr10:124615355-124615783	chr10	124615355	124615783	3	-23815	p1@ENST00000416234,p1@FAM24B;chr10:124615355-124615783;-23815	4	22	10	10	6	12	0.243737	2.50464e-07	0.0261546	0.134719	0.151344	5.8258e-05	0	0	1
p1@ENST00000416234,p1@FAM24B	p1@ENST00000416234,p1@FAM24B	chr10	124639170	2	chr10:124615783-124616699	chr10:124615783-124616699	chr10	124615783	124616699	3	-23387	p1@ENST00000416234,p1@FAM24B;chr10:124615783-124616699;-23387	10	4	14	16	14	8	0.00169375	0.390222	0.00125241	0.0133501	0.00030281	0.0107267	1	0	1
p1@ENST00000416234,p1@FAM24B	p1@ENST00000416234,p1@FAM24B	chr10	124639170	2	chr10:124616318-124617522	chr10:124616318-124617522	chr10	124616318	124617522	3	-22852	p1@ENST00000416234,p1@FAM24B;chr10:124616318-124617522;-22852	2	10	18	13	6	12	0.523683	0.0320914	2.80529e-05	0.0529656	0.149723	9.54195e-05	0	0	1
p1@ENST00000416234,p1@FAM24B	p1@ENST00000416234,p1@FAM24B	chr10	124639170	2	chr10:124617522-124618138	chr10:124617522-124618138	chr10	124617522	124618138	3	-21648	p1@ENST00000416234,p1@FAM24B;chr10:124617522-124618138;-21648	8	18	14	20	12	6	0.020835	2.20576e-05	0.00169118	0.00298145	0.00292905	0.0810475	1	1	0
p1@ENST00000416234,p1@FAM24B	p1@ENST00000416234,p1@FAM24B	chr10	124639170	2	chr10:124621158-124623356	chr10:124621158-124623356	chr10	124621158	124623356	3	-18012	p1@ENST00000416234,p1@FAM24B;chr10:124621158-124623356;-18012	10	20	18	34	4	6	0.00351682	2.27462e-05	0.000135173	2.85156e-06	0.375209	0.0886497	1	0	0
p1@ENST00000416234,p1@FAM24B	p1@ENST00000416234,p1@FAM24B	chr10	124639170	2	chr10:124623436-124625378	chr10:124623436-124625378	chr10	124623436	124625378	3	-15734	p1@ENST00000416234,p1@FAM24B;chr10:124623436-124625378;-15734	4	12	4	26	17	2	0.301469	0.0274779	0.44863	0.00319367	0.000273493	0.547981	0	1	0
p1@ENST00000416234,p1@FAM24B	p1@ENST00000416234,p1@FAM24B	chr10	124639170	2	chr10:124623491-124625378	chr10:124623491-124625378	chr10	124623491	124625378	3	-15679	p1@ENST00000416234,p1@FAM24B;chr10:124623491-124625378;-15679	14	28	26	74	24	14	9.3155e-05	1.81131e-08	2.59051e-07	0	1.02493e-07	5.94873e-05	1	1	1
p1@ENST00000416234,p1@FAM24B	p1@ENST00000416234,p1@FAM24B	chr10	124639170	2	chr10:124625378-124626147	chr10:124625378-124626147	chr10	124625378	124626147	3	-13792	p1@ENST00000416234,p1@FAM24B;chr10:124625378-124626147;-13792	16	18	6	26	24	2	2.65719e-05	0.00355379	0.305299	0.00786777	5.71892e-07	0.556181	1	1	0
p1@ENST00000416234,p1@FAM24B	p1@ENST00000416234,p1@FAM24B	chr10	124639170	2	chr10:124631905-124633246	chr10:124631905-124633246	chr10	124631905	124633246	3	-7265	p1@ENST00000416234,p1@FAM24B;chr10:124631905-124633246;-7265	8	30	10	40	14	6	0.100204	0.000312516	0.168917	0.0106848	0.0431543	0.210938	0	1	0
p1@ENST00000416234,p1@FAM24B	p1@ENST00000416234,p1@FAM24B	chr10	124639170	2	chr10:124641711-124642462	chr10:124641711-124642462	chr10	124641711	124642462	3	2541	p1@ENST00000416234,p1@FAM24B;chr10:124641711-124642462;2541	8	30	24	99	16	16	0.197006	0.0144881	0.00188722	0.000121996	0.0804182	0.00315543	0	0	1
p1@ENST00000416234,p1@FAM24B	p1@ENST00000416234,p1@FAM24B	chr10	124639170	2	chr10:124641842-124642462	chr10:124641842-124642462	chr10	124641842	124642462	3	2672	p1@ENST00000416234,p1@FAM24B;chr10:124641842-124642462;2672	30	48	30	121	36	26	1.16946e-07	4.38216e-05	7.04504e-05	1.72036e-06	2.30676e-05	4.60425e-07	1	1	1
p1@ENST00000416234,p1@FAM24B	p1@ENST00000416234,p1@FAM24B	chr10	124639170	2	chr10:124642509-124643362	chr10:124642509-124643362	chr10	124642509	124643362	3	3339	p1@ENST00000416234,p1@FAM24B;chr10:124642509-124643362;3339	10	38	24	92	22	12	0.085859	0.000271795	0.00148932	9.73718e-05	0.0107977	0.0291344	0	1	1
p1@ENST00000416234,p1@FAM24B	p1@ENST00000416234,p1@FAM24B	chr10	124639170	2	chr10:124644288-124644857	chr10:124644288-124644857	chr10	124644288	124644857	3	5118	p1@ENST00000416234,p1@FAM24B;chr10:124644288-124644857;5118	28	30	8	82	32	22	1.97053e-08	0.00181926	0.292875	1.38223e-05	1.90852e-05	3.0538e-06	1	1	0
p1@ENST00000416234,p1@FAM24B	p1@ENST00000416234,p1@FAM24B	chr10	124639170	2	chr10:124644857-124645456	chr10:124644857-124645456	chr10	124644857	124645456	3	5687	p1@ENST00000416234,p1@FAM24B;chr10:124644857-124645456;5687	20	28	22	30	30	16	0.000101153	0.00384827	0.00259368	0.140218	6.80593e-05	0.00102282	0	1	1
p1@ENST00000416234,p1@FAM24B	p1@ENST00000416234,p1@FAM24B	chr10	124639170	2	chr10:124645456-124645675	chr10:124645456-124645675	chr10	124645456	124645675	3	6286	p1@ENST00000416234,p1@FAM24B;chr10:124645456-124645675;6286	12	16	4	60	14	6	0.0147832	0.0805413	0.529335	0.000379393	0.0597566	0.229153	1	0	0
p1@ENST00000416234,p1@FAM24B	p1@ENST00000416234,p1@FAM24B	chr10	124639170	2	chr10:124645675-124646102	chr10:124645675-124646102	chr10	124645675	124646102	3	6505	p1@ENST00000416234,p1@FAM24B;chr10:124645675-124646102;6505	2	22	6	28	16	4	0.599187	0.0137992	0.395752	0.117817	0.0296895	0.404553	0	1	0
p1@ENST00000416234,p1@FAM24B	p1@ENST00000416234,p1@FAM24B	chr10	124639170	2	chr10:124646102-124648054	chr10:124646102-124648054	chr10	124646102	124648054	3	6932	p1@ENST00000416234,p1@FAM24B;chr10:124646102-124648054;6932	20	42	32	64	34	22	1.91482e-05	5.45021e-07	1.59817e-06	0.000136273	6.41475e-07	1.05744e-06	1	1	1
p1@ENST00000416234,p1@FAM24B	p1@ENST00000416234,p1@FAM24B	chr10	124639170	2	chr10:124648054-124648531	chr10:124648054-124648531	chr10	124648054	124648531	3	8884	p1@ENST00000416234,p1@FAM24B;chr10:124648054-124648531;8884	18	28	24	72	10	20	5.4676e-05	0.000365459	0.000176921	4.24234e-08	0.135284	1.70376e-06	1	0	1
p1@ENST00000416234,p1@FAM24B	p1@ENST00000416234,p1@FAM24B	chr10	124639170	2	chr10:124648531-124650343	chr10:124648531-124650343	chr10	124648531	124650343	3	9361	p1@ENST00000416234,p1@FAM24B;chr10:124648531-124650343;9361	14	32	12	60	18	12	0.000976228	1.05423e-05	0.0664568	5.1826e-07	0.00271495	0.00465294	1	1	0
p1@ENST00000416234,p1@FAM24B	p1@ENST00000416234,p1@FAM24B	chr10	124639170	2	chr10:124649235-124650343	chr10:124649235-124650343	chr10	124649235	124650343	3	10065	p1@ENST00000416234,p1@FAM24B;chr10:124649235-124650343;10065	10	16	12	62	34	12	0.0196392	0.0250428	0.0575129	2.19792e-08	3.62534e-10	0.00289171	1	1	0
p1@ENST00000416234,p1@FAM24B	p1@ENST00000416234,p1@FAM24B	chr10	124639170	2	chr10:124651529-124651790	chr10:124651529-124651790	chr10	124651529	124651790	3	12359	p1@ENST00000416234,p1@FAM24B;chr10:124651529-124651790;12359	4	26	20	8	12	12	0.324627	2.46646e-05	0.000355442	0.426919	0.0266662	0.00161801	0	1	1
p1@ENST00000416234,p1@FAM24B	p1@ENST00000416234,p1@FAM24B	chr10	124639170	2	chr10:124651869-124653094	chr10:124651869-124653094	chr10	124651869	124653094	3	12699	p1@ENST00000416234,p1@FAM24B;chr10:124651869-124653094;12699	2	22	6	48	12	4	0.561318	0.000452697	0.31369	8.49042e-07	0.0266662	0.31972	0	1	0
p1@ENST00000416234,p1@FAM24B	p1@ENST00000416234,p1@FAM24B	chr10	124639170	2	chr10:124652366-124653094	chr10:124652366-124653094	chr10	124652366	124653094	3	13196	p1@ENST00000416234,p1@FAM24B;chr10:124652366-124653094;13196	2	14	16	24	12	0	0.562637	0.0268874	0.004385	0.0148946	0.0202247	1	0	1	0
p1@ENST00000416234,p1@FAM24B	p1@ENST00000416234,p1@FAM24B	chr10	124639170	2	chr10:124653459-124654942	chr10:124653459-124654942	chr10	124653459	124654942	3	14289	p1@ENST00000416234,p1@FAM24B;chr10:124653459-124654942;14289	14	6	12	28	8	22	0.000134346	0.301143	0.0322105	0.00222285	0.124874	7.30433e-11	1	0	1
p1@ENST00000416234,p1@FAM24B	p1@ENST00000416234,p1@FAM24B	chr10	124639170	2	chr10:124655003-124655335	chr10:124655003-124655335	chr10	124655003	124655335	3	15833	p1@ENST00000416234,p1@FAM24B;chr10:124655003-124655335;15833	6	12	8	19	16	2	0.122309	0.0274779	0.154273	0.0362358	0.000667564	0.547981	0	1	0
p1@ENST00000416234,p1@FAM24B	p1@ENST00000416234,p1@FAM24B	chr10	124639170	2	chr10:124656223-124657000	chr10:124656223-124657000	chr10	124656223	124657000	3	17053	p1@ENST00000416234,p1@FAM24B;chr10:124656223-124657000;17053	4	12	14	18	10	12	0.283629	0.0287995	0.00453619	0.0263644	0.0309256	0.000408973	0	1	1
p1@ENST00000416234,p1@FAM24B	p1@ENST00000416234,p1@FAM24B	chr10	124639170	2	chr10:124657985-124658614	chr10:124657985-124658614	chr10	124657985	124658614	3	18815	p1@ENST00000416234,p1@FAM24B;chr10:124657985-124658614;18815	6	12	14	22	12	2	0.0960824	0.0161837	0.00387039	0.0037358	0.00638075	0.533835	0	1	0
p1@ENST00000416234,p1@FAM24B	p1@ENST00000416234,p1@FAM24B	chr10	124639170	2	chr10:124658192-124658958	chr10:124658192-124658958	chr10	124658192	124658958	3	19022	p1@ENST00000416234,p1@FAM24B;chr10:124658192-124658958;19022	4	18	6	12	9	10	0.269133	9.50624e-05	0.236708	0.115141	0.0402919	0.00236737	0	1	0
p1@ENST00000416234,p1@FAM24B	p1@ENST00000416234,p1@FAM24B	chr10	124639170	2	chr10:124659351-124659714	chr10:124659351-124659714	chr10	124659351	124659714	3	20181	p1@ENST00000416234,p1@FAM24B;chr10:124659351-124659714;20181	2	6	14	12	6	8	0.533552	0.205179	0.00253585	0.0986866	0.168176	0.0163371	0	0	1
p1@ENST00000416234,p1@FAM24B	p1@ENST00000416234,p1@FAM24B	chr10	124639170	2	chr10:124659913-124660564	chr10:124659913-124660564	chr10	124659913	124660564	3	20743	p1@ENST00000416234,p1@FAM24B;chr10:124659913-124660564;20743	10	12	14	12	12	0	0.00309287	0.00784872	0.00253585	0.0986866	0.00346313	1	0	1	0
p1@ENST00000416234,p1@FAM24B	p1@ENST00000416234,p1@FAM24B	chr10	124639170	2	chr10:124665522-124666733	chr10:124665522-124666733	chr10	124665522	124666733	3	26352	p1@ENST00000416234,p1@FAM24B;chr10:124665522-124666733;26352	6	16	14	20	10	8	0.0718849	6.88892e-05	0.000597371	0.000497081	0.00706109	0.00710072	0	1	1
p1@ENST00000416234,p1@FAM24B	p1@ENST00000416234,p1@FAM24B	chr10	124639170	2	chr10:124671791-124672972	chr10:124671791-124672972	chr10	124671791	124672972	3	32621	p1@ENST00000416234,p1@FAM24B;chr10:124671791-124672972;32621	6	10	2	22	4	6	0.0457624	0.00244312	0.565434	4.00083e-06	0.274312	0.0405324	1	0	0
p1@ENST00000416234,p1@FAM24B	p1@ENST00000416234,p1@FAM24B	chr10	124639170	2	chr10:124673106-124673470	chr10:124673106-124673470	chr10	124673106	124673470	3	33936	p1@ENST00000416234,p1@FAM24B;chr10:124673106-124673470;33936	2	8	10	14	8	10	0.486635	0.0196002	0.0103773	0.00483578	0.0178097	0.000194573	0	1	1
p1@ENST00000416234,p1@FAM24B	p1@ENST00000416234,p1@FAM24B	chr10	124639170	2	chr10:124675971-124676460	chr10:124675971-124676460	chr10	124675971	124676460	3	36801	p1@ENST00000416234,p1@FAM24B;chr10:124675971-124676460;36801	6	18	0	14	0	6	0.033649	2.29216e-08	1	0.00254608	1	0.0307805	1	0	0
p1@ENST00000416234,p1@FAM24B	p1@ENST00000416234,p1@FAM24B	chr10	124639170	2	chr10:124682010-124682511	chr10:124682010-124682511	chr10	124682010	124682511	3	42840	p1@ENST00000416234,p1@FAM24B;chr10:124682010-124682511;42840	6	4	2	10	6	2	0.0314009	0.256939	0.542312	0.0239786	0.0531643	0.454894	1	0	0
p1@ENST00000416234,p1@FAM24B	p1@ENST00000416234,p1@FAM24B	chr10	124639170	2	chr10:124685292-124686204	chr10:124685292-124686204	chr10	124685292	124686204	3	46122	p1@ENST00000416234,p1@FAM24B;chr10:124685292-124686204;46122	2	8	8	14	4	6	0.467336	0.00664555	0.0217194	0.000492767	0.213631	0.0231284	0	0	1
p1@ENST00000416234,p1@FAM24B	p1@ENST00000416234,p1@FAM24B	chr10	124639170	2	chr10:124687082-124688395	chr10:124687082-124688395	chr10	124687082	124688395	3	47912	p1@ENST00000416234,p1@FAM24B;chr10:124687082-124688395;47912	2	16	10	7	12	4	0.462804	4.86533e-08	0.00348392	0.103989	2.67696e-05	0.144528	0	1	0
p1@ENST00000416234,p1@FAM24B	p1@ENST00000416234,p1@FAM24B	chr10	124639170	2	chr10:124689918-124691596	chr10:124689918-124691596	chr10	124689918	124691596	3	50748	p1@ENST00000416234,p1@FAM24B;chr10:124689918-124691596;50748	6	16	4	26	12	4	0.0267693	1.22618e-08	0.260667	5.7665e-13	1.52982e-05	0.132469	1	1	0
p1@ENST00000416234,p1@FAM24B	p1@ENST00000416234,p1@FAM24B	chr10	124639170	2	chr10:124692772-124693819	chr10:124692772-124693819	chr10	124692772	124693819	3	53602	p1@ENST00000416234,p1@FAM24B;chr10:124692772-124693819;53602	4	8	4	6	8	2	0.149496	0.00358933	0.25417	0.138145	0.00538643	0.44147	0	1	0
p1@ENST00000416234,p1@FAM24B	p1@ENST00000416234,p1@FAM24B	chr10	124639170	2	chr10:124696002-124699541	chr10:124696002-124699541	chr10	124696002	124699541	3	56832	p1@ENST00000416234,p1@FAM24B;chr10:124696002-124699541;56832	6	14	2	8	6	2	0.0223204	0.375794	0.514462	0.0373776	0.0386877	0.428431	1	0	0
p1@ENST00000416234,p1@FAM24B	p1@ENST00000416234,p1@FAM24B	chr10	124639170	2	chr10:124706570-124707598	chr10:124706570-124707598	chr10	124706570	124707598	3	67400	p1@ENST00000416234,p1@FAM24B;chr10:124706570-124707598;67400	0	10	8	22	6	2	1	0.000345815	0.0105123	1.98275e-12	0.0293166	0.433078	0	1	0
p1@ENST00000416234,p1@FAM24B	p1@ENST00000416234,p1@FAM24B	chr10	124639170	2	chr10:124742395-124743312	chr10:124742395-124743312	chr10	124742395	124743312	3	103225	p1@ENST00000416234,p1@FAM24B;chr10:124742395-124743312;103225	4	8	0	0	6	2	0.10168	0.0011906	1	1	0.0135766	0.394238	0	1	0
p1@ENST00000416234,p1@FAM24B	p1@ENST00000416234,p1@FAM24B	chr10	124639170	2	chr10:125173513-125174958	chr10:125173513-125174958	chr10	125173513	125174958	3	534343	p1@ENST00000416234,p1@FAM24B;chr10:125173513-125174958;534343	6	0	0	8	0	0	0.00196087	1	1	7.62758e-05	1	1	1	0	0
p1@ENST00000416301,p1@ENST00000444375,p1@ENST00000452728,p1@ENST00000454638,p1@ENST00000458228	p1@ENST00000416301,p1@ENST00000444375,p1@ENST00000452728,p1@ENST00000454638,p1@ENST00000458228	chr10	97849965	2	chr10:97766916-97767560	chr10:97766916-97767560	chr10	97766916	97767560	3	-83049	p1@ENST00000416301,p1@ENST00000444375,p1@ENST00000452728,p1@ENST00000454638,p1@ENST00000458228;chr10:97766916-97767560;-83049	6	6	2	2	6	0	0.0163118	0.022041	0.494473	0.515715	0.0207954	1	0	1	0
p1@ENST00000416301,p1@ENST00000444375,p1@ENST00000452728,p1@ENST00000454638,p1@ENST00000458228	p1@ENST00000416301,p1@ENST00000444375,p1@ENST00000452728,p1@ENST00000454638,p1@ENST00000458228	chr10	97849965	2	chr10:97782895-97784107	chr10:97782895-97784107	chr10	97782895	97784107	3	-67070	p1@ENST00000416301,p1@ENST00000444375,p1@ENST00000452728,p1@ENST00000454638,p1@ENST00000458228;chr10:97782895-97784107;-67070	6	6	2	8	7	2	0.0207583	0.0435377	0.50949	0.0218845	0.00953219	0.433078	1	1	0
p1@ENST00000416301,p1@ENST00000444375,p1@ENST00000452728,p1@ENST00000454638,p1@ENST00000458228	p1@ENST00000416301,p1@ENST00000444375,p1@ENST00000452728,p1@ENST00000454638,p1@ENST00000458228	chr10	97849965	2	chr10:97810984-97812443	chr10:97810984-97812443	chr10	97810984	97812443	3	-38981	p1@ENST00000416301,p1@ENST00000444375,p1@ENST00000452728,p1@ENST00000454638,p1@ENST00000458228;chr10:97810984-97812443;-38981	4	18	8	20	4	8	0.182124	8.40262e-09	0.0334786	5.80415e-06	0.245005	0.003154	0	0	1
p1@ENST00000416301,p1@ENST00000444375,p1@ENST00000452728,p1@ENST00000454638,p1@ENST00000458228	p1@ENST00000416301,p1@ENST00000444375,p1@ENST00000452728,p1@ENST00000454638,p1@ENST00000458228	chr10	97849965	2	chr10:97844429-97848320	chr10:97844429-97848320	chr10	97844429	97848320	3	-5536	p1@ENST00000416301,p1@ENST00000444375,p1@ENST00000452728,p1@ENST00000454638,p1@ENST00000458228;chr10:97844429-97848320;-5536	8	22	16	32	18	4	0.146839	0.0263931	0.0335645	0.115252	0.0229611	0.418663	0	1	0
p1@ENST00000416301,p1@ENST00000444375,p1@ENST00000452728,p1@ENST00000454638,p1@ENST00000458228	p1@ENST00000416301,p1@ENST00000444375,p1@ENST00000452728,p1@ENST00000454638,p1@ENST00000458228	chr10	97849965	2	chr10:97894228-97895209	chr10:97894228-97895209	chr10	97894228	97895209	3	44263	p1@ENST00000416301,p1@ENST00000444375,p1@ENST00000452728,p1@ENST00000454638,p1@ENST00000458228;chr10:97894228-97895209;44263	4	10	6	12	10	6	0.176214	0.00105805	0.112368	0.00523055	0.000867678	0.0252353	0	1	0
p1@ENST00000416301,p1@ENST00000444375,p1@ENST00000452728,p1@ENST00000454638,p1@ENST00000458228	p1@ENST00000416301,p1@ENST00000444375,p1@ENST00000452728,p1@ENST00000454638,p1@ENST00000458228	chr10	97849965	2	chr10:97915510-97917982	chr10:97915510-97917982	chr10	97915510	97917982	3	65545	p1@ENST00000416301,p1@ENST00000444375,p1@ENST00000452728,p1@ENST00000454638,p1@ENST00000458228;chr10:97915510-97917982;65545	6	2	4	10	6	0	0.0207903	0.494963	0.2183	0.00514413	0.0288167	1	1	0	0
p1@ENST00000416301,p1@ENST00000444375,p1@ENST00000452728,p1@ENST00000454638,p1@ENST00000458228	p1@ENST00000416301,p1@ENST00000444375,p1@ENST00000452728,p1@ENST00000454638,p1@ENST00000458228	chr10	97849965	2	chr10:97921763-97924104	chr10:97921763-97924104	chr10	97921763	97924104	3	71798	p1@ENST00000416301,p1@ENST00000444375,p1@ENST00000452728,p1@ENST00000454638,p1@ENST00000458228;chr10:97921763-97924104;71798	2	6	4	2	14	0	0.443931	0.0222507	0.220444	0.534589	1.34312e-08	1	0	1	0
p1@ENST00000416301,p1@ENST00000444375,p1@ENST00000452728,p1@ENST00000454638,p1@ENST00000458228	p1@ENST00000416301,p1@ENST00000444375,p1@ENST00000452728,p1@ENST00000454638,p1@ENST00000458228	chr10	97849965	2	chr10:97975822-97976361	chr10:97975822-97976361	chr10	97975822	97976361	3	125857	p1@ENST00000416301,p1@ENST00000444375,p1@ENST00000452728,p1@ENST00000454638,p1@ENST00000458228;chr10:97975822-97976361;125857	6	2	2	6	0	4	0.00889358	0.43258	0.471005	0.0407977	1	0.0722249	1	0	0
p1@ENST00000416301,p1@ENST00000444375,p1@ENST00000452728,p1@ENST00000454638,p1@ENST00000458228	p1@ENST00000416301,p1@ENST00000444375,p1@ENST00000452728,p1@ENST00000454638,p1@ENST00000458228	chr10	97849965	2	chr10:98051260-98054610	chr10:98051260-98054610	chr10	98051260	98054610	3	201295	p1@ENST00000416301,p1@ENST00000444375,p1@ENST00000452728,p1@ENST00000454638,p1@ENST00000458228;chr10:98051260-98054610;201295	6	4	4	6	2	0	0.00502847	0.0961782	0.13658	0.0200609	0.402818	1	1	0	0
p1@ENST00000428814	p1@ENST00000428814	chr10	134232519	2	chr10:134033665-134036228	chr10:134033665-134036228	chr10	134033665	134036228	3	-198854	p1@ENST00000428814;chr10:134033665-134036228;-198854	2	9	5	7	5	1	0.390461	3.35546e-05	0.0579003	0.00583216	0.0286146	1	0	1	0
p1@ENST00000428814	p1@ENST00000428814	chr10	134232519	2	chr10:134222231-134226072	chr10:134222231-134226072	chr10	134222231	134226072	3	-10288	p1@ENST00000428814;chr10:134222231-134226072;-10288	16	19	20	50	16	13	8.84951e-05	0.00679598	0.000875444	9.6064e-06	0.0061942	0.00112885	1	1	1
p1@ENST00000429214,p1@ZNF248,p2@ZNF248,p4@ZNF248	p1@ENST00000429214,p1@ZNF248,p2@ZNF248,p4@ZNF248	chr10	38146760	2	chr10:38130227-38131822	chr10:38130227-38131822	chr10	38130227	38131822	3	-16533	p1@ENST00000429214,p1@ZNF248,p2@ZNF248,p4@ZNF248;chr10:38130227-38131822;-16533	11	13	7	17	8	5	0.00200005	0.0218734	0.198848	0.0445778	0.101755	0.179046	1	0	0
p1@ENST00000429214,p1@ZNF248,p2@ZNF248,p4@ZNF248	p1@ENST00000429214,p1@ZNF248,p2@ZNF248,p4@ZNF248	chr10	38146760	2	chr10:38142751-38143598	chr10:38142751-38143598	chr10	38142751	38143598	3	-4009	p1@ENST00000429214,p1@ZNF248,p2@ZNF248,p4@ZNF248;chr10:38142751-38143598;-4009	11	16	8	46	13	9	0.0458515	0.126033	0.302819	0.0399072	0.12743	0.092336	1	0	0
p1@ENST00000434440	p1@ENST00000434440	chr10	80053540	2	chr10:79983011-79984841	chr10:79983011-79984841	chr10	79983011	79984841	3	-70529	p1@ENST00000434440;chr10:79983011-79984841;-70529	8	4	10	8	0	4	0.00104376	0.137037	0.000854203	0.0204768	1	0.104168	1	0	0
p1@ENST00000455414,p1@uc001lln.2,p2@ENST00000455414,p2@uc001lln.2	p1@ENST00000455414,p1@uc001lln.2,p2@ENST00000455414,p2@uc001lln.2	chr10	134331767	2	chr10:134444627-134445717	chr10:134444627-134445717	chr10	134444627	134445717	3	112860	p1@ENST00000455414,p1@uc001lln.2,p2@ENST00000455414,p2@uc001lln.2;chr10:134444627-134445717;112860	5	2	1	6	4	3	0.036896	0.419907	1	0.0370529	0.11104	0.186731	1	0	0
p1@ENST00000455414,p1@uc001lln.2,p2@ENST00000455414,p2@uc001lln.2	p1@ENST00000455414,p1@uc001lln.2,p2@ENST00000455414,p2@uc001lln.2	chr10	134331767	2	chr10:134648593-134654204	chr10:134648593-134654204	chr10	134648593	134654204	3	316826	p1@ENST00000455414,p1@uc001lln.2,p2@ENST00000455414,p2@uc001lln.2;chr10:134648593-134654204;316826	5	1	1	6	0	1	0.0167167	1	1	0.0108622	1	1	1	0	0
p1@ENST00000499111,p1@NSUN6,p2@NSUN6	p1@ENST00000499111,p1@NSUN6,p2@NSUN6	chr10	18940579	2	chr10:18834714-18835090	chr10:18834714-18835090	chr10	18834714	18835090	3	-105865	p1@ENST00000499111,p1@NSUN6,p2@NSUN6;chr10:18834714-18835090;-105865	0	6	6	0	6	0	1	0.0162424	0.0336144	1	0.0115624	1	0	1	0
p1@ENST00000499111,p1@NSUN6,p2@NSUN6	p1@ENST00000499111,p1@NSUN6,p2@NSUN6	chr10	18940579	2	chr10:18909914-18910362	chr10:18909914-18910362	chr10	18909914	18910362	3	-30665	p1@ENST00000499111,p1@NSUN6,p2@NSUN6;chr10:18909914-18910362;-30665	0	8	4	2	8	0	1	0.0395919	0.33542	0.622897	0.0303893	1	0	1	0
p1@ENST00000499111,p1@NSUN6,p2@NSUN6	p1@ENST00000499111,p1@NSUN6,p2@NSUN6	chr10	18940579	2	chr10:18943618-18944881	chr10:18943618-18944881	chr10	18943618	18944881	3	3039	p1@ENST00000499111,p1@NSUN6,p2@NSUN6;chr10:18943618-18944881;3039	8	33	20	32	16	12	0.171916	0.00183405	0.00934614	0.203432	0.0708091	0.0291344	0	0	1
p1@ENST00000508096,p2@ENST00000508096,p3@ENST00000508096,p@chr10:126605254..126605281,-	p1@ENST00000508096,p2@ENST00000508096,p3@ENST00000508096,p@chr10:126605254..126605281,-	chr10	126605378	2	chr10:126620572-126622542	chr10:126620572-126622542	chr10	126620572	126622542	3	15194	p1@ENST00000508096,p2@ENST00000508096,p3@ENST00000508096,p@chr10:126605254..126605281,-;chr10:126620572-126622542;15194	3	15	20	21	11	12	0.421324	0.00476847	0.000114015	0.0195962	0.0246033	0.00071937	0	1	1
p1@ENTPD7,p2@SLC25A28	p1@ENTPD7,p2@SLC25A28	chr10	101419155	2	chr10:101411804-101413011	chr10:101411804-101413011	chr10	101411804	101413011	3	-7351	p1@ENTPD7,p2@SLC25A28;chr10:101411804-101413011;-7351	11	11	7	43	14	14	0.0207184	0.21497	0.326524	0.00573601	0.0431543	0.00190238	1	0	0
p1@ERCC6,p1@PGBD3,p2@ERCC6,p2@PGBD3,p3@ERCC6,p3@PGBD3	p1@ERCC6,p1@PGBD3,p2@ERCC6,p2@PGBD3,p3@ERCC6,p3@PGBD3	chr10	50747119	2	chr10:50611429-50612049	chr10:50611429-50612049	chr10	50611429	50612049	3	-135690	p1@ERCC6,p1@PGBD3,p2@ERCC6,p2@PGBD3,p3@ERCC6,p3@PGBD3;chr10:50611429-50612049;-135690	8	0	0	7	0	0	0.00023432	1	1	0.012562	1	1	1	0	0
p1@ERCC6,p1@PGBD3,p2@ERCC6,p2@PGBD3,p3@ERCC6,p3@PGBD3	p1@ERCC6,p1@PGBD3,p2@ERCC6,p2@PGBD3,p3@ERCC6,p3@PGBD3	chr10	50747119	2	chr10:50725700-50726992	chr10:50725700-50726992	chr10	50725700	50726992	3	-21419	p1@ERCC6,p1@PGBD3,p2@ERCC6,p2@PGBD3,p3@ERCC6,p3@PGBD3;chr10:50725700-50726992;-21419	0	16	14	32	16	4	1	0.000196086	0.00169118	6.17398e-07	4.17421e-05	0.25197	0	1	0
p1@ERCC6,p1@PGBD3,p2@ERCC6,p2@PGBD3,p3@ERCC6,p3@PGBD3	p1@ERCC6,p1@PGBD3,p2@ERCC6,p2@PGBD3,p3@ERCC6,p3@PGBD3	chr10	50747119	2	chr10:50736550-50739052	chr10:50736550-50739052	chr10	50736550	50739052	3	-10569	p1@ERCC6,p1@PGBD3,p2@ERCC6,p2@PGBD3,p3@ERCC6,p3@PGBD3;chr10:50736550-50739052;-10569	8	18	16	25	7	11	0.0670124	0.0107717	0.00931726	0.0380985	0.251089	0.00683971	0	0	1
p1@ERCC6,p1@PGBD3,p2@ERCC6,p2@PGBD3,p3@ERCC6,p3@PGBD3	p1@ERCC6,p1@PGBD3,p2@ERCC6,p2@PGBD3,p3@ERCC6,p3@PGBD3	chr10	50747119	2	chr10:50750383-50751292	chr10:50750383-50751292	chr10	50750383	50751292	3	3264	p1@ERCC6,p1@PGBD3,p2@ERCC6,p2@PGBD3,p3@ERCC6,p3@PGBD3;chr10:50750383-50751292;3264	7	22	13	28	20	12	0.23069	0.0456152	0.102123	0.262279	0.0216122	0.0291344	0	1	0
p1@EXOSC1,p1@ZDHHC16,p2@ZDHHC16	p1@EXOSC1,p1@ZDHHC16,p2@ZDHHC16	chr10	99205860	2	chr10:99109178-99109663	chr10:99109178-99109663	chr10	99109178	99109663	3	-96682	p1@EXOSC1,p1@ZDHHC16,p2@ZDHHC16;chr10:99109178-99109663;-96682	1	1	6	0	0	5	1	1	0.0396027	1	1	0.020095	0	0	1
p1@FAM107B,p@chr10:14646535..14646560,+	p1@FAM107B,p@chr10:14646535..14646560,+	chr10	14646475	2	chr10:14931052-14931950	chr10:14931052-14931950	chr10	14931052	14931950	3	284577	p1@FAM107B,p@chr10:14646535..14646560,+;chr10:14931052-14931950;284577	5	1	1	7	1	1	0.0180672	1	1	0.00297639	1	1	1	0	0
p1@FAM196A,p2@FAM196A,p@chr10:128995029..128995053,-	p1@FAM196A,p2@FAM196A,p@chr10:128995029..128995053,-	chr10	128994850	2	chr10:128946347-128947224	chr10:128946347-128947224	chr10	128946347	128947224	3	-48503	p1@FAM196A,p2@FAM196A,p@chr10:128995029..128995053,-;chr10:128946347-128947224;-48503	7	8	4	9	2	2	0.0112516	0.00903129	0.275089	0.0310057	0.501165	0.458436	1	0	0
p1@FAM196A,p2@FAM196A,p@chr10:128995029..128995053,-	p1@FAM196A,p2@FAM196A,p@chr10:128995029..128995053,-	chr10	128994850	2	chr10:128988161-128990950	chr10:128988161-128990950	chr10	128988161	128990950	3	-6689	p1@FAM196A,p2@FAM196A,p@chr10:128995029..128995053,-;chr10:128988161-128990950;-6689	15	60	30	121	25	17	0.00184227	1.67866e-13	7.80761e-06	2.62013e-14	0.00038428	0.000239733	1	1	1
p1@FAM204A,p2@FAM204A	p1@FAM204A,p2@FAM204A	chr10	120101811	2	chr10:120068291-120069947	chr10:120068291-120069947	chr10	120068291	120069947	3	-33520	p1@FAM204A,p2@FAM204A;chr10:120068291-120069947;-33520	0	7	2	5	8	5	1	0.0442605	0.562809	0.333575	0.0178097	0.0868642	0	1	0
p1@FAM204A,p2@FAM204A	p1@FAM204A,p2@FAM204A	chr10	120101811	2	chr10:120088743-120089915	chr10:120088743-120089915	chr10	120088743	120089915	3	-13068	p1@FAM204A,p2@FAM204A;chr10:120088743-120089915;-13068	10	9	8	28	10	5	0.0124879	0.164841	0.175783	0.00394076	0.0570768	0.20668	1	0	0
p1@FAM204A,p2@FAM204A	p1@FAM204A,p2@FAM204A	chr10	120101811	2	chr10:120178105-120179453	chr10:120178105-120179453	chr10	120178105	120179453	3	76294	p1@FAM204A,p2@FAM204A;chr10:120178105-120179453;76294	7	6	5	14	6	2	0.00388733	0.0194663	0.118637	8.08999e-06	0.0237997	0.40724	1	1	0
p1@FAM204A,p2@FAM204A	p1@FAM204A,p2@FAM204A	chr10	120101811	2	chr10:120181064-120181910	chr10:120181064-120181910	chr10	120181064	120181910	3	79253	p1@FAM204A,p2@FAM204A;chr10:120181064-120181910;79253	6	1	9	9	3	1	0.0181927	1	0.00190678	0.00563212	0.271376	1	1	0	0
p1@FAM53B,p2@FAM53B,p3@FAM53B,p4@FAM53B,p5@FAM53B,p6@FAM53B	p1@FAM53B,p2@FAM53B,p3@FAM53B,p4@FAM53B,p5@FAM53B,p6@FAM53B	chr10	126432809	2	chr10:126231329-126232735	chr10:126231329-126232735	chr10	126231329	126232735	3	-201480	p1@FAM53B,p2@FAM53B,p3@FAM53B,p4@FAM53B,p5@FAM53B,p6@FAM53B;chr10:126231329-126232735;-201480	2	5	2	9	5	2	0.389983	0.0328371	0.445816	0.000238853	0.028349	0.362509	0	1	0
p1@FAM53B,p2@FAM53B,p3@FAM53B,p4@FAM53B,p5@FAM53B,p6@FAM53B	p1@FAM53B,p2@FAM53B,p3@FAM53B,p4@FAM53B,p5@FAM53B,p6@FAM53B	chr10	126432809	2	chr10:126244077-126245311	chr10:126244077-126245311	chr10	126244077	126245311	3	-188732	p1@FAM53B,p2@FAM53B,p3@FAM53B,p4@FAM53B,p5@FAM53B,p6@FAM53B;chr10:126244077-126245311;-188732	6	4	1	9	1	2	0.0053665	0.101596	1	0.000304639	1	0.365298	1	0	0
p1@FAM53B,p2@FAM53B,p3@FAM53B,p4@FAM53B,p5@FAM53B,p6@FAM53B	p1@FAM53B,p2@FAM53B,p3@FAM53B,p4@FAM53B,p5@FAM53B,p6@FAM53B	chr10	126432809	2	chr10:126315161-126317057	chr10:126315161-126317057	chr10	126315161	126317057	3	-117648	p1@FAM53B,p2@FAM53B,p3@FAM53B,p4@FAM53B,p5@FAM53B,p6@FAM53B;chr10:126315161-126317057;-117648	8	6	7	11	0	3	0.000375177	0.0116241	0.0122582	6.18389e-05	1	0.197032	1	0	0
p1@FAM53B,p2@FAM53B,p3@FAM53B,p4@FAM53B,p5@FAM53B,p6@FAM53B	p1@FAM53B,p2@FAM53B,p3@FAM53B,p4@FAM53B,p5@FAM53B,p6@FAM53B	chr10	126432809	2	chr10:126328895-126330258	chr10:126328895-126330258	chr10	126328895	126330258	3	-103914	p1@FAM53B,p2@FAM53B,p3@FAM53B,p4@FAM53B,p5@FAM53B,p6@FAM53B;chr10:126328895-126330258;-103914	5	2	5	14	4	2	0.0358882	0.448686	0.0898263	3.34802e-07	0.117219	0.394238	1	0	0
p1@FAM53B,p2@FAM53B,p3@FAM53B,p4@FAM53B,p5@FAM53B,p6@FAM53B	p1@FAM53B,p2@FAM53B,p3@FAM53B,p4@FAM53B,p5@FAM53B,p6@FAM53B	chr10	126432809	2	chr10:126336767-126342624	chr10:126336767-126342624	chr10	126336767	126342624	3	-96042	p1@FAM53B,p2@FAM53B,p3@FAM53B,p4@FAM53B,p5@FAM53B,p6@FAM53B;chr10:126336767-126342624;-96042	6	9	14	15	8	6	0.00961354	0.000244483	1.12298e-07	7.35797e-08	0.000841321	0.00417137	1	1	1
p1@FAM53B,p2@FAM53B,p3@FAM53B,p4@FAM53B,p5@FAM53B,p6@FAM53B	p1@FAM53B,p2@FAM53B,p3@FAM53B,p4@FAM53B,p5@FAM53B,p6@FAM53B	chr10	126432809	2	chr10:126345230-126347122	chr10:126345230-126347122	chr10	126345230	126347122	3	-87579	p1@FAM53B,p2@FAM53B,p3@FAM53B,p4@FAM53B,p5@FAM53B,p6@FAM53B;chr10:126345230-126347122;-87579	6	7	10	8	4	2	0.013112	0.00583255	0.000274198	0.0127479	0.141008	0.40384	1	0	0
p1@FAS,p2@ACTA2,p5@ACTA2,p6@ACTA2	p1@FAS,p2@ACTA2,p5@ACTA2,p6@ACTA2	chr10	90750812	2	chr10:90788936-90790103	chr10:90788936-90790103	chr10	90788936	90790103	3	38124	p1@FAS,p2@ACTA2,p5@ACTA2,p6@ACTA2;chr10:90788936-90790103;38124	6	5	2	12	1	1	0.0382497	0.161977	0.550678	0.00999895	1	1	1	0	0
p1@FGF8,p2@FGF8,p3@FGF8	p1@FGF8,p2@FGF8,p3@FGF8	chr10	103535868	2	chr10:103360788-103361153	chr10:103360788-103361153	chr10	103360788	103361153	3	-175080	p1@FGF8,p2@FGF8,p3@FGF8;chr10:103360788-103361153;-175080	5	3	3	6	0	2	0.0253263	0.232339	0.278541	0.0244165	1	0.368887	1	0	0
p1@FGFR2	p1@FGFR2	chr10	123357944	2	chr10:122699190-122701370	chr10:122699190-122701370	chr10	122699190	122701370	3	-658754	p1@FGFR2;chr10:122699190-122701370;-658754	5	0	2	6	1	3	0.0103697	1	0.406285	0.00344417	1	0.12626	1	0	0
p1@FGFR2	p1@FGFR2	chr10	123357944	2	chr10:122702532-122703147	chr10:122702532-122703147	chr10	122702532	122703147	3	-655412	p1@FGFR2;chr10:122702532-122703147;-655412	10	1	1	6	7	2	1.76253e-08	1	1	0.00349084	0.000228206	0.322991	1	0	0
p1@FGFR2	p1@FGFR2	chr10	123357944	2	chr10:122704268-122705895	chr10:122704268-122705895	chr10	122704268	122705895	3	-653676	p1@FGFR2;chr10:122704268-122705895;-653676	7	5	0	6	1	1	0.000166415	0.126704	1	0.00350554	1	1	1	0	0
p1@FGFR2	p1@FGFR2	chr10	123357944	2	chr10:122726516-122726855	chr10:122726516-122726855	chr10	122726516	122726855	3	-631428	p1@FGFR2;chr10:122726516-122726855;-631428	7	2	3	7	2	3	0.000175895	0.441095	0.218822	0.000508745	0.360524	0.125599	1	0	0
p1@FGFR2	p1@FGFR2	chr10	123357944	2	chr10:122776334-122778624	chr10:122776334-122778624	chr10	122776334	122778624	3	-581610	p1@FGFR2;chr10:122776334-122778624;-581610	4	6	0	3	5	3	0.050128	0.00147849	1	0.185325	0.0137637	0.164454	0	1	0
p1@FGFR2	p1@FGFR2	chr10	123357944	2	chr10:122802885-122803884	chr10:122802885-122803884	chr10	122802885	122803884	3	-555059	p1@FGFR2;chr10:122802885-122803884;-555059	5	2	0	5	0	0	0.0116381	0.34971	1	0.0200479	1	1	1	0	0
p1@FGFR2	p1@FGFR2	chr10	123357944	2	chr10:122807015-122808244	chr10:122807015-122808244	chr10	122807015	122808244	3	-550929	p1@FGFR2;chr10:122807015-122808244;-550929	6	3	0	7	3	2	0.00187399	0.151069	1	0.000650182	0.166068	0.35065	1	0	0
p1@FGFR2	p1@FGFR2	chr10	123357944	2	chr10:122841032-122841431	chr10:122841032-122841431	chr10	122841032	122841431	3	-516912	p1@FGFR2;chr10:122841032-122841431;-516912	7	5	0	7	4	2	0.000220762	0.0116889	1	0.000732575	0.0575797	0.353021	1	0	0
p1@FGFR2	p1@FGFR2	chr10	123357944	2	chr10:122842983-122844334	chr10:122842983-122844334	chr10	122842983	122844334	3	-514961	p1@FGFR2;chr10:122842983-122844334;-514961	6	3	3	8	5	4	0.00194804	0.158609	0.221859	8.6521e-05	0.0142484	0.0616374	1	0	0
p1@FGFR2	p1@FGFR2	chr10	123357944	2	chr10:122843343-122844467	chr10:122843343-122844467	chr10	122843343	122844467	3	-514601	p1@FGFR2;chr10:122843343-122844467;-514601	8	1	3	7	6	2	1.69958e-05	1	0.221859	0.000743323	0.0025125	0.352997	1	0	0
p1@FGFR2	p1@FGFR2	chr10	123357944	2	chr10:122846986-122847880	chr10:122846986-122847880	chr10	122846986	122847880	3	-510958	p1@FGFR2;chr10:122846986-122847880;-510958	7	1	5	9	5	1	0.000219272	1	0.0328434	7.38335e-06	0.0143081	1	1	0	0
p1@FGFR2	p1@FGFR2	chr10	123357944	2	chr10:122864004-122865028	chr10:122864004-122865028	chr10	122864004	122865028	3	-493940	p1@FGFR2;chr10:122864004-122865028;-493940	7	1	2	6	1	1	0.000226379	1	0.410486	0.00491667	1	1	1	0	0
p1@FGFR2	p1@FGFR2	chr10	123357944	2	chr10:122872037-122872761	chr10:122872037-122872761	chr10	122872037	122872761	3	-485907	p1@FGFR2;chr10:122872037-122872761;-485907	5	5	2	8	3	0	0.012135	0.0132798	0.410686	9.98881e-05	0.170486	1	1	0	0
p1@FGFR2	p1@FGFR2	chr10	123357944	2	chr10:122943944-122945993	chr10:122943944-122945993	chr10	122943944	122945993	3	-414000	p1@FGFR2;chr10:122943944-122945993;-414000	5	1	2	5	4	0	0.0132591	1	0.416039	0.0264273	0.0615376	1	1	0	0
p1@FGFR2	p1@FGFR2	chr10	123357944	2	chr10:122998763-123000312	chr10:122998763-123000312	chr10	122998763	123000312	3	-359181	p1@FGFR2;chr10:122998763-123000312;-359181	5	1	1	6	2	1	0.0145284	1	1	0.00833919	0.376153	1	1	0	0
p1@FGFR2	p1@FGFR2	chr10	123357944	2	chr10:123059239-123060133	chr10:123059239-123060133	chr10	123059239	123060133	3	-298705	p1@FGFR2;chr10:123059239-123060133;-298705	5	6	3	5	3	0	0.0173726	0.00742392	0.248778	0.0403215	0.192605	1	1	0	0
p1@FGFR2	p1@FGFR2	chr10	123357944	2	chr10:123064908-123066280	chr10:123064908-123066280	chr10	123064908	123066280	3	-293036	p1@FGFR2;chr10:123064908-123066280;-293036	5	1	2	6	2	6	0.0175231	1	0.431123	0.0121064	0.387026	0.00162059	1	0	0
p1@FGFR2	p1@FGFR2	chr10	123357944	2	chr10:123066869-123068122	chr10:123066869-123068122	chr10	123066869	123068122	3	-291075	p1@FGFR2;chr10:123066869-123068122;-291075	1	5	2	8	6	2	1	0.0293328	0.431229	0.000511103	0.00467855	0.350134	0	1	0
p1@FGFR2	p1@FGFR2	chr10	123357944	2	chr10:123068553-123070415	chr10:123068553-123070415	chr10	123068553	123070415	3	-289391	p1@FGFR2;chr10:123068553-123070415;-289391	8	5	13	13	8	3	5.10486e-05	0.0289241	5.86928e-09	2.41498e-09	8.84807e-05	0.152827	1	1	0
p1@FGFR2	p1@FGFR2	chr10	123357944	2	chr10:123071530-123072282	chr10:123071530-123072282	chr10	123071530	123072282	3	-286414	p1@FGFR2;chr10:123071530-123072282;-286414	5	2	5	5	3	0	0.0179664	0.40215	0.0464602	0.0419891	0.194539	1	1	0	0
p1@FGFR2	p1@FGFR2	chr10	123357944	2	chr10:123097173-123098404	chr10:123097173-123098404	chr10	123097173	123098404	3	-260771	p1@FGFR2;chr10:123097173-123098404;-260771	5	1	2	6	3	3	0.0192214	1	0.434203	0.0144841	0.199146	0.155373	1	0	0
p1@FGFR2	p1@FGFR2	chr10	123357944	2	chr10:123104325-123105467	chr10:123104325-123105467	chr10	123104325	123105467	3	-253619	p1@FGFR2;chr10:123104325-123105467;-253619	5	0	0	6	2	2	0.0196261	1	1	0.015171	0.393023	0.353609	1	0	0
p1@FGFR2	p1@FGFR2	chr10	123357944	2	chr10:123176980-123178656	chr10:123176980-123178656	chr10	123176980	123178656	3	-180964	p1@FGFR2;chr10:123176980-123178656;-180964	7	3	2	12	5	4	0.000969865	0.2301	0.451547	8.18619e-07	0.0310804	0.0596292	1	0	0
p1@FGFR2	p1@FGFR2	chr10	123357944	2	chr10:123276699-123277734	chr10:123276699-123277734	chr10	123276699	123277734	3	-81245	p1@FGFR2;chr10:123276699-123277734;-81245	7	0	2	9	2	0	0.00373455	1	0.494916	0.00496164	0.452768	1	1	0	0
p1@FGFR2	p1@FGFR2	chr10	123357944	2	chr10:123284108-123285267	chr10:123284108-123285267	chr10	123284108	123285267	3	-73836	p1@FGFR2;chr10:123284108-123285267;-73836	6	3	1	14	1	1	0.0201287	0.280537	1	1.06523e-05	1	1	1	0	0
p1@FGFR2	p1@FGFR2	chr10	123357944	2	chr10:123286073-123287159	chr10:123286073-123287159	chr10	123286073	123287159	3	-71871	p1@FGFR2;chr10:123286073-123287159;-71871	9	7	2	2	7	3	0.000177653	0.00647672	0.50627	0.534589	0.00891856	0.223578	0	1	0
p1@FGFR2	p1@FGFR2	chr10	123357944	2	chr10:123311366-123312509	chr10:123311366-123312509	chr10	123311366	123312509	3	-46578	p1@FGFR2;chr10:123311366-123312509;-46578	3	7	1	11	8	1	0.296332	0.0195218	1	0.00770892	0.00819711	1	0	1	0
p1@FGFR2	p1@FGFR2	chr10	123357944	2	chr10:123314837-123316092	chr10:123314837-123316092	chr10	123314837	123316092	3	-43107	p1@FGFR2;chr10:123314837-123316092;-43107	9	3	3	10	5	3	0.000829443	0.359771	0.401469	0.0229401	0.130642	0.283834	1	0	0
p1@FGFR2	p1@FGFR2	chr10	123357944	2	chr10:123325783-123326397	chr10:123325783-123326397	chr10	123325783	123326397	3	-32161	p1@FGFR2;chr10:123325783-123326397;-32161	12	4	2	17	5	3	1.45106e-05	0.264947	0.565434	0.000524786	0.171803	0.321107	1	0	0
p1@FGFR2	p1@FGFR2	chr10	123357944	2	chr10:123331920-123332888	chr10:123331920-123332888	chr10	123331920	123332888	3	-26024	p1@FGFR2;chr10:123331920-123332888;-26024	11	7	8	14	8	6	0.000418346	0.110494	0.0643576	0.0187793	0.0354975	0.0509382	1	0	0
p1@FGFR2	p1@FGFR2	chr10	123357944	2	chr10:123344460-123345518	chr10:123344460-123345518	chr10	123344460	123345518	3	-13484	p1@FGFR2;chr10:123344460-123345518;-13484	4	8	18	22	11	8	0.329172	0.216527	0.00117028	0.0267558	0.0348032	0.0377606	0	0	1
p1@FGFR2	p1@FGFR2	chr10	123357944	2	chr10:123344721-123345518	chr10:123344721-123345518	chr10	123344721	123345518	3	-13223	p1@FGFR2;chr10:123344721-123345518;-13223	6	16	11	26	14	5	0.148692	0.0104384	0.0587848	0.00786777	0.00589339	0.20668	0	1	0
p1@FGFR2	p1@FGFR2	chr10	123357944	2	chr10:123348527-123351069	chr10:123348527-123351069	chr10	123348527	123351069	3	-9417	p1@FGFR2;chr10:123348527-123351069;-9417	14	8	11	31	9	9	0.000976228	0.307499	0.0943719	0.0149485	0.155272	0.0393269	1	0	0
p1@FGFR2	p1@FGFR2	chr10	123357944	2	chr10:123349562-123351069	chr10:123349562-123351069	chr10	123349562	123351069	3	-8382	p1@FGFR2;chr10:123349562-123351069;-8382	13	15	7	35	11	10	0.00480714	0.0706804	0.305555	0.0128689	0.0990826	0.0263208	1	0	0
p1@FGFR2	p1@FGFR2	chr10	123357944	2	chr10:123461409-123462368	chr10:123461409-123462368	chr10	123461409	123462368	3	103465	p1@FGFR2;chr10:123461409-123462368;103465	5	3	3	8	3	0	0.0358882	0.269666	0.315298	0.0063576	0.248615	1	1	0	0
p1@FGFR2	p1@FGFR2	chr10	123357944	2	chr10:123466758-123467122	chr10:123466758-123467122	chr10	123466758	123467122	3	108814	p1@FGFR2;chr10:123466758-123467122;108814	7	0	2	11	0	3	0.00229289	1	0.473514	0.000120555	1	0.195547	1	0	0
p1@FGFR2	p1@FGFR2	chr10	123357944	2	chr10:123494701-123496815	chr10:123494701-123496815	chr10	123494701	123496815	3	136757	p1@FGFR2;chr10:123494701-123496815;136757	5	5	4	4	5	1	0.0307891	0.0445823	0.161986	0.175269	0.0392887	1	0	1	0
p1@FUT11,p2@FUT11,p4@FUT11,p5@FLJ44715	p1@FUT11,p2@FUT11,p4@FUT11,p5@FLJ44715	chr10	75532413	2	chr10:75500777-75501851	chr10:75500777-75501851	chr10	75500777	75501851	3	-31636	p1@FUT11,p2@FUT11,p4@FUT11,p5@FLJ44715;chr10:75500777-75501851;-31636	9	11	11	13	6	4	0.00229238	0.00141712	0.00568273	0.013221	0.103279	0.189728	1	0	0
p1@FUT11,p2@FUT11,p4@FUT11,p5@FLJ44715	p1@FUT11,p2@FUT11,p4@FUT11,p5@FLJ44715	chr10	75532413	2	chr10:75519904-75522268	chr10:75519904-75522268	chr10	75519904	75522268	3	-12509	p1@FUT11,p2@FUT11,p4@FUT11,p5@FLJ44715;chr10:75519904-75522268;-12509	10	16	9	37	5	7	0.0112408	0.0136295	0.134183	0.000215128	0.357998	0.0812151	1	0	0
p1@FUT11,p2@FUT11,p4@FUT11,p5@FLJ44715	p1@FUT11,p2@FUT11,p4@FUT11,p5@FLJ44715	chr10	75532413	2	chr10:75525184-75525522	chr10:75525184-75525522	chr10	75525184	75525522	3	-7229	p1@FUT11,p2@FUT11,p4@FUT11,p5@FLJ44715;chr10:75525184-75525522;-7229	12	17	7	47	8	1	0.0109515	0.0525941	0.326524	0.00232662	0.254584	1	1	0	0
p1@FUT11,p2@FUT11,p4@FUT11,p5@FLJ44715	p1@FUT11,p2@FUT11,p4@FUT11,p5@FLJ44715	chr10	75532413	2	chr10:75525583-75526524	chr10:75525583-75526524	chr10	75525583	75526524	3	-6830	p1@FUT11,p2@FUT11,p4@FUT11,p5@FLJ44715;chr10:75525583-75526524;-6830	20	19	13	48	14	8	1.91482e-05	0.0357574	0.0739201	0.00539591	0.0597566	0.107174	1	0	0
p1@FUT11,p2@FUT11,p4@FUT11,p5@FLJ44715	p1@FUT11,p2@FUT11,p4@FUT11,p5@FLJ44715	chr10	75532413	2	chr10:75538101-75538640	chr10:75538101-75538640	chr10	75538101	75538640	3	5688	p1@FUT11,p2@FUT11,p4@FUT11,p5@FLJ44715;chr10:75538101-75538640;5688	4	27	17	50	19	7	0.435885	0.00548435	0.0232111	0.0114069	0.0158691	0.177517	0	1	0
p1@FZD8,p1@MIR4683	p1@FZD8,p1@MIR4683	chr10	35930127	2	chr10:36365863-36366621	chr10:36365863-36366621	chr10	36365863	36366621	3	435736	p1@FZD8,p1@MIR4683;chr10:36365863-36366621;435736	0	2	6	0	0	6	1	0.369995	0.00973694	1	1	0.000968384	0	0	1
p1@FZD8,p1@MIR4683	p1@FZD8,p1@MIR4683	chr10	35930127	2	chr10:36459899-36462673	chr10:36459899-36462673	chr10	36459899	36462673	3	529772	p1@FZD8,p1@MIR4683;chr10:36459899-36462673;529772	4	2	8	2	0	6	0.0517251	0.351872	0.000284531	0.385319	1	0.00337396	0	0	1
p1@FZD8,p1@MIR4683	p1@FZD8,p1@MIR4683	chr10	35930127	2	chr10:37063422-37064221	chr10:37063422-37064221	chr10	37063422	37064221	3	1133295	p1@FZD8,p1@MIR4683;chr10:37063422-37064221;1133295	2	6	2	2	6	1	0.334725	0.000617912	0.387632	0.350466	0.00135788	1	0	1	0
p1@GBF1,rs2296887	p1@GBF1,rs2296887	chr10	104005341	2	chr10:104107030-104107525	chr10:104107030-104107525	chr10	104107030	104107525	3	101689	p1@GBF1,rs2296887;chr10:104107030-104107525;101689	5	2	1	8	7	0	0.0374175	0.418579	1	0.0096379	0.00328459	1	1	0	0
p1@GPR123,p2@GPR123,p3@GPR123	p1@GPR123,p2@GPR123,p3@GPR123	chr10	134901433	2	chr10:134655990-134656419	chr10:134655990-134656419	chr10	134655990	134656419	3	-245443	p1@GPR123,p2@GPR123,p3@GPR123;chr10:134655990-134656419;-245443	5	0	0	5	1	1	0.0198816	1	1	0.0495466	1	1	1	0	0
p1@GPR123,p2@GPR123,p3@GPR123	p1@GPR123,p2@GPR123,p3@GPR123	chr10	134901433	2	chr10:134747451-134748398	chr10:134747451-134748398	chr10	134747451	134748398	3	-153982	p1@GPR123,p2@GPR123,p3@GPR123;chr10:134747451-134748398;-153982	7	1	0	6	2	0	0.00127339	1	1	0.0291312	0.416508	1	1	0	0
p1@GPR123,p2@GPR123,p3@GPR123	p1@GPR123,p2@GPR123,p3@GPR123	chr10	134901433	2	chr10:134829990-134832419	chr10:134829990-134832419	chr10	134829990	134832419	3	-71443	p1@GPR123,p2@GPR123,p3@GPR123;chr10:134829990-134832419;-71443	6	0	1	8	3	3	0.0178145	1	1	0.0219748	0.292837	0.223578	1	0	0
p1@GPR123,p2@GPR123,p3@GPR123	p1@GPR123,p2@GPR123,p3@GPR123	chr10	134901433	2	chr10:134890243-134893645	chr10:134890243-134893645	chr10	134890243	134893645	3	-11190	p1@GPR123,p2@GPR123,p3@GPR123;chr10:134890243-134893645;-11190	10	15	7	35	7	6	0.0155918	0.0257969	0.25882	0.00102056	0.222683	0.143659	1	0	0
p1@GPR123,p2@GPR123,p3@GPR123	p1@GPR123,p2@GPR123,p3@GPR123	chr10	134901433	2	chr10:134895972-134896917	chr10:134895972-134896917	chr10	134895972	134896917	3	-5461	p1@GPR123,p2@GPR123,p3@GPR123;chr10:134895972-134896917;-5461	13	14	12	59	7	10	0.0153502	0.167167	0.117435	0.00243678	0.371197	0.0500447	1	0	0
p1@GPR158,p5@GPR158	p1@GPR158,p5@GPR158	chr10	25463682	2	chr10:25418964-25420773	chr10:25418964-25420773	chr10	25418964	25420773	3	-44718	p1@GPR158,p5@GPR158;chr10:25418964-25420773;-44718	7	2	4	13	4	1	0.0125514	0.507776	0.290212	0.00227039	0.220581	1	1	0	0
p1@GPR158,p5@GPR158	p1@GPR158,p5@GPR158	chr10	25463682	2	chr10:25453994-25454879	chr10:25453994-25454879	chr10	25453994	25454879	3	-9688	p1@GPR158,p5@GPR158;chr10:25453994-25454879;-9688	11	11	8	27	11	6	0.0115036	0.165595	0.226903	0.0361497	0.0797748	0.179704	1	0	0
p1@GPR158,p5@GPR158	p1@GPR158,p5@GPR158	chr10	25463682	2	chr10:25489771-25490662	chr10:25489771-25490662	chr10	25489771	25490662	3	26089	p1@GPR158,p5@GPR158;chr10:25489771-25490662;26089	9	5	3	12	3	2	0.0048131	0.258252	0.466104	0.0469219	0.427034	0.498717	1	0	0
p1@GPR158,p5@GPR158	p1@GPR158,p5@GPR158	chr10	25463682	2	chr10:25512623-25514087	chr10:25512623-25514087	chr10	25512623	25514087	3	48941	p1@GPR158,p5@GPR158;chr10:25512623-25514087;48941	7	1	1	12	5	3	0.0112516	1	1	0.00302354	0.112464	0.281991	1	0	0
p1@GPR158,p5@GPR158	p1@GPR158,p5@GPR158	chr10	25463682	2	chr10:25588924-25590228	chr10:25588924-25590228	chr10	25588924	25590228	3	125242	p1@GPR158,p5@GPR158;chr10:25588924-25590228;125242	5	1	0	6	1	1	0.0334305	1	1	0.0407977	1	1	1	0	0
p1@GRID1,p2@GRID1,p3@GRID1,p4@GRID1,p5@GRID1	p1@GRID1,p2@GRID1,p3@GRID1,p4@GRID1,p5@GRID1	chr10	88126395	2	chr10:87751701-87756360	chr10:87751701-87756360	chr10	87751701	87756360	3	-374694	p1@GRID1,p2@GRID1,p3@GRID1,p4@GRID1,p5@GRID1;chr10:87751701-87756360;-374694	5	6	1	13	14	3	0.0143722	0.00312699	1	2.04799e-10	2.9754e-14	0.1433	1	1	0
p1@GRID1,p2@GRID1,p3@GRID1,p4@GRID1,p5@GRID1	p1@GRID1,p2@GRID1,p3@GRID1,p4@GRID1,p5@GRID1	chr10	88126395	2	chr10:87776822-87778491	chr10:87776822-87778491	chr10	87776822	87778491	3	-349573	p1@GRID1,p2@GRID1,p3@GRID1,p4@GRID1,p5@GRID1;chr10:87776822-87778491;-349573	6	3	3	7	3	4	0.00277547	0.187708	0.240222	0.00176978	0.182973	0.0440476	1	0	0
p1@GRID1,p2@GRID1,p3@GRID1,p4@GRID1,p5@GRID1	p1@GRID1,p2@GRID1,p3@GRID1,p4@GRID1,p5@GRID1	chr10	88126395	2	chr10:87892028-87894452	chr10:87892028-87894452	chr10	87892028	87894452	3	-234367	p1@GRID1,p2@GRID1,p3@GRID1,p4@GRID1,p5@GRID1;chr10:87892028-87894452;-234367	7	2	1	7	2	0	0.000653172	0.401028	1	0.00441964	0.396623	1	1	0	0
p1@GRID1,p2@GRID1,p3@GRID1,p4@GRID1,p5@GRID1	p1@GRID1,p2@GRID1,p3@GRID1,p4@GRID1,p5@GRID1	chr10	88126395	2	chr10:87947987-87949341	chr10:87947987-87949341	chr10	87947987	87949341	3	-178408	p1@GRID1,p2@GRID1,p3@GRID1,p4@GRID1,p5@GRID1;chr10:87947987-87949341;-178408	2	6	4	5	7	3	0.395325	0.0105225	0.144182	0.0653284	0.00160801	0.17221	0	1	0
p1@GRID1,p2@GRID1,p3@GRID1,p4@GRID1,p5@GRID1	p1@GRID1,p2@GRID1,p3@GRID1,p4@GRID1,p5@GRID1	chr10	88126395	2	chr10:88018661-88021137	chr10:88018661-88021137	chr10	88018661	88021137	3	-107734	p1@GRID1,p2@GRID1,p3@GRID1,p4@GRID1,p5@GRID1;chr10:88018661-88021137;-107734	7	1	8	6	1	1	0.00183105	1	0.00402623	0.0435533	1	1	1	0	0
p1@GRK5,p2@GRK5,p3@GRK5,p4@GRK5,p6@GRK5,p@chr10:120967071..120967073,-	p1@GRK5,p2@GRK5,p3@GRK5,p4@GRK5,p6@GRK5,p@chr10:120967071..120967073,-	chr10	120967179	2	chr10:121041582-121043205	chr10:121041582-121043205	chr10	121041582	121043205	3	74403	p1@GRK5,p2@GRK5,p3@GRK5,p4@GRK5,p6@GRK5,p@chr10:120967071..120967073,-;chr10:121041582-121043205;74403	6	5	2	9	3	3	0.0160807	0.0671015	0.497433	0.00677211	0.285604	0.226542	1	0	0
p1@GRK5,p2@GRK5,p3@GRK5,p4@GRK5,p6@GRK5,p@chr10:120967071..120967073,-	p1@GRK5,p2@GRK5,p3@GRK5,p4@GRK5,p6@GRK5,p@chr10:120967071..120967073,-	chr10	120967179	2	chr10:121069630-121070485	chr10:121069630-121070485	chr10	121069630	121070485	3	102451	p1@GRK5,p2@GRK5,p3@GRK5,p4@GRK5,p6@GRK5,p@chr10:120967071..120967073,-;chr10:121069630-121070485;102451	0	5	3	4	5	2	1	0.0423532	0.315929	0.211253	0.0427399	0.391193	0	1	0
p1@GRK5,p2@GRK5,p3@GRK5,p4@GRK5,p6@GRK5,p@chr10:120967071..120967073,-	p1@GRK5,p2@GRK5,p3@GRK5,p4@GRK5,p6@GRK5,p@chr10:120967071..120967073,-	chr10	120967179	2	chr10:121071797-121073863	chr10:121071797-121073863	chr10	121071797	121073863	3	104618	p1@GRK5,p2@GRK5,p3@GRK5,p4@GRK5,p6@GRK5,p@chr10:120967071..120967073,-;chr10:121071797-121073863;104618	5	4	2	8	1	0	0.0379106	0.101946	0.475027	0.00562947	1	1	1	0	0
p1@GRK5,p2@GRK5,p3@GRK5,p4@GRK5,p6@GRK5,p@chr10:120967071..120967073,-	p1@GRK5,p2@GRK5,p3@GRK5,p4@GRK5,p6@GRK5,p@chr10:120967071..120967073,-	chr10	120967179	2	chr10:121078895-121080766	chr10:121078895-121080766	chr10	121078895	121080766	3	111716	p1@GRK5,p2@GRK5,p3@GRK5,p4@GRK5,p6@GRK5,p@chr10:120967071..120967073,-;chr10:121078895-121080766;111716	4	5	3	7	6	6	0.101323	0.0317778	0.301261	0.0136632	0.014629	0.00427984	0	1	0
p1@GRK5,p2@GRK5,p3@GRK5,p4@GRK5,p6@GRK5,p@chr10:120967071..120967073,-	p1@GRK5,p2@GRK5,p3@GRK5,p4@GRK5,p6@GRK5,p@chr10:120967071..120967073,-	chr10	120967179	2	chr10:121172077-121173443	chr10:121172077-121173443	chr10	121172077	121173443	3	204898	p1@GRK5,p2@GRK5,p3@GRK5,p4@GRK5,p6@GRK5,p@chr10:120967071..120967073,-;chr10:121172077-121173443;204898	2	7	3	3	5	3	0.389075	0.00175132	0.267348	0.269065	0.0280341	0.165142	0	1	0
p1@GRK5,p2@GRK5,p3@GRK5,p4@GRK5,p6@GRK5,p@chr10:120967071..120967073,-	p1@GRK5,p2@GRK5,p3@GRK5,p4@GRK5,p6@GRK5,p@chr10:120967071..120967073,-	chr10	120967179	2	chr10:121182123-121183668	chr10:121182123-121183668	chr10	121182123	121183668	3	214944	p1@GRK5,p2@GRK5,p3@GRK5,p4@GRK5,p6@GRK5,p@chr10:120967071..120967073,-;chr10:121182123-121183668;214944	5	2	0	7	0	3	0.0214547	0.406487	1	0.00498754	1	0.162955	1	0	0
p1@GRK5,p2@GRK5,p3@GRK5,p4@GRK5,p6@GRK5,p@chr10:120967071..120967073,-	p1@GRK5,p2@GRK5,p3@GRK5,p4@GRK5,p6@GRK5,p@chr10:120967071..120967073,-	chr10	120967179	2	chr10:121202457-121203131	chr10:121202457-121203131	chr10	121202457	121203131	3	235278	p1@GRK5,p2@GRK5,p3@GRK5,p4@GRK5,p6@GRK5,p@chr10:120967071..120967073,-;chr10:121202457-121203131;235278	5	5	2	8	6	2	0.0202168	0.028574	0.438406	0.000931553	0.00594315	0.356268	1	1	0
p1@GRK5,p2@GRK5,p3@GRK5,p4@GRK5,p6@GRK5,p@chr10:120967071..120967073,-	p1@GRK5,p2@GRK5,p3@GRK5,p4@GRK5,p6@GRK5,p@chr10:120967071..120967073,-	chr10	120967179	2	chr10:121204878-121206849	chr10:121204878-121206849	chr10	121204878	121206849	3	237699	p1@GRK5,p2@GRK5,p3@GRK5,p4@GRK5,p6@GRK5,p@chr10:120967071..120967073,-;chr10:121204878-121206849;237699	5	13	3	21	5	4	0.0201789	1.79875e-10	0.258583	0	0.025281	0.0518092	1	1	0
p1@GRK5,p2@GRK5,p3@GRK5,p4@GRK5,p6@GRK5,p@chr10:120967071..120967073,-	p1@GRK5,p2@GRK5,p3@GRK5,p4@GRK5,p6@GRK5,p@chr10:120967071..120967073,-	chr10	120967179	2	chr10:121240903-121241371	chr10:121240903-121241371	chr10	121240903	121241371	3	273724	p1@GRK5,p2@GRK5,p3@GRK5,p4@GRK5,p6@GRK5,p@chr10:120967071..120967073,-;chr10:121240903-121241371;273724	0	6	1	3	5	1	1	0.00783828	1	0.245141	0.0226691	1	0	1	0
p1@GRK5,p2@GRK5,p3@GRK5,p4@GRK5,p6@GRK5,p@chr10:120967071..120967073,-	p1@GRK5,p2@GRK5,p3@GRK5,p4@GRK5,p6@GRK5,p@chr10:120967071..120967073,-	chr10	120967179	2	chr10:121248743-121248890	chr10:121248743-121248890	chr10	121248743	121248890	3	281564	p1@GRK5,p2@GRK5,p3@GRK5,p4@GRK5,p6@GRK5,p@chr10:120967071..120967073,-;chr10:121248743-121248890;281564	5	3	1	7	0	0	0.0182	0.215953	1	0.00301876	1	1	1	0	0
p1@GSTO1	p1@GSTO1	chr10	106014654	2	chr10:105633495-105634906	chr10:105633495-105634906	chr10	105633495	105634906	3	-381159	p1@GSTO1;chr10:105633495-105634906;-381159	0	6	2	2	6	0	1	0.00302511	0.420094	0.405276	0.00323015	1	0	1	0
p1@GSTO1	p1@GSTO1	chr10	106014654	2	chr10:105970786-105971655	chr10:105970786-105971655	chr10	105970786	105971655	3	-43868	p1@GSTO1;chr10:105970786-105971655;-43868	2	6	8	6	4	8	0.473932	0.0634584	0.0248667	0.1864	0.230045	0.0018021	0	0	1
p1@GSTO1	p1@GSTO1	chr10	106014654	2	chr10:106003873-106005363	chr10:106003873-106005363	chr10	106003873	106005363	3	-10781	p1@GSTO1;chr10:106003873-106005363;-10781	14	20	16	46	18	4	0.000718936	0.00417701	0.00931726	5.35882e-05	0.0018216	0.342412	1	1	0
p1@GSTO1	p1@GSTO1	chr10	106014654	2	chr10:106006439-106007353	chr10:106006439-106007353	chr10	106006439	106007353	3	-8215	p1@GSTO1;chr10:106006439-106007353;-8215	12	18	6	38	20	8	0.00981061	0.0280144	0.371355	0.00650247	0.00157775	0.0812819	1	1	0
[truncated: 81,660 more rows]

## Sheet: Key for Dataset EV4
							Experiments
FeatureName	Feature (targeted region)						D1R1	Day 1 Replicate 1
[truncated: 40 more rows]
