# Supplementary material for: Transcriptional enhancers in human neuronal differentiation provide clues to neuronal disorders
Source: EMBO Rep. 2025 Feb 13;26(5):1212–37. doi: 10.1038/s44319-025-00372-1 (PMC11893885; doi:10.1038/s44319-025-00372-1)
Supplement: Supplementary file 7 — Dataset EV5 [file 44319_2025_372_MOESM7_ESM.xlsx]

## Sheet: Dataset EV5
Dataset EV5. Probe sequences used in Capture Hi-C experiments.
TargetID	ProbeID	Sequence	Replication	Strand	Coordinates (hg19)
NegCtrl_Intergen146	chr1_2817445	GATCCGTCTGCCTCCTTCCTGCACAGGCCACCGTGCCAGGAATCCCTGTGCCTGCTGCTCTGGGCCCAGCCTCAGCCTTGTCACAGggtgctgctctggctttcctctcctgggtgagag	1	+	chr1:2817445-2817564
NegCtrl_Intergen146	chr1_2818279	GTGCGGTCAGCTGCAAATGCCTCCACCTCGCCCCTCGCCAAGATAACCCtcctaagccctggagccctgatagttacctgatactgtgaggtccacgcaggggtgataatgtgcaggatc	1	+	chr1:2818279-2818398
NegCtrl_Intergen149	chr1_5263055	GATCTAGGAAGCAGACATACCTGAAAGCGGGCAACAAGAGAAAGAGAAAGAAAGGCGCCTGAATAATCTGCAAACTATAAAATGGACATCACATGATTTGTCTTTTGTTGCTTACAAAAG	1	+	chr1:5263055-5263174
NegCtrl_Intergen149	chr1_5264569	ACATGAGTACCTAAGAGATGGTAGCCACACTTATCTGAATCCTCCTTAACATCACCattacctctactctccatgctgcgaagctgaggctggggtgggttaaataacctgctcaagatc	1	+	chr1:5264569-5264688
NegCtrl_Intergen39	chr1_5387675	gatctggtgtggccagcagccatgctaaacaaacatcctcctgtcatgttgtatacatattactttccagaaattgaggaccaaaccactctctctggccaagaccaaattctttatgac	1	+	chr1:5387675-5387794
NegCtrl_Intergen39	chr1_5389439	TGTGGATGCTTTTTCAATAGGCCCTCCTTTGGTTTGTTTTCTATTTGTGCCTGTTGATAACTCTTCTGCTTTTTATGGGCCGTCTGTCTCAGGGCAACCTAGGACTCTTTGGATTGGATC	1	+	chr1:5389439-5389558
NegCtrl_Intergen93	chr1_5700048	GATCAGTATCCTTGACATGGGAGCCATTTTAAATTAATGTAAAGGAAATCAATCTATATTACCCACCACAGAGCAGAAGGCATACCACATGATTTCTGCTGCTAAGACTAATGAGGGGTG	1	+	chr1:5700048-5700167
NegCtrl_Intergen93	chr1_5703464	TCATATGAAGGGTGAGACCTCCCTCCCATAGGTTTAAGGGCCCTGCTATTTCCTTTTCCTTGACTTGTGGGTTTGTGACCTTGGACAAGGTGTAAGGAAGCTGAGAATACCAGTCTGATC	1	+	chr1:5703464-5703583
NegCtrl_Intergen51	chr1_5753806	ATCTATATTCCCTGGAGCAAAGTGACGTTACCAGATTGGGTAATTGCTGCATAAGCAATAAATTACACGTTGATTAATTGTGCTTCTAGGGCTTTCTGGAGTATTTTTCATGGGGACAGT	1	+	chr1:5753806-5753925
NegCtrl_Intergen51	chr1_5755353	gagacatggatgaaaaatgtcttaaatgtgtattgctaaatgaaagcagtcaaccttaaaaggctacttactgtacgattccaatggaaaacgcaaaagaatagagatggtaaacagatc	1	+	chr1:5755353-5755472
NegCtrl_Intergen8	chr1_7931807	gatctttcatgttactattcgaattgtttgggggcaccacaaacagtgcccatataagacagcaaatttaactgataaaaatatgtgttctgactgctccatcaactggccgttccccca	1	+	chr1:7931807-7931926
NegCtrl_Intergen8	chr1_7933219	aaatattattgctcgcaaacagtgcacatggtcactcaagagctctgattaggatgtacaaggagatgactgttgttttcatgtgtacttacacaacatccactctgatgctcatggatc	1	+	chr1:7933219-7933338
NegCtrl_Intergen127	chr1_12164111	gatctttttactgtctcgatagtttcatcttttccagaaatgtcatgtagttggaatgacagtgtgtggccttttcagactggtgtctttcatttagcaatatgtatctaagtttcctcc	1	+	chr1:12164111-12164230
NegCtrl_Intergen127	chr1_12165465	GTCCTGTAGATTTGGCCTCCAATTATCTTCCCCACCTTCTCACCCCGAATACCTTCTCTTATACAGCCCCCATGGCAGACAGCCAGAATGACCCTTGCAAGACCAAATCTGAATCTGATC	1	+	chr1:12165465-12165584
NegCtrl_Intergen135	chr1_12342382	GATCAGCCAGTTTTAGAACCATGAACCTTGTTTCTCAATCCTGTGGTGTATCCACGCCAGACTTTTGTCAACACTCTTCAGTTTCTGCATTCATTTTTGTGGGGTCAGAAAAAGTGACTT	1	+	chr1:12342382-12342501
NegCtrl_Intergen135	chr1_12343503	GATTCCTTAGTCCACATCAACATATTCTTGGTAGATAAGAAACATCCAGAATTCTCTTCCAGTTACAATCGAGTTAACCGGAGCATTGATGTTGATTTTAATTGCTTGGATGTGCTGATC	1	+	chr1:12343503-12343622
NegCtrl_Intergen142	chr1_13856134	gatcgcgccactgcactccagcctgggcaacaagagcaaaactccgtctcaaaggaaaaaaaaaaatgaaaaGGCAGAAGGCTCCGAAGGAGGTGAAGGAGAAGGCAAAGCCACAATCGC	1	+	chr1:13856134-13856253
NegCtrl_Intergen142	chr1_13859254	cccaaaatgctgggattacaggtgtgagccacctcgtctggccAGTTTATGATAATTCTAATGGGGTTGTTGCATTTGGGGAAAACTTTGAAAAACGTTACCCATTTTTTAAGTTGGATC	1	+	chr1:13859254-13859373
NegCtrl_Intergen20	chr1_14416637	gatcacaggtttgtaattttcattaaaattagaaaatgtttagccattatttatttaaatgttccttccctcatccccctctggcttttctgggactccaattgcatgtatgttgggcca	1	+	chr1:14416637-14416756
NegCtrl_Intergen20	chr1_14418247	GTGCAAATTAAGAGGTATAAAATAATTCCAAAGTCTGTCCCAGAAACCTTGGAAGACTAGAATCCAGGTGAAAAATTCCTTCTCTAATTCATGCTAACCTTGCTTGGTACTTTGGTGATC	1	+	chr1:14418247-14418366
NegCtrl_Intergen36	chr1_19444094	gatcctcccatcttagcctcccaaagtactgggattataggcttgagccactgcacccagccAAGTTTCTATTTAAGGTAATAAATGTGGCAGATAAAAATTCCTACTATCGGTGACCAA	1	+	chr1:19444094-19444213
NegCtrl_Intergen36	chr1_19445567	GTCAGAATCATACAAAGCTGGGCCTAATTTCAATCATTTAAATGGATTCTATCTCCTTTAGAAGTTTCCATGAGCTTTAGTGATAGGTAGTACCCTTTTCTGACCTGATGGAGGAAGATC	1	+	chr1:19445567-19445686
NegCtrl_Intergen31	chr1_20149332	gatcaagctaagccattagaaagttgcatttgactctgggctttctaatcactctcattgagttgtattttgggactattctgttagcttccttcaaaggatgcgttaggaaatagggtt	1	+	chr1:20149332-20149451
NegCtrl_Intergen31	chr1_20150679	TGCCTTTGTGAGAACACTTCTCCACCTGTCCTCTGCTCGTCACATTCCAGGGAGCACAGACCCGGGGTCTGGACTACTGGACCATGTAAAAATTAATCATCCCAAGCATGGTCTTTGATC	1	+	chr1:20150679-20150798
NegCtrl_Intergen16	chr1_22454639	GATCATGCCTTTTTGGCCCCTGCCAGCTCTTAGGAGAATGACTTCCAAATTTCTATCACAGTTGGTTTCTAGCAACATCCAAATGGTTTGCTACAAGCCCAGCAGCCCCGGCCGTCCAGG	1	+	chr1:22454639-22454758
NegCtrl_Intergen16	chr1_22455809	CCTGCTTACGCTTCCAGGAGGCCAGCAGTGGAAACACGGTGCTCTTTTGAGTGCTGCCTCAACACAGAGCTGCCGCCTCTTCTGATGGCCCCCATCCCACACATACATCCCACCTGGATC	1	+	chr1:22455809-22455928
NegCtrl_Intergen118	chr1_25353583	GATCAGGCGAGGGGAATCCCAAGGCCAAGTAGTGATGGGAATGCAATGCCCCCTCCCCAGCCCATTCTACATCCCCTGTCTTTTGCATATGACTGAGAACCTCTGACCTGAAGCCCTGGC	1	+	chr1:25353583-25353702
NegCtrl_Intergen118	chr1_25355780	attttcaaaacctgttgtgtgacaagtggtgactctcactccacagaaaaggaagccactccactcttgaaaaggatgccaagcggcacccccgcggccacacagccagcagcccagatc	1	+	chr1:25355780-25355899
NegCtrl_Intergen56	chr1_30772471	GATCATTACGCAATGGGAAAATCCTGTGCTACAGATGATGCTGAGTTCAgggagggaagcaagcaggcttcttggtggaagaggtatttaattccaagcctgaaggatgagtcatccagg	1	+	chr1:30772471-30772590
NegCtrl_Intergen56	chr1_30773633	aattaccccccacctagtcccgcggttgacacttgaggattatggagattctaattcaagatgagatactgggtgggaacccagccagccaaaccatatcaGCAGCATAGCTGGGAGATC	1	+	chr1:30773633-30773752
NegCtrl_Intergen17	chr1_30948580	gatcacgtgttctcaaccactatgACAAAGGAAATCAAGCCTCATGTTTCTCAGGGCTGCCGAAAGAACCTTTTCATGGGTGCCTGGTGATTGCGAGCTTTCTGGTACCTCTCAGTTAAT	1	+	chr1:30948580-30948699
NegCtrl_Intergen17	chr1_30949375	atgcaggcaggtctagagggggaggaaggaagtgagcgagagaagaggaggatgcacagttaagccagccaccacagtgggcagctggagtccgtcccactggggaCCCTGAGGACGatc	1	+	chr1:30949375-30949494
NegCtrl_Intergen52	chr1_34122010	GATCTGAAACCCAGGTCTCAACCTCCTGCCCCACATACCTATGCGGCTCCTAATTCCCACTGAGGAGCAGGATTTAGTGTGTCAACTTCAGGGCCAGGCCTCAGAGCCATGACTGTCATA	1	+	chr1:34122010-34122129
NegCtrl_Intergen52	chr1_34123473	CTGTGCATGGAAGGTTCTGGAGCACACAACTGTGAGCCCCAAGAGCAGAGTGCACCCTGCAGCTGCTTTGTACCGATGCATGTTGGCGGGCTGGGCTGCCAGAAGAACCTGTTCTCGATC	1	+	chr1:34123473-34123592
NegCtrl_Intergen50	chr1_35085063	atccacttccaagctcattcacatggctgttggcgggcctcatgtcctcactatcacctggagatatcagtttcttgccatatgggcctctccacataagaactcacaacatggccacag	1	+	chr1:35085063-35085182
NegCtrl_Intergen50	chr1_35085607	tgcatgagtgaatgaaGTAATCATTTCTTAAACCTTAATTAGACTTGTCaaaccagtcttcaacaaagaaaacatgtttatctccagaactgctgtgtcaggagcaaatatatccagatc	1	+	chr1:35085607-35085726
NegCtrl_Intergen134	chr1_48192605	GATCGTCGGGTATGAGAATCTTAGAATTGGAGAATCTTAAGATTTTGGAATCATAAAATTCTGGGAGGAGTGCGTCTTAGACTTGTGGACTCAAGAACCATGGACAGTTAGGGCTGAGAC	1	+	chr1:48192605-48192724
NegCtrl_Intergen134	chr1_48196573	CTTTTACACAGTCTTCCGTTTTATTGCAACCTGGTGTCTCTCTCCAAAATTTTATACATTGCAAGTCTCACTTGGCCAATGTTACATAACCCATTGTCCTGTCATTGTGACATATGGATC	1	+	chr1:48196573-48196692
NegCtrl_Intergen27	chr1_49129129	GATCATATTATATTAATATGTAGTATTTATAATCATCCAAGgaagccatatgagtgaatttgaatcccaaatccactgactgtgactttaggcaacttgtgtatcctttccaagtttcca	1	+	chr1:49129129-49129248
NegCtrl_Intergen27	chr1_49129872	tccagagagggggaagcactgtagaaaaagagttccagaaatctgtacaggaatcctcttgattctttgttggatgtgcatacatagggtgactccccatgatgtcaggaaaaaatgatc	1	+	chr1:49129872-49129991
NegCtrl_Intergen66	chr1_50838823	gatcccctgtcgaataagctatttgcacatgagcccttctctcaaggtaggcttctggagaaaaccaaattggaggacaGAAACATGGCCTGTTTGCCATATTCATCTCCCCATCCACAG	1	+	chr1:50838823-50838942
NegCtrl_Intergen66	chr1_50841973	aatagatgttgacgtggatgtggcaaaaagggaacatttttactctgttggtgggaatgcaaactagtaaaagcactatggaaaactgtatggagactccttaaagaactaaaagtgatc	1	+	chr1:50841973-50842092
NegCtrl_Intergen138	chr1_54018726	ATCACCAGCCTTCCTTGCCTTTCTAAAGATACCCCTGTCCCACCTGGCTGGCTGAGAATGGCTCGTCCGGAAGATGTAGATGAACCCCATCCCCATCAGCCTTGGCGAGCACACATTGTG	1	+	chr1:54018726-54018845
NegCtrl_Intergen138	chr1_54020647	GACTGGCAGGTCCCTGGAAACCCCAAAACTGTCTCCCTGGGCAGACCTGGGCAGCTTCCCTAGGCTCAGGGACCCACGGGACTGGCATGTTTCAGAAAGAACCCCATGCACTCTCAGATC	1	+	chr1:54020647-54020766
NegCtrl_Intergen86	chr1_55789577	GATCAGGGACTTCCACCTAACCCTGCCTAGAAGAGTAAgaggaatctgaccttttgcctgccgcgaaggtgttcaagctccacctgtccctcttcatatgcagatgtcatcttggagggg	1	+	chr1:55789577-55789696
NegCtrl_Intergen86	chr1_55791205	aaatatgtggagcagaCTTGACCACAGTTTGCCGCTACACTTAGCTGTCCAGCAGGctgaagtggagcttcccagccaagcctagcctgaattgactgaaccatcattgatttgcagatc	1	+	chr1:55791205-55791324
NegCtrl_Intergen41	chr1_57359170	gatccaaataagaatgataacaAGGGCTTGTTTGGTTGAAAATAATTCTAAGTGCATGTTGCATGATAAGTGTTCAATAGATATGTATTCCCTTTAGTGAAGAATATGGATATAGCACAG	1	+	chr1:57359170-57359289
NegCtrl_Intergen41	chr1_57360097	aactctgctcaaatcagtgtGTGCTTTCCATCATCCCTGGCCCTGATGGATACCAGATAACAGTGACCCTGGGAAAGACCCTTCCAGCAAGAGTTCAGTACATCCAACCTATTATTGATC	1	+	chr1:57360097-57360216
NegCtrl_Intergen109	chr1_57653542	GATCCCCCACAAAGACCCACAAGGAGAGAGAGACCCCGCAAGGAGGGAGGAGAGGAGAAAGAGAGACAGACAGACACCCCACAAGGAGAGAGAGGTCCTCTTTGGATGCAGCAATCCCCT	1	+	chr1:57653542-57653661
NegCtrl_Intergen109	chr1_57654430	CTTGGTCCTGACTTGATTCTTTGCTATGCTTTCCACATTAACTCACTATACTACTTCAATAGTtagagctaaaatttgttgcatctttactgtgtaccaggcacgttactaaaatagatc	1	+	chr1:57654430-57654549
NegCtrl_Intergen150	chr1_58626904	atccttgccttagagagcgcaagttcaattgagagtaaagccttataaacagacattcccaatgcatattcatgaACACATGCATACAGTAGCCTGGGAAGTGGAATAAAACGATTTTTA	1	+	chr1:58626904-58627023
NegCtrl_Intergen150	chr1_58627720	caggttatttagggggaagaggtaacaatgttcggtgatagataggatgtagggcatgaaagagagggaggtataaaggatgattcttcaaagtGCAGAATCAGCCTTGACAGGCAGATC	1	+	chr1:58627720-58627839
NegCtrl_Intergen115	chr1_59588250	gatccgtgaggacgttccgctcctgctggttggagtttacatgtctctcactgctgtgatttttggggattgctcagtctccagctccccattcattgcctggcctcgtggagttttgcc	1	+	chr1:59588250-59588369
NegCtrl_Intergen115	chr1_59589926	ATCTCTTGCCTCTTCTCACAGTCAGAATCTGTGTGAGCTAAGCTCATGGCTTCTCTCCTGGCTCTGTCTGGGTCACCATGTCAGGTTCCTTCTTGGGTCTGTCTCCCCAGCTATGTGATC	1	+	chr1:59589926-59590045
NegCtrl_Intergen58	chr1_60402679	gatcccaaatgcatgtgattcaaacaggattaaaatttatctctgacagaacattccagagattggcagctggtcctgccaccagacaggtggttctgttccacgaaccctccagggttc	1	+	chr1:60402679-60402798
NegCtrl_Intergen58	chr1_60403390	ctattttctagattcttaggcatgctttattgtgttttattcttcgttcttttgtttcttctgatgtgtattgtcaaataccccatctttgaggtcactaattctttcttctgcttgatc	1	+	chr1:60403390-60403509
NegCtrl_Intergen47	chr1_60925776	gatcaaaaatttaaatgtaagacctgaaactataaaactattagaagaaaatatagggaaaacactccaagacattggtccagagaacgattttatgactacaacctcaaaagcacaggc	1	+	chr1:60925776-60925895
NegCtrl_Intergen47	chr1_60928160	tcagaaaagcactgcaaaagggacaatgtcaaggaaggcatgagagagtatgagaaatttgaaggacgatgaatcctgaagtatgaCTTACACGAATTTGTTTAAATAAAACCTCAGATC	1	+	chr1:60928160-60928279
NegCtrl_Intergen59	chr1_61001322	atcatcactaagctatgcgcagtgaacctcttcatccataatatgtggaaggaaaagtagcctggagtgacaatattcagagtttcttgggcaacagttattagttaattacctggccag	1	+	chr1:61001322-61001441
NegCtrl_Intergen59	chr1_61005627	TTTCCCTGCCTGGGTTCAGAATACTTACCGCTGAACTATTGACTCTTCCCTTCCTGACTCTTTCAACTAAAAGTCACTACCCTTTTTTTGCCCCCAGGGACGCAAGCCTCAGCACAGATC	1	+	chr1:61005627-61005746
NegCtrl_Intergen57	chr1_62020722	gatccagtttaaaacttcaaactcatatccaacttaattctcttcctccTAACTAAGGGAGTGTGCTTTTCTCTTTCATTTTTCTTCCTTCCTCTCCTGGCTTTCCTTTTCTTCTCCACT	1	+	chr1:62020722-62020841
NegCtrl_Intergen57	chr1_62021410	TCTCAGTAAGACTCATACAATCACCTTAGCCAAACACAGCATAAGTTTACTTAATTCTCACTTAACAGTGTTGAGTTAAGTGAACTCTTCACCCTGAGGTCTGCTGTGCTCCACAGGATC	1	+	chr1:62021410-62021529
NegCtrl_Intergen79	chr1_62649127	gatcagacccaacaccaggtcgtgggggcaacgaagtcggcagagtcaaaggattgagaaaaagacagtttgagagagagaagtgggaccagaggtccattgctattgtggaggctgcta	1	+	chr1:62649127-62649246
NegCtrl_Intergen79	chr1_62650822	gaacccctggactcaagccatcctctagtctcgacctcccaaagtgctgggcttacaggcatgagccactgcacccagcTATTCAAGAATAATATCTACAAAAAAAAAATGTGTAAGATC	1	+	chr1:62650822-62650941
NegCtrl_Intergen82	chr1_62757823	gatcttttgtgactagcttctttcacttaacatgatgttttcaaggttcaCAAGAGCTAAAAAGGATTTTTTCAGGTCACCTAATCTAACCCTGTTTTCAATGTCACACAGTACCTTGGT	1	+	chr1:62757823-62757942
NegCtrl_Intergen82	chr1_62760188	GAGCTTGCGTGGGCTGTTGCATCTGCCTTCTGGGTTGGGAGGAAGGTTTTTGTTGGCTCAAATATGCACAGGCTGCACATTCAGGAAAATCAGTTTAAACCAAACTGAGGCTAAGTGATC	1	+	chr1:62760188-62760307
NegCtrl_Intergen76	chr1_63344241	GATCAGTTACCTATGTAATAGTTATACCTGACTTTTTGTCTTTTGGATGGTTCATTCCTTGTTAGCAGTGAGCAGAGAAAGTTGAAAGGTATGAAGCTCAAACCAAATGATTTTTACTTG	1	+	chr1:63344241-63344360
NegCtrl_Intergen76	chr1_63345563	TTCTACCCCTGCCTTCAACTTATATCTTGGCTTTTTGTTTTATTGTTATTGGGTCACTTCTCCAAGAAGCATAGGAAACTAGGTGATTGCCAGTTGTAACTTGAAAAGGAGGGTAGGATC	1	+	chr1:63345563-63345682
NegCtrl_Intergen11	chr1_69357171	GATCACTTggaaaacaactggaagaatcagccagaaaatgttaacaatgattatttctggcgaatgagattttggCAATGTAACTTTACATACCTCCCCCAATCTATATTTTCTATTTTT	1	+	chr1:69357171-69357290
NegCtrl_Intergen11	chr1_69358186	acagtggactctcataaacttgaacaaatacttgttccgattgcagctgttgtgccagatgacgtatctttgctagagcaggttaatgctgcctcaggacattaaatgtgtccactgatc	1	+	chr1:69358186-69358305
NegCtrl_Intergen94	chr1_70420848	atcactttttcaggttctcaatatacaaaagtaaagtaaaaacagagatgtccttgccctcagtgagttcatagtctagtgaggaagacaaatattaatcatgtgcactcaggaatgtaa	1	+	chr1:70420848-70420967
NegCtrl_Intergen94	chr1_70423875	AAGTTTTGCATTTAGACATTTAAAATTGTTTTTTCCTCTCTAATTTGCTATCTGCCCTTTATTGGCTGACTTTACTAGCTAAGTACTTAGTCTGACTTATGTAGCTGTATTTCAGGGATC	1	+	chr1:70423875-70423994
NegCtrl_Intergen114	chr1_74523089	atcagtggaacataatagagagcccataaataaattcatacattcacagccaactgattttagacataggtggcaagaatactcattcaacaaggacagtctttttaataaatggtgctg	1	+	chr1:74523089-74523208
NegCtrl_Intergen114	chr1_74523768	gagaacacagctaatggagaactcttatacactgttggtaggagcatacattagtacaatgactatggaaaatagtatggaggttcttcaaaaaactaaaaatagaagtatcatatgatc	1	+	chr1:74523768-74523887
NegCtrl_Intergen69	chr1_77908486	gatcaataacaaggatggtgtcagtccaaggttggatgggcaattgcttggcagatgtcctcccagaagcattttttgtgtcaagtagcaatggcctttgtgtaaaattgtggggtttgc	1	+	chr1:77908486-77908605
NegCtrl_Intergen69	chr1_77909173	cacctagcacagtAGACCATCCAGGAAGTATTTCTTCTTCTTTCTTTCCTTCTTGAGAGGGAGGGCCTATCAGTACTTCTTTTGTGTCCACTGCACTGTGACAGGGACACTGTAGAGATC	1	+	chr1:77909173-77909292
NegCtrl_Intergen13	chr1_79572497	gatcaaatttctgactcacaaaatcacgagatagaatacgatgattattgtttttatttgctaatttttattttatttttcttacagtaatagataatcagagcagaatttggcggcaag	1	+	chr1:79572497-79572616
NegCtrl_Intergen13	chr1_79574016	tcaatgtttgttggatgtgtggggggtacgtcataaaacttgtctcattagttcacaaggcctcagatagactagaactctacttgaagagatgtattggaggaactgtacccagagatc	1	+	chr1:79574016-79574135
NegCtrl_Intergen125	chr1_79823832	gatccagaaagtttgcatataataagcagaatgaacatctgtgagggctagataatttttaatatttatggagagttcATTTCAGTGTTACAATTCTTATGATGAGTTTGGTATTTCAAG	1	+	chr1:79823832-79823951
NegCtrl_Intergen125	chr1_79825177	TCGGTAGGCAAAATCCCTTTGTGTCCAAAAACAGTATTCATAGGAAAAAGGGCTTCAGGCTTTTTATTCTGTAATTCTCTTCTACCTATCTTTTTCTGCCTCACAATTTCCATTTAGATC	1	+	chr1:79825177-79825296
NegCtrl_Intergen101	chr1_80150704	gatccatgtccatgtctatgtccatggttggatgtcaggagaagatgatgtctatgaataaagggtgggtagtgtatataatgtggatacactggacaaagaaaggattctttgtcctct	1	+	chr1:80150704-80150823
NegCtrl_Intergen101	chr1_80151280	AGATTATCCCATTATCCCTGACTTGATAGTTTTAACTAAAATTCAAATAGGTAAAATGAAAATGCAGTCAATTAATAGTGTTCCGTTTTTTGTTTTAGTTTTTGTGTTTCTCCAGTGATC	1	+	chr1:80151280-80151399
NegCtrl_Intergen124	chr1_81421818	GATCCCTGACTTTGTACAGTTACCCTTTTTAAAATGTCTATATATGAGCACATCAAAGAAGAGATAATTAAGCACAGTATTAACAAGAAaaagaacagagacggtaccaatctttcccca	1	+	chr1:81421818-81421937
NegCtrl_Intergen124	chr1_81423992	CATTTAAAAAGAACGAGTTAAACTATACCAAAACCAGGCAGGAACACAGAAAGCAAGAAAGACAAAATTAAATATTTCAAGCAAAAAAGTATTGCCTCTTAAATATTTCAGCCTGTGATC	1	+	chr1:81423992-81424111
NegCtrl_Intergen29	chr1_81873266	GATCTCATGGCTTTTATTTAAGGGTGAACACCCAATTGTAAACATAGGAGAGATGCATTCTCATGATGTCAGTAATAAAAGCATGTATAAAGCAGCATGTGTATTCTGGAAAGCTAACTA	1	+	chr1:81873266-81873385
NegCtrl_Intergen29	chr1_81874329	CATAAAATATAACTGCCCCCAAGGGTGTGCACGTTTACAAACGCAAATTAATCTTTACCTGCCCAATGCACAAACTATAATGGATTTCAGAACTGAACAATGTAAACTAAATATGAGATC	1	+	chr1:81874329-81874448
NegCtrl_Intergen122	chr1_82937119	gatctcacaggttgagggttcagtctcaaaagtctgcatccacttctgatgtcaatgacaagctccaggttattgtacctgtgcttctgacagactggctataaatcagggtttctacaa	1	+	chr1:82937119-82937238
NegCtrl_Intergen122	chr1_82937901	ttgaaaatctgcaaggaagatttgtataatctcattaattaattaaattaattatttatgtaaatatttattgtattttgggggttaaaatccaatggtacatgctttattttattgatc	1	+	chr1:82937901-82938020
NegCtrl_Intergen131	chr1_85418684	gatcttggagttgggtgcagttttcattttatgataaagaacattaggaaaatttatgaaatgtgaatagggtttgtagaatatagtattgtatcaatgataactcattattttgagcac	1	+	chr1:85418684-85418803
NegCtrl_Intergen131	chr1_85419651	agtaggtgttcatgaatcttGGAAAACTCACTGGCTGATTCTTCAAAAGTGTTATTCCACAactgcaactcttcatttgcttatttatccttccaactagagtataaggtctttgagatc	1	+	chr1:85419651-85419770
NegCtrl_Intergen21	chr1_87029928	GATCAAAAGAGCAAAATAGTTGGGAAGAATCAATTTAAAATTAAAATTGGTGCTATCACCTCATCAATGTAGATGTCCTGCTGGGGCGTGGGACTTGACACTAATGTGAGAACTGAAAGG	1	+	chr1:87029928-87030047
NegCtrl_Intergen21	chr1_87032313	CAACAATGCAGATAGTGGAGACAGCATGTAAAATGAAGATGTAGAAGTTTCTCATTGTGATTTGGTTCAGGGAGTTCAGAAGGAAATTTGGGCATAAATTGGCGGGGAGTAACACAGATC	1	+	chr1:87032313-87032432
NegCtrl_Intergen75	chr1_88115547	GATCATCTTTAAGGTGGAACCCTCTCTGAGCTACTCccttccttgccttttcccaaagactattggccactttctcctttgaaccccactgtgctccaagcagacatcatgtatagtacc	1	+	chr1:88115547-88115666
NegCtrl_Intergen75	chr1_88116282	ATCAGTGGCAGTGCTAGGGGCTAGGCCCCTGAGTAGGCAACTTGCTGGATAGAATACTGGATTTCTGCACAAGGAAGGAGGGAAAGAAGTTTTGCTCTTGAGTCATAATAATTAATGATC	1	+	chr1:88116282-88116401
NegCtrl_Intergen35	chr1_88185827	GATCTAATTGGAGGCTAATTACACATTTGGTAAATCAGGCAAGCCCTTTAATTTTCTTCTTTCCTGCTTTCTGACTTTTACCATTTATAGTAAGGGTGGGAGTAAAACAAGGAAGTTATA	1	+	chr1:88185827-88185946
NegCtrl_Intergen35	chr1_88187654	tatatcaccttttcttatccattcacgcacagatggaggtttagattgtttccacatcttggttattgtaaactgtgctgcagtgaacatagaagtgataatatatatctcttcaagatc	1	+	chr1:88187654-88187773
NegCtrl_Intergen64	chr1_88553409	gatcctccatcagttctgtgcccttgatagagaaatgttgcgataatttggagaagaagaggcactctggccttttggggttttggcattttttcgttaattcagaaagaatcatgagtt	1	+	chr1:88553409-88553528
NegCtrl_Intergen64	chr1_88554992	ctggtgcttactGAACCCTACATAGGCTAGTTCTGTTCTCCACTCTGCACTTGTAGCTCCTTGTGCCAAGGACAATCAGACATTTGGTTTTGCCTAGAGGCCAATATTTATCGGCTGATC	1	+	chr1:88554992-88555111
NegCtrl_Intergen55	chr1_88720983	gatctaattctactatgttgctgtttgttctctatcccatctgtattttcttcgtttttttctttaagaaaaaaacttttcttttttaagaaaaacttttctttttagtattttatctcc	1	+	chr1:88720983-88721102
NegCtrl_Intergen55	chr1_88722815	tcagcttccccaaactctaatctctgtctcttcagttcagcaagactactggattcctcttggattccttttcctttacttgggtctagtaaatgcttccaagaagaaaacgaggtgatc	1	+	chr1:88722815-88722934
NegCtrl_Intergen67	chr1_90608260	GATCACTGGTTTTAATAAGAAAAATAAATTCATCCTCCTAAGTCTCTGCATTCTAGTTTTTAACTTTGAGTTCTGCTTCTTCACTCTGGTTGTTTTGAGTGCTTTGTAGCATTATCTTAC	1	+	chr1:90608260-90608379
NegCtrl_Intergen67	chr1_90609135	AGGGTTTCCTTTAATGTTCTTATAACCAGAATTTTCATGGCGTGAAAATACTGATGGTATAAATTGGTGAAGGAAGAACATATGGCCAATGGCCATGCTGGCTGAGTTCCCATTAAGATC	1	+	chr1:90609135-90609254
NegCtrl_Intergen88	chr1_92111128	gatcccacaggttgagggctcagtcccatgacactgcccccacttcagaatgccagttgcaagtgtaggatgtgaccagtgtttctgaccaaccagctataaactggggtgttcccaacc	1	+	chr1:92111128-92111247
NegCtrl_Intergen88	chr1_92112739	aagcttttcatttcctgcttcaatcagactagctgacttctaggcctgctgcaAGATTTCCTTGATGTTATCTTCCAACCCTTCTTGTGGTTGATGCTACTGTGTTCATCAAAGCAGATC	1	+	chr1:92112739-92112858
NegCtrl_Intergen24	chr1_94513616	ATCTTGCCAGAGGCATGGTGTACTGCAGTCTAACTCTGGGAGGGGCTGCAGGTCTCTGGCTTTAGTTTTATGAAATGGCCCCTGGGGTGGGCTGGAGGGATAAAGGCCAGACCCTCTCCT	1	+	chr1:94513616-94513735
NegCtrl_Intergen24	chr1_94514165	CCTAACAAGGGCACAGGCACACTACATAGTTGGTATTTGCTTTCTCCAGGAAATATGCGCTAATGTCTGGGCTGAACCATTCATTCCACACACATGCAGATGGACCTCTGAGAAGGGATC	1	+	chr1:94514165-94514284
NegCtrl_Intergen25	chr1_94573705	gatctctgacctccctggctccttaatgatagttggccttgctgcttcatgttcctggttagctctcgctctagaactctgtgagagttgctctatatctttacgaaactctgtaaactc	1	+	chr1:94573705-94573824
NegCtrl_Intergen25	chr1_94575495	GCCCCCTTCTCCAACTCCCACCCCTCAGTTTTCCGCAATAACATCTATAGACACTGCCAGGGCCGTTCCCACCAAAGCTCCATGCAGCCTCCACTGAGCTGTCTTCAGGCCTCCCTGATC	1	+	chr1:94575495-94575614
NegCtrl_Intergen128	chr1_95786551	GATCGGGAAAATAGAAAGGCACAGTTCATTGTGTAATTCACAGTCATAGTAATTTTTTTATTTATATGTCTTTTTGGATGCTTTTTTGCTGGGAAAGACAGAATGGAATAATTTTCTCTT	1	+	chr1:95786551-95786670
NegCtrl_Intergen128	chr1_95787635	GTATAGATTGCAAAGTGGCAATAGAGAAGGGAGACACCTTTGCCACAATTTGCTGGACACAATTTATGAATAGAACACATAGAAAGAGAATGAGAAAGCAAACACATACACAAAAAGATC	1	+	chr1:95787635-95787754
NegCtrl_Intergen30	chr1_96094199	gatcataaaggatgtgattgtgaatagaaaatggaagctgtccaaggcctgagctgtattatttaaaggggagaagagggaatgacctggagaaggaaaatccgtctaaaaaggagcagc	1	+	chr1:96094199-96094318
NegCtrl_Intergen30	chr1_96095553	AAATTTTGTTGAACAATCATTGGACAGATGTGGACAGGATGAAGATGCGAAGAAGCAGGATGTATGCAGGCCCAAAACAAATAAATAAATGAATGTCTAAATAATAACTTCATTTGGATC	1	+	chr1:96095553-96095672
NegCtrl_Intergen102	chr1_96390036	GATCAAGGCTCATGTTAGAAGCCATGTCATGCGCCAGAGCCATATAGTAATTGCCAGGCAATACTATAAAGCACCATAAAGTTTAGCATTTGTAAAGCACCTGGCAATTTTTCTTTTATT	1	+	chr1:96390036-96390155
NegCtrl_Intergen102	chr1_96391832	GCCTGCTAAGATGAATACCAGCTGTTTTAAGATGCTAAACTATAAATGTATTTGGAATTAATATAGAGCCTTAAAAAGCTTACCATAATCTAATATTTGTTGCACTTAATTTCTTAGATC	1	+	chr1:96391832-96391951
NegCtrl_Intergen48	chr1_97327871	gatccttgggcagcattctcaggctttcaagggtagtatcagtccaggtgggtctgacctcaggcccctggtcataggcagtggcataggctgtagtaaacagaatgggcagtctgtgga	1	+	chr1:97327871-97327990
NegCtrl_Intergen48	chr1_97328893	ctcctgggatgtagctatatggaggctgtggttcccagggaaggatgatgtcccatgatggctgggctctcacaacaatgccatgctgtagctgcttaggtctcatggttgtgtatgatc	1	+	chr1:97328893-97329012
NegCtrl_Intergen137	chr1_97414215	GATCTGGATGAATAAGTCCCTGGCCTGTTTTAAATCTTATTTCTTAAGTCCTCTGGTAGGAATTATATTATGTCTCTGACAATAGTAGCCTTTGTAATGAGAACTGAAACAAAACAGGCA	1	+	chr1:97414215-97414334
NegCtrl_Intergen137	chr1_97415322	TGGTTTTAAATTTGCTCATAGAATTTGGAAAGTTATTTCACTAGTAAAAAAAAAAGTCCATGGAAGCAAAAATTTCCTCTAGTCATGAAAAACTGTAACTTTTTACTCAATTCTCAGATC	1	+	chr1:97415322-97415441
NegCtrl_Intergen147	chr1_99258417	ATCACGTTTTAGAGGAAAGAATTTTTTATAAAGTAGACATtggggacaaacagtttgtgccaaattttctatatcactatgcagctcacagcaaaacagtgctttgcatatagtaggttc	1	+	chr1:99258417-99258536
NegCtrl_Intergen147	chr1_99259143	TTGCCATATCACCAACATTTCCGTGATTTAAATTCAACACTAAATTGGCTCTGGTAATGTTAACCAACAGATTGGATGCAATTCCAGTAGCACATATTCTGACATCTTATCTAACGGATC	1	+	chr1:99259143-99259262
NegCtrl_Intergen106	chr1_102037229	gatcagatggcaaccaagaccctgttactgttacatcttcagtgtggaatgttaaatatacctttccaaaaagaaaaataccacctagactaatcatatcactgtaagtacgcatttggc	1	+	chr1:102037229-102037348
NegCtrl_Intergen106	chr1_102038181	ttataggcgagaagaggaggcttgtaagcaaaagtgggtagcagtcccccagaaagaatagataaatgtttctttcagacatttaaaagtgtcagactctcagttaatctttcctagatc	1	+	chr1:102038181-102038300
NegCtrl_Intergen119	chr1_102865468	gatcaccacaagctcaactaaataacagctataattgccaccatatcagatgttttatcattgttcaagtgaattagcacatcctcCAGAAAACCAGCCACCTCTTAATTGTCctatgtt	1	+	chr1:102865468-102865587
NegCtrl_Intergen119	chr1_102866589	ggcagccactgggaaagccagagtcttacatcATTCACTCAGGTTCCATGGTGTCTCCGTCAGTTGGTACTGTATGAGAGGCTCCTTGACCTGAGCAACAAGCAGGCAAAGGCACTGATC	1	+	chr1:102866589-102866708
NegCtrl_Intergen140	chr1_105004535	gatcttaaggtgacttgtttgggaacccctttttcttctgttctggttaatactttacttgtaactttcacgggtccccaccagtcctcagttcttaatcttatttcaaaaaactgtggt	1	+	chr1:105004535-105004654
NegCtrl_Intergen140	chr1_105005448	cctgtgcccactttaaacatgtttgttgacacactttccttaaactacttttgatagtccatttgctccacctttctggaactctgaggtcagtaggtggcatgcagtttccatgtgatc	1	+	chr1:105005448-105005567
NegCtrl_Intergen78	chr1_105113762	gatcttcgaggctattaaaatagaggtcaggagtactccaatagggaagagatattgaaatcctttgaaatgaaaatcggaagatggcggagaagtattggcagacattaggggaggtat	1	+	chr1:105113762-105113881
NegCtrl_Intergen78	chr1_105116499	tgcaAGACTTTGACAGCTTGTTATAGCATAATACTGTTAAGATAGTGGTGTTTTTGTTTCTTTGATTAATGTCTGaatttattttttgttatttaaaaataatttataGTGTCTTTGATC	1	+	chr1:105116499-105116618
NegCtrl_Intergen139	chr1_105493717	ATCTACAACCACCATTTACCTTCCTTTAGTATCCAGCAACTGACTTCTGTTGATTCCAGTGCTTGCCCTCTGTCTAGGGTCTCCTTTCCTAGGAACTGCATTTATTCTATGGCTTGGTGA	1	+	chr1:105493717-105493836
NegCtrl_Intergen139	chr1_105494783	TCCTATAGAGTAATGtaattatataaaaaaatgaataatatagtttaaaatCTGAAGTTTGTCATTGGAAAGCTAGCAAGAGACACATAACAAGACAATTCTCAGTAGGTGTAGGTGATC	1	+	chr1:105494783-105494902
NegCtrl_Intergen32	chr1_107025986	gatcattacacatcctatgcatataaaaaatatttcatgtaccccataaacatgtaaaactattacgtatcaataaagaaaTGCAAGGTACTATGTATTTAACAGGAAAAGCCAAGAAAC	1	+	chr1:107025986-107026105
NegCtrl_Intergen32	chr1_107027432	agtgtaaattgatgagtgggtcagaggtttacaggaaagaaactgttagaaaaagaaatagaaccaataaattatttcatgtattggaaaatatcattgagaagagtttaatccatgatc	1	+	chr1:107027432-107027551
NegCtrl_Intergen107	chr1_108023120	ATCGATAGAGATTTTTTTTTTAGGCTGAAAACATGATGTACCAGATGAACTTCAATTGATTCTGCTTCTCCTCCCCGCGCCCACCCACCCCTACCTTCCCCCTCATTCTGCAGCGAATGT	1	+	chr1:108023120-108023239
NegCtrl_Intergen107	chr1_108024681	aaaaaaaaaaaaaaaaaaaaaaaaTCTAAGTGATTGCCAAGATTATGCCAAAGCCTGTTGGCAGAGTACTAAGAGACTTTTATTTTTAAGTCATGCTATTTTCACAGATTGATGGTGATC	1	+	chr1:108024681-108024800
NegCtrl_Intergen136	chr1_108611560	gatcgtgccactgcatacactccagcctaggtgacagagcgagactccatctcaaaaaaatacaaaaacagaacaaaacaaacaaacaaacaaacaaaaaaagacaggtacataaaaaat	1	+	chr1:108611560-108611679
NegCtrl_Intergen136	chr1_108613291	TTTAATACACCTGGTTACAGCCAATCCCCTAAGTACTGAGAAAAAAAAAGAATGTAGAAGTAGGCTTAGGAAACTATACAAGGTTTTAGCCATCAAAGTTACTCTGGCAAGTTTCAGATC	1	+	chr1:108613291-108613410
NegCtrl_Intergen117	chr1_111259260	gatcagTACAGCTCATTTGCAGAATTAACGCTGTTAGCTTCCTAGTTACAcatttatcaggtgttccctgagaaagtcctaggtgtcaggccctgtgctgggtacagggatttaaagaac	1	+	chr1:111259260-111259379
NegCtrl_Intergen117	chr1_111260206	AGAGTATCTCACTCTGTCCAGTATCTCTCCCCATAAACAAAAATGCCTGTCCCAAGTATTGGTTTGGCTCAAATCTTGAGGTGAATGGCAAAGCGGAAGAGACTGGGGGTGAAAATGATC	1	+	chr1:111260206-111260325
NegCtrl_Intergen143	chr1_112761039	gatccatacaaactgttgaaagggtgagaagacattaagagaaagttaaatattcaaatgtttactgaatattgatgatattgaggaattattatgggaattgcttcaaaataaagggca	1	+	chr1:112761039-112761158
NegCtrl_Intergen143	chr1_112761926	ttcctgagtaaagcctgactgataTCAGTACttggtgtcaggagtgcttgcagaaagagaacctcataaatggaatcctggggttgggttgctgacctgttgagtaagagtgcagtgatc	1	+	chr1:112761926-112762045
NegCtrl_Intergen129	chr1_113850257	GATCATAATGGTTACTTTAATGACAAGTCAAACTTTAATATTTTAAAGAAATTACCGTAATATTAAGATGTAGGGCCACATTAAGGGAACAGAACTGTTACAAAATTCTGAAGGAAATTG	1	+	chr1:113850257-113850376
NegCtrl_Intergen129	chr1_113852717	ACAGAATCCCAAGTTTTTAAAGGGGCATAATTAGAGGAGCTTGGAAAATGCAAACTGCTGTAAGAAAATAGCCGCGACCTACGGTAGGGTCTACTATAATAATAACAGAATCTAGGGATC	1	+	chr1:113852717-113852836
NegCtrl_Intergen153	chr1_115381762	GATCTTATTGAGAGAAAAAACATTTTATTGAAATAATTTAGTTAACGTGATTAATATGAAGGCatatattaataaaaataattaaCTAGAAATACCTATGGTAAAAAATTTTAAAACTTT	1	+	chr1:115381762-115381881
NegCtrl_Intergen153	chr1_115383480	cctcatgaccttatctaaacataattacttcccaaagcctccatctccaaattccatcacattgagggttagggcttcaatatatgaattttgaaggatacaattcagttcctagcgatc	1	+	chr1:115383480-115383599
NegCtrl_Intergen49	chr1_115722801	GATCTTCTCCTACGTACCTGCTTCATTTTTCCTGCTGCCTGAAGAGAGTAAGTCTGCTTCCTTCCACTACGTGGGTAGTAATGTGGGAGTGTTTTGATAGCTAAAGGGCCGCTTGCGTGT	1	+	chr1:115722801-115722920
NegCtrl_Intergen49	chr1_115723523	CCAAGCCCTTTAATAATATCTCCTCATGGTCCTGGTTTAGTGGGCTACTCTTTTAGATGAGCCCCACCTCTGCTGCCTATTCCAAGAATGTGATGAGAGAAGGGTGCTAGAATTATGATC	1	+	chr1:115723523-115723642
NegCtrl_Intergen96	chr1_116847774	gatcaattttgggaatattactatcttaatattagccttctaatccatgagcacagtacatctttccattcatttaaaacttctattacttttttcaatgatgttttgcatttctcagtg	1	+	chr1:116847774-116847893
NegCtrl_Intergen96	chr1_116848753	ACTCTATCTTGGCCTGTTTGGAACAATGTTATTCATATACAATGTTCTTCTGGGGGCAAACTGTAGCCACGTGAGAGAGATTCCTTTTTGATTCCCAGGGTATAGGTTTTCAGGGTGATC	1	+	chr1:116848753-116848872
NegCtrl_Intergen61	chr1_119319310	ATCAGCAGTGCTACCTAGTTTCTGACTGTGGATACATGAGCAGTAAATGCCTACTGTTGTTTGCCACTGAAGTGTGTGGTTATTTGTCTCATAGCATTATTGTGGAATAGGTAGCTAATA	1	+	chr1:119319310-119319429
NegCtrl_Intergen61	chr1_119319812	AGGGGAGGGCAACCAGGCATGTTTGGTGTAAAATTGATACAACTTGGTAACCTGtaccttgctgcctttgcacatttgatttcccctgtctcagaggctccctcttttccaatgatgatc	1	+	chr1:119319812-119319931
NegCtrl_Intergen112	chr1_146865826	gatccatctgccttggcctcccaaagtgctgggattacagatgtgagccactgcgcccagccataagtattattttaaacagtagtctttaaaatcagttaagagaagaaaaaatttaaa	1	+	chr1:146865826-146865945
NegCtrl_Intergen112	chr1_146867296	aatcttactgggattttgatggaaaatgtattaaacctgtaaatatcaatttggagagaactgatatgactatattaatcaatccatgaacacatatgctcttccacttatttttagatc	1	+	chr1:146867296-146867415
NegCtrl_Intergen68	chr1_147260583	gatctgagtgaggacggggaggaagaGGGCTCACATTAActtactcttatcaggcactgttctttacaaatgttatgacatgtaatcctcacaacaataccatgaagtggttactattat	1	+	chr1:147260583-147260702
NegCtrl_Intergen68	chr1_147263359	tgtcagaggtggggcctggttgggaggtgtttaaatcatggggttgaatccctcatgaatggcttggtgccatccttgtggtattgagtgagttctcactttatgagttcaaatgagatc	1	+	chr1:147263359-147263478
NegCtrl_Intergen92	chr1_150739482	gatccacccgcctcagcctcccaaagtgctgggattacaggtgtgagccaccgtgcccggccaaggtgtatgtgttttaaaaatatattctggcttctaatctttgacagttatataccc	1	+	chr1:150739482-150739601
NegCtrl_Intergen92	chr1_150742120	tggttatgctccacctccatacacaggtttatttgtttcatttcacttcttccttttagggcttgctttttacacttatgtaatttcattttataattatgtaaaacatttatgtggatc	1	+	chr1:150742120-150742239
NegCtrl_Intergen5	chr1_152326573	GATCCTGACTCTACTTGTTGAGATTCACCCTGGCCCAAGCCAGTTGATTGACCTGAGCCTGAACCATATTGGCCAAATCCAGTGGACTGACCTGAGTCAGATATATGTTGTCCAGAACTA	1	+	chr1:152326573-152326692
NegCtrl_Intergen5	chr1_152328894	ATGCTGGCCACAAGTTTGACCTGAGCCACATACATGTTGTTCGAACCCAGAGGACTGACTCAAGCCTGTTCCATGTTGTTCAAAGCTAGTAGACTGACTTGAACCAGACCCATATTGATC	1	+	chr1:152328894-152329013
NegCtrl_Intergen4	chr1_152546382	gatcaaatgactatgacccaagatgatgaaagctacaTAAAACATGTGTTGAGTCCTGAGGCTTATGCAAGAGCTTTTGGCTATCAGTCTCCTGTCTCCTCAGTGTGCCCAGAGGTTGTC	1	+	chr1:152546382-152546501
NegCtrl_Intergen4	chr1_152549440	TGGGTGTAAGAATTGGCGGACAATTTGACATCAAGAGCTTGACCTTGGTAGGTGCTTGGAGCCTCCAGTCCTCTTTCCATAGACTTTGATGGCAGGCTTTATTTCTTCAAAGGCTGGATC	1	+	chr1:152549440-152549559
NegCtrl_Intergen116	chr1_154074227	GATCAAGGAAAGTTTAAAGTATCTTAGGCTGAGAAAACAGAATGAACAAAGAAATACAAATGAGATATAAATGAGAATATGAGAGATATATATGAGAGAATTTAAAGTAGTTGATTTAgc	1	+	chr1:154074227-154074346
NegCtrl_Intergen116	chr1_154076414	ATCTGTCACAGTGGTAGAGTTAAAGATAAATAAATAAAGACAAAGGAAGGAGAAGATAAAAAGGCTACTTTTACCTTCTTTGAGAAGAGTAAAGACTCCTTGTTTATCCATGTTCAGATC	1	+	chr1:154076414-154076533
NegCtrl_Intergen99	chr1_154420428	gatctacccatcctcccaaagtgctgggatgacagacgtgagccaccgcgcccagcccatgctgttcttttaaataacattgagatgaacttttttTTTCTGATGCTGAAGCCCCTGAGA	1	+	chr1:154420428-154420547
NegCtrl_Intergen99	chr1_154422172	GGTGGAAAGAAAGCCCCACCTTTAGCAGGCATGGTGTGGATAGAAAAAATGCAAATAATAGTATTATTGATTTTTCCACTGTTATGAATGAAATGGAGAAAGGAATgctttgggtggatc	1	+	chr1:154422172-154422291
NegCtrl_Intergen42	chr1_157566726	gatcaaatgttagagaattggatacatttatacatggggtgcccttagaaaagtgggatgtagccagggcttagcacaaatTAACTGACATCCTCACACATTATCCTGTAACTATTTGTG	1	+	chr1:157566726-157566845
NegCtrl_Intergen42	chr1_157568230	TCCAGCAGGCCGTCTGTAGACCTGATGAAACATCTCAATCACAAGACAACTCTCACCTTGTCTGATATATATGAAAATATCCTGACTCATCAGTCCAGGGGGAAACCACAACTTTTGATC	1	+	chr1:157568230-157568349
NegCtrl_Intergen144	chr1_158320307	gatctgcctgcctcggcctcccaaagtgctgggattacaggagtgagccactgtgcctggccCACTGATGGAATTTTGTAAAGCAGGAAGGAAATAATTGTACCATATAATGTTACaaaa	1	+	chr1:158320307-158320426
NegCtrl_Intergen144	chr1_158322868	TCTCAGGCCATGAACTAATGAGGAGCTTCATGCCTGCCCTCAGTCTTTCTTCATACCCAGGGCAAAGCTGGCCCACAGACTTCCAGACATGCTTTCTTCGTTTGGGTAGAGATGGGGATC	1	+	chr1:158322868-158322987
NegCtrl_Intergen89	chr1_160942748	GATCCTGCTCTCATTAGCAAATTATTCTTCAAACTCTTTTCTACCTCAAATCCCTCTTCAAATTAAAAAAAACTTCGCGGCATCCCTTTGCCTACTCAGCCACAAGAACCTTCAACTACC	1	+	chr1:160942748-160942867
NegCtrl_Intergen89	chr1_160945372	aaatattttattttaAGAACCAatactctgttcagttattggaaaagttttaagtatgtttttacttttatttggaacaactttttcaactgtaaattttatgaaacctaaatgtagatc	1	+	chr1:160945372-160945491
NegCtrl_Intergen145	chr1_162613575	GATCTAATTTTCTAACTTACAATGTACTCGAATATTGAAAGGAATTTCATATTTTTAGAACTAAGCCCTCATTGGGGTTGGGTACGGTTAGGGCAAGGAGAAGCCTGGGAAGGAGTTCTT	1	+	chr1:162613575-162613694
NegCtrl_Intergen145	chr1_162614980	AGAAGAGTAGACAGCCCTGAACAAACCTTTCCTCAGGATTGTCCCTTTTGGTATTACTCAGACCTGAATAATACATGGACATGTTTTATAGGGAATTTTTTTTCAGCTTTTTGGGTGATC	1	+	chr1:162614980-162615099
NegCtrl_Intergen73	chr1_162924225	atctgatggttttgtaaggggcttttacccctttgctcagcacttctccttcttgctgccatgtgaagaacgtgtttgtttccccttccgctgtgattgtaactttcctgagacctcctc	1	+	chr1:162924225-162924344
NegCtrl_Intergen73	chr1_162925230	GGGAAAGAGAAGCGGTGGGGTATCCATCTGTATCTGtatctatgtctatatctatgtctatctatattatctatatctatgtcaaaagagattcacttcaaggaattgacttatgtgatc	1	+	chr1:162925230-162925349
NegCtrl_Intergen2	chr1_163423560	GATCTGTGTAGTATGATGCTTAAATATATATGCTTTGAAGCCTAACGAatttattagctgtgtgacttgagatgagtcatttaacctctcagaggtggagatgtgtgatggtagagaagg	1	+	chr1:163423560-163423679
NegCtrl_Intergen2	chr1_163424605	TTCTGAAACATAAGGGAGGGAGAGCGTGAGAAGGAAAAAATACGAGGACTTTGAAATGTGAAGAAGCTAAGATAGACTTATTGTCAAAGGGATTTTAGAGGTAGAAAGACACGACGGATC	1	+	chr1:163424605-163424724
NegCtrl_Intergen63	chr1_163667352	atcaaggtgccaggagggttggatttatctgaggcctccttccttggcttaaagatggtcatctgttccctgtgtctccacatagtcttccttctgtgtgtttctatatcctaatctctt	1	+	chr1:163667352-163667471
NegCtrl_Intergen63	chr1_163668385	agtccctcagattatctctccatttgtctcattgcagaactgcaggatatgcccacctttaaaccacagggaagggaataaccatgtttgacctaaactattcaggattttccATTGATC	1	+	chr1:163668385-163668504
NegCtrl_Intergen45	chr1_164247727	gatccacctaaagaaataaaaagcaccactaaaggtaactaaacagcaaaatgaaaaaaaaaaaagtatgaatgcatttttgtttataactcttttattctcttgtcagattaaaagaca	1	+	chr1:164247727-164247846
NegCtrl_Intergen45	chr1_164250543	aacacacttctcctagtgagtactggagaaaaatcttctcatgtttccaacagggagagaagttaggggtgggaactgttttcaaatatgccagaacattctgttcatctaaaaaggatc	1	+	chr1:164250543-164250662
NegCtrl_Intergen40	chr1_165543192	gatcatgaatgtgagcaaatgtgatacacaccatggccaagcagagactttaaatacacttacatggattggctccagccctcttggGTTTCTGCCCTCCACCATAAGAACAACAGgttc	1	+	chr1:165543192-165543311
NegCtrl_Intergen40	chr1_165544069	CCTAGATATCAAAACGTAAGTCTCCCACATGGGAAACAAGACATATTAATACATTGACAGTTGTGCTGCTGTTGAGCAAGCCAAGAGCAACCAGCAGGAGAATATTTACAGCTCCGGATC	1	+	chr1:165544069-165544188
NegCtrl_Intergen90	chr1_169570090	GATCAGTCAAGGTTGATAATTCCAAGGGCCATAGTGGGTTAAAGCTGCTGTTCATGGTCAGGGTTGGGTCTTGACAGTGAGTGGGGATGGGGCCTGCAAAGTGGGAGGCAAATGCCTCCT	1	+	chr1:169570090-169570209
NegCtrl_Intergen90	chr1_169572183	ACTTTTATATAAATCCCTGATGATTCTCCATTCTCTGATGTCATCTTTAAAGCCATAAGAAAGGACAGACCCACAGCCTACCTTCACACATTGGTGGGGAGTCTGTCCAGCGTCCCGATC	1	+	chr1:169572183-169572302
NegCtrl_Intergen54	chr1_170274532	GATCTTAAATGAAAGGGCCTGCACCCAGCACCCTTATGGCAACTGGAACCTTCAGGCCTGAAGTCAGCAGAAAAATGGAGAATGAACTCACCTCTAAAGGCAACATGTACTGGggcaagc	1	+	chr1:170274532-170274651
NegCtrl_Intergen54	chr1_170275991	CCTTTTTAGGAAATTATTGGGTCAGGGTCTCCACTGTTGAAAGCCAGGAGGTACTGAAGGTAGCAATTCTTGATTGAAAACATGGTTCAAGCACTGGTCCAAGTGGGCTTTTTAGGGATC	1	+	chr1:170275991-170276110
NegCtrl_Intergen113	chr1_170556477	ATCAGAGCAAATAGAGTCTCTGGAGCCCACGCTGTCTGACTCCATCAAACCTGTATACAGCGTAGAAGGAGCCAGGCTCCAAAGAGTGGCACCGAGACATGTTTGGGAATAGAAATGCAT	1	+	chr1:170556477-170556596
NegCtrl_Intergen113	chr1_170558313	ATCAGCAAACCATTTTTCCTTCTATTACTTGTATTGCTGTGGTTTTAGTTATGTGCAGAATATATTTTAAAGGAACTGCTCAAGTTCATAATGCTCTGAATCTCTGTTATCTTAGTGATC	1	+	chr1:170558313-170558432
NegCtrl_Intergen53	chr1_171956877	ATCGCGTGACTGGAATGAATAAAGGCATTTCCTCCATACCCATTAATTTACGAGTCTATTCCCCACACGGTAAGTAAAATAATAAAATTCCAAATTCTTCTCCTCAAACATTTATACTAC	1	+	chr1:171956877-171956996
NegCtrl_Intergen53	chr1_171957765	TAGCATATGCATTTCTCATTTGGTGTTTTAATTATAACCCCCTAGTTACAGATATGACAGCTTTCTGAGCAAACTGTTAGGCATGCAAATCAGTGCCTTTCAAATTATGTTAAAGTGATC	1	+	chr1:171957765-171957884
NegCtrl_Intergen141	chr1_174300614	gatctgaatagatatttctccaaagatgacatacaaatagtcaacaggtttatgataaaacgctcaacatcactatcagggaaatgcaaatcaaaaccataatgaggtattgccttactg	1	+	chr1:174300614-174300733
NegCtrl_Intergen141	chr1_174302812	GCTGCTCCCACTACGCCCATTTTCACCACTGACTTACTATCATGGTAGTTTTTATTAGGGTAGGGCAACCTGTGGAAACCAGTAGCTTTGCTGTTGATGCTAGGGAAGGCTCACTTGATC	1	+	chr1:174302812-174302931
NegCtrl_Intergen62	chr1_175597979	GATCCCTCTGGGCCTGCAGTGGGGCTTCTTGTGGCCATCGAGGTTAAGTCATGAAGGACACTTATCTCTGGGACTCTGTAGAAAACAAAAGAAATCTCATTTTCTCTCAAATTTAATTTT	1	+	chr1:175597979-175598098
NegCtrl_Intergen62	chr1_175598697	AGTCACCAGGCTGGCGTCAAACCCTGAGCATCAGAGGGGTGGAGCTAGGAGCTAGAAGGCTGCAAGGGGTTGCAGGAACCTGAGGGCCTGGTGCGGCCTCAGAGTCAGTACTGAGAGATC	1	+	chr1:175598697-175598816
NegCtrl_Intergen7	chr1_175722028	ATCCTGCTCCCTCCCCgctcaaacgctacccctcaaagaggtctgtcctgacatcccctctaaaaatgcccttcccaaggcccttcccagcactatttttcttaataccccctaacacca	1	+	chr1:175722028-175722147
NegCtrl_Intergen7	chr1_175722574	GAAGGAAAGATGGAATCAACTCCCCCTTATCTGAGCCCCACCTGCCCCACCTTTCTTTCCTCGCTCACGTCCTCCTTCCTTCCCCTCCCCGAGGCTGGCACACTGGGGACCCTGCTGATC	1	+	chr1:175722574-175722693
NegCtrl_Intergen34	chr1_176261007	gatcaaattaggaagaaatagaaaccctgaacaaaccaacaacaagagtgaggttgaatcactaacaaacaatttgccaacaaaaagaagcccaaggctagatggattcacaaccgaatt	1	+	chr1:176261007-176261126
NegCtrl_Intergen34	chr1_176262332	acttcaaactgtactacaagcctgtggctaccaaaacagcatggtactggtataaaaataggcacttaaacagaatagagaacccagaaataatgccaaaatacttacaaccaactgatc	1	+	chr1:176262332-176262451
NegCtrl_Intergen84	chr1_177554419	gatctgaggCCAGAGTAGATGTCCATGGAGGTTGGTATAAACAGGGAATAACCAGGACATCTAGTTATTCACATGCCATTCTATCTGCAAGAGTGGGAGATGCTTATTATAATAGTGAAA	1	+	chr1:177554419-177554538
NegCtrl_Intergen84	chr1_177555665	agtcatttgcactcttgctgactgttctctaaaatgttggaaattccttggagagagggttcatgcctcatAATGACTCATGTACTAGAGGCTTGGCCAGAGTGTTGAACTGAATTGATC	1	+	chr1:177555665-177555784
NegCtrl_Intergen46	chr1_181907382	gatccaccgcgcccggccaagaattgttatttttaatgaacatttttaaaatttctaattttgaatatggttaagtattgagagacgttaccccccccccccccacatagactaaagctc	1	+	chr1:181907382-181907501
NegCtrl_Intergen46	chr1_181909201	tggttatgattagcattttcttaatgacttatgatgctgagTCCACTGCATTTTGGTCAGAGATTGTGGCCAaatcttagaatttattgtgattttttctttgtagcttaatatgtgatc	1	+	chr1:181909201-181909320
NegCtrl_Intergen120	chr1_182171393	GATCCATATAAAGTTGTTGGTGGAGATAAAATGTACCTGCCATTCTGATTCAAGGCTTCAATGGATATCCCCTCCAGACCAGGAAGGATGATTGTAAGTTTATCTTTCCTACAAGGATAA	1	+	chr1:182171393-182171512
NegCtrl_Intergen120	chr1_182172182	ggcagggatatgggttcaatgttgttacagtgcctcgaacagttccctcacagtgaaaaattgttccaccttttgaatgtcctactggataactgataaacttgaaaaacttatatgatc	1	+	chr1:182172182-182172301
NegCtrl_Intergen77	chr1_184860443	gatctatacataattgagggctccccaTGAAATAATACCTTACAGCTCTAAGAACTCCCACAGAGCTACATTATAGTGAAACAATAATGTTGAGAGAAGAATCTAAACTTGTATGATATT	1	+	chr1:184860443-184860562
NegCtrl_Intergen77	chr1_184862226	TAGAGGCCAGAGAGCAGAGTTTTAAATCTGTTACTGTCGTTCACTGATAAATAGTAGCTGTTCATTTCAAAGGGAGCTTGAGGGTCTATGCAGACTAAAAAATGTGtacagtatgagatc	1	+	chr1:184862226-184862345
NegCtrl_Intergen37	chr1_186486441	gatccacttgctcagtcctttctatcctctctctgatactatctctgccacttaccttatggtcaaggcagtatcagagagcattttgcataagtcttaaacctttatgttccacatttt	1	+	chr1:186486441-186486560
NegCtrl_Intergen37	chr1_186488806	tttgtttataagaagtactttatatccaaaccttctctggaaacttgatgagatgaagtttatcaagtgttgttaactaatctttgtatttccaaattacagaaaataaactcctggatc	1	+	chr1:186488806-186488925
NegCtrl_Intergen9	chr1_187674258	gatcattgagcccaattttctcaacacgcacaaagaaattgaagtaacttttccaaggacaaactgcaagttctagcagagtggagacaaaacctaggtctcctgtctcctatttggatg	1	+	chr1:187674258-187674377
NegCtrl_Intergen9	chr1_187675568	GGAAAAAAATACAATATGTATGTCTTGCATGACACTACCAAATGAACATAAGCTCTGATTTTGATGTTTTTGTTTCTGCTGTTTTTGAGAGAACTGATGAATCAAAAACCAGTTATGATC	1	+	chr1:187675568-187675687
NegCtrl_Intergen23	chr1_188046077	atctgagcttgtgttcggtgatttgggtaagaattcaaggaaatagcttttgtttatttctttgtttttgctctggaatgagtgctatcaaaagtgtggttagttatattctttgttacc	1	+	chr1:188046077-188046196
NegCtrl_Intergen23	chr1_188047796	TATATCAGAGTAAACCAaagtaaaacacaacacatagagttgaaacccatgtgtgtctctcctcattctcatttctttcctctatctctccTTCCTCTGGTATTATCTCTCACTCAGATC	1	+	chr1:188047796-188047915
NegCtrl_Intergen28	chr1_188354090	GATCCTGATTTTCCTTTAATTTGGGCCTCATGATAATTTTTACTATCTTGCTAACTCTATATTGAACATATATTCAATCCATTCCACATAGACTATTACTGCTTCTGAAGCAATGCCTTT	1	+	chr1:188354090-188354209
NegCtrl_Intergen28	chr1_188355354	tttctttttcttcttttgtttcccttttatcccatcattcgtcccttctctagacactccctccctgcaaagtatgcttatctagttatgttcttacgtaagaaattccagaggctgatc	1	+	chr1:188355354-188355473
NegCtrl_Intergen108	chr1_188886703	gatctattgcatagtggggagactatagtcaatagcaatttattatatattttaaaataactataaaagcaatttcaaatatctcaccataaaaaatgataggtaagtgaggagatggat	1	+	chr1:188886703-188886822
NegCtrl_Intergen108	chr1_188889274	gTGAATTTTTTTTGAACCAATTCGAAATGATAATAGTACTTTAGTAGTAAAAATAAAAGTTACTATTACTGCTAAACAATGACAAAATAAGTAAACTAATTTTTACATACCTGAAAGATC	1	+	chr1:188889274-188889393
NegCtrl_Intergen110	chr1_189258022	gatcaatgtacaaaaatgaagttttatttctatacacttgcaatgaacaatctgaaaataaaattagaaaaacaatttcactcacaatggcatgaaaaataaaatacttaggaaaaatta	1	+	chr1:189258022-189258141
NegCtrl_Intergen110	chr1_189259245	tacttggttttctgttcttgcattagtttacttaggattattgcctctaCCCATAACGAATATAAGCAAAATCATCTTTAAATGTATTTCCTTTATATCAATATTTATATCTATGTGATC	1	+	chr1:189259245-189259364
NegCtrl_Intergen111	chr1_189889062	atcagtttatataatcccatatttctgaggctttgtgtgttttttaagttcttttttttttatttttatctgactgggttaattgaaaagaatgaccttcaaggtctgaattctttctta	1	+	chr1:189889062-189889181
NegCtrl_Intergen111	chr1_189890805	gttgcttagagtcacagtggcagagggactcctccaaaatttggcggtcaacggttttttgcaggagtaagtggagcagagaagcagaccctcctaacccttcagtggaaccttgggatc	1	+	chr1:189890805-189890924
NegCtrl_Intergen71	chr1_190506073	gatcatcccaataaatgtagaagaaccattggataaaattcagcatccattcatttttaaatgggtcaacaaactaagaatatcatgggcaatcattaacctaatatacagcatctatga	1	+	chr1:190506073-190506192
NegCtrl_Intergen71	chr1_190507071	acctcaaaaaagggccagacacataactacttgttgcatgattccaaatctacaaaatttcatgagaagaaaaaattataaaaatataattagattagtagtggtctggggttagggatc	1	+	chr1:190507071-190507190
NegCtrl_Intergen91	chr1_190868169	gatcttggtggtagctcagtgttcctggtggcagtagtgtccaatcagagatgcaccaatagcacagcctatccacaaagccactctggtcacacccagaaattcgtgggaagctacatt	1	+	chr1:190868169-190868288
NegCtrl_Intergen91	chr1_190869829	agaactgctgtagctacaataatttgttaaagaatataaattgcaaaaatgtaattttgacatggaaatcagaaaaaaaatgagagggaaggtaaaagtgtaggttatttttatgtgatc	1	+	chr1:190869829-190869948
NegCtrl_Intergen87	chr1_191021612	gatcagcaagtgaaccacagagcaaaataaaataattggaaacaggttaaagacaatactttgtttgtttgtttttgaaatggagaatcccaaagtgaggcattgtctggttgtttattt	1	+	chr1:191021612-191021731
NegCtrl_Intergen87	chr1_191023293	CTATTTTAAACCATATATTTGAATGGGATAAGAAAAAGTGGGAGTGTATGTAGCATGGGCCTGGGGAGACAGTGCCTCATACAATGGAGCTATGGAAATAAATGCTAGTAAGATAAGATC	1	+	chr1:191023293-191023412
NegCtrl_Intergen80	chr1_191291890	ATCCTTTATAAAGACTTTGCACAGAGCAGCATATTTAGCATGAGCCAAAATTATTTATGACATTTCTACAGTAGTTTTTATAATATTGTAGAGTAGCTTCTGAACTTTTACCTTGGGGAA	1	+	chr1:191291890-191292009
NegCtrl_Intergen80	chr1_191293112	aggcgtgagccaccgcaccaggccTAAATGAATCTTTAGTGTAACCTCCATAATTCTCATTAAATGATATAAAATCTAACAAGACATTTGACTTTATCTCTTGTAATAATATGGAAGATC	1	+	chr1:191293112-191293231
NegCtrl_Intergen97	chr1_191604656	gatctaacttataacacacatatttgtcaggtgtgtacacttaagatatatcatacagtaggcaacaaaatacatttttatacagttcaaattacagacatattattaactatattatct	1	+	chr1:191604656-191604775
NegCtrl_Intergen97	chr1_191606390	aaattagactatttcaaaaatttaaaatttctgcttttcaaaagatactgttatgaatattaaaagaccaggcacaaactagaagaatatattcataatataaatctgttaaaatggatc	1	+	chr1:191606390-191606509
NegCtrl_Intergen12	chr1_194781288	GATCTGGAATAAGAACAGATTCAAAACCAACATTTTAAGAATGGTTATATTCTACATACAATGTAGAATAAAAAGCATGTATGGGAGATAAATATTTCTGTCGAACTTATCTTATTTTCA	1	+	chr1:194781288-194781407
NegCtrl_Intergen12	chr1_194782299	AAAACCTTACAAGTGTCCCCATTTATTTAACTAAGATTTTATCCAATTTGTATGGATAATGCAGGACTTCACCTGTAATGCAGGACTAGAGCAAGAAGAGGTGAATTGTGCAATATGATC	1	+	chr1:194782299-194782418
NegCtrl_Intergen103	chr1_195159537	gatcccattccacttcactgggcaggacttcccaaccagggtgttcagccacctcctaccggttcgttcatgctagcaactggtccataactccttgggacagagctcccagagggaaag	1	+	chr1:195159537-195159656
NegCtrl_Intergen103	chr1_195161481	caaccaagaattttatatccagcctaactaagctttccaagcaaaggaaaaatatgattcttttaacataagcaaatattgacagagttcattaccaccagacctgccttacaagagatc	1	+	chr1:195161481-195161600
NegCtrl_Intergen10	chr1_196086840	gatcagaataaatatagataaattgttctcatccctgaaatgctctgtgattagtttctcaggacccaacctcccattgtatgttcacaaaggtcaaagccaaaagattttgaaaataga	1	+	chr1:196086840-196086959
NegCtrl_Intergen10	chr1_196088871	TTTTTTATGTTTTGTTTCCCAGGAGCACGTGGGAATTAATGCAGACCATACTCACCCAGAAACTTTTGTGTCATCAATAATTTCCTTACTTTAATTATTAAAGAAGTAGCTAGCTAGATC	1	+	chr1:196088871-196088990
NegCtrl_Intergen74	chr1_196150730	gatcaagctcccagctgcagcatagagcaatggtcagacagtcataactggtcaggaaacagactcaaggaagtcttccagtataaacaagtttcacatgtgagagacccctatctgtgg	1	+	chr1:196150730-196150849
NegCtrl_Intergen74	chr1_196152034	ttcaataaccttctaactttaacacttgcatccctccagcctttttaacacttgcctccctccagtctattctctactcaatatctaaagtaaccttacaaaagtagaaatcagatgatc	1	+	chr1:196152034-196152153
NegCtrl_Intergen151	chr1_196686775	GATCAGAATATTGCTTGAGGAAAGTTGTGCACTGAAGGGATAATTAAAAGAAAAAAGATGGAAGACACCAGAGCAGATACAGCAAAAGGGGAGCTGCAAAGGCTGAACACATGACTTACA	1	+	chr1:196686775-196686894
NegCtrl_Intergen151	chr1_196687850	Ttccaatcaccagacatgaaatgaaaacctaaaggagagaaagttggagtggcggacatagcagtagaagctgatgtagaaaatgtctttctattgcaaattgtacaaagacttaggatc	1	+	chr1:196687850-196687969
NegCtrl_Intergen98	chr1_196997024	gatctactctcttggtaaatatcaggtatgcaatatattattattaactgtagtcatcatgctgtacaaaaggtctctgaatttagtcatcttataactgtaagtttatacagtttgacc	1	+	chr1:196997024-196997143
NegCtrl_Intergen98	chr1_196998965	ataatatatataATGAGAAATGACACAATGTAAATGTGTTCAAGGAGGGTTGATGAGCATATCATCCAATCTGGAGGAAggagagtcaggaatggtttcctgaaagagatgactgtgatc	1	+	chr1:196998965-196999084
NegCtrl_Intergen121	chr1_198497392	ATCCTACATGAACTCCTTATCCATTACCATTAAAATAGAAGTTGTAAATAAAGATTTCCAAATTGCTAATAATTTATTGGCAGTGTCAGGCTTCTGCACAGAGCTTTACTTATATTTTTA	1	+	chr1:198497392-198497511
NegCtrl_Intergen121	chr1_198498048	TCAGTAATTATTATGTTTAAGATTTTGCTTGATGTTCAGCTTGATTGAACTATATCTGCTCAATTGCAGCATATTTTTTTCTGTCAATATCCTATATTAAACCTTATAAATATGAAGATC	1	+	chr1:198498048-198498167
NegCtrl_Intergen14	chr1_199230139	GATCGGGGGTAGGAGGAGCACAGGCTTCCTACCTCAATCTTACTCATATGTTTTATGTTTTAAGCAGTCTCTGCAGTGGAAAGGTGCCATACTTCTGTGCACTtgttatgggtagaattg	1	+	chr1:199230139-199230258
NegCtrl_Intergen14	chr1_199230787	TGGAGTTCATTTTCTTAAAAAAAGCTGTCTAGGCCCATCCAATGATTTCAGTTAATCCTGCTTTGAAGTCCTATATTTTTCCTTCAGAGACCAGATTTTTCTGTCTCACATACTGAGATC	1	+	chr1:199230787-199230906
NegCtrl_Intergen70	chr1_202037718	gatccactcctccatattgtgagctagcactgcctccccaccagcccttgctcaaaggcaatgcagaagcctcactccagcaagacaatgagtgccccttcaggaccacctccttttcgg	1	+	chr1:202037718-202037837
NegCtrl_Intergen70	chr1_202039091	gacatcaacgatgactagaaggccaagggtggttgccccattaaaaagttacaatcTGggccgggaacagtggctcaagcctgtaaccccagcgttttgagaggccgaggtgggaagatc	1	+	chr1:202039091-202039210
NegCtrl_Intergen38	chr1_203388646	gatctaggcacatggctgcctgaagccatgtaggggttcttacaggcaagtaaatagggaaattatgttgggtaggaaataaataatgatggtcacaGaggctagagatgatggcctgga	1	+	chr1:203388646-203388765
NegCtrl_Intergen38	chr1_203390920	ccctaggcctgctactgacctgctgcgtgacctatctgggcctcatgcttctcatctatggaaagaaagatttggGGGAACcagtggttcccaatttttttaacatcaaaaagaaggatc	1	+	chr1:203390920-203391039
NegCtrl_Intergen126	chr1_203901692	ATCTTGAAGGAATTTTTAAAAAACAATCTGAGAGAGTTTCATTCATAACTGTGAAAGCATGTCGAACTCTTCAACAGGAAGATGAACGGTTGCATTATCACTCAATAGCACTGAGTATCA	1	+	chr1:203901692-203901811
NegCtrl_Intergen126	chr1_203903659	ttaaactaagaaataataataaatataaatatatGTGAAATGACTTCTAATTTATGAATCCTTTGTTTGGGACTGTAGTTCTGAGCATATGAAAAGGGGAAAAGAGATAAAAAGTAGATC	1	+	chr1:203903659-203903778
NegCtrl_Intergen81	chr1_205899857	gatcacactctctcaggcctcagtgtttttaggcactgttccttctgcctggaccatcctctgtataccttgttcctggttaagttctcatcctttaagagaggtggagtgtcacctcct	1	+	chr1:205899857-205899976
NegCtrl_Intergen81	chr1_205901146	TGATAACGGCAAAGGTACCTGTGGTGCCCCACCCAGCCAGCAAAAATCAGAGGTTTGAACCACACCGATGGAAACCAGAAAGGGGCCCAGGAATGCTTCCCGACCCCAGGGGGATGGATC	1	+	chr1:205901146-205901265
NegCtrl_Intergen83	chr1_207309791	atctctttgtgcccaatcttccaatctttcttcttacaggactaggaccttgaccagacaagccattcattccatgccctgaatcctaatttagcctatccttaggccactttctttggg	1	+	chr1:207309791-207309910
NegCtrl_Intergen83	chr1_207310339	tgctcctagccaaatcctctttgtcctgtcatttcttcttaaatttattgttctttgtttacaaagtataaaatatcttgctttggccacttcttcagactttaccctcttgggaagatc	1	+	chr1:207310339-207310458
NegCtrl_Intergen72	chr1_207844057	GATCTCCTTAGGCACCAGAAAGTAACCTGTCTAGTGAAGAGATATGATAAAACTTACAATTTTATTTTTAGGAGAGAAGCATGCCCAGTAAGTTAAGCAATCTGTTGTCAGTGCTTACTG	1	+	chr1:207844057-207844176
NegCtrl_Intergen72	chr1_207845292	gtcaggaaaagaatgcaagacaaaaaatagaaacagagaacaagagaagaaagacaacaaatagaaacaagtaacatattaaaccaactatatcaaccatcattttgagtgtcaatgatc	1	+	chr1:207845292-207845411
NegCtrl_Intergen26	chr1_209146876	gatcttggacttccaagactccagaactgtgataaacaaatatctgttgttaagccacctggtctatggcattttattacagcagcctgagctgactaaTATGCATTATATTTTCTGTTT	1	+	chr1:209146876-209146995
NegCtrl_Intergen26	chr1_209148790	TGCTTGAATCCCTGGGGAAACAACCCATAAAGCCTCAACAAATCCATCATTTTATCAAGTCCCAAGACCTGGGGAGAACAGACAACGCATCAAGCTTATAGCACCTTGGGTTGGGTGATC	1	+	chr1:209148790-209148909
NegCtrl_Intergen19	chr1_210958016	GATCTCAGAGATATTCAAGAAACATTTGTTTCTGTTTTTGTTTTTTGATGTTGGTACAAAGGAGTGCAATGGTTATGCTCTTCTGCATACCATCTCTATATTAGAGATGGGACACTGGAG	1	+	chr1:210958016-210958135
NegCtrl_Intergen19	chr1_210959883	gttctagactttgttgcttctttctctccctcgtctccctgggtgttctcagcctctcccctggcttcaattgccacctagaccatgatgttccctagattttcacctcaagccttgatc	1	+	chr1:210959883-210960002
NegCtrl_Intergen1	chr1_213774498	GATCTGATTCAATCAAAATGAATTAAATTTGAGGCAGTGGTTCATATTTACCTGTATTTGATTTAAATGTTTGTGTGTGGGTGTGAATATATATAGTTCATGTGTCTTAAAGAGtaaata	1	+	chr1:213774498-213774617
NegCtrl_Intergen1	chr1_213777202	caaaaaaagaaaaacaaaaaaaagagaaaaaAGAAAAAAAAATTTTTTCTGTTTCCCCACTCCACCCATAATTGTTGACTTTCCATGTTTGTAGAGAGAACCAAACTAATTGGGGAGATC	1	+	chr1:213777202-213777321
NegCtrl_Intergen148	chr1_215205856	gatccatatcatttctcttctctctaaaatacttcttttaacacttgcaaggaaggtcaactaacaacagatttcttcaatttttgtttgtcagaaaaatatttctcctttacttttgaa	1	+	chr1:215205856-215205975
NegCtrl_Intergen148	chr1_215207014	gagttgcttatttctcttcttccatgtggaaggatagaggggtctggggttgaatatttagtctccgataaaaccccagcaggtaggctgtggttaaataatttctcctgagggcagatc	1	+	chr1:215207014-215207133
NegCtrl_Intergen85	chr1_216765113	gatcaaaataaataatgatagcaatggattataactcattgaataaaatgggaatccatcggtctaccttgacataaataaataaatgaataagctgatggggaatggaataattatagt	1	+	chr1:216765113-216765232
NegCtrl_Intergen85	chr1_216765790	ATTCATTTTAATGGCACTGACATTGCTACAATTTCAAGATGGTGCTGTCATCTATCtttttttttttcttctggagatagagtcttgctgtcaccaaggctggtgtgcagtggtacgatc	1	+	chr1:216765790-216765909
NegCtrl_Intergen44	chr1_217415463	GATCCTCCAGAGACAGGTGTGTGTGCAATTTGCACAGGGAGATGAGGGCTATATTAGTGTTATGAAAAAAGGACTATGGTAGCATAGATGAAAAAAGTGCTTAAACCTCCCTGAGATATT	1	+	chr1:217415463-217415582
NegCtrl_Intergen44	chr1_217416918	ctgttcatgttgcctcctcctcttttgtccacgtcttctctctttctgtctcttagaagaacacttgtggttgggtttagggtctgcctggatagtccaaaaggctctcatctctagatc	1	+	chr1:217416918-217417037
NegCtrl_Intergen132	chr1_217503329	gatctagtagggtaggcaatgacccagtggaaattctgtgtgtgggctccaacctcacattttccctctatactctcctagtacaggttctttatgagggctcttcccctgcagcagact	1	+	chr1:217503329-217503448
NegCtrl_Intergen132	chr1_217505024	CGACGCTGTCTGAGAGCTCAAGACAACTGGATGATTATGAAGAAGCCACAAAGAAAAAGAGAACACTCATGGCCAGGCTGGTGAGGAAAAATAAGCACAATCCTGCAGCAGCGTCAGATC	1	+	chr1:217505024-217505143
NegCtrl_Intergen15	chr1_219671570	ATCCTCAAGATACTTTCTGTTCTCCTTTCTTTTCTCTCTTCATTTAGAATTTCAGATACCTATCTTGGCTACATATAACTAATACTAAGCATGGTAATTTACACATGAAAAACATTTTCA	1	+	chr1:219671570-219671689
NegCtrl_Intergen15	chr1_219672244	AATTGCTACATGTGTGCAAGAGCTAACATCTTGAAGACAATTGAAATTGGTAATTCAGTTACCCTTTGTTTCTCATACATTTACCCTCTGAGCATCTCGACATGCTGGAGCATGGAGATC	1	+	chr1:219672244-219672363
NegCtrl_Intergen104	chr1_219725479	GATCATCTCAGAACAGTCAGGCAAATGGAGAAATGCTGACCAAGGACCAGAGAACCCACTTGCTTACATTGGAGATGAAGAAAGTCTTATTATTCTGGGGAGCTAAAGGGAGATGGAGAA	1	+	chr1:219725479-219725598
NegCtrl_Intergen104	chr1_219726550	AAATCATCAAGGGAGAAATCTAGAAAAAATACTGGAGTCTCGTTCTAagcatgagcttttgacacaaatagatgtggctttaaatcttaaaacatgctgccatttatgagctttaggatc	1	+	chr1:219726550-219726669
NegCtrl_Intergen6	chr1_220616494	gatcacgccattgcattccagccagggggatgagtgaaactccatctcaaaaaaaaaaaaaaattatatctttctttacctttggaaaatttaaatttattgcttccttaaagatttcct	1	+	chr1:220616494-220616613
NegCtrl_Intergen6	chr1_220618550	aagaacctacgatgaaatactggggacagcttcccccgataacctcacataaatggaatggtacaatacttatcttttggtgcatgacttatttcacttgacataatgttttcaaggatc	1	+	chr1:220618550-220618669
NegCtrl_Intergen43	chr1_221325283	GATCTGTGAAATTTAGTCATGGTAGGACCAAGAAAATGGTATTACCATTTTCTTCTATTCTTCCATTGCTTCTTTCAAATCCTGGAGAATCTTTATAAGTTTCACACAGTTGCTATATCT	1	+	chr1:221325283-221325402
NegCtrl_Intergen43	chr1_221326250	AATTTCCTCCCTGGTGAAAAATTTGGGAAAATCTCTGTTATATGCTTGTAGTCAACTTGTTGGAGAAGTTGCTTTAACAACAgaaagagaacaatttcagtccttaaggagctcatgatc	1	+	chr1:221326250-221326369
NegCtrl_Intergen60	chr1_222005194	atcataatggttcctacctgatagtgttgtagtgaagatttagtgaaataatacaggtaaTGAACCTACAACAGGGCCCAGCATAGAGCAAGCACTCCACAAAGGTCCTCACTGTTGTCA	1	+	chr1:222005194-222005313
NegCtrl_Intergen60	chr1_222005758	TTGTTAATCTGAACCAAGTTGTGATGTCAGAAAGGAAAACTACCAAAGTTTGGTCCCAATGTTATGAATAACTACTTAAGGTGCTCTGTCTCTGTCTAAAGAAAGAAAAACACAGTGATC	1	+	chr1:222005758-222005877
NegCtrl_Intergen65	chr1_222314960	gatcatttgcattgatgctgaaaaagcattcaataattcaacatcccttcatgattaaaacccctcaaaaaactatgtatacaagaaacatgcctaaacactatatagccatgcatgaca	1	+	chr1:222314960-222315079
NegCtrl_Intergen65	chr1_222316591	atgttggcgaggatgtggagaaaagggaacctcacacactgctggtggtaatgtaaattagcacaaccactatggagaatattttcaaagttcctaaaaaaatagagctaccataagatc	1	+	chr1:222316591-222316710
NegCtrl_Intergen18	chr1_230058668	GATCATTGAGTTCACAGCAGCAAAGCCCTTCCAGCTACTGAAGTGACGAAACAGGAGAATATGACCTTCATTAACTCTTCCCAGGGAGAATGGTGCCTGGGCACTCTTAATAGCACTGGG	1	+	chr1:230058668-230058787
NegCtrl_Intergen18	chr1_230059769	TATCCAAATGCTTCCAGTGTCCTTTGTGGTTCTTACAAACCAACAATTTCCTTCTTTCCTTTTTCTGGAAGAAAAAGCAAACTCTTGGGGAAGGCAATATATATCTCTGACCTTTGGATC	1	+	chr1:230059769-230059888
NegCtrl_Intergen123	chr1_238269835	ATCCACCATAAAACATTTACTGGAAGAAATGTCTGATTTTATGCATTTCAAGGCATCATGAGACAAGTGTCTCATCATGCAGAAACATGGGTATCATGACTACATTTTACATAAAATAAA	1	+	chr1:238269835-238269954
NegCtrl_Intergen123	chr1_238270343	TTATTGCTTTTACATAGTAAAGCGGATAAGAGAACTTCAAAGGCAGGAGGTAAGTTTTTAATTTAAACAGCAGCAAATAAAGAGTAAATTAGAAAACTGCTGTCACAAATATCCATGATC	1	+	chr1:238270343-238270462
NegCtrl_Intergen95	chr1_238780237	gatctagtagccactcaattaaacacacacacacacacacacacacacatacacacacaTTTTAaatgaatgagtggatgaatgaatgaataaatcaatgaatttaaaatgaatgCAATT	1	+	chr1:238780237-238780356
NegCtrl_Intergen95	chr1_238781133	ATTGATAGGTATTAATTGTCTCACTGAATATAGGAAGAAATTAGTGACTTTAGTTTTATTAAGGACTCTTCATACTGTGATTGATTATAGACTTTTGGATTAGCTAAGACACTCCAGATC	1	+	chr1:238781133-238781252
NegCtrl_Intergen22	chr1_239691678	GATCCTTTCTGTCCTGCACTGGCCCCTTGGCTGACCATCTGTTTGAAAGTGCAGGGCATGATGGTGACAATAAATAAGGTGCTCTTCTGTAAATTTCAGTAATCCAACTACAGTACATTC	1	+	chr1:239691678-239691797
NegCtrl_Intergen22	chr1_239692423	ATTAGATTTAAAAAATCTTTACCAAAGAAATGCATGTGAGTCTTGTTTTGTTTTTGGAGGTGATACATCACACCATAGCACGTCTTAAGTTTATGGAGTACCAGATGCTTTGAAGTGATC	1	+	chr1:239692423-239692542
NegCtrl_Intergen100	chr1_239971954	GATCATGAAGGAAATGCGAGTGAACCACTGATTTTATTCATAATCTCAGGCTTTTCCTGTACTTTCTGTGATAGCCCTCCAAAGAACTGCCCCAATACTTGCATTTCCTAGAAATACACT	1	+	chr1:239971954-239972073
NegCtrl_Intergen100	chr1_239973170	ATGAAAAGATAAGAAAGCCACACTCTTCTGCACCTGGGCTGGTAGAGGGATTCAGTAAAGATGAAGGTAGCAGGTAGTGTCTGCTCGACTAAGGAGGAGGTGTTATAGCTATTGCAGATC	1	+	chr1:239973170-239973289
NegCtrl_Intergen133	chr1_240553467	GATCTCTCATTTGACTGTTTATCAAAGCTGATTACAGTTTGAATACCCAAATCCCGTTAGCTTCAAAACTATGTAAAATAATGTATAATAGAGCATTTTAAGAGATTTTTTTCTTATTCC	1	+	chr1:240553467-240553586
NegCtrl_Intergen133	chr1_240554410	GGATATTCATTCTTTTTTTAATATAGTTAACAATTGACCTGTAAGTTTATACAAACAATCTGACATACAAAAAGGGAAAGAAAAGAAAGAAAAAAGTATCTGCTGCCACCTGAAATGATC	1	+	chr1:240554410-240554529
NegCtrl_Intergen33	chr1_241009736	ATCTAGGGCTTTGTTCTCTTCCTCCTGCTTACAGGTTACTGTAAGGTGGTTCCAGCAGCATCTGCATAGGTCACCCTCTTCACTGGGAAGGGTTTCATTCATGCTAGGGCTTAACCTAGT	1	+	chr1:241009736-241009855
NegCtrl_Intergen33	chr1_241010308	agctgtgtaaaatagtgaatatttgttgttttattccgctaaattttgggataatttgttatacggcaatagataactaatataCTTAACCTTCAAACTTCAACTCCAACTCTTCTGATC	1	+	chr1:241010308-241010427
NegCtrl_Intergen152	chr1_241450907	GATCTACTTTTCCCGGTTTTATTTTTTTGTAACCCACAAGCTGTCCTGCCTCGTGTAATGGTCTTAGGCAAAGGAAGACCTCTCTGGTTATCCTTAATTCTATAGATACCTACTTcacac	1	+	chr1:241450907-241451026
NegCtrl_Intergen152	chr1_241451479	TGGCAGATATGTTTCACGTGGCCAAGAACTTGATGTTTCATCAGCCATGAGGCTGGtagtgtctctattttacacacgtgaaacatgggctaagtgaggtaaagcaagttgcctgagatc	1	+	chr1:241451479-241451598
NegCtrl_Intergen130	chr1_242295371	gatctgcccacctcagcctcctaaagtgctgtgattacaggcatgagccaccacgcccagACTTTTATTTCTTATTTTGTCAAAATTAGTGAAAGGTGGTCATCAAAGAGAATGCAGTGA	1	+	chr1:242295371-242295490
NegCtrl_Intergen130	chr1_242297800	GATGGAATTTAGTGGGTTTCCATTTGTAGATTATAATTCATAAAACACATTTAGTCTTCAGAGTCTAGGAGAAACCCTGAAGTAGAGAAACGCTGTAAAAATGTTCAGAAAAGGGGGATC	1	+	chr1:242297800-242297919
NegCtrl_Intergen105	chr1_242535010	GATCCCTCTTCTCTGATTACAAGGGGGCTACAGAAATACAAATGATGACATCCTGAGGCAATAGATAATGAAATGCAATCTTATAATATAGAGTGACCTCAGTGGTAGAAGGAAGAGAGG	1	+	chr1:242535010-242535129
NegCtrl_Intergen105	chr1_242537451	CATTGATAGCAATTGCATGTCAATTCTTTGTGCTCCTGTACCACGACATATTTATTATGCCCTCAAAAGCAACACAAACCACCTGAACTCCTAAAACACAGAATAAGTTATTAGAAGATC	1	+	chr1:242537451-242537570
NegCtrl_Intergen3	chr1_248786217	ATCACTCAGGCAGAGCCCCCATGGCCTGAAGGAGCAACAGTTGTAGGCTTAGAAAATATCTGCTCTAAGAAGCCTCTTCCTCATTCTTCAACTATGATAGACTCTGAGCAagatagtaaa	1	+	chr1:248786217-248786336
NegCtrl_Intergen3	chr1_248787145	AAAGGAGGGGGAGTCCGAAGGTTGTCCTACAACCCAGATGTCTCTActagcttattaacttacctcttctccaagatgattctcttctcctctcaaacttttgacgggaccaccctgatc	1	+	chr1:248787145-248787264
NegCtrl_Intergen219	chr10_1977542	gatccgcctaccttggcctctcaaagtgctgggattataggcatgaaccactgtgcctggccAATTTTGGCATTTCTGAATTAGATTTGtgtgacagctaattttatatgtcaactgggc	1	+	chr10:1977542-1977661
NegCtrl_Intergen219	chr10_1979005	CAGGACCCATGTGCCCTTTTCTAAAACTTATTTTATTTTTGTACATATAtatacttttagtagagatggggtttcaccatgctgtccaggctggtctcaaattcgtggactcaaatgatc	1	+	chr10:1979005-1979124
NegCtrl_Intergen217	chr10_3014488	GATCAGCTAGAAACAGTTGCCTGTACGATAAATGCTCACTGCTTACGTATTGTTTTTCTTCAAACCTAAAGTCTCGATGAGGAAAGCAGCTCCCTGGACAGCCAATTCCTGCAAGATTAC	1	+	chr10:3014488-3014607
NegCtrl_Intergen217	chr10_3015778	AGCCAGCAAACACACTGCTGTCTCTGTGCTGGCCTGGGAAATTTGAATGTGCTTTGAAAATTTGTTGAAGAATCATACCCTGGTAGGACCCAGGGAGAGAAATATCTGGGCTTACTGATC	1	+	chr10:3015778-3015897
NegCtrl_Intergen176	chr10_4150506	GATCCTGAGAAGTATTATATGAAGCAAGCTTTAGCTGGCATTGGTAGAAAAAAATACGCTAAGGGTGCAAAGTCTCCTCTGGCATAAAATCTCTTTTGTCCTTTAAGAATTTAAAGAATA	1	+	chr10:4150506-4150625
NegCtrl_Intergen176	chr10_4152084	TGAACACATTTTCAATAATGCAAAATTAGGACCTTAGCCTCTGTGCTCAGAATTAATCAGTTCATAATACAGTATTTTATTTACTAATTATTACACATTTCTATTTTGCTCAAGTTGATC	1	+	chr10:4152084-4152203
NegCtrl_Intergen183	chr10_8493221	gatcagcctaatttaagtcacaatgctcccattctaccttgtctcctttagagacttaacttttctctataccacttaACTGGTCTCTGACAAATATTGGGAGCAAGTGAGGCAATCTGA	1	+	chr10:8493221-8493340
NegCtrl_Intergen183	chr10_8494578	tccttccttcctttcttccctctttcTCTCTCTCTCTTTCTCTGCAAtgtcacctaggctggagtgcagtgggatactcatgtctcactgcagcctctgacgttctgggcttaagtgatc	1	+	chr10:8494578-8494697
NegCtrl_Intergen208	chr10_8963749	ATCAGTAGTATTTGGAAAAGAGAGGAAAAAAATGGCTTGCATTGGTCTTTTATTGCGGAAACATAAGTGATGGTCTAGAGTAGCCTGTTGGCGCAGTCATAGGAAGCTCTGCCCCCAACA	1	+	chr10:8963749-8963868
NegCtrl_Intergen208	chr10_8964313	TTAAAACAAATTATGGTTGTACTGAAAAAAAACTAAACCTTGTTAAAGACTTGATTATAACAATATAGATGATaataataacttctaacatttgttaaggtttgtatgccaggcatgatc	1	+	chr10:8964313-8964432
NegCtrl_Intergen227	chr10_9168667	GATCTCTAAATTCCTTGTCATGCTTTGATAAAACTCTCTTATTTGTCAAATAGCATGGAGGACCATGACTAGACCAGAGGGATGGGAGGCTGTGTTGAATATGATTGGCAGAAGTAATAA	1	+	chr10:9168667-9168786
NegCtrl_Intergen227	chr10_9169805	GTTGCCTAAAAAATTGGTTCCCACAGTTCTGTTTCACTAATGAAGTCACACAAACCATGAGGAAGGTGGCACTGTTGACCCTTCTGTTGCCATACGCCAAGTTATAAAGGTAACACGATC	1	+	chr10:9169805-9169924
NegCtrl_Intergen162	chr10_9734453	atccacccacctcggcctcccaaagggctgagattacaggcgtgagccaccgcacctggccCAGACTTCTAATTTTCTAGTATAGGGCCACCAGTGTCAGTCCAACAGCAGGACCATAAT	1	+	chr10:9734453-9734572
NegCtrl_Intergen162	chr10_9737054	ctggcggtgggagaatcagcatcacttactgctctttagttcagagcatatctacatcttgtagactaatgtaccaaacttgaagggaattgttttccaaatggtatctgtgactggatc	1	+	chr10:9737054-9737173
NegCtrl_Intergen209	chr10_12871104	GATCTGGTGCTGTATATACGAATCTTGCAAAGCTCTAACTGAACGGACCTTCTTATTCCTCTCCCCTAACACCATCGTTTCCACTCTTCTCAGTGTAGGTAACCGTCTATGGTGTGTTTT	1	+	chr10:12871104-12871223
NegCtrl_Intergen209	chr10_12872211	TTCTAATCTTACACTTCACGTGGCCTCCAACACAAAGTTCTTTCTCCACATTTTTACCCTCTTCTCACATGAATGTTTTCCAAGGGAAGGAAGGGAGGGAAGCAGCCTTGGGAAAGGATC	1	+	chr10:12872211-12872330
NegCtrl_Intergen179	chr10_13262159	GATCACCACCATGCAGCAAAGGGGAACTGCCCTCTTGCCAGAAAGCACTGGGGTGTGTTATCCTGACCAATATGAACCAGATTGGGGCTTCTCTTGTTTCCCCATGGAAGTGACAGAGCA	1	+	chr10:13262159-13262278
NegCtrl_Intergen179	chr10_13262814	GCTTACTAAAAGCTGTGTGTCACTTTCAAGGAGGTTTGTGGAGAGCTGCGGGTTCCTAAACAGCCTTTCTGTTTAGCCAGGCCCGAAGGCATTGGGGTAGGTGGTAGAAGTACATGGATC	1	+	chr10:13262814-13262933
NegCtrl_Intergen222	chr10_20596197	gatcgtgccacgggactccagtctgggtgacagagtgagtctgtctcaaaaaataaataaaaaaaTAAGATTATTAAACTCTTTTTATGCCTGGAAACTAGGAAAGCACTAAAAGCTTTT	1	+	chr10:20596197-20596316
NegCtrl_Intergen222	chr10_20598454	gggcaagcataattgaagtgacaggtaaactgagctagaatggaaaaaaaagtaaagacagcagggtattgatgagaagaaagcagaagaacatcaaggagctgaatagtctgtaagatc	1	+	chr10:20598454-20598573
NegCtrl_Intergen174	chr10_23302770	gatctgggaccacgcttttttttttatctttatatccgtagagcctagaatagtatcaggctcatcaggggcagtaaaaaattatttattgattaataatattaaaaattactttaatta	1	+	chr10:23302770-23302889
NegCtrl_Intergen174	chr10_23303807	gataatctgtacaaaaaaaaaaaaaaaaaaaaccccatgacacaaattgcctatgtaacaaacctgcacatatacccctgaacttaaaataaaagttaaaaaaaaaTTTAAAAGAAGATC	1	+	chr10:23303807-23303926
NegCtrl_Intergen185	chr10_23632040	GATCAAGGAATAGCAAATAATGACATCGGCAAACACTTCTATGATTCtgctatggtctgagtgtgtctcctgaaaattcatgttgaaatcctaacccccaagatgacgatattagcaggt	1	+	chr10:23632040-23632159
NegCtrl_Intergen185	chr10_23633569	CAGCTCGGTGGCCTTGGCTTTCATGGCCTCCCAGCGTGTGCCAAAGGTCCCCCTCAAGGAGGAGGAAAAGCAGTGAACCCATCTAATAACTATGCTCATGACATAATGAGCCCTGCGATC	1	+	chr10:23633569-23633688
NegCtrl_Intergen194	chr10_24007588	ATCTGTTTAGTGAAAAAACATAAGTGATAGGATTTCTCTTTGTTAAAAAGGACCATATTCTTTACAATATTTTCTTATAGCAATCTCAAGGTTTATTTAGATGAAATACCTAATACAAGG	1	+	chr10:24007588-24007707
NegCtrl_Intergen194	chr10_24009804	GAAGTGGCTCTTGTTCCCTAAGGGATGAAAAATATGAGTCTTGGTTTTGCTTAGAAAATTAAAACGAAAAGGTATGAATTCCACTGACACCTTTGTAACTTAACAAAAACCTTAAGGATC	1	+	chr10:24009804-24009923
NegCtrl_Intergen220	chr10_25610349	GAtccagtacatctatatgaaaggaattaaagaagggaagctctttggaatgatatttaggaaattcatctgtaagctgtgtttatacagaaagcacacagcttttacttagatgttttt	1	+	chr10:25610349-25610468
NegCtrl_Intergen220	chr10_25612167	tttgttgttacatttatagaacaggcagagtcaatttattataattcttaatggccttagggttttcagaatggtaaatgagcatttgcttcaactcaaagtcaccagctgcattagatc	1	+	chr10:25612167-25612286
NegCtrl_Intergen234	chr10_29118110	gatctggagacatgcataagattcttcatagcaatattgcttgtgataattctaaaaagaaaacaacctgaactcaaatgtccagtgatggcaggatggataagtatattgatgtatact	1	+	chr10:29118110-29118229
NegCtrl_Intergen234	chr10_29120371	GAAAATATTCGTGGCAAGACTTGAGGAAACGTTTGGTTCTTGTTGTGAACCAAGTTATTAGAAACATTTCTGTGCTATTGAAGACACAGATGTGGGAGATTTAGCAAATCATTCTGGATC	1	+	chr10:29120371-29120490
NegCtrl_Intergen188	chr10_29608356	gatcatcaggacacttcaaaaaatgcagatgccaggcctggctcaattcagttaaatcaggctccctgaaggcagggtcctgatgcagatatttttttaactcccccgttaattctaatg	1	+	chr10:29608356-29608475
NegCtrl_Intergen188	chr10_29610232	tgtcactgacaggaaaggggtctcttttcttcatttggacaatacagaaataaaattaaaccttccacagaagatatttatatggactttccttagaaggtttaggaagacagaaagatc	1	+	chr10:29610232-29610351
NegCtrl_Intergen231	chr10_33077095	atcccagagccaggtcagccccagtagctccaggccctaagctggcccctgaaaactcaggcttcacatgtacctgaggctccaagcctgccccattgtcaggtcagccctagcagctcc	1	+	chr10:33077095-33077214
NegCtrl_Intergen231	chr10_33077718	agttcccacaaataacaagattcaggtctgcccctgtgggcccagtcaattggttcactccagtggaccctagctacagacctgattttgtggatatggcttacagaatcatagtggatc	1	+	chr10:33077718-33077837
NegCtrl_Intergen206	chr10_36511549	gatcatgtagcaggttgtaggattctaggttgacggttatttgctttcagcactttgagcatatggttccatttctcctggcttctactgtgcctttgagcagttttcagttaagcccaa	1	+	chr10:36511549-36511668
NegCtrl_Intergen206	chr10_36513525	CAGAAACGCATTGCTGACAGCAAGAAGACTTGATTGCTACTCACATGTTTTTCTTTGTCCTACATAATTCTCAAAACTCTCCATTCCTCTCTAACCACACTCACTGGATAGCCTCAGATC	1	+	chr10:36513525-36513644
NegCtrl_Intergen177	chr10_49736842	gatctcctcctttttctctctctctctctctgtctgttactttcttgccatgggacacatatgctcccatttgccttctgccatgattgtaaacttcctgaggcctccccagaagccaag	1	+	chr10:49736842-49736961
NegCtrl_Intergen177	chr10_49739710	acagagaagtgagggcaccgaagtacagagaagtgaagtcatttgcacaaggtcacaacagctaattagtggttaagctcagattggaacccagcccatcttgctttctagcctgtgatc	1	+	chr10:49739710-49739829
NegCtrl_Intergen169	chr10_49970746	GATCCTGGGGTCTCCTCTACATAGCCCTCTCCATCTGGCCTCTGCCTGTGTCCCTCCAGGCAGGCTCTTTAGCAGGGCACACAGTGGCTCCGGGCCCCCACAGGCACAAAAGCAGAAGCT	1	+	chr10:49970746-49970865
NegCtrl_Intergen169	chr10_49972901	CATCCTGATGGCTATAACCGAGGTTTGCCCACAAGGCCTTGGGACACAGGAGAGGGAAAGACTCAGAGAGGTGGAACACCAGAGCTAGGCTTTAAAGGAAAGGGATGTTTATGCCAGATC	1	+	chr10:49972901-49973020
NegCtrl_Intergen180	chr10_50210931	GATCCAAATCAGGTACAAACCTCAAACACCTACTAGGATGTTCTACTATAAAAACCAAATATTGCAGCTTTTCTCATTCAAGCCACTTCAATCCCACCTTATCATTGAGTTAGATAAATA	1	+	chr10:50210931-50211050
NegCtrl_Intergen180	chr10_50213152	tgattaacagcagaaacaagagccaacatcatagacatctccactggctcagctaatacaactctgagaaaaattaaaattgagcacactccactccatggtgtcaaaaccattgtgatc	1	+	chr10:50213152-50213271
NegCtrl_Intergen172	chr10_53545180	GATCAGGGAAGCTGAAGAGCTGGTAAAAAGAAAAACAGAATGACAAAATTGGAATCCTAAAACATATTCCTGGCTTTCTACTTGAACGCAACTTGTAACAACTTAATGTCTATCTATTAT	1	+	chr10:53545180-53545299
NegCtrl_Intergen172	chr10_53546278	tcttccctcaccactagggctaggtttgatgttcctgtgggaggctccccacacactctgaatacgtcagttgagcctggcactcaccacactatattgatattgctttctttattgatc	1	+	chr10:53546278-53546397
NegCtrl_Intergen164	chr10_54183145	GATCCTGAGAAATGTAAAACTTGTGCAGAAGAATCTCTGTTCTTCTCTGGCCTTCTAGCATCCATATCTCCTTATTCTGAAACTAGCACACCAGTCTGTGCTATCAGTCTGTGAGACTTT	1	+	chr10:54183145-54183264
NegCtrl_Intergen164	chr10_54184544	TATTGTCCTGGTCTAGAACTCTTTCCACAATTTACCTAATGTCTGAATACTGAAAAAATAAAACAAATAaactgcccaagggattcaccttgcctgttgcctagacagagcctattgatc	1	+	chr10:54184544-54184663
NegCtrl_Intergen199	chr10_56835509	gatctttattgtatcttttcttttgctaactttggatttgttttgttcttggtttcctagtttcttgagttgcatgattagatttttatttgaagtctctttatttttgatgtaagtatt	1	+	chr10:56835509-56835628
NegCtrl_Intergen199	chr10_56837718	ttttacttccaggttcagaacttctttcagcatttcttgtaggactggtctggttgtcatgaatccatcagcatttgctttcagggaaaggctttgtttatttttcatttatgaaggatc	1	+	chr10:56837718-56837837
NegCtrl_Intergen210	chr10_57160251	atccatgttatttatggcttctgtatttgtgaattcacctactcactaaaatttgtttgtaactccagaaacaatattctccgtgctcccatggttattcctgaacaagtgcaaagcaac	1	+	chr10:57160251-57160370
NegCtrl_Intergen210	chr10_57161093	CACTTACTTATGAGATTAATTTTTTTTGTCAATTCTGCTACATAATTCGTAGTCATATGGGAGGAATTTGGCCATAGAAATGATAAAGAAGAAAATGACAGAATATATAGTGTTGTGATC	1	+	chr10:57161093-57161212
NegCtrl_Intergen204	chr10_57807476	ATCTCACTTTGACATTACCTATCCTTCTACCTTATTCCTTAAAACATGTTTTCCTTTACATTTGTCTTTTTCATGAGAGTAAAGGGATTGAAATTTTAAAAGTGTGTGTGCATATACACA	1	+	chr10:57807476-57807595
NegCtrl_Intergen204	chr10_57808151	tagggttattacctcacaggccaagtgatacatttaggctctgaagcatctcaaatttttcagccccagagacttgtatagcttacttgacattctccagggagaaatgcctcatagatc	1	+	chr10:57808151-57808270
NegCtrl_Intergen187	chr10_59271454	GATCTGAAACCTTAGTTTGTGCATTTGAAGCTGGTCATATTCTGAATTTACTAATTCCTTTGAAGTTCCTATAAGAATATTTGAAAATTAACTCCATTTTAATACTTTGCAAGGAGAAAT	1	+	chr10:59271454-59271573
NegCtrl_Intergen187	chr10_59272308	TGACTTTTCACTAAATAGTATCTGGTCTGTTTGCCTCAGAGGGGTTCCAAAAAATGCACATGCAATTCTAACATAGCCCACCTATCATGCCATAAATGGCAGTGTTTTCAGACGCTGATC	1	+	chr10:59272308-59272427
NegCtrl_Intergen178	chr10_59457095	GATCCAATGAAACAGTTACTACTTCAGTTGCACTGACAAGATAACTACTCTGGATATCATTAAATAAGAAACAGCAACAATTCAGACCAGGTCGACGGACAAGCAGGACTTTTGAGTTGC	1	+	chr10:59457095-59457214
NegCtrl_Intergen178	chr10_59458415	ggccttggaaaatttacaatcagggcgaaaggcaaaggagaagcaagcatgtcatcacatggccagcaggggcaagaaagaataaagggggacgtgccacacaattttaaaaaccagatc	1	+	chr10:59458415-59458534
NegCtrl_Intergen166	chr10_59623975	atcgggttgaaatcacaagtgaaaaggtcagcactataaaaagaagaaggttgcctttttctcaaagtctggaggaaagaaatagggaaaagtaaaagtgcaggaataataagaggcagt	1	+	chr10:59623975-59624094
NegCtrl_Intergen166	chr10_59624639	ccccaatgtgcagcaaacacagcacctgccccatatgtagaaaagagccaataaatagtcattTACATGGACTTTGACCAACTGTGTTGTAACCTTCTGGCATTTATACTATTCTAGATC	1	+	chr10:59624639-59624758
NegCtrl_Intergen215	chr10_60598313	gatcttctaaaaagagagcttacattttcattttgcacaagggcccacaaattctgtagcttgtcctgCCTGGAAGGTGATTCCAACTCCCTACTAATAATCAGAAATTCTCAGCCAATC	1	+	chr10:60598313-60598432
NegCtrl_Intergen215	chr10_60599845	gtcagcacaccttaggttgcaagcaacagaaactcacttcaaatgtatttaaacaaaatggggaatgcattggctcatgtacctgaaaagaaaaacgggatacttcaggcatgatagatc	1	+	chr10:60599845-60599964
NegCtrl_Intergen212	chr10_60664642	gatctcccaaccagggtctccatccacctcctgcaggtgcattcaggctggcagcaagtccttaccttcctaaaatgaagctcccagagggaggggcaggttgccatctttctgtttcac	1	+	chr10:60664642-60664761
NegCtrl_Intergen212	chr10_60666158	ACTCTTAGAAGAGTGAAATGCATTTCAAGCCAAATTGTGCAAGCTAGATGAAAATCTGACATACGAGTGGACCCAGACATGGCGTTTGGTGAGGCAAAAGTTCACATGATGGAGCTGATC	1	+	chr10:60666158-60666277
NegCtrl_Intergen201	chr10_63251539	GATCTCTAAATTTTATTTTGAAGAATCACATTTTAAGTAAAAGTACAAACATTTAATGCTGTATTATACTCTGTGGCATTTAAATGAGACTAATTATATTTATTTATGGGTATTGTTTTT	1	+	chr10:63251539-63251658
NegCtrl_Intergen201	chr10_63254237	gtggccatctttgctgcaacataaaggaaagttctctgaagtgattccagaaaagaggaggacagaagtcagagatggagagagatagacccttgatgacatcaaatgagcctctggatc	1	+	chr10:63254237-63254356
NegCtrl_Intergen175	chr10_64161596	GATCTTCAGAAAGTACCATAATGTCATCCTACTCTACATTTCACAAGACGAATTATTTTGAGATTTGTTTATTATATTAAAATGTTTTTTTACGTTCCCACTAAATTTTGACCCCATATA	1	+	chr10:64161596-64161715
NegCtrl_Intergen175	chr10_64162899	tttgtatgttaaatgtattatctaccgtattcttacaatcaaactagagaaaaggacatgttagtaagaaaatcataaggaagagaagatacagttatattcattaagtggaagtggatc	1	+	chr10:64162899-64163018
NegCtrl_Intergen160	chr10_64776919	gatccatggattgttggttcatatggggttcaatggagcggtgatagtggaagaacagaacagaaaagctaggagatggtgccccagggtggaatgattaaaattgaaattatgcaagca	1	+	chr10:64776919-64777038
NegCtrl_Intergen160	chr10_64779878	TTTTGCAACTGTAACTCTGGCTTCTCATTATCGGGGACTTGTTGCCCTTGCATAGTAGTTTTGAGGGCACTATGTTGGCATTGCTTTGCAGACCACATGTGTCCCGCACATAGTAGGATC	1	+	chr10:64779878-64779997
NegCtrl_Intergen186	chr10_65556037	gatctgcctgcctcagcctcccaaagtgctgggattacaggcatgagccactgtgcccggccatcgttattttaaagtgtatgccttttacttataaaagaaagttaaattgtaaaacgg	1	+	chr10:65556037-65556156
NegCtrl_Intergen186	chr10_65557580	ATGTGGGACCACAGATGACAAAATGATTAATTTCCTACAGGGGTTAAGGGGGCTGCACAGACGGAGTGACATCCCAACCTTGTTTTCAAAGAGCTAGACCAGAGACAGGGTGGAGAGATC	1	+	chr10:65557580-65557699
NegCtrl_Intergen191	chr10_65873593	gatcagagtttgaaaagcagcggatattgtgtgggagatgagactggtttggggagcatCATATAGAGAGACTTAAATACCAGGCAGAGGTGACTGAAATTCTTTCACAGGACTGACAGT	1	+	chr10:65873593-65873712
NegCtrl_Intergen191	chr10_65875885	AGACTTGAGTTGTTTTGACTTGGATACAAAAGCATTTTCAAAATCTAATCATAAGCAGCAGGAGGAAAACCCATCTAATCATTTGCCTCTATGTCTTTTTATTCATAAATCAGTTGGATC	1	+	chr10:65875885-65876004
NegCtrl_Intergen225	chr10_66334300	gatcctgtgctggagctctgccaacctctccagctccatctcatcctgtctctctctctctctttctccatcaactcagccactcaggctccctttttggaaccatgccaaggaatgtat	1	+	chr10:66334300-66334419
NegCtrl_Intergen225	chr10_66335376	CCATCTCTGGACCCCTTACCCCCACATAGTGGGGGACTCTGCTGTGTTTAGGCTGTAAGCCTCAGGCCAGTGGAACTTTCATTTCTTTTCTGCTCTCATGAGCAAAATTCTAATTGGATC	1	+	chr10:66335376-66335495
NegCtrl_Intergen214	chr10_66797919	GATCTTGTAGTGAGCATGgaatccagacctgtgcgcaagccaagtgtggtccaatgggccaagtggatggggcacctcctgaagcatggctgggggccgaatgagacctggttggggatg	1	+	chr10:66797919-66798038
NegCtrl_Intergen214	chr10_66800711	TCCTTATACTGTAGATGGTTTCACACAGCCCTAGAACAAACAGTGATGCCAGTACTTATGAGTATGTTTGAAAGCTTGAAGGAAATCAGGAAACAGGTGACTCATAGTTCCATTTTGATC	1	+	chr10:66800711-66800830
NegCtrl_Intergen171	chr10_67843057	GATCCTGATGTCTCAATAAAATATTCTTGCTAAGACAAACTCCACAGGGGTAACGCAACTGGACCAAGCAGCCTATGCTAGTCTTCTCCAGATTCACCTCCCACTTGAGTATTTCTTCCT	1	+	chr10:67843057-67843176
NegCtrl_Intergen171	chr10_67844533	TTTGTAAAATAGAAGTTTCAATGGCACGTTTCAATGttatatatctatcatctatctatgtatttatatatttatttgtgtatttttttatttaAGGTGATATGTAACAAACTTGAGATC	1	+	chr10:67844533-67844652
NegCtrl_Intergen226	chr10_68254473	GATCAAGCCATTTATTTTTAAATAATTTTGATTTAGAGTCaaccaataccgttgggaggattctatgccacagtcactctgttatgcactttcacaaccactgtctattacatttcaaaa	1	+	chr10:68254473-68254592
NegCtrl_Intergen226	chr10_68256107	AAAACGATATATCTACATAAAGTGTGACAATATAATTATTTCCAGTTTGATTAAATGCTATAATCACTATCTCATTACTAGAATAATGAAGAAAAAATATAGAAATATTATCACATGATC	1	+	chr10:68256107-68256226
NegCtrl_Intergen224	chr10_69284763	ATCTCCCAGTTGGAGACAAGTTGGGGAAAGGAAGCACAATTAATTGAAGAGATTTTTAATACTGCTGGATTTTACTTATTCATAGTTTTGAGTGGGAATTTAAAATGAGCCAAAAACCCC	1	+	chr10:69284763-69284882
NegCtrl_Intergen224	chr10_69285384	GAGAAAGACACGAAGAAATAGGCTGAAACAGCAGGAAAAAAAAATGCAGCCAAGGCTCTGGCAAATAAAGTTTTCCTCTCCCTCACTGCCAACGCCCTGGCTTCCTTTTGTAGTCAGATC	1	+	chr10:69285384-69285503
NegCtrl_Intergen211	chr10_77838005	gatctgcccgtctcggcctcccaaagtgctgggattacagacatgagccacggctcccggccAATATTAACTCTTGAACACGTGTTTACACAGGTGACCTTCAGCTATTTAAGCACAGAC	1	+	chr10:77838005-77838124
NegCtrl_Intergen211	chr10_77838946	ATATTTTAAATAATTTGACCTTTGTGCCTTATAGTACTCTTATTCCCTTTTTATTGTCACATTCTGTTAGAATGGAATGAACAGAATTCTTCAAAGGGCTTTTTAGATTGCCGTTTGATC	1	+	chr10:77838946-77839065
NegCtrl_Intergen200	chr10_77990525	GATCCATCTCCCATACATTGTAATGAATAGGTTCATAAAAGGAAAATAGTTTAATTACATTTTAGTTCATGGATTGTTAATAGGCTGGAGTATCTAAATTGAATAATGTGATTCTGGTAA	1	+	chr10:77990525-77990644
NegCtrl_Intergen200	chr10_77992068	tttgataattgaatctatggaataaatggacattagaccaattaataggagaaaggacacataaatttattacatgcataggagcatcatataaaacaaaggtgaacacccagtgagatc	1	+	chr10:77992068-77992187
NegCtrl_Intergen197	chr10_80627139	GATCTCCAATGGGAGTGCTGGGAGGAACAGAGATAGACTTAATCAGTTTTAAGTTCCCTTTCAGCCCTGCAATGCTCTGAATCCTCCACTCCTGAACACTTGAGAGTTAAACAGAGAGTT	1	+	chr10:80627139-80627258
NegCtrl_Intergen197	chr10_80627876	ACTCCAGCCACTCTCTGTGCCCCAGTCCCTCCAGCTGCATAAAGTCCCCTTTTCTGCTCAAGTTAGGGGCATCTCCTGCTCTAACAGAGCCCTGTCTCCTGCGAGACATTGCAGGAGATC	1	+	chr10:80627876-80627995
NegCtrl_Intergen195	chr10_85290522	atcaccgaccacagatgaccaaaacagatataataattacaaaaaggtttaaaatattttgagaattaccaaaatgtgacacagagacacaaagtgagcacatactgtggaaaaatggca	1	+	chr10:85290522-85290641
NegCtrl_Intergen195	chr10_85291290	agagggatagctacatcatttaatggaagagaacagactacagaaatataccaacatatacacagaccccccaatttatgaaaaagatgtcatttcacagtggtcttttatgctatgatc	1	+	chr10:85291290-85291409
NegCtrl_Intergen184	chr10_87270054	gatcattcttctgctgggttgaacgggggtccctctgacaacaATGGTTGTCACTTTCTGAGTCATTATTATGCCTTGATGCAGACTGAGTACCTGGTGAGGGAAAGCAAGTGACCTTGT	1	+	chr10:87270054-87270173
NegCtrl_Intergen184	chr10_87270984	cacttagtttaggtgccaacatcctgtaagtgaggactgctgcctgtaggatgtgacatacactctgaaccagcagccaaaatatgttgttgcttctcccatccccacacaacatggatc	1	+	chr10:87270984-87271103
NegCtrl_Intergen236	chr10_89760923	GATCACTGCGCAAACAATGATAATACTCTAAACATATACAGTGTTAACATTTACAATAATTTGCTGAGACAAAAGTCCCAAACCTTACCTCTCCCAACTGGCTAGATGGCAGGTAGAAGG	1	+	chr10:89760923-89761042
NegCtrl_Intergen236	chr10_89762680	TTAGTTCATATATGGAAAAGGAAGCCAAAGTGGTATATAACTAGAATGGAACTTCTCATCACAGGCAGAGCACGTTCCCAGAGCATACTGCAAAGTAAAGAACAGAAAGAGAAATAGATC	1	+	chr10:89762680-89762799
NegCtrl_Intergen165	chr10_90264057	gatctttatgagttgatactagggtgattcccaggatataatattaggtttcttttttttaaaaaaaggtgccaaagaatgtataatgaataatacgcctcttttgtataataaataggg	1	+	chr10:90264057-90264176
NegCtrl_Intergen165	chr10_90265255	gaaagtaggggagagagaaaaggaaggattcaaggaagagagaggagagggtgggagagaagaaggaaTAATAAAAAAAAGTTTTTTAAAGAataatgacaattaattcaggcaaggatc	1	+	chr10:90265255-90265374
NegCtrl_Intergen233	chr10_91790633	gatcatctcaatagacacagaaaaatattttgaaaaaatccaacatctctttatgataaaaaccctcaagagactatgtatcaaaggagcatacctcaaaataattacagctatctacga	1	+	chr10:91790633-91790752
NegCtrl_Intergen233	chr10_91793817	agttaacattacaggtaatggaacaacccaatatcatgaacccttaacatgatgtactgaagaggacataacataatttttgtagcatttttgccaaaaatatgtaaactgaatatgatc	1	+	chr10:91793817-91793936
NegCtrl_Intergen155	chr10_91970578	GATCAAAACTTGGTGCTTCATGTgttagagtaatgctagttcctataacctaattccctgaagtaaagtggcttaacataatagaagtgatttctcccccatatatctgtccagtgaaag	1	+	chr10:91970578-91970697
NegCtrl_Intergen155	chr10_91972641	aagattacttgtgttcagagccacaccgtttactaaatgtgtgactttggaaaagatgatttcagctctttcaaacttaagtttccccatgtagaaaacaagatatctttttaaaagatc	1	+	chr10:91972641-91972760
NegCtrl_Intergen203	chr10_95887099	gatccaggatggtttcattatgtgtctggctgttggcaagttatcagccaaggtgacaggggtgactgggccatggtctttcatcctcccgcaatctagttcaggcttcttcacatggca	1	+	chr10:95887099-95887218
NegCtrl_Intergen203	chr10_95888061	GGTTCCCTGAACATTGCCATATCTACCACCAGTTTGTCCACACTTCAGCATTTTTCCAACAAAGCACCTTGAGTTTCTCTCATCCTGGATTGGTGTGACTGGGATGCATCATTCCAGATC	1	+	chr10:95888061-95888180
NegCtrl_Intergen207	chr10_97257390	atccatcatgcctaaacctttgctcaggtctctactgcttaaaacatctttctgctgcctcgttacctgttagcttccttccaccccttaaatcatccctcaccatcaccaccaccccac	1	+	chr10:97257390-97257509
NegCtrl_Intergen207	chr10_97258660	atataacacaaatgatatctgaataagactgtagcattgtcaatttcctggttttgatgtcatactatacctacataaaatattaacactggggaagtggggtgaagggcacacaggatc	1	+	chr10:97258660-97258779
NegCtrl_Intergen232	chr10_98221244	gatcccagcacgcctttccaacttctctccccaactcccaggactcaccctcctgccaaccaccctggactctacacttcctgtgctgctcagttctcactgccaaattctcacctccat	1	+	chr10:98221244-98221363
NegCtrl_Intergen232	chr10_98222763	ttttcgttgctttgcacatgtctgtgaataaccaaaaaagtgccatgaatattgatttttagggttacaaataaatgtttgcaagtaggcaaattcacgaatataaaatctgtgaggatc	1	+	chr10:98222763-98222882
NegCtrl_Intergen193	chr10_99722140	GATCACCGTTTAGTGCACACACAGCCTTATTCCTCCCTTGAAGAGCTTCACAGTCATTATTAAAGAACACATTTCAGAACATAATATTATTAGGCTACTGATTGTTGTTTGTTTCGATGT	1	+	chr10:99722140-99722259
NegCtrl_Intergen193	chr10_99724443	TGACCTTATTAGGCCGTATAAAGGGCACAGGTGTCTAATTAAGTTCAGAAGTCAGCACCTCTAACTTCTTTCTCGATAGCTACTGAGCCCATCATTTACCTTGATGTTCCTGAAATGATC	1	+	chr10:99724443-99724562
NegCtrl_Intergen223	chr10_100424815	atccaagaactgaaagataaagtagccattttatgaaagaaccaaacttaacttctagaattgaagaattcaccagaagaatttcataatataatcagaaccactaacagcagagtaaac	1	+	chr10:100424815-100424934
NegCtrl_Intergen223	chr10_100425514	accagccttataagaagtccttaagggagtgctaaacatgggaacaaaaggttgatacctgctaccacaaaagtcactcaagcacatagcccacagacaatataaagcaattacacgatc	1	+	chr10:100425514-100425633
NegCtrl_Intergen190	chr10_100979986	GATCAGAGAAATATGATACTATAGCACAAATAACAAACAGATAACTTCTTGTTTAAAAAAAAAAGTACCAATGAAAGAGAATAAACAGGTCCTCTGCATATATTCTTTACCCACTGAAAA	1	+	chr10:100979986-100980105
NegCtrl_Intergen190	chr10_100982293	TAATTATAAAATTGCCCAGTAATTTTTTCAAATATTCTCAAAATTGTCCAATAATTTTTTCAAATATTCTTATTTCTCTTTTTTCCTGAAATTTCCCTTACATCAATAACACCATTGATC	1	+	chr10:100982293-100982412
NegCtrl_Intergen181	chr10_101299972	GATCAATCTCAATACCTAGGATATTGCGTCGACGTTCTAGGAAGATGTCTAGGACTCTATTCCGCCCTCGAGGCACTCCCAGGTCCCCGGGGTGAGGGGGGTGGAAACAGGGGGGTGGGA	1	+	chr10:101299972-101300091
NegCtrl_Intergen181	chr10_101300819	CTGCAAGAGCCAGCAGTCCTGACGGTCGCGGAGGTAGGACGTCCTGGGTGGGGCTTAAGGGGCACGGGGAGGCCCCTGCAGGGAGTCCTGGGGAGGCGTCAGGGGGAGGGGGCACTGATC	1	+	chr10:101300819-101300938
NegCtrl_Intergen216	chr10_102537460	gatcttgagtgagctacttaaacttgtctcagctttggttttcaatttgcaaaatgaggataatagtctctactttggaggtggttgtgcgaattaacagtaatatatatgtcatataaa	1	+	chr10:102537460-102537579
NegCtrl_Intergen216	chr10_102538328	ACGCTATCAGAAAAGTGGCTTCCAAAGGCCCCTCATTTGACCAGTGGGTAGGGGGAGCATTCCTCCGTCTTGGCCCTGGGACTGGTCTTTGGCATCATTGAGCCCTCGGTTTTTCAGATC	1	+	chr10:102538328-102538447
NegCtrl_Intergen161	chr10_106865178	ATCCAGGAATGTGCCGAGACAACTAGAAGTGGGCCTTTTGCCCGCTCCATTGACATCAGTTCCCTGGTTGTCCAGGATGAATATATCTTCATTCAGGTGAGTACAGAAAGTGCAGTTGGT	1	+	chr10:106865178-106865297
NegCtrl_Intergen161	chr10_106865999	TCAGTTGTTTTGCAAACTATTCCCACAGGAAAGTTGAACTTTGAAAACTCCCTGAGTTGGCTCAGACCTAAGCACCTGAATGACcttctctacctgacccctggtagttcagtccagatc	1	+	chr10:106865999-106866118
NegCtrl_Intergen170	chr10_108139298	gatcagataaaacctgagaccagaggctccaattattggtggaagaattgtgaatattatactgtaagaccatattgattggagatattgttaagctattttggaaaatgtaatctgcca	1	+	chr10:108139298-108139417
NegCtrl_Intergen170	chr10_108141369	gttccttgccatgtaagactccccacttgcttccccagagacagccagagagagacagggcggggtggggggttacagcaagatggacattaccatcttatgagacataaacacatgatc	1	+	chr10:108141369-108141488
NegCtrl_Intergen218	chr10_108796457	GATCCAAAGCACTGAGACCTTTTTAAGCAGCGCTTCCTTCTCATCCTGCATCTCACGAATACCCTCTGTGAAAATATCTGTACCCAGACCACCACCCAACTCTCATTTGAGTGAAGGAAA	1	+	chr10:108796457-108796576
NegCtrl_Intergen218	chr10_108798546	TTAGCAACAATTAGTTCTTTTTTGGAGACTAACAGAAAAGTTACCAAAACCGAACTTCAACCAAAGTTTATGGCATGATAATCTTTCAATCCTGAATGCTAATAAAAATGCCAAGGGATC	1	+	chr10:108798546-108798665
NegCtrl_Intergen228	chr10_109155453	GATCAAAATGGCTACTTCTGCTTCTGAGTAATTTAAATAACCTGTCAAAATTGAGATTTCCCAAGTCCATTTTGTGTTCAGAATTTGCAGGTAAGCTCCTCAATATCCTGGCCTCTTATC	1	+	chr10:109155453-109155572
NegCtrl_Intergen228	chr10_109156710	TCAGGATTTAAATTTCCTTTGTGCCGTTTATGAGGTATTGTGTATAGAAGAATTGGGAAGAAGAAGAGGCGATGTTTAGTTTTGATTCTGTGGTTAAAATAGAAGAATCCAAGGAGGATC	1	+	chr10:109156710-109156829
NegCtrl_Intergen213	chr10_110425977	GATCCTTTTTCCACCTGGAATGTTTTGGGCACTTAAAAACCTTAGACATTTCTGGAACATGAGTTAGAAGAATATTTTTTTCTACAGTATTGTTTTAAAATAATATTCTAAAAAGATGTT	1	+	chr10:110425977-110426096
NegCtrl_Intergen213	chr10_110427518	ctcccaaaatgctgggattataggcgtgagccacagcTAAATTATTCAAGTTCGTTAGCCTTATTTTTGTCAACTGTAAAATGGGATGGTATAAGCTATTGTGTTGTAATATGTTAGATC	1	+	chr10:110427518-110427637
NegCtrl_Intergen230	chr10_113026139	gatctcctcattctccaactagcctcagggcctttctaggtggttgcctctttagtggggtagaaggactgcttaagtggtggttcaggcttctaagagagtgaagtagaagctgccagt	1	+	chr10:113026139-113026258
NegCtrl_Intergen230	chr10_113027775	aagagttgcttgtggtaattttgtccacggttctttgcggttttaggattatatcatctgcaaatagagattttttttaaaacctcttcctgtataattttcactgttaatcttttgatc	1	+	chr10:113027775-113027894
NegCtrl_Intergen202	chr10_113094356	gatccacAGGTCCATAGAGGGTGTGGTTCATGACAGACCTTGTGTAAGCATTTTATACATATAATTATTATTCATTTGGACTGGCAGTTCACATAGCCTGAATCCAAAATCCTCCTAAAA	1	+	chr10:113094356-113094475
NegCtrl_Intergen202	chr10_113095104	GGGGAGAGGTTTTCTTGTTTCCTTATGATGACAAGTCCTCTGGTTTGTTTTATTTGCTTTATTAAGAGAAACACTTCTAAGTTACCCTTATGGTGCTTGGCCTTTTTACCTTCTCAGATC	1	+	chr10:113095104-113095223
NegCtrl_Intergen205	chr10_113283645	gatcctgaggattagagagtggtgagaattctcattctgccacttactaaccatgcattttgggcaagtcactgaacGATAAACAAGAAAAAGACTCAAGTGCTTCATTGATTATTGTGA	1	+	chr10:113283645-113283764
NegCtrl_Intergen205	chr10_113284794	ccctatatgctatccacaccttgtaaataaactatccatgaattatcctgagtatactatctgcttacttttggaattctgatttatataCCAGTCATCAACTTATCTTAAACCAAGATC	1	+	chr10:113284794-113284913
NegCtrl_Intergen168	chr10_113366307	atctcagtgccatggtatcagccacttgtcaagccatgcctcatgagccctacccatggaggtgctacctaaatgagccctcatcttttcctttttgcataaaccagcttagattgtgtt	1	+	chr10:113366307-113366426
NegCtrl_Intergen168	chr10_113367458	AATAGTATGTCAGAATCATTGAGAAAATGCATTTTGgggttcaggattctcacaatgtaaattcaatggctgaattacctcctgcaagaaccttgacctctctgagcatgtttcatgatc	1	+	chr10:113367458-113367577
NegCtrl_Intergen198	chr10_113641625	ATCTTTAAATTGGCAGATAAAAGGATGAACATAGAGATAACCTATAAAGAAATAAAATCCTTGGCTCTCTTAGGAAACCAGATTCCCCCCCTGAATCTCGTGTTTGTAGAATTACAACAA	1	+	chr10:113641625-113641744
NegCtrl_Intergen198	chr10_113642260	ctatcccaaatacactgcatgataggtataattgccttcatctgaagagtaaggctcagagagaccaagtgacctacttaagaacacacaggccaggcgcagtggctaacgcctatgatc	1	+	chr10:113642260-113642379
NegCtrl_Intergen192	chr10_115530950	GATCAACACAACCAAATTCCATTGCTGTGGAAACAATAGAAGTGTGTGAACAGAACACAAAAGAAAAATATGGAGCAGGAACAGGAAAGGTGCAACGCCTTGATTCTGGGTTAATTACAT	1	+	chr10:115530950-115531069
NegCtrl_Intergen192	chr10_115533148	AGTCTAGTAAAGCAGACAAAACAGCTAAAAAGACCAAAGataaataaataaataaataagtaaaaaaaCTATGCAATGGAAATTGAGAGAAAGGAGAGCTCTGCCGTAGCTGAGGTGATC	1	+	chr10:115533148-115533267
NegCtrl_Intergen157	chr10_115705344	GATCCCCACTTAAGCCTTTGAGCATGTTTTGTCAAGACATCCACTACCCAGGGCCTGCTCCCCTCTGACCTTGGAAATCGGCTGTGCAGCCTCTTGGTAGTGTCTCTTTCTGCCTCCCTT	1	+	chr10:115705344-115705463
NegCtrl_Intergen157	chr10_115706457	cccctctcctgcttgtcagcttctaacctgctatgtaatttactttttttttgtctgtttccccaactataggggaaggcaaacacaggggtttctgcctattgtgttccctgctggatc	1	+	chr10:115706457-115706576
NegCtrl_Intergen173	chr10_117022009	ATCATAAGGTGACCTAAAGGTAAGACCAACTTTCTGTAAAACAAGGTTTCATAAACTAagtgaaaaaaagatgctgtagcatggaagaatatatggtaatacatatagccagcaaaggat	1	+	chr10:117022009-117022128
NegCtrl_Intergen173	chr10_117022841	gaggatgtggagacatatgaacccttttgcattactggtaaaaatgtaaaatggtccagctactatggaaaacagaatggcagtttcttaaaaaattgaacacagaattactatatgatc	1	+	chr10:117022841-117022960
NegCtrl_Intergen159	chr10_117147377	GATCACTCGTATCACTACTGTAAATCTACTACTTATGTTATGATATATAGTATCGTCATCATCACTTTTGAAGGAAATTTGTGTTTATTATAAATTTTTAGTTTTATTGTGTGATTAAGT	1	+	chr10:117147377-117147496
NegCtrl_Intergen159	chr10_117149667	ctctattgattatttcctttattgtgcttaagatttttagtttgatgcagtctcatttgtttatttttgcttttgttttgcatgtgcttttgggaaaaccaagaaatttttgcccagatc	1	+	chr10:117149667-117149786
NegCtrl_Intergen163	chr10_117204479	gatctgcccgccttggcctcccaaagtgctgggattacaggcttgagccactgcacccgaccCTGAAATTATTATTATATTGTTCTTGAATGGGGACAGCATTGCTGAGTATATATTTTC	1	+	chr10:117204479-117204598
NegCtrl_Intergen163	chr10_117206242	AAGCTCTACGAAGCTCATACAAAAAGTGAGAAGTGTAAATAAGAGAGGTCTTTCTTTATATCTATTTTACCtatttttataaactatttttatataaaattGGGAAATTAATTGTGGATC	1	+	chr10:117206242-117206361
NegCtrl_Intergen229	chr10_117256115	gatcattctaacttttcgatgtggacgtttagcactataaactttcctcttaagtttggttggaaatgaagtttttgatttgagtttttattctttaaaattgctgagtatcagctccca	1	+	chr10:117256115-117256234
NegCtrl_Intergen229	chr10_117257790	TTAAAGTTACAAATAAATTCCTATAAACTATATATGGCATTACATGATTTTCAACTTTGTTTTTAGCTATATTGGATAATCATAAGATTTCATTTTTTAAAAAATTGAAAAGCCATGATC	1	+	chr10:117257790-117257909
NegCtrl_Intergen154	chr10_119608789	gatcaataaatggtttttattaCCATCATTATGATTAGTGAATGTATTTATTTTGGTTGCCTCTCTCTAGAATATTTAACTTTCTGTCATTTTGAAGTCGatttgcagtgacagatgaca	1	+	chr10:119608789-119608908
NegCtrl_Intergen154	chr10_119610808	AAAAGCCTCCTCACCATTATTCTAATTAGTTCCCTTGGGACAGGACCATTCCAGATGCCTAGGAATGGCCCAGAGACCACTGTTTTCTAAGAGAAAATAGTAACTCCAACCAGAGAGATC	1	+	chr10:119610808-119610927
NegCtrl_Intergen189	chr10_122757039	GATCCTTCTTCCCTGCACCTTCTCACCTCCAATCTCAACACAAATTTCTCTGTACCACCCACTGGTGTGGCCCCTGGTGTATGCTGCTCTGTGTAGCAGTGTGTTCATCTGGCTGCTTGG	1	+	chr10:122757039-122757158
NegCtrl_Intergen189	chr10_122758558	AAAGGACCCAGGGAGGGGAGGAGGGGAAATACCCACTCCTGGGCGGGCCCTGCAGAGGGAGTCTGTGCACTCAGCACAGAGAAAGGCCCTGGCAGTGGGTTTCCCTTGGGTGGGGGGATC	1	+	chr10:122758558-122758677
NegCtrl_Intergen196	chr10_124316989	GATCTCCGTCTTCCTCTGGCTTCCCAGGGCACTGGTCTGTGGGTAGAAAGAATCTTTAGAAGAAGGAGAACAACGGGCTGTTTTGGGAAGTCTGCCTGGGACCCCAGCTCAGCTTCGTGG	1	+	chr10:124316989-124317108
NegCtrl_Intergen196	chr10_124318202	CCCATTTCCCACCTGGGATGCCTACCTGGGCTGGCTTTGAAATGACAGCTAGGCTTCACCACTTCCTTCTTCCTGGTGTCTCCTGAACAAAAAGCTCACAAACCTTATTTTCTCAGGATC	1	+	chr10:124318202-124318321
NegCtrl_Intergen158	chr10_125567224	GATCTAACATAAAAGCTGATTATGTTATTCTTTTGTGACAGGCAAATCCATTGTTATTAAAGAGGCTCAGAAGACTGAAGCTATAATGTCACTGTTTCCTGGTCTTCTAATCTTCAGGGA	1	+	chr10:125567224-125567343
NegCtrl_Intergen158	chr10_125568738	gatgctggcaattcagacatatgaaagagaagccataaagtgtttcctttaaatgaaacggtgattctcaacttaataatgaaagaagaaaaaatagggtatgctaagattgctaagatc	1	+	chr10:125568738-125568857
NegCtrl_Intergen182	chr10_127654131	atctggattgaaatccttgctctccacttatcagttctgtagctttgaacaggctgctgtacttctttgagccttggtctcctcctctCTGTCCTCATCTATAAATTGAGAACACCCCAT	1	+	chr10:127654131-127654250
NegCtrl_Intergen182	chr10_127656349	TCATAATAAAAATAAAAGCACATACAATGCAAAAACATTTTAGCTTTTATATTTATTTTTTGatttctgaatttatttcttgaatgtgtttctagaagtgagaccacaaagtaggagatc	1	+	chr10:127656349-127656468
NegCtrl_Intergen156	chr10_127749916	gatcactatccttattttacagatgaggcataacaaggttgagcaatttgcagaaggtcccttgctagtaagtggTCTGTTCAATGCCTGtggctcccctaaaaggcccacatccttgtc	1	+	chr10:127749916-127750035
NegCtrl_Intergen156	chr10_127751995	GGCTTCGAGGTTTAGTCATCAATTTCTGTTCCACTTTATTTCCCTCATCACTCCTAAAACCAAAGCCTCACAACAAAAGTCTGACAAAGGTCCTATCAGGTTTCCCTCCCGCTAGAGATC	1	+	chr10:127751995-127752114
NegCtrl_Intergen167	chr10_129288154	gatcatcttgtcttttcctttgcaataaacattttgcttcgtgtttttgccttattatattagttacagccttcagagcaaagttgaagaatagcaattattcttgtTCCCAACtgtatg	1	+	chr10:129288154-129288273
NegCtrl_Intergen167	chr10_129289824	ggcagagtggggactagaaccccagcatcctgattTTACATTTTCACACTGCTGGATTCAATGCAGAGAACAGCTGCTGAGCCAGGCAGTAGAGAGTCAGCATTGCTTTGGAGGAGGATC	1	+	chr10:129289824-129289943
NegCtrl_Intergen235	chr10_130160992	GATCTGGAGCAGATGGGGTGGGCAGGGCTTAGGAAACTCCACTGGTCTCATTTTCAACTCAGAATCATTGAAGACAGTGTTTGGGAGGTGCCAAGCTCCGATTTGTGCTTATGAAGAGGA	1	+	chr10:130160992-130161111
NegCtrl_Intergen235	chr10_130161858	gacactaacacaGGTGGGTCCAtagaatttagaagagaaatctgactgagctggagatacaggccagagaggcatcagcaGAAGGGCTGATGAGGCCTTCAGAGCTCATCCTGGGTGATC	1	+	chr10:130161858-130161977
NegCtrl_Intergen221	chr10_130227757	atcccTTCTGCCAATGTCATTCCGTTCCTAAAGCAGCGGGAAGCATCGCTTAGAACCCAGGGAATCTGCAGAGGCGGGACTGAAGAGAGCCAAGCAACGCTGTTGGAATAGAGACACACC	1	+	chr10:130227757-130227876
NegCtrl_Intergen221	chr10_130229352	CCGGCCCACACCAGGCCTTGGCTCCGGTTGACATGTGACTTTGAACTCCCCATCCCAGGGCTGCTTGTTCCAGCAGGCAATTCCCTGGACTGACCTCTTTTCAAGTTCCGCGAGTTGATC	1	+	chr10:130229352-130229471
NegCtrl_Intergen273	chr11_1112795	ATCTTCCGGAGGCTGAGAGAAGGAGGGAGTGGGGAGGCTGGTGGGAACTGGGAGGGCAAGGGAAGGTGAGGCGTGGGGGCCAGAGACCCTGGAAGGTCTCCCCAAAGTGGACAGAGTATC	1	+	chr11:1112795-1112914
NegCtrl_Intergen273	chr11_1113905	GTGGGAATGGTAGGTGCCCGCCCTGAGCCTGGCTCGGCTGTGATTGAATTTGTTGTGTGGCAGCCGTGTGGGTTACATGAAGGGAGAGGCTGAGGACCCCAACTCGAGGAAATTGCGATC	1	+	chr11:1113905-1114024
NegCtrl_Intergen261	chr11_4009360	GATCCTCTCAGGGTGTTTGAAAGCCATGTATAGGGATGGTAGCATGAGGGAAAACTGAGCAGTGAATCGAAGTTGCCGTTTGTTCATGGGGATTGTCAGGGAGAGAGATTTCCTCAGCAC	1	+	chr11:4009360-4009479
NegCtrl_Intergen261	chr11_4010690	CATCCTGGCGGCGTGGAGGGTGCGTGCGGGATGTCTGTGAGCCGCGGCGCACCGAGAGCCTTCGCGAAGCTGGGCTGCCTGGTCGCTGCCGCTCCTCCCGCCGCCCGAGCTGCTGAGATC	1	+	chr11:4010690-4010809
NegCtrl_Intergen304	chr11_4472900	atcaaatcaggataattggaatatccatgaccttaaatgtttcttttatgctaggaacattaaaattattctcttctagctattttgatatatacagtagattgttttctatagtcccta	1	+	chr11:4472900-4473019
NegCtrl_Intergen304	chr11_4474556	atgctcacttcctaagggtaaggagggcactgtgcattcaggcagcccaccctaagggaagaatcatgggaaaggggtgcaagaccctggaagtgggccatcttataaagtcccaggatc	1	+	chr11:4474556-4474675
NegCtrl_Intergen301	chr11_5344201	GATCAACTTTTTTTTTTACACTTGTGTGCATTAGCCTATGCAAACACATAAACATGTATGCACAAATGTGCACACTGAGGCAAAAGTTTTTCATAGAGATTATATGTTCTGCCTTTTCCT	1	+	chr11:5344201-5344320
NegCtrl_Intergen301	chr11_5345337	AGCATGGTGAGGAAGTAGTACATGGGCTCATGAAGACTGTGGTCATGCTTGATGAGGTAGAGGAGCATGCCATTGCCCAGAAGGATGCACACATAAACAGCAAAGAAGGGGATGGAGATC	1	+	chr11:5345337-5345456
NegCtrl_Intergen274	chr11_6770227	GATCATATTGTTTCAAGATTTAATAAAACTATTAACAATATTTGGAAAAAGCAATGTGATTACAATCCAAATACATCCAGAAAATTCTAAAGACAACAGAGGAAGAAGTGAAACCTGCAT	1	+	chr11:6770227-6770346
NegCtrl_Intergen274	chr11_6770828	TTTTTTGAGAAAAGTTTAGTTGACATTAATAATGGCATCCTCCCTGCCCTTCATGAATCCACATCAGTAGCTAAAGATAAAAGCAGCACTGCTTCTGGTGGTTGGATTTATTCTGTGATC	1	+	chr11:6770828-6770947
NegCtrl_Intergen243	chr11_6850251	GATCATTGCTATCATAAAAGTATTCAACCACTCTCCAAATTATTCCTTGGAAATACGTTTTTTTACTCATCCTCTATGGTTAATTCGTATTTCCGTTGTCACTGCTACTGCCCTTGTTAC	1	+	chr11:6850251-6850370
NegCtrl_Intergen243	chr11_6852164	gatgaatatagcattcttttctgttccagaaggttgcctttaattgtcttgcacagaggacatacaccctttccctatggtatataagcccttggtctgagggtaacaggtgcagagatc	1	+	chr11:6852164-6852283
NegCtrl_Intergen292	chr11_7148599	gatccttttactctcactctatctatatgcaatatatgaagtgagtttcttttacacagcatataatcaggttgtgctttttaatttcactttgcccatctctgtttttcaattagtgaa	1	+	chr11:7148599-7148718
NegCtrl_Intergen292	chr11_7151545	atttgggaagattttatccattacttctttgagtacttcttcagtccctccctctttctcctttcttcctgggattctgatgacacaaacattaaatcatttgttatagtctcacagatc	1	+	chr11:7151545-7151664
NegCtrl_Intergen316	chr11_7313798	ATCCCACTTCCTGTGGACACACCAGAGGGTTGTTGACCTCTTTGGCCTGTCCCCAGTCCCTACATGTTTTTGAGTTTCGTTTCACAGTTCTTTTCAGCAAAAAGTCTCAATGGTCTAAAA	1	+	chr11:7313798-7313917
NegCtrl_Intergen316	chr11_7314801	TATTATAGTGGTTTTCGTCTTAGATACAGACATTGTTGTGTACTGCAAGTCATATGGCAGTTTCAGAAGAACCACATAATATGAGAGCTATGCCCAAACCTGTTGTGATAGAGGAAGATC	1	+	chr11:7314801-7314920
NegCtrl_Intergen294	chr11_13088141	atcaaaggccctAGTGTACCGTGGAACCTCTTGAAAAGCTTCATCCCCGTAGGCCCTCCCAAGGGGTAATAGGGGAGGGCGGGGTAAGAAAGGCAGCCCAGGAATTCAGTCCCAACCTCC	1	+	chr11:13088141-13088260
NegCtrl_Intergen294	chr11_13089487	atattcagaaaaacccattgaactgtatactttaagtgggcgaattgtatactatgtgaattataccttaataaacctgttagaaaaCAAAAGAAGCAAGCTAATGACCCAGAGTCGATC	1	+	chr11:13089487-13089606
NegCtrl_Intergen308	chr11_15367947	gatcatgccatttcactcaagcctgggcaacaaagcaaaacAAAACAAAAACCACCCAAAAAACAGTTTAGGTCCAAttgtgtatttagtccacaaatgctgtatctcaagtacctagag	1	+	chr11:15367947-15368066
NegCtrl_Intergen308	chr11_15369293	CTTTTTGCCCTCTGCTCAACTCTTTGAGGGCAGTCTCTGCTTGGCCTCTTAGATATCAGGTAATGAACAAGATGGAAGGGGAAAGAGATGACTCTGCCAGCTGATGTTTCTAGACAGATC	1	+	chr11:15369293-15369412
NegCtrl_Intergen271	chr11_15432630	GATCTCAACTTATACATCCCATTGCACACTGCACCAGCAGAATAACTCCCTGGACATATACCTCATTTCTGTGAGGTTTTAAGGTTTTGGGGGAAAACAGTTTTTCAAAAAGCTTAGCCA	1	+	chr11:15432630-15432749
NegCtrl_Intergen271	chr11_15433375	CTATGAGTACTGTGCTTTTTCTTAGCATGTCTGTATCTAAACAGTCTTTGTAAGCAGATTTTGTCTTGCATCTCTATCACTCTTTGTTACTCCAAGTGCTGCGCTCTTGTGACCTAGATC	1	+	chr11:15433375-15433494
NegCtrl_Intergen287	chr11_15798366	GATCAACATGTGAGATTAACAGAGGCACGAGGTAATGGGGAGTATTTCTATGGCCACTGAAAATAATCCCCATCAAAACTGACTCAGAAATATCTGTATGTCACTCAAAAAGAAAAATAA	1	+	chr11:15798366-15798485
NegCtrl_Intergen287	chr11_15799937	TTATATATTCATGCCATCATGATATTTACCTTCCACATTGTAATTTATCCCTGTGCCACCTTCTAAATACGCACACCCACATGCAGTGTCTTTCTTGTTTTTCTGCCTTCTAACTTGATC	1	+	chr11:15799937-15800056
NegCtrl_Intergen290	chr11_16189238	atctttctcctgatatgcgtatgacttgcttcttccattcctgtgggtcttttcttaaatactaccttctcccttaagtacgtacccacacaccctatttaaaattgcagtacctctttc	1	+	chr11:16189238-16189357
NegCtrl_Intergen290	chr11_16190572	TGAGGATTTCCTAATTTTTCTATATTAAAAAGTCAAAATGTAAGCTTGTAATATTTGGGGAATTTTTAACAAATTTATTGTAAACACTCTAAAATTATGTCATTTATTTTATTTCAGATC	1	+	chr11:16190572-16190691
NegCtrl_Intergen266	chr11_16260177	GATCAAAAATAAATAAACAAATTGTCATTAAACTTACAGCATGGGGAAGAGGAAGAGATAATGTGACAAATCTTTATTGCACTTTACAACAATCTACCTATAAGCAAACACTTATTTTCC	1	+	chr11:16260177-16260296
NegCtrl_Intergen266	chr11_16261574	GTTTACTCAATATGAACAATTTGTAAATGACTCAAGGATAAAATTCAGAAAATGTTGTGCTAAATTAGAACCATTATAAACATGCTAATGACTCAATGCTTGAGTAAAACATGCATGATC	1	+	chr11:16261574-16261693
NegCtrl_Intergen255	chr11_20633875	gatctctcttcatttagtccttactgcaaccctgAACAACTATGACCAGAAAATGGAGGCTTGGACAAATGGAACTCATTCAAGCTCTCGGGAGTAGTGGAACGCCTGAACTCACATTCT	1	+	chr11:20633875-20633994
NegCtrl_Intergen255	chr11_20635683	GTGGGTCCAAGGTGAACTTCTTAGAAAGCCTTCTGTAGCAGTACCCTTCAGGGGGTCTGCTTATTTTCTAATTCAATTCGTTTCAGCAATTTATTTATTTTCTGCAgagtcataaggatc	1	+	chr11:20635683-20635802
NegCtrl_Intergen289	chr11_21650128	gatcctgtctcTTAAGAAACAAAGACATGGCGGTGAATTACCATCTTGCTTACTGTgctaatttgtcacggtgtaaacgtggtcaattaggacaagaatccaacagaatgtaacaattaa	1	+	chr11:21650128-21650247
NegCtrl_Intergen289	chr11_21651049	tcacttctgacaccgggtttttcccacactgagggatactccacttcttgaagacagagagtgtcccgcaatttaaatcaattctgactgacactagctacctgacaagaacattggatc	1	+	chr11:21651049-21651168
NegCtrl_Intergen277	chr11_22938496	atcgtcagtttccttttccaaataaaataaaataaaataaagaatataatacctacctcagacagtggttgttcaggaaaattgatatgaagaatggaaagGTCACAATGGAAGCTCGAT	1	+	chr11:22938496-22938615
NegCtrl_Intergen277	chr11_22939351	ATAATAAATTGCATTATTTAAATCTATTTACTTTTTTACTAAAAATTTCTGTCTTGTCTGTGGGTCTCCTAAGACACTCTTTGTTAAAGATTTATTTAAAGGTAAACTGCTATAGTGATC	1	+	chr11:22939351-22939470
NegCtrl_Intergen242	chr11_23434334	atccgcccatctcagcctcttaaattgctggaattacaggtatgagccaccacccctgtccAATTTAGATGTCATTTGATGATGGTCATTTTATTTCTCTTCTAACCTCGGCTTTttttg	1	+	chr11:23434334-23434453
NegCtrl_Intergen242	chr11_23435974	CttaaaaataaaaaaaaaaaaaaGAAACTCATTCTTGAGGCTCAATAGCCATAACCCCAATCAAAATAGACCAAAACATTACCTGACAAATTTTGAGATGGCAAGAAGATTGTAAGGATC	1	+	chr11:23435974-23436093
NegCtrl_Intergen296	chr11_23871208	gatctcaaaattgtattgtgctatagaccactttgtcagtttgatgaagtatattgacgtttctcagaatatcaatgaacaaatataatatataatattaaaaatggcatcaatacttgc	1	+	chr11:23871208-23871327
NegCtrl_Intergen296	chr11_23872229	TACTATGCTCTTTGATACAAGTTGTTTCCAAACTTCATTATTTTTACTTAGTTTCCAACAAAGACTTCAGTTTATTTAAGTTTATGAGGGACATGAAATTGTACTGTTTAAATTAAGATC	1	+	chr11:23872229-23872348
NegCtrl_Intergen305	chr11_28582539	gatcatgtctacctactctgattttagactctgtctttccaaatttattactggctacttttttttttttaactgcattcctttcacacagaactgcttgctgttttctatctacatccc	1	+	chr11:28582539-28582658
NegCtrl_Intergen305	chr11_28583708	ctgtgagttcattaaacctctttttctttataaattgctcactcagtcttggatatttcttcatcagcagcatgacaacggactaatataGGCATCATCACTGAACATAGTATCTGGATc	1	+	chr11:28583708-28583827
NegCtrl_Intergen244	chr11_30240632	GATCAAAGTCATAGATACATTTCTTCCTAGTTCCTCCATAGCTGCAGGCATTCTTCATAGCTGGGCATCTACAATCCAAATATTCCCTTCTTACCTCCAGCAGCACACATCAACATACTA	1	+	chr11:30240632-30240751
NegCtrl_Intergen244	chr11_30242881	TAAAAGCAATGGAAAGATAGAAAGCACCTAGTAATTCTAAACTGCTTTAAGGGAGGGAACAAATCCAGGCAATAGAGTTATGTAGATGCTATAGTTTTATTCCTGCTCTGCTGGAGGATC	1	+	chr11:30242881-30243000
NegCtrl_Intergen300	chr11_30472733	atctataagctgtcttccagctttgaaactcaatgTGAAGCTGTATCTCACCCCCTTATTTTTTTCTCCTTTTGGGCTTCCCTTCTTCACCTTTTAGCTGCTTTTGTTACATTCGAGGAT	1	+	chr11:30472733-30472852
NegCtrl_Intergen300	chr11_30473283	GCTGTAGGACTCATTATTATGCAATTTGAGGGGTGGGAGGGGACATTTTCAGGTGTCTGCGAATGACTGCAGATTAATTTCACTGACTGACAGGCtgcggtgggaagtcagctggagatc	1	+	chr11:30473283-30473402
NegCtrl_Intergen267	chr11_30822595	gatccctggtgcctggcatctggtatgaccttaataaatatttgttgagtaaatgaatAAAATGTAGACAGGAGATGTACCTGGAAGTCCCAAAAATAATTCAGAAGTGGTCAGTTGTGG	1	+	chr11:30822595-30822714
NegCtrl_Intergen267	chr11_30824866	gacagaattcagccaacatccagagtaagtttagaaatggacttttcctcggcgcctccaaataagagtccattctgacctctgcattgattttaggcttataagattaagcaggtgatc	1	+	chr11:30824866-30824985
NegCtrl_Intergen249	chr11_34778327	GATCTCTTTTAATGAGAAAGAAAAAAGCTGTTCAGAGACTGCCTTCCATCCAAGCAGATGTCCAGTTATagtcatgcactgcataacaatgtttcagtcagcaatgaaccacgtatacaa	1	+	chr11:34778327-34778446
NegCtrl_Intergen249	chr11_34779653	tctctactcctTAAGCCAGTAACATTTCTGTATTTAGTTACACTAGTTTAAGTTGGCTCCCTATCAGTCACATTCGGAAGATTCTTGGCAGAGGGGTTAGAATCTGGAAGCAGGATGATC	1	+	chr11:34779653-34779772
NegCtrl_Intergen237	chr11_36967968	GATCTTAAGACACAGAGATTTATTGTTTCTGGCAAAGTCAAACCTAAAGAGAAGAAACAACAACCACTTTTTTTTTTTTGAAAACGTGTTAGGTGATTTTCTTTAGCTATACAACTACAC	1	+	chr11:36967968-36968087
NegCtrl_Intergen237	chr11_36969001	TGCCTATTAAGGAAATACTTGTTTCCAGAAACTCTAGGTTTGATTCTGTAGGGTGGAATCATGTGGACCTAACCTAAAGTAAAAGACAGGTATGTGGGGGAATAGAGCGTCTGGCAGATC	1	+	chr11:36969001-36969120
NegCtrl_Intergen265	chr11_39612980	GATCAATGCTGGACTCAAAAAACACATATAATGAATTTATATCTGCAAAATATAAGCCCAGTCTCTTTTACTAATAACCACAAATGATATGTAATCAATGTATAATAAAACCACTAAACA	1	+	chr11:39612980-39613099
NegCtrl_Intergen265	chr11_39613706	AGGAAAAAACAAGAAAATAAACTATCATCCTTCTATTGATACTCTAATTTTAAGACTACTCATTTCACAATCTCTTCTTTGGGGATTTGCACTCATATAAGAAAACCTTGACAGAAGATC	1	+	chr11:39613706-39613825
NegCtrl_Intergen253	chr11_40464240	GATCATATAAGCTTTTAGCagcagaaaaagcttattgaatttctattcagaacatttgtattccagtatctgttccactgataactcactgtacagccattctaagattttctgatttct	1	+	chr11:40464240-40464359
NegCtrl_Intergen253	chr11_40465639	catttattgagtgtgccgtgcagtgttgtaacactttatgttagttcatctagtctttctgtccacatgaagaagtagtactattatcagcccattttgcaagtgggaaaactgaggatc	1	+	chr11:40465639-40465758
NegCtrl_Intergen314	chr11_41144624	gatcatccaataaaaactccaacacaactggaaattcccatcctatgcaagtgtggtgagagaggtcaggcagcctctcttgaagcacctccaaggagggtaaattccctggtcagtgag	1	+	chr11:41144624-41144743
NegCtrl_Intergen314	chr11_41146621	CACAAGGAAAACAACTATTATATAGCCCCACCCAGAATTGCTCCAGAGTAATCAAAATTAACAAAGGTCTATCTGCGGAGTAAGCAAGACCATCTGTCTCCAGACATGGCCATTAGGATC	1	+	chr11:41146621-41146740
NegCtrl_Intergen291	chr11_42101155	GATCAGTTTTTCTAATTGAATGACCTCTATTAGGACACTAAATGATATCCATTGGAATAACTATTTGAAAAGCACACAAAAATAATACATTAGTTTTCCCTCCAAGAAGTAATCTGAGTA	1	+	chr11:42101155-42101274
NegCtrl_Intergen291	chr11_42103007	cagaagactcaagaagcttacaattatggcagaaggtgaaggtcgaacagccatatcacatggacagagaaggagtaacaggagacagaggtgtgccacacacttgtaaacagctagatc	1	+	chr11:42103007-42103126
NegCtrl_Intergen298	chr11_42371916	GATCACAGAGTGACCTAAAAGAGAGCACTGATTTTGGCATTAGATTTCCAAATTTTGGCATCTCAAATTCTCTTCTGTCATGTTGACTTATGTCGCCCAGAAAACATACTCATATATAAC	1	+	chr11:42371916-42372035
NegCtrl_Intergen298	chr11_42373270	ttcactactcagatgtttggaatatagcagtgagcaagttccctctgcacagagtttccactttagttggaataaatgtaagtaataatcattactgtgaaaaaaacaggttctatgatc	1	+	chr11:42373270-42373389
NegCtrl_Intergen288	chr11_44531862	gatcttgagagtccttgcaattagctctcatactgatgaAATGCTCTCTGGAAAATGTAGGAGACCTATTTAGATGTGAATGTTACtattagtcagtctgggctaggctgtacagtgtat	1	+	chr11:44531862-44531981
NegCtrl_Intergen288	chr11_44533476	gggaccctctctaacatagaaatctgacctgtcaccccCAGCTTCTAAGTGTCTGCAGGTCCCAGTGACCAGGAGGTCAAGGGCTCCATCCTCCACCATGCCTTTCTGGCCCTTCAGATC	1	+	chr11:44533476-44533595
NegCtrl_Intergen280	chr11_56244217	GATCATGTCCTCTTAATTTTTCCCTAATTTTATTAATGttttattgttttattttggggatggggtctctctgtttcccaggcggaagtgcagaggcacaatacaggttcactgtggcct	1	+	chr11:56244217-56244336
NegCtrl_Intergen280	chr11_56244769	aaaagttgatatccacagagaattgGAGAATTTAacacacacacacacacacacacaTAAAAGTGTGTGTGAGTGTGTTGAAGGTAAAACAGTTTAATTTTCTTTCAGTTATTTGTGATC	1	+	chr11:56244769-56244888
NegCtrl_Intergen241	chr11_60032656	GATCTCAGTTCAGAACCAAGCTTAAAGTTATATATCTCTCGGGGACTATTTGTCCCAGGAATGCAAGCTAGGATTTACTTTTCAATCTTTCCCCAGTTTCTTTCCCAAAAGTAACATATC	1	+	chr11:60032656-60032775
NegCtrl_Intergen241	chr11_60034810	ggcaatgttgtctgagatttctggggggctggattataaagcgacttattaaggagatacggcttattttgagtgaggtaggaggcattggaagattttcagcaaagggaagacaggatc	1	+	chr11:60034810-60034929
NegCtrl_Intergen250	chr11_63010926	GATCCCAACTTCAAAGTCCCATCTGCAACTCCTGGGTGCTGTCTGCATGTTCCTGGCCTCCAGGCTCAAAGAGTCCAGCCCACTGACTGCCAAAAAGCTGTGCATTTATACCGACAACTC	1	+	chr11:63010926-63011045
NegCtrl_Intergen250	chr11_63012590	CTCTGGTATCTGACATTCTTGGGTACACATTTCTGGTGTTCCTACCAGGACACAAGAGACACCTCTTTCTGCTGACATCCCCATCACAACATTCCTCAGAAAAGCCTAAAAACAAAGATC	1	+	chr11:63012590-63012709
NegCtrl_Intergen302	chr11_63230774	GATCCTTCCCATCCTGAGAGTCTGTGGGTCTATGCTCGTATATATTGGATGTATTTCTGGAAGGGTAATTGGATACATTGTAGATTCTTCCAGAAGTTCACAATTTTCTTAATCGGAGCC	1	+	chr11:63230774-63230893
NegCtrl_Intergen302	chr11_63232323	GCCAGGCAGGTAATGTGAGTGAGGCAGGTGGGTGACATACCTACCCCTTATCCCCTGCAAAGCCACAGCATGTCCCTACAGAGTGTCAGCAAGTAGGAATGCCAGCCCAGTGGCCTGATC	1	+	chr11:63232323-63232442
NegCtrl_Intergen256	chr11_69165468	GATCAATATGCATAATTATTAACATTAGTTAACATCTTATTGAGTAATTATTATTAATAATGTCTCATATTGATTAATtaatatcattatagccaccctgacatcttgtgtttattcttt	1	+	chr11:69165468-69165587
NegCtrl_Intergen256	chr11_69166213	tgatttttaaacatttcaaatattttctttgttatttctaaaattccaatatcctcttttaatactttctctgccaggatttcttatttgcttattcatttcaaatgtatttccttgatc	1	+	chr11:69166213-69166332
NegCtrl_Intergen269	chr11_69385569	GATCCCATTTCACATGTGCCTGTGGGAAGTGGGAGTTTCTGTGGCAATATCGTGATGACTAGACCCCAGTTCCCTATGAGAATCAGTCCACTGTCACGGAGTTCGGTGGCCTTGAAGCCA	1	+	chr11:69385569-69385688
NegCtrl_Intergen269	chr11_69386147	tgagtctgagcaggggtcatgaatttgtgtttttaaccagcttttcatatgatgttgacccaagaggtctgaggaactctgctctaagaaAAAAGGTCTAGTGATTTTTTGAGGATGATC	1	+	chr11:69386147-69386266
NegCtrl_Intergen319	chr11_69843779	gatcatgggggccgtttctcatgaatggtttggcaaccgttccccttagcgatagtgatagtgagttctcacgaaccagttttcatcgggttgttttaaaagtgtgtcatacttcaccct	1	+	chr11:69843779-69843898
NegCtrl_Intergen319	chr11_69845363	gacagcatggaggtgccacacacttttaaataactgaatctcatgagaactcacttactctcatgaggacagtaccaaggacacactattaaccacgcttgagaaactgtccccatgatc	1	+	chr11:69845363-69845482
NegCtrl_Intergen260	chr11_79421647	gatcgagccactgcactccagcttggtgacagagcaagactccaactcaaaaaaataagtaaataaataaataaaattaaatcctatcaaatcctatcagacattaaagaaagaactgaa	1	+	chr11:79421647-79421766
NegCtrl_Intergen260	chr11_79422946	ggtccaggggtacatgtgcatgtttgttacacaggtaaattttgtgtcctgggggttttgtgtacagattatttcatcactgaggtaatcagcatggtacctgataggtagtttttgatc	1	+	chr11:79422946-79423065
NegCtrl_Intergen286	chr11_80373076	atcctcaagggaaggagctagtttccagcccagagtttgagatggagtaggcacatggtagatgcatgttaaacaaatcaatAACGTAATGCAAAGAGTCTTTCATCTTTGTTTAAATGA	1	+	chr11:80373076-80373195
NegCtrl_Intergen286	chr11_80374104	caaataccatcacaataggggattagggtttcaacatataaagtaggggattgaataacattcagtACTGAACAGATGGAATTGAGAAGGAGGAGACAATAAAGAATAGCTAAGGAGATC	1	+	chr11:80374104-80374223
NegCtrl_Intergen258	chr11_83060734	GATCAAGCCATTATGAAGTCAGGGGTCTTATCTCCTAGCACTTTAATAGCCAGCAAATGCATCTGTTTCTGTAATCCAGCTAGTGGAGGATTAAGCTGTAAGTGCTGGGGACCCTGACCC	1	+	chr11:83060734-83060853
NegCtrl_Intergen258	chr11_83063565	actccatctcaaaaaaaaaaaaaGGGaaattttatgttatgtaaaattttatatatgttttatgtcaatttttttaaaaaaataGAAGAATGGCTGCTTAGAGAGCAAACTCGTCTGATC	1	+	chr11:83063565-83063684
NegCtrl_Intergen246	chr11_83337385	gatctagactgtgagaaacttgaggaaaggggttctgtggtcttattcatcactgtgcccttaacatctactacagactggtacattgcaggtaagtacaaacaccatatttattgaatg	1	+	chr11:83337385-83337504
NegCtrl_Intergen246	chr11_83339373	attcgtccatggtcacagagctaggatgtggcagaaccatgattcacatgtttttctacctggcAGAAGCTAGCAACTGTGTGCTTAAATGCTGCTCTACAATGTCTCACAAATAGGATC	1	+	chr11:83339373-83339492
NegCtrl_Intergen259	chr11_83747075	atctttatcacatcaaagatgatattaaatataagcataaagaaaaatgtaagcatagggatggaacttatgaaacctgaagcataggtcctgatgagactacctaggagaagaggttga	1	+	chr11:83747075-83747194
NegCtrl_Intergen259	chr11_83747886	TAAATATTTAGAAGAGAGCAATCCAATTTCATCAGCTAGGTCGGTGTGTTGCCAAACATTCAACTTTCATATTTAGCTTCCAAGGACTCATGCAAAGTACAATGCTTCTGAAGTCTGATC	1	+	chr11:83747886-83748005
NegCtrl_Intergen285	chr11_83941690	ATCAACTCCATATGGAAAGCGGATGAATAAGGAAAGAGCTCATAAAGTAGAGGTGGGAGTGAAATAAGAGCTTTCCAGTTAAAGAAAAAAAATTATGCAATTTCACAAAAGTGTGAAACA	1	+	chr11:83941690-83941809
NegCtrl_Intergen285	chr11_83942209	acttcctgaaatgtaatataatggttggcgctacagcagctatttgaaccattaggtaacctagcaaaagggagcctcaagctatgatgttagaagagttaaatagaatgatgctggatc	1	+	chr11:83942209-83942328
NegCtrl_Intergen248	chr11_84519585	gatcaataaaattaacaaacctctagcaagactgataaagaaaagaaatagtataaattacaaatatcagaaatgaaataattactaaagaccctggagacatccagaggacaagaagtg	1	+	chr11:84519585-84519704
NegCtrl_Intergen248	chr11_84520424	atatctttcccaccactcttatttaccataatgctttaaattcttgccataaagaaaaaaaaaataaaagtcataagaaagaaagaaataagactgttcctatttgcatatgacatgatc	1	+	chr11:84520424-84520543
NegCtrl_Intergen307	chr11_85869113	GATCATAGATATAACCTGTGCAAATAAAGCTGTAGGCTGGGGCACTGCTTCATGTTATGAAAACATCTTGCAGTAAAGGAAGGTAATGTGGTAATAAGTCCAAACAGAAGGGTGATGGGT	1	+	chr11:85869113-85869232
NegCtrl_Intergen307	chr11_85870992	aggtggctcccagtgagccccacctcctggttttcacacccttgtgtagtcccttcctgctttgtaccagggttggtctctgtgaccaatacaaaatggcagaagtgaaaatggcagatc	1	+	chr11:85870992-85871111
NegCtrl_Intergen317	chr11_87752447	gatcaaatatcttagagtcatctatgactttttttctttcatagaaatgcacatccaatctgccagcacatcctctcagctttctctgtgaaatacacccagagtccaattcattctcac	1	+	chr11:87752447-87752566
NegCtrl_Intergen317	chr11_87755482	ccctcaaaaaaaaaagagtacagaaggaacatatctgaatgtaataaaagctgtatatgacagacccacagctagtattgtactgaatggggaaaaactgaaaatctttcctcttagatc	1	+	chr11:87755482-87755601
NegCtrl_Intergen240	chr11_88289728	atccgcctgccttagcctcccaaagttctgggattacaggcatgagccaccatgcatggccCTGTGGGATACATCCTGTATTATGTTCACAGTGGACCTTTGAGCACAATACAGAgtgaa	1	+	chr11:88289728-88289847
NegCtrl_Intergen240	chr11_88290288	ctaccacctattagttcactaactaaaggctattaggcctctatgtgcttccgttactaatttttctttatatgtggataggcgatgatagtttctattttaaaatactatgtgaagatc	1	+	chr11:88290288-88290407
NegCtrl_Intergen306	chr11_88522471	ATCAATTGTCAAGGTCTGGAGGCCAAGTTCCATTTAAATAACATaaaagcaaagaaaaaaaagaaaaaagaaaaaaagaaagagaagaaaaCTTTAAGTGAAAATTTAAGAATGAATTAT	1	+	chr11:88522471-88522590
NegCtrl_Intergen306	chr11_88523669	AACTTCAGATGAAGCAGGAAACTCTTCTTTTTTAATATATAGAATAGTACTAGGAGAGAAGGTATGATAACtaatttaaaaaataaatatatGAGGCTCGATGTATGTGACAGATAGATC	1	+	chr11:88523669-88523788
NegCtrl_Intergen303	chr11_90096823	GATCAGACCACTCTCTGATAACAGGACACAGTCTTCCTCCATTCTGTCTGATAAAAAGAAGATAAGAATGGGTTCAGTTGCAGAACTGAGGGAGTTTCTGTGTGATGGCTTATACTTTAT	1	+	chr11:90096823-90096942
NegCtrl_Intergen303	chr11_90098272	TCTATACGTTTCTTCAGATGCCTCTGCCATTCCATATATTACGTTTGTAGGAAAGTCACAGAGAAAAGCGAAAATTTACTTTATAAAACTTACTTGGTGTCATTTGATATTTGAGAGATC	1	+	chr11:90098272-90098391
NegCtrl_Intergen239	chr11_91091609	GATCAGCTCTAATGGCCACATCATTACCATCATTTGTATTAATTTGCCATTTAAAATTAGAGGAATGTCCACTAAAGTTAAGTTCTGAGTAACACAGACCCTCCTTTATCTGCTACTGTG	1	+	chr11:91091609-91091728
NegCtrl_Intergen239	chr11_91093580	CCTTTTTTTCTGGTAATACTTCACCTCTTTTACTTATAGTTATGAGTCTCAGGGATATAGACCTTACTCTCACCTCCAGCAGTGGTTTAAGGGTAAATAAAACAAactgaacatgagatc	1	+	chr11:91093580-91093699
NegCtrl_Intergen268	chr11_91388011	GATCTTTTATGGCCATTTTTACATACTCCATCTGGTTCTGAAATCCAAAACAGCCTTCTATATTTGAACACAGGAATTTGTGTTGAAAGTATTTCCTGCTAAGACCATGTGTGAGACGAA	1	+	chr11:91388011-91388130
NegCtrl_Intergen268	chr11_91389458	TAATTTGGCACAACCTTTTGCTTTCTTGGCTTGGCATCCTGGGTTAATAATTGCTTCCCTATAATCAATGGATTTACTCATTTACTAATAAATGCCCCTTTAACCTCCTAATTGTAGATC	1	+	chr11:91389458-91389577
NegCtrl_Intergen245	chr11_92066793	GATCAAAAACTAGAAAAACCATGGAAGTTTTTTTATAAGCTCTAATTATGTTCAAATTATCATTCTCTCTACTTCTGCCTCATAAATATACATCTTACCTTAAAAGTATTTTTTTTTTTC	1	+	chr11:92066793-92066912
NegCtrl_Intergen245	chr11_92068026	GGCCCCAATTAAATTACGCTTACGTGAGGGAATGTCAGGCTGGAGGGACTGCCCTGCGTGTTCACCATTGATTATACCTGTGGAAATTCTTATCCAGAAGGGACTGGTGTCACCAGGATC	1	+	chr11:92068026-92068145
NegCtrl_Intergen310	chr11_92489040	GATCTCCCAGTTTGCCTAAAAAAGAGTTTGTTACCTAAAAGGTACTGGATAAATATTTCatttattcattcaacaaatatttatggaattcttactacattctaggcactgttgtagatg	1	+	chr11:92489040-92489159
NegCtrl_Intergen310	chr11_92489675	ATCATTTGTGGTGAATTAATGGATAAGGAAAATGCCAGAGTTTAACTCTTCGGCTTAAAAATATTGAATATATTCTTagacactcttgtaatcactgggaacaaggcagtagacaagatc	1	+	chr11:92489675-92489794
NegCtrl_Intergen254	chr11_95179301	atccagccactgtgcacagccaggcatgctggcgatggcagggaaggcagcttcaggtgccggcacaggcactggctccctgcgaggctgcagctggaccaggcgtactgtaagcaattt	1	+	chr11:95179301-95179420
NegCtrl_Intergen254	chr11_95180022	caagctctgtggaacacacagcgaggccacacgtcccccactgtagtacccacgcttcaggtcctccccaccttgaaagtggggcttcaccagggacctgtcccctttccacccaggatc	1	+	chr11:95180022-95180141
NegCtrl_Intergen238	chr11_97437707	gatcaaaaacttccatgggaaccagtgctggggtaagaaagcctgaactataatagataaattctggatgctcagtactcagtattgacacgctgagagttaaatactccaaggggaccc	1	+	chr11:97437707-97437826
NegCtrl_Intergen238	chr11_97438413	ttaaaaggcagaaaaatatagtctgaagagactgaacaagaatcagaaccacagtcaaatatggcaggccaagtacagtggctcatgcctgtaatcccagcactgagacatgtcttgatc	1	+	chr11:97438413-97438532
NegCtrl_Intergen264	chr11_97714599	ATCCCTACAGCTGATTTTGGAATAGGTGAGCCGTTATTATTATACATATTCTCCCACTTTAACATAATTCCTATATAGAAGTTACTATATATGTTTTGTGATGGAGCTGTCAGTGAAGTT	1	+	chr11:97714599-97714718
NegCtrl_Intergen264	chr11_97715083	TCAAGAGAAAAATGCCTTCAATGGCAATTTTTAGACTTCCTTTTTGCCATCTTGCTTAGATTTCTAAATCATAGTTACAAAAAGCTTTTTTAATTTTTTTAAGTCATCACACATTTGATC	1	+	chr11:97715083-97715202
NegCtrl_Intergen247	chr11_98649800	gatctaaaagaagaaaagtatgcccactctcgccacttttcaaaatagtactggaaatccaagccagagcaattaggcacgaggaaaaaaaaaagcatccaaattggaaaggaaaacgtt	1	+	chr11:98649800-98649919
NegCtrl_Intergen247	chr11_98651831	acaatcctgtgagatactgttattttccacatttcatatagggagaaaagaggcataaatgggtcaagtaatttgctcaagttccaatgacaagagagtggcagagccaggattcagatc	1	+	chr11:98651831-98651950
NegCtrl_Intergen313	chr11_98734390	gatctcctttgattgcatgtctcaatccaggtaatgttgatgcaagaggtgggctcccatgccttgggcagccctgcccctgtggcttgcagagtagagacccttcccagatgctttcac	1	+	chr11:98734390-98734509
NegCtrl_Intergen313	chr11_98735983	tggaagaaaatatttgcaaattccctatctgacaagggattaataaccaaaatatacaagaagctcaaacaagtccagaggaaacaatctaataattcagttaaaagtaggcaaaagatc	1	+	chr11:98735983-98736102
NegCtrl_Intergen263	chr11_103473836	GATCCTCAGCTTTTACATCATTGCCAGGTTCTGTCTAAGGGTAATACTTCATTTTAATAAATTTTAATTGCTACATTAATCCAGTTCATTATCCATGTGAATTGCCATTTACTGCTCTTT	1	+	chr11:103473836-103473955
NegCtrl_Intergen263	chr11_103474752	TATGGCTAGCTCTTAAAATGTGTATGAAAATGTCATTTTATTGGCTCATAGCTTAGTTATAGAGATGAAATGCTAATCTCCTTTTCTCTTTCCTTCTCCTATTAAAAAAAAAATCAGATC	1	+	chr11:103474752-103474871
NegCtrl_Intergen272	chr11_103801867	GATCAGCTTAAGATAAAAATTTAAAAATCTATTCCTTAttaaagtgaaacatatttattattttatacaagttacctgttctggtggacagaagtccaaaatgtgccttactgggtcaaa	1	+	chr11:103801867-103801986
NegCtrl_Intergen272	chr11_103803486	AATCAGATAAACCATGGATTTTTTCAGTTTAATTTTTTATCACAAAGGTGAAACAATTCCAACTATCTTTCAGGAATGCATAGAGTATTATTAATACTTTATATGTTGAATGTTTGGATC	1	+	chr11:103803486-103803605
NegCtrl_Intergen279	chr11_104309007	gatctcatgtttcctggagtatccaatatgccctggttccaattttcagctgataatctgacctgaaatttcactagcttaaaaaaattttttttaagtaaacagcaaaacagtagtgga	1	+	chr11:104309007-104309126
NegCtrl_Intergen279	chr11_104310007	actaccttcaaagtatgtctaaaattttatcatccctaacccgcctacatgactaccacctctgaccaagtcaccttcatttcataacctggaagttttatcaagccttctaaaatgatc	1	+	chr11:104310007-104310126
NegCtrl_Intergen251	chr11_105145536	gatcagagtgctctcatggctggattatgctagatgcctcatggtttacaaatgactgtctattgttttcttacatggcagagagataaacagaggagctttcatcatcttctatgaagg	1	+	chr11:105145536-105145655
NegCtrl_Intergen251	chr11_105147421	ggtagaaaagttggatgaaatggaagttgagagccaggcacatttggtgtagcttttattgaaaaaaaatattgcatgtaagtggacgcaagcatttcaaacccttgttgtctgaggatc	1	+	chr11:105147421-105147540
NegCtrl_Intergen295	chr11_106986094	gatccagcaatcgcatttgggttacatccaaaggaatataaaccattctgtcacaaacacacatgcacatgtacattcattgcagcactatacacaatatcaatgacaaggagtcaacct	1	+	chr11:106986094-106986213
NegCtrl_Intergen295	chr11_106987065	ATATGAGCATATTCTCTGTAGATAAGGACTTTTTCAAGCATAAGAGAAAGTACATTTTTTTCTTGCCTAGATTTCACAAGTCTTACTTATGGTCTTATATTAAAGTGTGTTTACAAGATC	1	+	chr11:106987065-106987184
NegCtrl_Intergen283	chr11_107097952	GATCTTCCATTGGCTACTTGTCCTTAATGCTTTAGTTTTCAGTTTGTCTTCCCCTGTCAAATGGCTAATGAACCATAAACAAGCACTTAAGACAAGCACTGATTTTGTATTACTAAGAAT	1	+	chr11:107097952-107098071
NegCtrl_Intergen283	chr11_107099600	TGAGTGGTCACCATTTCTACTTAACCATGGCAACACTACCACCACTACTACCACATTGAATATGGCCTGCTATGAGTCTATCTCTTCTCAGAGTTTCCAGCAGGACATGGGACTTCGATC	1	+	chr11:107099600-107099719
NegCtrl_Intergen276	chr11_110879358	GATCGGACTGGACAATGTCCTATTGCTGGTCTCTAGAGTTATTATAGAATCACAGTTCCCAGCCATTCCACTTGTCAggagccaggagacctgcctggttcaagtcccagctctgccgct	1	+	chr11:110879358-110879477
NegCtrl_Intergen276	chr11_110880034	gaacatgaaactggacactgcaggtggagacggggcttggcagccagctgaccaaattcagggaggcaggcgcgtggcctggtcaactggacagacttatggcaaccaggaggagggatc	1	+	chr11:110880034-110880153
NegCtrl_Intergen309	chr11_112333167	gatccctcacagataccaaaatcctcagaagctcaaaccccttatataaaatggcatagtatttgcatattaacctctacacttttaaataatctctagattacttgtaatacctaatac	1	+	chr11:112333167-112333286
NegCtrl_Intergen309	chr11_112336473	ATGTGCATGATGATTTAAACTGCATTTGCACGGTGGCAGCGTCTGCCTGAGGGCAGAGGGGGCTGTAATTGAAGTTCCAGAAGCATGGAGACATTTAGTGGATGATTAACTCAGGAGATC	1	+	chr11:112336473-112336592
NegCtrl_Intergen311	chr11_112458080	gatccactggttcattttccagatgaggaaactgaagcctggagtggtaggggaagtaaGGAGTGACTGGGGTCCATTTCCAGCTTTGGACAGAAACCTCATAGCCTCACTGGGCAAAGG	1	+	chr11:112458080-112458199
NegCtrl_Intergen311	chr11_112459159	AAGTCCAGAACGTCTGAATATAAAGATACCCTCTCCCCTCCTCCATGCCCCAGGGATTACTCTTGCTCTTTTAATTATTCTTTAAAATAACAGCTGCTTTGGGCTAGGCCATTTATGATC	1	+	chr11:112459159-112459278
NegCtrl_Intergen281	chr11_114535468	gatctgttcccctagcaatatgctgtaggatactctcttgggaggcagggcagcggcagagagcctcagctcccagtctgtcacacaatcacaagggtaaacaaccaatactctacagtg	1	+	chr11:114535468-114535587
NegCtrl_Intergen281	chr11_114535952	GCTTTCTAGTCTCTAAAATATTCTCTCAACCAGCTTTAAGTCATTTGAAATGCTAATTTCTCCCCCACAATCTCTCTAATTAGAATGTCGTGGTTATAAGCCCATCACGTCTTGATGATC	1	+	chr11:114535952-114536071
NegCtrl_Intergen270	chr11_120140082	GATCAAAGGACCTTGAGCCCAACCTCCCACCCTAACCCATGAGCCAATGTTGGGGTCTCTTCAGTACTCTCTCAGAAAAGGGCTAACAAATGGAGCACCTGTTTAGGGTAAACTTTATGC	1	+	chr11:120140082-120140201
NegCtrl_Intergen270	chr11_120142017	caaggtctttaaatgtgagacaggttcttacctcagagatagtttggccaggtttgcttcaagggcaggaaaatggaggagatgcccaaggattctgtgattctgatggattctctgatC	1	+	chr11:120142017-120142136
NegCtrl_Intergen252	chr11_120748137	gatcgtgCCCTCAGGCTCCTAATTCCCTGAATAGGTGAAGCTGCCAGCCTGTGGAGAAATTGTCAGGCAGACTTTTCTCTGAGCCCCAATGTGCTTGAGGGATGTGAAGTGAAGAACATT	1	+	chr11:120748137-120748256
NegCtrl_Intergen252	chr11_120749186	TTTGAGCCAGTGTTGGATGGAATCTGCTTCAGAAGTGACCATTAAAGAGGATGTGCTTTGACCTTCGGCTACTCTAAGGGACACATACTCTTGATTGGACTTGTGAAGTGGATGGTGATC	1	+	chr11:120749186-120749305
NegCtrl_Intergen282	chr11_121036359	ATCTTTTAGATGCGCAAGGAAATAGGGTATTTTGATGCCAATATGAAATAATTAGGACGAATGTTATTTAAAGCCAGATTTATTTGACCCAAAGTTTTTTGGTCCTGAAGATATATACAA	1	+	chr11:121036359-121036478
NegCtrl_Intergen282	chr11_121037025	ACCTGGGTTTGTAAAGAAAAGACAGAAGACACTTTATTAGCATTTTTATCCTTTTAAAAAGGCTCTGCTAATGCCCAGGTTACTGCTTTGAATGAATTCATATGCTCATTTGGTTTGATC	1	+	chr11:121037025-121037144
NegCtrl_Intergen278	chr11_122461416	gatcacgccgttgcgctccagcccactcaacaagagcgaaactccatctcaaataaataaaataaaaaaTACTTTGTTTTAATCTTTCTTGACTTGCTCTCAGTCCTAGGCCTGGTGCTC	1	+	chr11:122461416-122461535
NegCtrl_Intergen278	chr11_122463432	tattactttgctaaaaataaaaAGTAATTAAATGTTTTAAAGGGTTCATGTGAAACAGGACAGGTGATTGGGTTATCTGTTGGGCTGGGAGCCTAGTAAAACGCTTGGGGAGGTCAGATC	1	+	chr11:122463432-122463551
NegCtrl_Intergen315	chr11_124265149	gatcctgtctcaaaaaaaagacaaaaacaaaacaaaacaaaacaaaaaaaCTTCAATTCAACAACTATTTCTTGATTTTACAATATATCTGACATTTTAAATACATGAACAGGAAAAGAA	1	+	chr11:124265149-124265268
NegCtrl_Intergen315	chr11_124268564	AATAGAAACTTGATTAACTCACCTTCCTTCCACTCAGAGAACTCAGTGCTGACCATTGATATGTGTTTCACCTCCACTGCCCTGGAGGAAGAAATGGCTGTGAAGGTATCTATGTTGATC	1	+	chr11:124268564-124268683
NegCtrl_Intergen257	chr11_124884911	atcacagaaaaaattataatggcaattaggaaatacttttgagagaataataatgaagataaatcatattaaaactttttaggtgtcactgaagcagtccttaaagggaatgtcagagcc	1	+	chr11:124884911-124885030
NegCtrl_Intergen257	chr11_124885625	aataaagcataactttaataccagcctgatggggacattacaagaaagcagcattacagactaatttttcttgtgagcataaatgaaaaaagcctcaagtgaaatattggcaCAATGATC	1	+	chr11:124885625-124885744
NegCtrl_Intergen312	chr11_127723154	GATCAGGCCCCCTACAATGGTGGTTGATACATGGTCTACATAGGTCGCTGTAAGAATATTGCTAATTCCACGGGGAAATTTGTCTAGAATCAGTTGAAAGAGGGATTGCCCACCTTCATG	1	+	chr11:127723154-127723273
NegCtrl_Intergen312	chr11_127724797	atggtattgtttttagttcaatagtctctaattttgatgtagttccaattcatctctctctttttttgtttttggcactattggtgtcgtaagtaagaaactattgcttaatccaagatc	1	+	chr11:127724797-127724916
NegCtrl_Intergen293	chr11_128547115	GATCAATTACTTAATGTTGCTGGGACTCAGCTTTTTCACATGAGGCTCAGTTTTCACCACATTAAAGATGGTGATAACACTAATGATATCCCTTAGGGAAACAACATATTTAAGCTGTGC	1	+	chr11:128547115-128547234
NegCtrl_Intergen293	chr11_128549027	ATTTGGATAAACATCTATGCCCCTCTTTCCCTCCAACAAAAATCTAGGAGAAACTTCAGCTCACAAAATCTGATTTTAAAACACACTAAGAAAATAAAAACATGTCCTTTACATTTGATC	1	+	chr11:128549027-128549146
NegCtrl_Intergen284	chr11_130495985	GATCTTAGAGAACATTATTTATCATACTGAGATGGAATTGATGGCAAAATGAGCTGTTCAACAGATGGTGCTCCCTGCAACAAATGTGACCACGTGGTTTTACTCACACACTCCCATATG	1	+	chr11:130495985-130496104
NegCtrl_Intergen284	chr11_130496925	ttttgcagaaatcaacaagctgttcctaaaagtcatatggaaatgcaagggaaaaagaaggacaaaggtgtaggattgacacttctaaattttaaaacctgctacaagggtacattgatc	1	+	chr11:130496925-130497044
NegCtrl_Intergen262	chr11_131110617	GATCTAGTTGTGTGGTGGTTTGGGAAGTAATTTACTGATATTTTGCTTCAAAACAGCTTACAAAGACCAAGGGGTTTTGTTGACACCAAGGTGCATTCCTTATGGGCTAGAAAAATAGGA	1	+	chr11:131110617-131110736
NegCtrl_Intergen262	chr11_131112367	TAGGATATTTAAGGCCCAAATTGTATCACTTGCACTCACCCACTGCCCAGACCCACAGCCAGCACCAGCTTTCTTGAGTGGCCTGGGAGGGACAGTACCAAGATGACGCTGACTGTGATC	1	+	chr11:131112367-131112486
NegCtrl_Intergen297	chr11_132113094	GATCATGTTTTGAAGCAAAGTCTGAGAGAGGAGGCTTTCTGGAAGAGCTTGGTAAGAAGTCAGTAAACTTTGATTTGTCTCAGAGAATTTAGGTTCATAAATAGCAAGGGTGCAAACTCC	1	+	chr11:132113094-132113213
NegCtrl_Intergen297	chr11_132115704	TCTTAGGAGTTGCAGCATTGTGCCAGTTTCAGGGTTGAAACTCCTCGGTTGCTCCCACAGTGTGCAGAGAGACTCGGGGAGCCAAGGCCAGTAGGAGTAGAAAGCCCGCAGGATTTGATC	1	+	chr11:132115704-132115823
NegCtrl_Intergen299	chr11_132172340	GATCATGCTAAGAACTACGACTGTACATGGTGTTCTTTTGGGATTGGGGCCACAGGAGGGTTAGGTGAGCAACAAGGGGTCTCTGACTTTTTTTCATTGAATTCAACGTGTTGTTCTGGG	1	+	chr11:132172340-132172459
NegCtrl_Intergen299	chr11_132174248	TTCCCCACTGATGTCTCTTAACCAAGAATATCCTTCAGCACTTTAAAGACTATGCTTGCTTTTTTTTTTTTTACCCAATATGCTTTGTAAGTTCCTCACACTAGTGATAAAGCACTGATC	1	+	chr11:132174248-132174367
NegCtrl_Intergen318	chr11_132696538	GATCCACTTGTCTGATTAAAAGATAATTCTCTTAATTTACCCTATACTGCATTATGACCACAAGATTTCTTATGCAGTCCTGCCTGATTTCTCTGAGTCTTGGCAATAGATAAGAAGGTA	1	+	chr11:132696538-132696657
NegCtrl_Intergen318	chr11_132697996	aaaaaataaatgcatgtcgctaagtggaaaaggccatgtgaaaatgaaaatcatatactatatagtcccaactgtatgacattctggaaaaggcacaattatagagacagtagatagatc	1	+	chr11:132697996-132698115
NegCtrl_Intergen275	chr11_132904858	GATCATCAGCCTCTCCGTCCTCTTAGGCATGGTCCCCTCTCCCCAGTCAGGTTGATATGACCTTCAACACCAGATGGATAATGCCCCAGGCGGGAGGAAAGGATGCTCTGGGAGAGTAGC	1	+	chr11:132904858-132904977
NegCtrl_Intergen275	chr11_132906136	CCTAATGCCAATTCTTTCCCAGGATGGTGCGAATGTGTGTTTGTACATTTGTAAAaataaatatggaataaattcttattatgtgtcaggcactgctcagctgctaagattgcaaagatc	1	+	chr11:132906136-132906255
NegCtrl_Intergen354	chr12_4519972	gatctctcttgcccagaatggtctcaagctactgggctcaaatgattctccTATTTATTTTTAATTTTTCTAAAACTTTTACAAGTTTTGAGAGGGGAGCTTAAGTTTTAATATTTTGAG	1	+	chr12:4519972-4520091
NegCtrl_Intergen354	chr12_4521758	TTGAGTTCAAAGAGGAAGTTGAAGCTCATTATCATATAATTATAGGGAATATTGGGGGCAGCGCCAACACACTGCCTCAGAGGCTCACATGTGGGCACCAGATGTAGTTCCTATGAGATC	1	+	chr12:4521758-4521877
NegCtrl_Intergen378	chr12_5183065	GATCCATACCCTAAAGAGGTATGGGCTGTAATGACAGCAAGCCTTGGAAGGACTAGAAGGGCACAGACCTCTTGGGCCCCACCCTTCAGCCATTTTGGATGCTCTTCAATTCTGGGCATG	1	+	chr12:5183065-5183184
NegCtrl_Intergen378	chr12_5183804	TGCTACACACAGGAGCGAGGAGCAGAAGAAGGGACAAAGAGCAGAAGAGGGGCAAGGTCCCCAGGGATTCCCAGTGTGCTTTAATACCATAATCTGCAAAGTACTTGGGGCCTTTGGATC	1	+	chr12:5183804-5183923
NegCtrl_Intergen329	chr12_7737157	gatcatcaccatgggacctagtaaacagattctccaaggtcaatgcaaaaaaaaaatatcttaaagacagctagagagaagggccaggttacttaagaggaaacttcatcaagcagcagc	1	+	chr12:7737157-7737276
NegCtrl_Intergen329	chr12_7737949	atacgtgcccaactctggagtatacatattcataaaacaactttttggcctatgaaaacacataagacaactacacaataatggtgggagacttcaacaccccccttacagtgttagatc	1	+	chr12:7737949-7738068
NegCtrl_Intergen382	chr12_13576211	gatcatggctctaggagctccaaggaggtgggttgggaaggcttctcagaagacacaggacctctacgtgagttagaaggatggatgggattggctaagaagatgatgggagacattatc	1	+	chr12:13576211-13576330
NegCtrl_Intergen382	chr12_13578438	TGAAATAGCCTTCATATCTGTGAATGGTCACTGCATTATTGGGACATATATTTAGGCTCTGATAAGGTggacttagattggatatgagaaagctgttttggcaataaacgctgatagatc	1	+	chr12:13578438-13578557
NegCtrl_Intergen383	chr12_13887009	ATCAAGTTGATGATATCTAGGGATGATAATTTCCATTCTAAGTTTCAATTTGCTAAATGAAGCCCCCATAGGTACTTAATCACATGAGTAAAATGACCGAAATGATACTTGAAAAATACA	1	+	chr12:13887009-13887128
NegCtrl_Intergen383	chr12_13887640	TCtatgtgctatgccataggtatgaacaaagggctatgggagcacaaagagaggaatgactaattctgcctggaatcgtcagagaaggcttcagagaggaggcaacacttgagtcagatc	1	+	chr12:13887640-13887759
NegCtrl_Intergen365	chr12_17083734	GATCATATGGTCTGAATTTGTTCTTTCAAAAGAGTATATTGTACTACATTTGTATGTAACCAAACATGTCAGTGATATTTAGATAACAATTTGGTTACTTCTGTAAATGCATTAAAAAGC	1	+	chr12:17083734-17083853
NegCtrl_Intergen365	chr12_17085630	atttttccctttctagaactttatataaatggaataatgatatctattcttttatatctagctttttctagctttttcaattagcataacatattgagattcatctgtggttcatggatc	1	+	chr12:17085630-17085749
NegCtrl_Intergen396	chr12_17163228	atcataatcttaaaagacacaaccccaaacaccataatcctgaatgttgaaatctcaaaaggtcgaaattcccaacagtcaaaatccctaaagtctaaagttcctaacatctaaaatctc	1	+	chr12:17163228-17163347
NegCtrl_Intergen396	chr12_17165064	agaaaaagtactaatagtttcaaataatcttttgcatttccgtggtgttgggagtaatgtttccatttttatttctattttagtttatttgaatcttctctcctattttcttgattgatc	1	+	chr12:17165064-17165183
NegCtrl_Intergen344	chr12_17611568	atctatttctggaatctacattttgttctgttaatctatgtatgtgtgcctttagcaatatcacattgccttcattctgatggttttatcataagtttaaaaattgttagcattatgctc	1	+	chr12:17611568-17611687
NegCtrl_Intergen344	chr12_17612786	TATAGAATATTAATTATACCATAAACTGAAATTCATTTAAGAATATACAGAAATCCAGTGTCCATGTGAGTAATAGGGTATAGTATAGTTCATCTGAAAGAAATTTCTGGATTATTGATC	1	+	chr12:17612786-17612905
NegCtrl_Intergen366	chr12_20650714	ATCAAATAGAACAAAGAAGAATACTGTGCAGGTAAGGTTTATGGATTACTCTATATATTACTCTTTGCCCTGTTCTGTTCAATTGTGTTAGTATACTTTATGTTCTGCTGCTGTGATGAC	1	+	chr12:20650714-20650833
NegCtrl_Intergen366	chr12_20651787	ttccttccttcttcctCTGCCCCTCTGCCTCAGTATGGATGCAAAAAGGAACAGCAGTAAAGGCAAGAATGTAAAGTCATTGATGCCTCAAATTGTCATGAAAGAGAAGGACCAATGATC	1	+	chr12:20651787-20651906
NegCtrl_Intergen347	chr12_20998721	gatcatctgtctagtgcggtcagtgaagtttttaagttctccactataattgtgttgctgtctactgatttcttaggtctagtagtaattgttttatgaatctgggagctccattgttag	1	+	chr12:20998721-20998840
NegCtrl_Intergen347	chr12_21000994	gtcagaaactatggagactagTGAATgatatatttaataaggggctgatattcaaaatctacaaagaacactaaaactcaatgataagaaaacagccaattataaaatgggaaaaagatc	1	+	chr12:21000994-21001113
NegCtrl_Intergen340	chr12_21165790	gatcgtgccattgcactccagcctgggcaacacagcgagaccccatctcaaaaaaaaaaaaaaaaggatttcaatttatttctggtttaatgttgggaggttgtatatttccaggaatcc	1	+	chr12:21165790-21165909
NegCtrl_Intergen340	chr12_21168456	TAAGATAAAAATAATGTTTGTAAGTAAAGAAAAAAACTATTTTAATTCCACGTACCTATAAACATTATATAGTTCTTTAATTAATCAATTTTCTCTTTTCTTTCTGCTGTTTTTCAGATC	1	+	chr12:21168456-21168575
NegCtrl_Intergen369	chr12_21467140	atctgcaattaagcagaatctcattattaattagaagtatttacatggtcctgagaagggaataatcccaagtttcggctggtcctGAGAATCTTTTCACCAGACTCAACTCCACAAGAA	1	+	chr12:21467140-21467259
NegCtrl_Intergen369	chr12_21468018	ATTATCATGTTTTCCTATGCCCAGAAAGAGAAGCAAAAGTCAAATTTAGGTAGCTGAATGTTTTGTAACTCATTGTTTAAAAATATCTTCATTTTGGTCAACATGACCAAGACAGGGATC	1	+	chr12:21468018-21468137
NegCtrl_Intergen338	chr12_25279725	gatcaataaaaataccaaagatatcagaccaataggtaagtcagtctaattcatatctttaaaaagttgagaactcttcaaagagtttagaccaaactggcttcttatcttgcaggaaca	1	+	chr12:25279725-25279844
NegCtrl_Intergen338	chr12_25282391	GGAAATGCACTGAAAACATACATTTGTGGCACATTAAAGGTTGTTGAATGTTAAGGAGCTCTGATGCTAGGTTTTTTATATAACTTATTCCCATGGATTTTTAATTTATCCACGATGATC	1	+	chr12:25282391-25282510
NegCtrl_Intergen372	chr12_25630465	GATCAGGGATGAGATTAAAGTCAGGAGAAAAGTAGACAAGTTTGGAAAAGCTGTCTTGAGGGATGCCACCAGCATAAGGAGCCAGCTGGGATGGAAGAACAAAGATTTgtttttttcctg	1	+	chr12:25630465-25630584
NegCtrl_Intergen372	chr12_25633305	ggacacttgagcctttctcaaacttgcagaaaggtgttctgtggcctagcagcagccctAGGTGCAGAGGGATAGCAGAAATAATGTAGTAGGTGGAAGGATGCAAGGCGGCTCCTGATC	1	+	chr12:25633305-25633424
NegCtrl_Intergen341	chr12_28891531	ATCTCAAAACAAAAATATTTATAAATGGTGGCATTTATTATAACCTAAATTAGTAAGATGTTCCTTTATAAGCCTAAAATAGAAAATTGCTTCTCTCCTCTAGATGGTCAGTCTATTTTG	1	+	chr12:28891531-28891650
NegCtrl_Intergen341	chr12_28893069	TTGAAATTGATGCTTTGCTTCCTGAAATGCTTATCTGAGATGCTCTTTATAGTTCCTCTTTTGTCCTGTGTCTTGAGAGTTACCACTTTCTCTTCCCTAGGAAGGAAATGAAAATTGATC	1	+	chr12:28893069-28893188
NegCtrl_Intergen326	chr12_29295911	gatctgactctttccagtatagttaagggtgtggttaattccatatgtcctcagccttaccaaattgtaaagcaggcaggtcaaaaagttctcaaataacaaagaagtagtttataacct	1	+	chr12:29295911-29296030
NegCtrl_Intergen326	chr12_29297378	gtgacctttaccatttatgttaccagtttgcacagggagagacaggccaaaagtctgactggtaagaacttttactttttgccagcatgtcagccttctgggttcccctcctccaagatc	1	+	chr12:29297378-29297497
NegCtrl_Intergen346	chr12_29637209	GATCATAGAAATAAATGTGACAGAATTAATCACTAAATCCCACAGCAATCTCATTACCAGACGCTGTTAGTATTAAGTATTTGAACACATCCGTTCAAGTAAACTTTAGTTTAATAACTA	1	+	chr12:29637209-29637328
NegCtrl_Intergen346	chr12_29639157	CCTTCTCTAATTAGAACCACACATACCCTTTCCTCTCTGGCTTCCATTCACTTCTTGGACAGAACTCAGGGCCTTTGTTATATACCTTGAGCCCACTTTTGAGAGGGGTTGGCCCCGATC	1	+	chr12:29639157-29639276
NegCtrl_Intergen395	chr12_30453672	GATCACGCAGGTGTGCCCAAGGACATGTAGTTTTCTTCTCAAGAAAGGAAAGTACCTAGAATAAGATAATGTAAAAGAGTCAGTGCAGGGGTAACCAACGCGCATATATATATGTATATA	1	+	chr12:30453672-30453791
NegCtrl_Intergen395	chr12_30454877	TCACCCCACGTGGTTCAGAAAGGGGTTGTGTGGCTAGGTCATGCCATGCATGTGAAATTGTTTTTTTCACCAAAGGAGCTAGTCAGGATGGCTGAATGTTTATTTCAGAAGCAGCGGATC	1	+	chr12:30454877-30454996
NegCtrl_Intergen374	chr12_31987728	gatctgcccacctcggcctctcaaagtgctgggattacaggtgggagccactgtgcctggctgttctgggctaattttctatgcagcaatagataGATAGCTAATTAATCAAGGTATGAA	1	+	chr12:31987728-31987847
NegCtrl_Intergen374	chr12_31991003	gcaaggaatgaaggatagtgtcttagtccattcaggctgctataacaaaacatcataaacagggtagcttgtaaacaacagaaatttgttcctcacaattctccagaaaagttgaagatc	1	+	chr12:31991003-31991122
NegCtrl_Intergen353	chr12_33530294	gatcgggtttcaccatgttggccaggctggtttACTTTAGTGAGGGAAGATTTCTAGGAAAGAGCAGTAAGAGGTTCTAAACACAAGAGACTGCATTCCACTTGCTTTAAGGCAGTTAAT	1	+	chr12:33530294-33530413
NegCtrl_Intergen353	chr12_33531468	ccagagaaacaaaattagaatccacctctccATTCAGAGTGAGTTCCTGCCCAACATGGCTTTACTCTCCTTTTTAGATTTTTAGAATTAATGTTCACTTTTCATACTTAAGAAAAGATC	1	+	chr12:33531468-33531587
NegCtrl_Intergen393	chr12_33828554	atcacaccattgcactacagactgggcaacagagcaagattgtctaaagaaaaaaaaaaaaaagacaagaaGTTGGATATAAGGGGTGACAAAAGATAGCTTGGGTTATAGTGTTTTTTT	1	+	chr12:33828554-33828673
NegCtrl_Intergen393	chr12_33830486	AGATGCGGGCTGCTATAAAGTTTAAGAAATCTTGTTTTAACACTGAAAAAAGAAAATGTGCAGTTAAAACACTGATTTGATTTCCTAATATTCAGTCACACTAATTAATCACATTTGATC	1	+	chr12:33830486-33830605
NegCtrl_Intergen336	chr12_33979795	gatctatacttgtaaatcacctagaagaaatcatagaatatcttttgtgactttagggtaggaaaatgtttcatagatgggacacaaaactatagaccataaaagaaaataattaaactg	1	+	chr12:33979795-33979914
NegCtrl_Intergen336	chr12_33981384	aatggtgaattctatgttttggatgtaatttaccacaactcatgttgaaatttgactcccaatgtggcaatgttggaaggtggggcctagtggaaggggtttgagtcattggagcagatc	1	+	chr12:33981384-33981503
NegCtrl_Intergen357	chr12_34752518	gatccagggtttccctggtccatgcccacaaagcgtatcaggccaaaggggggcagcccaaggcggcaagacggcttgaatggagaggtcgagtcacctgtgtggtgtggaaggaaaaaa	1	+	chr12:34752518-34752637
NegCtrl_Intergen357	chr12_34753295	tgcccactgagggtctcatgcccacggggggcagcctaaagcggcaggaaggcttgaaaggggaggtttagacacctgtgcggtgtgaaaggagaaaaaaaacacggtgcggcagagatc	1	+	chr12:34753295-34753414
NegCtrl_Intergen380	chr12_38835278	ATCTTAAAGATTGAATGTGAATGATTTCAAAGTGCCACAATGTATGTAAGGATTTGATATAACATGGGGAGGAAGTTCCTGAAATTGCAAAACTCAAGAAATTTCCAGACCTAGGAACTG	1	+	chr12:38835278-38835397
NegCtrl_Intergen380	chr12_38837098	ggtccgtggcttcattcttgaagtcagtgagaccaagaacccaccaattccagacacaTTACTCTCATGCatttttaaaagtaaaaatattaaacaatatcaaatttaaaataCAAGATC	1	+	chr12:38837098-38837217
NegCtrl_Intergen381	chr12_39440605	gatcgcgccactgcactccagcctgggcaacagagcaagactctgtctcaaaaaaaaaaaaaagaaTTACTGGAAGGCATTGGAAGATGTGCTGCCTCAGGAAGAGCAATTAAAAAAAAA	1	+	chr12:39440605-39440724
NegCtrl_Intergen381	chr12_39442347	TAAGAGATAAAACCTTATTTCAAATTCAAATTGTAACAAAATATCAGGAAGCCCCTGCCATCTGGCTGTACAGAACCAATGTTGAGAGTTAAAACTACAGTAACCAAATATCTTGTGATC	1	+	chr12:39442347-39442466
NegCtrl_Intergen345	chr12_41948338	GATCAACCTTATGCTACACTTGAAACAGTTTGCTTAAAAAAAAAAAGCTTTGATGCAACAAGCCTAAATAAAGTTTGAAGCCATCACATGAAATCTGATAGATGAAATTACCCGCAGTGA	1	+	chr12:41948338-41948457
NegCtrl_Intergen345	chr12_41949046	aaaaaagaaaaaaaaaaGGACGGACTTACACTACAGCTATCAGCTTTGCTAAGACAAAAAGTAAATTTCCTGGGTCCAGAGAGTCCTAGCATTACCATCACCTCATGTCAACTGAAGATC	1	+	chr12:41949046-41949165
NegCtrl_Intergen388	chr12_42224739	atctctttcaatacatatagaataaaatttttaagtaagtgattaaaaaaaagtcatgtcagtttcagttacagaattttctcttagtgaaacaaaaagtaatagtAGTAACTTAGATTT	1	+	chr12:42224739-42224858
NegCtrl_Intergen388	chr12_42225929	ttccactactctaacaagaattttaacctaacataaaaatatttattgtttataatcccatcataactctacaataattaatataaattaaaatgaaaattttatgttatcataaggatc	1	+	chr12:42225929-42226048
NegCtrl_Intergen333	chr12_47535963	gatccgtgctcacttgagcctctggtaacaggcccaccaactgcagacctcacactggacccagcagcagtcacattgcccaactccaaccccactcaactgcaatcctggtggcaattc	1	+	chr12:47535963-47536082
NegCtrl_Intergen333	chr12_47536809	aactctcaacttattaggtatagaaacaatttacctcaacataatagaggtcatatatgataagcccacagctaacatcatacccagctgtgaaacactgaaagctttacctctaagatc	1	+	chr12:47536809-47536928
NegCtrl_Intergen323	chr12_54446309	GATCAGTTAATTGGAATCGGTGGCATGACAGGACCACCCCTAGCTGGGGGGGGGGGGTGGTGGTTAGGAAAGCAGCTTTTCCTGGCCCCCTCCCTCCTCTACGGCCCTGTCACCCCCCTC	1	+	chr12:54446309-54446428
NegCtrl_Intergen323	chr12_54447128	AGCCTCCTCGGCTCAGCCTGGGCCCCTCCCCATCCAACATCCACTCCAGTCCTCATTCAACTTCCTCTTCCTGCGAAAGAGGGGCGCTGCCCCGTGACCTACACAGACTGAGACACGATC	1	+	chr12:54447128-54447247
NegCtrl_Intergen391	chr12_55258524	GATCTAGTTTTCAGAGACTTCATGGTTAAACAGCATTTATTAAGAAGCTGCTTTCTCCACAGCCCTGAATTTAATGAATAGAAGAAAAGTCCCCTTAAACTTCTGGGAAGTAATTTTCTT	1	+	chr12:55258524-55258643
NegCtrl_Intergen391	chr12_55259396	TTTAGATGCTTTAATTTGAAGATGTATTTGAAGGATTTTCCACTTAGTTCTTGATATTTTAGGGGGAAGACTTACATGATAATTAGGATAAAGCTTCTTGTTTTATTCTTTGAATGGATC	1	+	chr12:55259396-55259515
NegCtrl_Intergen322	chr12_56031894	GATCCCTGAGCACAGTGATTGCCATGGCTGCACCGGTAGCCAGAGGTCCATGTCAGTCATGAAAGCAGGTGTCTGTGAACTTGACATCCAACTAAGTGGCCCACCCAAAGCCTGTGGAGG	1	+	chr12:56031894-56032013
NegCtrl_Intergen322	chr12_56034368	atctcatgacctctattttaacattaatgctggtcaattgttgtgtctaaaccatagaagagaggaggtacaataaagtgtgtctgaccttctattccatcTTCTAGATTGTTCTGGATC	1	+	chr12:56034368-56034487
NegCtrl_Intergen370	chr12_57344514	GATCTGAGGCCTGCCTGTCAATATGGCTGTTGAGGTCGCCTTGCTGTCTTGTCCTTGGGTCTATTTCTGTGACCACAGGCTACTCCAGAACCCCCTGGAAAGAAAACAATTGCCCCTCAC	1	+	chr12:57344514-57344633
NegCtrl_Intergen370	chr12_57345141	GAACATTCAAATCACTGCACATGGGTGAAACTATCAACTTTTTCAACATCAAAAGAGTCAAAGGAAGTCCATGCTTTCAAGACAAATCAAAAACTGATTTATTTGTCCTCTGCACAGATC	1	+	chr12:57345141-57345260
NegCtrl_Intergen385	chr12_60214533	gatcataaaAATTGTTTATGTGGTGTCCAGAGATTTTTGAATGACTTACTAATGGGATTGTGGACATGTGCTGCTTCAATTTTCCTTCTAGGAAGGATTTGGTGCCCAGCTCCTGGGAGT	1	+	chr12:60214533-60214652
NegCtrl_Intergen385	chr12_60215568	GCAGGAGTGGGCACTGTGTTTTTCTCATTAACCTTAATTATTGACTCTTATTAAGAAAATGTGGCTAACTCATGAAGAGTTAATTGACATACTATAATTGATGTGGGTTACAAATAGATC	1	+	chr12:60215568-60215687
NegCtrl_Intergen355	chr12_60606017	atctgtggaactttgaaattgacggagatgatttaacatttctgtcagaagaaatttctaagtagtaaagcattcaagaagaagcagagcataaaagtttggaatattgcagtctgatga	1	+	chr12:60606017-60606136
NegCtrl_Intergen355	chr12_60607870	gactttgaaaatgtcattccactcccttctggcctgtatggtttctgttgagaaatctgttgccaaatggttggagctcctttatttactgcttttttcttttcttctgcctttaagatc	1	+	chr12:60607870-60607989
NegCtrl_Intergen348	chr12_61378548	gatccactgacctcagcctcccaaattgctggtattacaggtgtgagtcacaatgcctggccactgattccattttctttggatacatacgcagcagtggaattactgaatcctatggta	1	+	chr12:61378548-61378667
NegCtrl_Intergen348	chr12_61380410	CAGTAGTTTGTGAAAATAATTTTTTACCCACATTAATGTTAATACTGTATTTTTATTATTGAAACAACAATAACAGCAACAAACTGAAATCACCTTACTGGTGGtgatatggtttggatc	1	+	chr12:61380410-61380529
NegCtrl_Intergen362	chr12_61475523	atccttacacaaaaaaaatcatatttatacatgctagcaattaacattggaaactaaaattaaacatagaatgtaatttaaaatttcccaaggtgaaaagaaataAAAAGAAAAAAAATT	1	+	chr12:61475523-61475642
NegCtrl_Intergen362	chr12_61476052	aaaaaaaaaaaaatcatgaataagtgggctttactccagataggcaagaatagattagcattagaaaatcaatgcaatttgcatataaataatataaagaaaaaatatgattatttgatc	1	+	chr12:61476052-61476171
NegCtrl_Intergen325	chr12_62025968	GATCATTGGTTTTGTTGTTCAAAGCCAATCACTCATTTGTTTCTCCTTTTATGCCACAGTAATTCTCAAGGTTACATTATTTGTCACATCATACTGGGTTGTAGAAGTAAAATACAAAAA	1	+	chr12:62025968-62026087
NegCtrl_Intergen325	chr12_62027868	cattactgtagaggtcttttgtggacatatgttatcatttctcttaggtaaacatttcggagtgagattattggataataggatgggtctatgtttagtttcctaagaaactgaaagatc	1	+	chr12:62027868-62027987
NegCtrl_Intergen358	chr12_63482242	GATCTGCAAAATACTTTAGATGGCATTTGGCCTGGAATGACCAAGGAAGGAGCTCCAGGCTGTCCTTGTATCAAGGGGTAGCATCCCCTCTTTAGGGAAGCTTGTTCACCAGCAGTTGGG	1	+	chr12:63482242-63482361
NegCtrl_Intergen358	chr12_63483509	tatcagcagggtgaaaacagactaatgcacatactaatcttatcctcattttccagaaaagacttttgaggcagatgcaattgaattagttcaaggtcacttgacagcaagtgtaggatc	1	+	chr12:63483509-63483628
NegCtrl_Intergen335	chr12_65467343	GATCAAGAGGAGTTTTCTTTCTTCATGCAATATTTAGGCATATAGGAGTCTGTAGGATAAAAGAACAGTTTAGCAGCTTGGGGGTATAAAATAGCCTTGTAGAATAATGAATGCTACCTG	1	+	chr12:65467343-65467462
NegCtrl_Intergen335	chr12_65469545	TTGACCACATAGGATTTTAAAGCCTCTGCATATTCTCCCCCAAAATAAAGTATAAATGTTAAATTGAAAAAAATGCAATAAGTGGTGaatatacctaatatacaacaagctttgcagatc	1	+	chr12:65469545-65469664
NegCtrl_Intergen359	chr12_65815497	gatcctgaaaggagcactaaatatggaaaggaaagaccattaccagctgatgcaaaaacacatttaagtacacagactagtgacactacagggcaaccacacaaacaagttggcataata	1	+	chr12:65815497-65815616
NegCtrl_Intergen359	chr12_65817095	gcctttccaatttgggtgtattttatttttcatctttttgcctaattgctctgactgggacttttagtacaatattgaatagaagtagtgagagtaggcacccttgtcttgtttcagatc	1	+	chr12:65817095-65817214
NegCtrl_Intergen350	chr12_67092056	GATCACAATTAATTGTACTTAATTTAGAAAGAAAGTGTTTTTTACCTGTCAACTATGGGGAAACATCACTTTTTAGTATCAGGACGCCTTGTGTTTTTAAAAAATATTTGTTGAAGAGTA	1	+	chr12:67092056-67092175
NegCtrl_Intergen350	chr12_67093897	aaccagagaaggaactcctgggggagtctcaaaggataaacaaacgttaggaaaataaagttagagaaaaggggaaagatgttccaggcagagggaaaagcatcagtgaaggaatggatc	1	+	chr12:67093897-67094016
NegCtrl_Intergen331	chr12_67767217	gatctgtgtggacaccaaagactctgcttgtttcattctccttagtccaagagccatgggcctcttacagtggcacttatgtcttgccaggtgcctcaagggaaaaagataggtgactgt	1	+	chr12:67767217-67767336
NegCtrl_Intergen331	chr12_67769115	TGTTATTTGAACAACTATCAAGTCCAAAGAAGTAGAAAGAAAATTTTTTATTACAGTGTTTTAGGAAAGGTAAAAGAATAAATTCAGATTTCATGAAAATATTTCTTAAAGATAATGATC	1	+	chr12:67769115-67769234
NegCtrl_Intergen377	chr12_68423118	gatcttgatggactaaaaggaatttatgatggggggaagcagaaagagtaacattttaggcagaaagaataAACCTGGAAGTATATAATCATGCTAAGACTTATATGCtgtattagtccg	1	+	chr12:68423118-68423237
NegCtrl_Intergen377	chr12_68425020	TTTGTAATCCTATACACTGGGCCAACTGGCATCAGAACTTCCACGGACTGTTGTTAAAGAATCTGCTCAAAAACAGTGAGATTTTTCAGTGAAGAAGGCTTATTTCCATCTATCAGGATC	1	+	chr12:68425020-68425139
NegCtrl_Intergen397	chr12_69431745	GATCTGAGTCATGTGAGGTACCCAGGCCTCTAGAGCCAGGGCCCTGTTTCATTAAAAATCTCCAAAACCTCTTTTGCCTTAGTTGAGACACAGCGTTTGAGCCTTCAGTAAGGACCTGAG	1	+	chr12:69431745-69431864
NegCtrl_Intergen397	chr12_69432660	gagcctttctctgggaagcggcacccagagaactttgaacaaatagtccagtcttttaattctacccgctttctatgagaaggaaaaactgttacctagtgatgtcagaggtcccagatc	1	+	chr12:69432660-69432779
NegCtrl_Intergen328	chr12_71212296	GATCATTGCAGAAGAAGATTGAACTTGAGAATCTTGAAAGGAGTTATGTAGAATGAGGCTAATATGATTGAAAATTATGAAGTTTCTTTATGTCTTACAGTGATTTAAGTCATGGTTGGC	1	+	chr12:71212296-71212415
NegCtrl_Intergen328	chr12_71213328	TGTCTCATAAGATGTAGACCAGTAAGTCACTATTCTCTCATGGAAATCTCTTTATTCAGGTGTTTTGGTCTTCATGATATCTAGAAGAGGATTTTAAAGAAAAAGCAGTTTGGGAAGATC	1	+	chr12:71213328-71213447
NegCtrl_Intergen392	chr12_73658615	gatcgtactagctcaggtctttcttccttttcttataaagccaccagttctactcccatgataactcattaatcaagtaacccattaatcctgcaattcagaaatgaattaatttattca	1	+	chr12:73658615-73658734
NegCtrl_Intergen392	chr12_73660466	caggaggttcccagagaacttccttttgctatttgggcatctcagccagatatgaattatgtcagccagtctagccagtggaacttggagaggccaaactgactgggggcttaaaggatc	1	+	chr12:73660466-73660585
NegCtrl_Intergen330	chr12_74054341	atctcctttgctacatcatcaagttttttaggcaatgttttgatttccacataactgcagacagtgttgcagatgttttttttctgcagccacataacaaagataccctttacttcagtt	1	+	chr12:74054341-74054460
NegCtrl_Intergen330	chr12_74054870	aaagctcattcaaatggttgttgacaggattcaattcttcacaagctgcttgtttgaggccaccttcagctactggcatgtgggctttttaatatgcagctcactgtaaagtagatgatc	1	+	chr12:74054870-74054989
NegCtrl_Intergen400	chr12_75092621	GATCTTTGCTTCCATCCTAGTGTCTGCCAATTTAGCTTTGCCTCTGCTCCCATTGGAGACTGAGTATTCATTCTTATCAGTGACACCTTTATTCAGAATCTTTCCGTTTGTCCTTTTAGT	1	+	chr12:75092621-75092740
NegCtrl_Intergen400	chr12_75093801	gtagctgggactgcaggcatagactactgcacctgactaatttttattttttactttttgttgatatgggggtctcactttgctgcccagctggtcttgaactcctagcgtcaagtgatc	1	+	chr12:75093801-75093920
NegCtrl_Intergen342	chr12_78876500	gatcagttcctcaaaatttatatacttgttctatcttccactttctcttctcttaaaaccaaaagtctcttagcacaggcaccagccctggagttcatgtcctcatcaaaggatggaaag	1	+	chr12:78876500-78876619
NegCtrl_Intergen342	chr12_78877145	gcagtgtaacactgtgcaaatctctatcactgcccccacctccaccaacactaaccccactctaggtcgcttctatggcctaggagctgattttcattctcaaacaggcccaataggatc	1	+	chr12:78877145-78877264
NegCtrl_Intergen361	chr12_79146394	atctagcattgcacttctaggtattcactcaaatgatttgaaaacatatgtatatataaatctgcatgagaatgtttatagcagctttgtttataatcactcaaaactgttatcaaccaa	1	+	chr12:79146394-79146513
NegCtrl_Intergen361	chr12_79147386	acacattttcttttctttctcagctgagagtgcttTTAAACAAATAGTCAAAATTTGTAATTTTGATTTCTGAACTTCCTTTTGAAATTCAAAACATTTCTATTGTTTATCAGTGTGATC	1	+	chr12:79147386-79147505
NegCtrl_Intergen349	chr12_82965396	gatctaaggacatcctcatagattgttgagcCTCAAGAAGACAGGAAGTGTCAAAGCCTGCAGACCAGAAGAAGCCTAGTAGTAGGGAAAAAAGATTCAAGATTCATATTCTTATCAAAC	1	+	chr12:82965396-82965515
NegCtrl_Intergen349	chr12_82966425	GAATCAACAGATGTTGTTTAATAAAAGATGCATCAATTATTAACATTTTTAAAGGAAATAAATAAAGGAGAAAagaatcacctatggagcttatgaaaatgaaggtttccggacttgatc	1	+	chr12:82966425-82966544
NegCtrl_Intergen332	chr12_83644007	gatcatgggagtagtttttaatggttagcaccatccccctggtgtagtgtaatgatagaattctcaagagatgtggttgtttaacagtgtatagcacctgccccttcgctatcttcctcc	1	+	chr12:83644007-83644126
NegCtrl_Intergen332	chr12_83646285	tttgggttaggcatccaggcatgacttcacagaattgtctggctcagagtataacagaaggctgtactcaaggtgtcatccagggctgtagtcatctcaagcctcagctggaagaggatc	1	+	chr12:83646285-83646404
NegCtrl_Intergen337	chr12_84049173	gatctgaaatttctagactatgggaacatgagaaaataaactacataagtagtttaagctacttagtctgtggtactttgttgtagaagcctgagcagactaataGTTTGTAAAATCCTA	1	+	chr12:84049173-84049292
NegCtrl_Intergen337	chr12_84050868	AATTTCAGTTGCAGTGGTTGTCTAACAGTTCTGCTGTATGGACATTGGCAAACTGAGGCTAATTTAATCCTAAATCTAAATACTGATATCTGGAGCCATAAGTAATTAAGAGAATGGATC	1	+	chr12:84050868-84050987
NegCtrl_Intergen343	chr12_84170220	ATCCAAATATACGAGAAAATCCTCACATAAGTCAGCCAAAAGATAAATGACTATGTTTTAATAAGGTAGAAGTTGAAAAATAGCTATTGGGATATTAAGCAAGTCTATATACTTATGTAA	1	+	chr12:84170220-84170339
NegCtrl_Intergen343	chr12_84171531	tatctctagtccagatgtttcctttgctctctagactgaatgatacactgcctccctgataactcttagatgtttaggaaattcattaaaatcagcctacctaaaattgaatttatgatc	1	+	chr12:84171531-84171650
NegCtrl_Intergen398	chr12_86834806	gatcatactgcccaaagcaatctacagattcaatacaatttataccaaaataccagcatcatttttcacataaatagaaaaaataattataaaatttctttggaaccaagaaagagccta	1	+	chr12:86834806-86834925
NegCtrl_Intergen398	chr12_86838014	tctttagtggtactacattcttcttatttctttcataccatgcaaagcctttcaatcccaggctcatttgccggcttcttttcctctgaataatatgtttggagtatttcttgactgatc	1	+	chr12:86838014-86838133
NegCtrl_Intergen320	chr12_88244091	atctatcttacaacatggtgataatagttaataatatattgtattattttaaaatgctaaaagggtgaatgtaaagtgttctcatcacaaaaatgatgactatctgaggtaatgtataat	1	+	chr12:88244091-88244210
NegCtrl_Intergen320	chr12_88245526	TAATTTGTGGTCATTCTTGGCCTTAGGTGAAAAACTCCTCCTTCATTTCCAACACCTTGTACTATTCCCTTCAGCTCCCCTACTATTAGGAAAGGAGAACTTGGGGAGTAAGCACTGATC	1	+	chr12:88245526-88245645
NegCtrl_Intergen399	chr12_88356028	gatcatatggtagtttagtttttaggaacctccataatgttttccataatggctgtaccagcttatattcccatcaacagcatataacagttcctgtttctctgaatcctcacgagcatt	1	+	chr12:88356028-88356147
NegCtrl_Intergen399	chr12_88357521	aaatatttggggatttccatatagacaattatgtcacctaaaaacaatgtcatttcttaattccagttattatagggtttattctttctcATCTTGATAGTAAGCCCCATTGTTTTGATC	1	+	chr12:88357521-88357640
NegCtrl_Intergen351	chr12_90452451	GATCCACTATGACATAATTACAATAACAAAATTTACATATCTTAGTACTTCTTGAAGAACAAAATAAAAAATACTTTTAAGTTAAAACATTCTTGAAGAATACATAGTGGTATAAAAACT	1	+	chr12:90452451-90452570
NegCtrl_Intergen351	chr12_90453923	TATGAGTCTCATATTACTGACTTTGCTCTGCAGATAGATGAAATAGGACCTCAAATGCAGTGGATGTTATGGTTAAAGCTGTTCTTATGTCATTTAGAGATTGTTTTTAGATTAAGGATC	1	+	chr12:90453923-90454042
NegCtrl_Intergen324	chr12_90942121	GATCTCCTCTGTTGATATTTCTATGACACAAATTATTTTATCTGGCTTTTGTTTGAATATCAAGCCCATATGATTTTAGGGTCAATTACAATACATTATTCCCATATATGCCATGGCCAT	1	+	chr12:90942121-90942240
NegCtrl_Intergen324	chr12_90943318	ATGTTTAGGATTTCAGGTTTCCAGTAATAAAACAGTGAAAGCACATGACTGTGGTGATTCTCTGGGTGTTGCTTCATGCCTTTGCAATCGAAAAAATAAAAAAAGTAAGTCTAAAGGATC	1	+	chr12:90943318-90943437
NegCtrl_Intergen356	chr12_91093338	GATCCATCACAGGTATTTCCCTTTCTCAGCCATCTTAGCCTCTCTCAAGTGAACTAAAGTTTCCTTTTATATTTTTGCCATTATATTTTGTTAATGTCAGCATCACAGGACCTGTCacat	1	+	chr12:91093338-91093457
NegCtrl_Intergen356	chr12_91095226	cttaatttccatggtacacattgtcatcaatgcctagcacataggctcccactatcaaactctcagctaaaacccaatcatagttcacattcatctcttcatcagttcagctcctggatc	1	+	chr12:91095226-91095345
NegCtrl_Intergen401	chr12_91612046	ATCCTACATTTATTTTTTTAAATAGCACTAGCCAATAAATAATCCTTACTTTTATGGAATACTAATTTATAAAAACTGTTGCCCAAATAAGAGATACAATTTCTGCTTCCTGGTTTTTTT	1	+	chr12:91612046-91612165
NegCtrl_Intergen401	chr12_91612915	CTCTTTAATTACCAAAATTTTTCTTATTCCTCATATAATTTACTCATTCCTTTACCTAACATTTCAATACATATTTGGAATAGAAAATATGTAGAGAAGTAATCATATTAAGAAGAGATC	1	+	chr12:91612915-91613034
NegCtrl_Intergen394	chr12_91697526	gatcaaaattacaaagaaaggcataaaataatATTATTTTAAATTACAGGCTTTTGAAGTTGCAATGGTCCCAAAGTATCCCAAGGTTCAAGCACAGATTCCTTCTATGACTCTCCTGAT	1	+	chr12:91697526-91697645
NegCtrl_Intergen394	chr12_91698450	AGTTCAGTGTGCCCTTATTCTAGGACTGCAAGAACAACTGAATAAATGGAGTTCTTCCACAGAAATAAGGAGTCTTCACATTCCTGAAAACCTCTTGTTAAAACTTGATTAAGTAAGATC	1	+	chr12:91698450-91698569
NegCtrl_Intergen368	chr12_93002521	GATCCCGAAGACAACTATTGATGAGTCTTCCAGTATCATCAAGAATAAAACATCCTTCTTCTAGTCTCCTAGGCTTACAAGACTGAAGTAATTTTCTTCCAATCTTCCTCTCTTATTTCC	1	+	chr12:93002521-93002640
NegCtrl_Intergen368	chr12_93003482	agtgggacctgggattctgtatttctcataagcacccgggtgatgctgatgctgctggtctgaggtctaccctctgagtaacaaAATTCTATGACATTAAAAGAATGATAGAAACAGATC	1	+	chr12:93003482-93003601
NegCtrl_Intergen371	chr12_97772334	gatcttggacttcccaacctgtagaactgcgagaaataaatttctgttgtttaagccactcagtgtgtggtattttcttatggtggcccaggctaactaagatagcggcccagctaagtt	1	+	chr12:97772334-97772453
NegCtrl_Intergen371	chr12_97774451	tcattcagccagctgtggctgcagctgcactagactccatttccagaAATCAGTGAAGAGCTTTTGCTTTTGTCACTGCTGATGCAAAGGCTCTGCACGCAGCTCACCGTTCCCATGATC	1	+	chr12:97774451-97774570
NegCtrl_Intergen386	chr12_98026624	GATCTGTATTGTTGGGGTGGGGCTGGAACTGGCCTTTTATTTAATATGCTGGGATATGATTTTAGTGTGCAATTCCCAGTCTCTAGGGTAGTACAAGCTCTCAGACACTTTACTGGGTTT	1	+	chr12:98026624-98026743
NegCtrl_Intergen386	chr12_98027334	cttggtcttctccactctaatctcaTATCTCGCTGCTCTTTGCAGGAAGCCCCACAATGCCTTTGCCTGCAGGATTCTTATTGGACCACATCTGCCAACTCCTTGATAATTTCTCTGATC	1	+	chr12:98027334-98027453
NegCtrl_Intergen367	chr12_100870006	GATCGGGGAGCGGCGAGGGGGGACCAGCCGTTAAGCATTCCAGCCTGACAGGGGTGATTTGTTAAACCCAGGAACTAGTTAGACGTTTCCTGAAACCTCCTGCATAGGGCATTTTCGAGA	1	+	chr12:100870006-100870125
NegCtrl_Intergen367	chr12_100872957	tttagctttgtttgtgatgccttaacctctgtcttacatttcaacgttctcaaatgtattcttttcctatttacttcttatttaataaagtccttctcaatccccaaatccataaagatc	1	+	chr12:100872957-100873076
NegCtrl_Intergen360	chr12_105904180	gatcacaccactgcactccagcctggtgacacagcgagactccatttcaaaaacgaaacaaaaCAGaacaacaacaacaacaacaacaaAAAACCCAAAAAGAACCCAGTCATCACAGAA	1	+	chr12:105904180-105904299
NegCtrl_Intergen360	chr12_105904810	ctctgcctctgccttccttggcattgaattcatttttaggatgtgtgggggtttactgttgaggtggtcactggcagctctaggtttatgttctCACAAATGAATGACTCTTTCTTGATC	1	+	chr12:105904810-105904929
NegCtrl_Intergen390	chr12_105994235	GATCCTGTGTTTTATGTGGCTATTCTACAtttagggaaagagcaaatagttcagaatgaccagagcatagagtttaggtgagagggaattggagattatgaatggagatggataagtaag	1	+	chr12:105994235-105994354
NegCtrl_Intergen390	chr12_105996947	gaaagaaagatgtaggctgggaggctaggccagtcttgcttttcaaattattctgcctgcttatattctagccttgctagcccctgattagattgtgcccacccaaattacaggtggatc	1	+	chr12:105996947-105997066
NegCtrl_Intergen352	chr12_106134797	GATCTCTATCCCCCAACACAGAAAAGGCAGCTGGTGCAGAAACCCAGAAGCTGTTCCAAGTTGCATTGCAAAGTGGCATCGTGAGCTGTCTGGCACTGAGACAGGATGAGGAGGCAAGAG	1	+	chr12:106134797-106134916
NegCtrl_Intergen352	chr12_106137143	TTCTGGCTAAACATGGAATTTCTATTTCTATTTTCCTTATGTTAAAAGCCGGAACAGCAAAATGTATTCCTAATGTCACTATTATGACATTTACATCCCGAAAAGTTGCAGTAACTGATC	1	+	chr12:106137143-106137262
NegCtrl_Intergen384	chr12_111686970	GATCATGCATCATCCCTTTACTCACACAGCGCagagaacaggctctggagcccgggctggaaatccgagctctgccacttgctgtgtgactttgcacacgtttccccacctctctgaagg	1	+	chr12:111686970-111687089
NegCtrl_Intergen384	chr12_111688555	CCTGCGTGCATGACCTGCCAGCCACATGCCAAGCAGCGTGGGGCCATGCTTGTGGCATCAGCAGCTCCCAAAAAGAGAAAACTGGACATAGATGCTTCCCAGAGCCCATGAAAGTGGATC	1	+	chr12:111688555-111688674
NegCtrl_Intergen373	chr12_113160897	gatcttgtctgatgatgttggtatgtatatacagttggcccttgagcagtgtagggattaggggaactgacaactccctccccctgtacagtcaaaaatgtgtatataacttttggttcc	1	+	chr12:113160897-113161016
NegCtrl_Intergen373	chr12_113161770	tttatggtaacaaatgataaaatactcaagtatctatgtatattttatgcaattatgacatacttaactttttcttaaatttttttgattttttttttttttttttttggagacaggatc	1	+	chr12:113161770-113161889
NegCtrl_Intergen327	chr12_113425488	gatcatgcttGCAGGTTTTGACCAGAGTCAGTGTTGGTTAGAGTAAGAGGATGAGGCAGACATCTGGGAAAAGTCCAGCTGGGGCAAGCATTTGAAGTCTGCCTTCCTACCAGGTCAAAA	1	+	chr12:113425488-113425607
NegCtrl_Intergen327	chr12_113428270	attatgtagatgaagcctccaggtagcaggcttcaaggagaataggtggtaaatgtcccttatcagaccttaaagatgtcagacgattagttaaaatctctcctgaatcaggaaaagatc	1	+	chr12:113428270-113428389
NegCtrl_Intergen376	chr12_114501377	GATCTGCATATGAGCAGGCTTGGGGGGATGGGACAGACAGCTGGACCTGTCAGCAGGGGCAACCTGAGCATTCCTGGAAGTGGATTCTTTAGCCCTGGTCACATGGTTGGTGAGTCGATA	1	+	chr12:114501377-114501496
NegCtrl_Intergen376	chr12_114504217	gtatcattcgtagggctgctatggtagtttgggaacgtgagcaccctcctggtgaaaacgttcctacctcagaccagaaattccccacctgacaccccgggtgggacaatgctgcagatc	1	+	chr12:114504217-114504336
NegCtrl_Intergen334	chr12_115255968	GATCTGGTTTCACGGCGAATTCAAAAGGGGCAAAGCAACGCGGCGCCTCCTGAATTCCTGGCCCTGCGAACGTCATGTCGTTAACGTGTTATTTATGGCACCCTCCTGACTCTGCTGTCA	1	+	chr12:115255968-115256087
NegCtrl_Intergen334	chr12_115257678	ttgtttttttgtaactggcttctttctcttaacataatgtcctcaaggtccatccttgttgtggcatgtgacaggattttcttattctttaacgccaagtaatattccattacatggatc	1	+	chr12:115257678-115257797
NegCtrl_Intergen387	chr12_119129706	ATCCCTCAAATTCAGCTAATTCCTTGCTTATagattctgtagtacaccctaatctccttccttataataaaccccttctgtacttaaggtagcatcagtgggttcctgttacttgGTAGG	1	+	chr12:119129706-119129825
NegCtrl_Intergen387	chr12_119130238	tgtctaacattttgtgaaagaggcattttttttgagggggggtgggtgcgtagaggagcccagagctttcatcggattcctaaaagagtctgtgaccccTATCCCAACCAGTTATGGATC	1	+	chr12:119130238-119130357
NegCtrl_Intergen339	chr12_119738693	GATCCtttcaatatatttcatttctaaaaaatagacttttaaattcacaacaaaattgagaggaagatacagatttcccatatatccccttcccccaacatcctcccccactgtcaacat	1	+	chr12:119738693-119738812
NegCtrl_Intergen339	chr12_119742585	acagtttggtttatacattttagggagacatgaaacatcaatcaacatatgttgtaagatgaacattgcttccttctggaaaggtggaacaactcgaagtgggaagggggctttcagatc	1	+	chr12:119742585-119742704
NegCtrl_Intergen389	chr12_119922573	ATCTGAACCAATTCATTCCCACCATTTTCCATCAGTAACTGAAAAATCTATTGAGCTGACTCTGTGCAGAGCACAGAGCACCCTGTGGTGGACAGGACTCTGTAGGTTGTAGGCTCACGG	1	+	chr12:119922573-119922692
NegCtrl_Intergen389	chr12_119923186	GGGCCTCATGTGTGTCAGtggattagtttgctggggctgccatagtaaactactagactgggtggcttaaagaacagaaacgtatttcctcatggttctggaggctgaaagcccaagatc	1	+	chr12:119923186-119923305
NegCtrl_Intergen375	chr12_124333175	GATCTCATTGTTTGCTTTAATTTAGAAAATATATCCATAAATGTGTTGCTTGCAGTTTTAAAGATGAAAATTGCCCTTGTCCTGACATGTCTTTCTTCCTAGGCCGTGGGGAAGATTTTC	1	+	chr12:124333175-124333294
NegCtrl_Intergen375	chr12_124333878	TGAGAAGGCAGAATTTTAAAACAATTGTTGAGAATTCACCAATTTCTCTCTGCCAAAGAATATGTTTGCAGACTTGAGTTTGAGAAGTCTGCATTAAATTACACCAGATTAAGCTGGATC	1	+	chr12:124333878-124333997
NegCtrl_Intergen364	chr12_126532403	GATCATTTTTCTCTGTTATTAAAAGCTTACATTAATATCCATGTTAACATAAAGGCTTAACAGGAAGCCCTGTGTTGAGTTTTATGATGGGAAATGTAGTGATAGACTCTAGGTTCCCAT	1	+	chr12:126532403-126532522
NegCtrl_Intergen364	chr12_126533498	CATTCCACAAGGGCACTTTCCACCAGGAACGCTGTTGAACCCTAAGGGTCCTGGTTGATTCACAGCTTAAACTATTCTGTAAGACAAAGAAAGAATATGATATCTTTACAGCTTGGGATC	1	+	chr12:126533498-126533617
NegCtrl_Intergen363	chr12_127040906	gatctccaaggggcttactagacactgcttctttagagcccaggacaactggtcctgtttgcctcaaattaaccccttatgcatggtagaaattgtatcccaagacttgattccaaaatc	1	+	chr12:127040906-127041025
NegCtrl_Intergen363	chr12_127042469	ATTAGGGTCATAACAACTAAGGCAAATCTTGAAAATATAAGAGAATGCATAAGAGAATTAACAAAATAAAAAACGCAAAAAGCATATAAAGGAATCTTAAAAAATGGAAAGTTGTTGATC	1	+	chr12:127042469-127042588
NegCtrl_Intergen321	chr12_129639164	gatcatattgtttgtgattgttccctgtgatatctatatctggttcagtaacagatggttggtcccctaagccatttttctcaaccacttggttccttttcttattatatcttttttatt	1	+	chr12:129639164-129639283
NegCtrl_Intergen321	chr12_129639700	tcccacatagaatgccatctgataaaggaactcactaataccatattgcactttctctgcaagcatctctggcattcaatttgcacctgactttccaagcttctccaggttggtgcgatc	1	+	chr12:129639700-129639819
NegCtrl_Intergen379	chr12_130104611	GATCCACGGGTTGCTGTCACCACATCGCCAGGGCCATCTTCGATTCTGCACATCCTTTCAAGTCCAAAAGCAGGCTGAAGCTGGCAACTCAACTTGGAAGGTCAccacagccactgctct	1	+	chr12:130104611-130104730
NegCtrl_Intergen379	chr12_130106942	GGATATCTAATATATAATGCAAGAAATTGAAATGTGGATAAATTTTGGGGAACGTATACCTAGGTAGAGGTTCAAGGAAAAGTCCAGCTGACCGACTATATCCTACATCCTAGCCAGATC	1	+	chr12:130106942-130107061
NegCtrl_Intergen441	chr13_19891083	ATCAAGAGTTATTAAATCAGCCTTCTTAAATACTAGTGAAGTCACAGATTCTGTTGTGGTCCATTCTTCATGTTCATTTTTCTTTACTTTCTTCATATGCAAGGCAGGGACACTACTTCA	1	+	chr13:19891083-19891202
NegCtrl_Intergen441	chr13_19892258	ATGTAACAGCTGATAAATGAAAAGTTATTTCTGAGCACAAAGAAGGCTTTACAGAAGCAGTAAAATATAAGGGAAGCACATGAGGAAAAAAGTACACGAAAATCATCCTACTTAGAGATC	1	+	chr13:19892258-19892377
NegCtrl_Intergen427	chr13_22316950	ATCGTTCTGAAAGAAATGTTCTCAGCTCCACCACTTAGTCTTCAGTTCTGGCCCCTGGGTAAGCCTCAGAGGTTAACTTCTTTTCTCTCAGCTCTTGTGCTTAGGTTTCTGAGCAATACG	1	+	chr13:22316950-22317069
NegCtrl_Intergen427	chr13_22317716	tatggtattttaaaaatacaaattaaaattagttcatttcattgcttaaaattatccaggagctttgcaaggcacttaagagaaaatctaaactccttcttcactattaccttcaagatc	1	+	chr13:22317716-22317835
NegCtrl_Intergen418	chr13_23041140	GATCATCATATGTAAAAGATATGTCTTTTACATATGACAATGCTAAATAGCTATTGCTACTAAAGAAGGGTAACATCTACAAGTGAAGAACAAATCCTAGTTACCAGCACTCTTTATAGA	1	+	chr13:23041140-23041259
NegCtrl_Intergen418	chr13_23042844	TTAAAATTCCTTGTCAGCACTATGACTTATATGTGCTGTAAAAGAATTTTTTTTTAAAGGCCTACTAGCAATTTTGCTTCATTTCTTTTCCTTTTTTCAGTCTTACCCTGtgctaagatc	1	+	chr13:23042844-23042963
NegCtrl_Intergen468	chr13_24086697	GATCTTCCCCTTCAGCTTCAAAGCCTACACTGAGTCTCTGTGGCCACCCCCACAGCTCCCTTCTCTTCTCTGCATCTGCAGTCCAGCCTAGCCCAACCCGCCCTCCGCCTTTCCTCTGTG	1	+	chr13:24086697-24086816
NegCtrl_Intergen468	chr13_24088288	TGAGACGGTGTTTGGAGGCAAAGGGGGGTTGTACTGAGTTTTGAGCAAGAACATGGCCTGCAAACATAGGCTACTCAGCAAGTGGGTggcctccacggtcagactctctgggccgggatc	1	+	chr13:24088288-24088407
NegCtrl_Intergen413	chr13_27385200	GATCTGTTTCAGGACCTAAAGCAAAACAATGAATACTTGGAATAAAGAAGGTAAGCAAAGAAGACAGATAAGACATAAATGAAGAGGAAAGCCAAATGCAGCTTTAGTTCCATCTCAACT	1	+	chr13:27385200-27385319
NegCtrl_Intergen413	chr13_27388148	AATCAGGTAGGAGATTTGACCATTCGTCACTCTCTCTCTCTCTCTGCAATAACTTTTATTCTGTAGTGTGTGATGCAGGCATTGGGCCCCAGAAAGCCCTGCTCCGTGTCATCTGTGATC	1	+	chr13:27388148-27388267
NegCtrl_Intergen452	chr13_29665281	gatctgcttggaatatggcagtctactcaataggttctgtctctctaggtgggagaagctcccccagctgcatctagtcagccatcctgCCCCTTTctcttttgtttgtaaattacccac	1	+	chr13:29665281-29665400
NegCtrl_Intergen452	chr13_29666006	aagaagccaagaaggaacagtgcagagtacatgcttgctagaaggcagcagagcctgttaacaagccaaagcctgaggaaagaccccggtggaggtggtcattgtctcagcatcctgatc	1	+	chr13:29666006-29666125
NegCtrl_Intergen437	chr13_30564270	gatcttctgcttatctttttacctgtaacaggaagtccccctgacttcaaatgacctgggcaggggagccagggctgtagaggccaggtgcctgcaacgggtcctcctggacgtccaacc	1	+	chr13:30564270-30564389
NegCtrl_Intergen437	chr13_30568151	CAGCCCAGCTGTTCCAGAGAAGGGGCGGTCAGGCCACCAGAACAAGCTGCCATCATTTAACAATTATGATGCTTCTGAGCTTCAGTTTTTACCCCTAAGTCTGGGAGAGTTAACTGGATC	1	+	chr13:30568151-30568270
NegCtrl_Intergen431	chr13_30729660	GATCTACCTCTGCCCCATGGAGGGGGCACCTGCCAGTCAATCTGGAGAGGGGCGTGTGCTGGCAAAAGAGGGTGCCCCTGAGCTAAAGCCCTGGTAGGAGGGTGGAGGAGAGGGAAAGGA	1	+	chr13:30729660-30729779
NegCtrl_Intergen431	chr13_30731418	GAGCCCGTCACCCCACAACATTCACAAATAAGAGCCCCTGCGGAGAAGCAGGCTATGTAGTCAGATAGACATaagtcagaccccccagcctgtgttctcacctgtgaaatgagaaagatc	1	+	chr13:30731418-30731537
NegCtrl_Intergen446	chr13_31406477	atcactgagttctctggtgctcctttCCTTTTTTTGTTTTGTTTTTTTGCCAGAGCTGGTGAGACTCAGCTCACCTGGTCCCAGCCCTACTCTGGGGCAAGGGACACGGCATTTATTGCA	1	+	chr13:31406477-31406596
NegCtrl_Intergen446	chr13_31408172	GTGGGGGCTCCTGGCATTGAGGAGCCCCAGGCACTGGGGAGCTCCTGGCACTGGGGAATCCTTGGCAGTTAGAAGCCAGGCTGTTGGTACAACTGAAACTCAGAGCTGACtgtggtgatc	1	+	chr13:31408172-31408291
NegCtrl_Intergen436	chr13_32035833	GATCCTCTCTGCAAGTAGCAATAGTTTATAAAAAGCTTAGTGTGACCTATCAAGAGTTTGCACTGCACAAACAAGCATAGCAGGGTTATAGTCTACTGGTATTTTAAGAAATGAGTCTTC	1	+	chr13:32035833-32035952
NegCtrl_Intergen436	chr13_32038164	CTCATTTTCTGTATTTTGCAATGTGGAAGTTTTAGGGCTTCTCCTTCCCCTTAGCATTTTGAAATTTCATGGCAATATATTTAGAGGGTTTTTAAATGTTTCATTACTTCTTCTTGGATC	1	+	chr13:32038164-32038283
NegCtrl_Intergen425	chr13_33677091	GATCCAGGTTAAGGCACCCAGCCTGATAGTGAATGTCTGTTGACAACAACTTCTTTGTATTTGAAGACAGTATTGACTACAGATGGTACCAAGGAGTCAAAGTCATGGCAGGCTATCTTG	1	+	chr13:33677091-33677210
NegCtrl_Intergen425	chr13_33678266	TAAATCTTATCAATCTCTATTATGGATGACCAAAGAAAATCTCTCTCCCTGAAATCAAACACACAATAAGTTATCTTTCTCTCTATAGCTGTTGAATTACAATAAAAAGCACATTCGATC	1	+	chr13:33678266-33678385
NegCtrl_Intergen467	chr13_37952922	ATCAACATTATCTTTTACTATTTATTGAATTGCCATGTGCAGGGTTTATGTTATTGTAaacaaccttatgaagtaggtatgtttattgtcgtttttagtgacatgtcaaatttcagagtg	1	+	chr13:37952922-37953041
NegCtrl_Intergen467	chr13_37953933	atatcaaatgagaggcatcagtggagaacataaatgaaatgtgagccatccatgtgtatgtatgcggtaattgaagtcatggacttcgatgagcttgctgaaggaggagacacagagatc	1	+	chr13:37953933-37954052
NegCtrl_Intergen417	chr13_38297930	gatcctcctgtctcgggctcccaaagcactgggattacaggtgtgagccaccacacctggctgttatctttttaatacggaaaaaattagaactataaaattttataaaacatacctata	1	+	chr13:38297930-38298049
NegCtrl_Intergen417	chr13_38301103	agtaaaaaattctacaataatatttagagacttcaataccctctctcaagagcagacagaataatcttcctttaagtaatgaaatagaggacctgggcaacacaataagccaattagatc	1	+	chr13:38301103-38301222
NegCtrl_Intergen416	chr13_39362643	GATCTTCTGTTACTTAAGAAATGGCTGCGATATCAAATGTCAACACTTTATAGAATTGACAATATTGACTTACGGTCCCTAGGACCTGCACTTAGAGCTCAATCATTTCTTTTCATTCAC	1	+	chr13:39362643-39362762
NegCtrl_Intergen416	chr13_39365100	GGTGTCAGTGGGCACAGAAAATTACCATTATAAACCAAATTCCCATGTGAAAAGGACAAGAGCACTTGGCAAAGCAGGAAAAATTGGGCGATGACTGAAACAGCTTACTTCTCATAGATC	1	+	chr13:39365100-39365219
NegCtrl_Intergen433	chr13_40476115	gatcagatatcaagggtaatcagacatcaagggtaagaaattttctctaaagtgacttagcaggattcttgctaagactggccttctgcaggtttggcaagaacaggagctgaggctgaa	1	+	chr13:40476115-40476234
NegCtrl_Intergen433	chr13_40478643	tccatgctctgggtgtttgaggattacaaagaagttgccatgggctggagtggagtgaacagggatgagggcaaaagaacttagagcagaggataatatggaatccaactgcatgggatc	1	+	chr13:40478643-40478762
NegCtrl_Intergen470	chr13_40592786	gatccatattcagcaaatcgatggtccatgaagctaagaggctggagtctgaatagaggagagattaaagagctatgcccctgcctacttaaacatttacagtttatagctatgaaagga	1	+	chr13:40592786-40592905
NegCtrl_Intergen470	chr13_40593789	ggaAACGAAAGGGTTTGTATACAAGTTTCAACATATAATAAGCATTTACTAACTTTTTCTGAATTACAGAAGTCAAGTCTCCCACATCAACCTGTTCCTCTTATAGGTTTCAAAATGATC	1	+	chr13:40593789-40593908
NegCtrl_Intergen463	chr13_40682993	GATCTGACATTATTATTTTATGGAGTCACAGTTAAAACTAGCCTTCGATTTACTCTTTACAAGCCCCCATAGGGCAATGAGAGATGCCAAATACCTGTGGCTCCATGTGGAGCCGAATGA	1	+	chr13:40682993-40683112
NegCtrl_Intergen463	chr13_40683868	TGAGTCAGTTTTGCTTGCACGTAATTACATAATGCCCTTTTTTGTAGAGGAAAAACCACAATAATAttgcctaagttcatggaggcaatgattagtagaggctggattaaaacctagatc	1	+	chr13:40683868-40683987
NegCtrl_Intergen455	chr13_47746084	gatccccaacctttttggcactggggactgctttcgtggaagacaatttttccatggaaggagtaggggaatggtgtcaggatgattcaagtgcatttctggtgcactttatttctatta	1	+	chr13:47746084-47746203
NegCtrl_Intergen455	chr13_47747030	GTAAAATCAAAACACTGTTGCtttaaaaatcataaataaatgtttatattaattattCATCACTGCTCTGGTAAATTACTATTCGACAGAAGTAAATAATACATTGAAAATACTCTGATC	1	+	chr13:47747030-47747149
NegCtrl_Intergen420	chr13_47906240	GATCTGAAGTATTAGACTTTTTAAAATCCCTAATAAGGCATCATAATATGTGTTCTTCAAAACTCAATAATACAGGTGTTGGGAAACTCAAAGGTAAAATGGAGACCAAAAGTGCTTTAC	1	+	chr13:47906240-47906359
NegCtrl_Intergen420	chr13_47907077	atgagatttgggtggggatacTCTTTCTTCTCAAAAGAAATCATTAAGTATGGTCATATTTGTTATTTTTCATAAAACATGGATATCTCATTTTAGTACTTAACAGACTCTTAAAAGATC	1	+	chr13:47907077-47907196
NegCtrl_Intergen414	chr13_49295672	gatcgccagacatttagcttgttgaaacctgtgggtttcaagtgactttcactgtggtctttatataaataaaatgtagggaattaaacacaaataaaccctcacaaaagaaaataacaa	1	+	chr13:49295672-49295791
NegCtrl_Intergen414	chr13_49297183	gacattctcggacttctatggctaggtcatatcgagccttgtggtttctgcccggacctcttcaaagtaactcttgagatgtttcttcttgaaattcaacaatcattctgcaagaagatc	1	+	chr13:49297183-49297302
NegCtrl_Intergen469	chr13_51697532	atcattcctaaaccttccaaatgcaaattacacacatcacttctgctcacactttgtggaccaaagcaagtcatatggtctcttcaaatttcaaagcaggtggggaaatacaatcttagc	1	+	chr13:51697532-51697651
NegCtrl_Intergen469	chr13_51698294	caggaactgactcagtataagagaacagcttcgactccctacaatttcatccccgggccaaccaatcagcactccagattcactggccgacccaccaaattatccttaaaaaccctgatc	1	+	chr13:51698294-51698413
NegCtrl_Intergen443	chr13_53881695	GATCTACAGGAAGTGTGGTATCCATCTCACAGTGGGAAGTTCTGGCCCTGCAACAGTAATACCAACACGCAGGGGGAATGACTAGATGCCTGCCTGGAAGAAGCAGGAGTGGTAAAGAAT	1	+	chr13:53881695-53881814
NegCtrl_Intergen443	chr13_53882541	CTTCTACTCAGAGAGGTCCCTGGTCTTCAGAGGTTTCCTGATGTACATTGGCTGGATGAAGTCATTAATCTCTATTGGAATCATTTAAACAATTTTCTTTTGACAGAGGGAGTAGTGATC	1	+	chr13:53882541-53882660
NegCtrl_Intergen450	chr13_54799439	gatcctctctgtaatagaggtctcatgacccacagtcatacaaggtaggtcaaagcatagctttatggccagtttttacacaaaatggtggggggaaagttagagtaatatttttagttt	1	+	chr13:54799439-54799558
NegCtrl_Intergen450	chr13_54801304	gtgagtaaaagcttgttccatccagtgctgtgttgtgtttttctcagtgacttgaatattaagatgcagtgggcagaagtgtttggactttagtactgggtggctggcatttcggtgatc	1	+	chr13:54801304-54801423
NegCtrl_Intergen408	chr13_55819947	gatctcacaaggaaaaaattcaaaattctatcagaaaaacttaaagagtttgaaataatttttgaaaaacaggaaattctggagttaaaaaatttaattgataaactataaaatgcatca	1	+	chr13:55819947-55820066
NegCtrl_Intergen408	chr13_55821587	ttaaagccaaggaaagagaagacccaaatacagtaatagttgtagactttaacaacctacttttagcatggacccgtcttttggacagaaaatcaacaaagaaatatcatacaatagatc	1	+	chr13:55821587-55821706
NegCtrl_Intergen449	chr13_56582433	GATCATTCAAAGAGTAAGTCAATAATCTGAATAAAATTGCAGGGTGTCATACCTTTAACTAAGTGACCTGCAGTTCCACAAATCTTGGTTCATTTAATGTATTTAACTGAATAGTGGaat	1	+	chr13:56582433-56582552
NegCtrl_Intergen449	chr13_56583879	TCTTTCATCCCTCCATCTAACATGAAACAACTATTCAACAAACAaagacattcatatcttcttcagaaagagaagacacacgttctcaatcaattattaaccatttcaaagttcaggatc	1	+	chr13:56583879-56583998
NegCtrl_Intergen410	chr13_59379618	GATCCTAGCTTAAAGGAGATTAAATTCATTGAGGTAAAAATACCTTTAGGCACACCTACCCACACACTAAAAACAGTACACAAACTAAAATAATAATAATACAGTTCGGATTGTGAAAGT	1	+	chr13:59379618-59379737
NegCtrl_Intergen410	chr13_59382304	ATTTCCCACTTTTTTATTCAAAATAATTGCAGTTAAATATGTCCAAGTTGAATTATTTTTTCATTACATGTCTACGATAGTGAAATAAGGAAGATTCTCCAAAAATAACCTTGGGAGATC	1	+	chr13:59382304-59382423
NegCtrl_Intergen428	chr13_62396770	GATCATGTTAGACTTTTATTTGTTCTTATACACATTTTTGATTTTTGATTTATTTTGCAATATTAATATAAAAATTAGTCTTCAAAATAGTTATATATATTAACTCTTTGAACTATTTTA	1	+	chr13:62396770-62396889
NegCtrl_Intergen428	chr13_62399159	tatctaacaactcacactacttattttgtgagaagagcagctaaactatactttatataataaaaattcctcataaaatactatttcattaaccttaattctaacgctgtacagtagatc	1	+	chr13:62399159-62399278
NegCtrl_Intergen471	chr13_62763444	gatctcccggcttcacagctgagttctaccaaacatttaaagaaaaactaataaaacacttctcacacttttccaaaaaaaaaaaaaaaaaaaaaaaaacaaagaggaggaattactttc	1	+	chr13:62763444-62763563
NegCtrl_Intergen471	chr13_62764356	cttgtacattgacaactataaaatattaatagaagaaattgaagaagacataaataaatggaatgttcgtggattggaagaattaatattactgaaatgtacatactacccaaagtgatc	1	+	chr13:62764356-62764475
NegCtrl_Intergen472	chr13_62952992	GATCTATTTTGCAGAAGAAACAACAAACTTAAGGGAGAAATTTTTTTATTCTTACTTTTATTTCATTATTATGTTGTTAAAGTTTTTCCTTAGACTTTGTTTTACAGTAATCTAATGAAT	1	+	chr13:62952992-62953111
NegCtrl_Intergen472	chr13_62954886	CTGAGAAATAAAAATAAACAATTCAGTTAGACAATGACCGTCATTAACATAAGTATATCTGTATCACATGTGGAAATTTATGATGCGACCTTGAAGATGTTGCAGGTTAAATGGTGGATC	1	+	chr13:62954886-62955005
NegCtrl_Intergen415	chr13_64050717	gatctctccgacatcatatcatatactctgagcattcaccaggctccagctatgccagccttccttctgttcttcccacctccatagtttgctggcctcagagacttggaactggctcct	1	+	chr13:64050717-64050836
NegCtrl_Intergen415	chr13_64051559	agatgaggattgggtgaaagtgatttattagaatgttaagctggtagtaaagtagcaaagtgaggcaaatgtaagtgtaatgtcaagcacagctccatggaaagtaacttgggtttgatc	1	+	chr13:64051559-64051678
NegCtrl_Intergen440	chr13_64615582	GATCACTTTATTCAGAGTGCCAGTAAGAATTACCAGGAAATCTGACTGTGCAGCACAATTCAACAGCTGGAAACTTTCAGTCCAGTTGCCACTGTCATTCTAGATATGTATGCAATTCCG	1	+	chr13:64615582-64615701
NegCtrl_Intergen440	chr13_64618445	CATGTTTATTGTATCATTATTTTTAAAAATATCATTTCAAACTGTGTAACATATCTGATAACCCAAATAAAATATAAGTATTTTGTACAGCACATTTAATCTCTATTGACCATGGTGATC	1	+	chr13:64618445-64618564
NegCtrl_Intergen411	chr13_66101824	gatctaacggcctcagcctcccaaagtgctgggattacaggcgtgaAATGCTTACTTTAATAAGTTTTCTTTCCCACACTTCTtgtggcatggatagctaactctctgtatgaaatcttg	1	+	chr13:66101824-66101943
NegCtrl_Intergen411	chr13_66104582	TGATGGCTGAGAAACTTCTCACTCGTGGGAAATATTCAAATGGATGATATTTAGCTGTTAGTAGTGACTTTATATTTGAAAATATGAATTATGAATGGATAGGTGCCTCTGTGGGTGATC	1	+	chr13:66104582-66104701
NegCtrl_Intergen439	chr13_66798989	gatcctcagaaagacatttctggattataagactgcctgaaggcttgcagatttacatctcaaagagccagggcaagaatttacaatgacaagtgttgtaacataaatactctaagaaaa	1	+	chr13:66798989-66799108
NegCtrl_Intergen439	chr13_66799736	aaatacatcttccaggaatgccacaaacttttttcatttagaaaaggttgttaattttggaatattatcaaggcttattccttatcacagaaaatcatgttaTTATTGTTCATGTTGATC	1	+	chr13:66799736-66799855
NegCtrl_Intergen403	chr13_67908480	GATCCTTAGATTTTATTTCTGCATATTCAGCTGGGAAGAAACACAATTTTGAATTGCAAGGTTTTCACAAAATATAAGCTGGAACTCCACCTTTTATTCAGGGTGCCAAAACATGAcacc	1	+	chr13:67908480-67908599
NegCtrl_Intergen403	chr13_67909976	actccttaataaactcccctttatataaatatctatcctattagttctgtccctttagagagctctaatacaGCATCTCACTGTGACTCACCCAGAAACATATATCATGCCACACTGATC	1	+	chr13:67909976-67910095
NegCtrl_Intergen451	chr13_69664836	AtcttttcttcatcaaatatttattggagttcgcactgtgtacagggcaatgtactaTGAAGTAAAGAAGAAGATAAGGACTGAGTCAAAGAGATGTGTTCCCAGGTCCCATCAGGTTAG	1	+	chr13:69664836-69664955
NegCtrl_Intergen451	chr13_69665711	TAAGGGTATCCTGTGTTATTCCTTGCCTCAACATGAAAATTGTTTAAATGAGGCTTTCCTTCAGGTGGGAGGCACTTTCTCTCATCTCTCTGTGACTACTCTTTGGAAAGCTATATGATC	1	+	chr13:69665711-69665830
NegCtrl_Intergen454	chr13_71094634	gatctttaagcagtcttgatgagcaggctatttattggaacttttttatgggtgagctgttagttttcataaaaaaaaaaaaaacctggtacatattgtctttctcagaaagcattttca	1	+	chr13:71094634-71094753
NegCtrl_Intergen454	chr13_71097519	aaagctttggttaactttctcaacatgttctcataataagcaggtgctatcattctttggccttccaaaaagtcaacaagcaaggtgctttgagcagctcaaaaagctgttgccacgatc	1	+	chr13:71097519-71097638
NegCtrl_Intergen445	chr13_71362356	gatcggcatctcttctttacaggtggtgtcagctgaactgctgagatgacagagagggacaaaatgacctcatcacatggctgtcaattgttgctcccagggccttgattccattggtcc	1	+	chr13:71362356-71362475
NegCtrl_Intergen445	chr13_71364888	taAACATGTTTTCCCTAATCCCACACTTTTATATACAGTCCTTTCATTAAATTTTTAAAGGtaaattaaacattttatttgggaatcacagaattgcagtttgtggaatacaagcagatc	1	+	chr13:71364888-71365007
NegCtrl_Intergen407	chr13_71635421	gatctttacattctgcattgctgtctacttttatcttgagtttttgtttatgacacttaaatttctttctcactttcttttgtgtatattctatagcaatcatcttaatgattcccaagg	1	+	chr13:71635421-71635540
NegCtrl_Intergen407	chr13_71636976	atcaggctgcaaatttgttaagcttttattctctgcctcctcttgaacgctttgctgattagaaatttcttctgcttgataccctaaatcatctctctcatggtcaaagtcccagagatc	1	+	chr13:71636976-71637095
NegCtrl_Intergen435	chr13_74856754	ATCTATGGGTGACTGCACAACAGCATGTGCAGAAAAGGAAGTATGGAAATAATAACTTCAGGGAAGAAGAAAGAGCAAACCAAGGAATAGAAATTTGAACCAAAGAACCAAAACTGAATA	1	+	chr13:74856754-74856873
NegCtrl_Intergen435	chr13_74858237	acctgcctcggcctcctgaagttctgagattacaggcatgagccaccatgcccggccTAGTGTGTATAAGTCTTATAAGTTCCTTGGAGTCCTTGAAAATTTCCAGGTATATCTATGATC	1	+	chr13:74858237-74858356
NegCtrl_Intergen458	chr13_75764212	gatctgctgtgatgcatgtgaaaagataatctacaaatgcaggtaatatacatgcaaactacatatctagtcaaggactagtacttaggagatataaagaactctcaaaattcaacaatg	1	+	chr13:75764212-75764331
NegCtrl_Intergen458	chr13_75766350	GAACTTATTTCTCCTCACACTCGACATGGAATACTTGTTCATGTGCtttttgttttgtttttatttttttagagatggggtcttactctgccgcctgggctggagtgcagtggcaagatc	1	+	chr13:75766350-75766469
NegCtrl_Intergen429	chr13_76516963	GATCCTGATGGATGGACGTCCAAGACTCTCTACTGTGGAATCCTCTTCTAGGCTGAATATTTGGAGAAGAAAGTGTTTCTTTATGATGGAGAACCATGTGAAAACTGAAGGTCTGACAGC	1	+	chr13:76516963-76517082
NegCtrl_Intergen429	chr13_76518401	CGAATACAGACAATTCACTGTGACTTTCAATCTGTCTTCTATAAGTAGCTTCTTTAATTTCCATGAGCTGTTGTTCATTAGAGGAGGAGATTATTGACATTTAGAGTTTTCTCAAGGATC	1	+	chr13:76518401-76518520
NegCtrl_Intergen460	chr13_76848962	gatcagagctgaactaaatgaaattgaaaaaaatacaaaagataaatgaaatgaaaagctagttattgaaaagatacataaacttgataaatcattagtgaaattaacaagaaaaaagag	1	+	chr13:76848962-76849081
NegCtrl_Intergen460	chr13_76851278	TTCTACTGCTTACGCTTCCATTATCACAAACAGGTTGAATTTAAGGACCGTAGGAGCACGCATTTACTAAATTTTCTTCTAATGTACCTGCCAGAGAGATGACTGGAGGATTTTAGGATC	1	+	chr13:76851278-76851397
NegCtrl_Intergen461	chr13_76938575	gatcaataacaaggatgatgccagtctgaggttggacaggcagctgttgggcagacatccttgcagaagtattttttgtggaaggttgcaatggcctttgtgcaagcttgtgttttcacg	1	+	chr13:76938575-76938694
NegCtrl_Intergen461	chr13_76940238	gggaaccaaagaatggttcaacatatgcaatatggtttgcatctctgtctctacccaaatcccctgtgggattgtaatccccattgttggaggtgaggcctggtgggaagtgacaggatc	1	+	chr13:76940238-76940357
NegCtrl_Intergen442	chr13_77312608	gatccctaacaactacaagaagcccactactattctcaagtgcttttcttttaacttcttcaacatggaaaaaaaaagccattgtatcctgtttaagccataattacttaggattttctg	1	+	chr13:77312608-77312727
NegCtrl_Intergen442	chr13_77314595	TTCAGTCCTACGTCTTTTCTTACAGGCTCCTTTAATTGATAACCTCTTAGAACCCACAGTTTCCATCAACAACATCCCATCCTTTCCTGTCCCCGAAAAAGTACACTACATCTTTGGATC	1	+	chr13:77314595-77314714
NegCtrl_Intergen438	chr13_79656818	gatccttcctaaattatccaatgaagccagtatcaccctccaggaaagtacataaccaaaataaataaataaatatataaataaaagaccaatatcgctaatgaatatagatgcaaaaat	1	+	chr13:79656818-79656937
NegCtrl_Intergen438	chr13_79658281	caggagattctgaCTCAGATTCTACCAATTTCAGTTGGTTTTTGGTTCACTTAATTACACTGAAAACTGTAAAGAAAATACACCTGGATACAGGTACATTTAGACATTGCTAATCGGATC	1	+	chr13:79658281-79658400
NegCtrl_Intergen405	chr13_80791325	gatccacccgcctcagcctcccaaagtgctaggattacaggcatgagccaccgtgaccgAGAAAAGGTGACTCTTATTGAAATTATAATTCAGACCTCTGCTAGAGTGGTGGTTTTGAAT	1	+	chr13:80791325-80791444
NegCtrl_Intergen405	chr13_80792707	GAGAAATCACTGTGGAAGCTGACTTATTTACAGTACAGCTACCCATATCCATGCTGACCACCTGTGATATAGGAGGCCTTCATTTTTCACTAAGAGCAGTTAATCACGAATCACTAGATC	1	+	chr13:80792707-80792826
NegCtrl_Intergen430	chr13_81807936	GATCATGTCAGTTTATACTGAAAAACATGTACACATGAGTCGTTAAACTGTAGTATCAATAGGCAGCACAAGTACCTGGTATAGCCCCTCTCATTAAGGAGAAGAAAGCATGTTATGGAA	1	+	chr13:81807936-81808055
NegCtrl_Intergen430	chr13_81809328	TTTTGCATGCTGTTTCTTATTGTTGTTTTATTATACTGTAGTAATTCATTGATATGTGGAAAAGGCATTCCCCTCTCATCGTTATAATAATGATATTTTATAGGCTAGTTGACAGAGATC	1	+	chr13:81809328-81809447
NegCtrl_Intergen406	chr13_82419021	GATCTCACATACGAATATACATATGCATAAAACCCCATTGTGTATTTTCGTGGAGGCCTATAAAAATTGAATAAATAAATACAGAGACACAGATTGAAATCAAATGCATAAAGCTTTATA	1	+	chr13:82419021-82419140
NegCtrl_Intergen406	chr13_82420334	TGATTAAAACAACAAAAGCAACACTGTAGATTTAATGCACCCATAGTATGTTCACTTAAAAATATCATAATATTATTGCAAAGAATCATGAAAACTTGACTTTATAAACGAAATTTGATC	1	+	chr13:82420334-82420453
NegCtrl_Intergen453	chr13_83234863	GATCAtttgtttgtgtttctgtttttgtttttTTAATGCAGAAAGTCATATTGGAGCTAATAATTCTATCAGTTGGAAATCACATATCTCTTTTCTTTAAATATACATGTCACTATCCAA	1	+	chr13:83234863-83234982
NegCtrl_Intergen453	chr13_83236884	TTTCCTGCATTAACTGTAGAGTATCCTCCTAACAAAATGGAAGAAAATGGAAGAGAGGAGTTGTCTCGTGCAAAATCCACACTTATTTCAAAATGTTTGTATACTGGAAATAGAAGGATC	1	+	chr13:83236884-83237003
NegCtrl_Intergen409	chr13_83335215	gatcacatacaacttaataaatgtgattcaccacctaatcagtattaagaacaaaaaccatataaccatctcaatagatgcagaaatggcattaaataaagtacaacatctcttgatgat	1	+	chr13:83335215-83335334
NegCtrl_Intergen409	chr13_83336722	acaaatgaaaaaatacttgacatcgctaatcaaccgagagattcaaattaaaaccacaataaaatagcaccttacaccagtcaaaatggctattattaaaacatcaaaaaacaagagatc	1	+	chr13:83336722-83336841
NegCtrl_Intergen465	chr13_83721522	GATCTAATGGTAACTTGTTTCCAATATCCTATTTTGAAATCACAGAGTAGTACATAAGGAAGATGAGAATAGATACTTTTTGTGAGTTTGCAAACATATTTTTTTTCAATAGTTAaattt	1	+	chr13:83721522-83721641
NegCtrl_Intergen465	chr13_83722640	TGAAATTTTTCTAGAGAGAGAAGGTTGATTCTGCTTATTCACATACAGTGTAAAAGGAGGAATGAGGACTAGCAGTAGAGATAAAAGGAAAACCATTTGCCTTGCGAGTGATGAAGGATC	1	+	chr13:83722640-83722759
NegCtrl_Intergen464	chr13_84793811	gatccagtaagcccaaatagaaatgaaatgggagatattacaactgataccacaaaaataccaaagattatccaaggccactatgaacaccttcatgtgcataaaatagaaaatctaaag	1	+	chr13:84793811-84793930
NegCtrl_Intergen464	chr13_84794837	tttcaggatatgaaattaatgtacacaaatcagtagcactgctgtacaccaagtagcagtagcactgctgtacaccaagtagcagtagcactgctgtatcaccaaagtgataatcagatc	1	+	chr13:84794837-84794956
NegCtrl_Intergen448	chr13_84936736	GATCTTTCTTGATGTGACTTCTCCCCTATCTTCAAATATTTTGATATATAACCTCATGTCCTACTTCTCCGTACTGCTCCAAATAATTGCATAGTTTATCTCTGtattaatatttttatc	1	+	chr13:84936736-84936855
NegCtrl_Intergen448	chr13_84938759	cacTGAAGTGTTTTTTGCAGCTCAGGTATGGCAACTGTCTTACTATTTTTCAACTCTAGTGTCTAGGATAAGAGCATCCAAAGAGTGAGGGAAAAATTCAGGGAAATCTGAAGAAAGATC	1	+	chr13:84938759-84938878
NegCtrl_Intergen434	chr13_85596046	ATCTATAGTCACAGAATTAGATACTAATGTTGTTTTTAATATACtttttaattatggttaagcatacattacataaaatttaacatttttgttatttttaagtgcatagttcagtggcat	1	+	chr13:85596046-85596165
NegCtrl_Intergen434	chr13_85597377	cccatttggtgcattatctttccactctattgataatgtTTAATATACTTTTAATGGTCAAATATTTGATAAATTAACGAAGTATTCTATTTGTTTTGTTTCCTTCCTGTTTAATTGATC	1	+	chr13:85597377-85597496
NegCtrl_Intergen466	chr13_86442503	GATCTTTAAAAATATGTGGATTGTGCTTGACGTAGCAAATTTCTTCTATCTGCAAAAGCCCTTTTCTCACTACCTCATATACACCCCTTTGATATGGCACCATGTTTGAAATTGGAGCGT	1	+	chr13:86442503-86442622
NegCtrl_Intergen466	chr13_86444271	AGACAACAATCCCTGCTGTTTGAGACTAGCTGCActatcatctatctatctatcatctatctatatatctatctttctttctatcatctatccacccatccttctatctgtctttcgatc	1	+	chr13:86444271-86444390
NegCtrl_Intergen444	chr13_86991137	gatcttggaattgttttttcaatttatccctgctctaatctttcttatttattttttctactaattttgggtttagttttattttacttatctaattctttaagaagaatttttaggttg	1	+	chr13:86991137-86991256
NegCtrl_Intergen444	chr13_86993124	aggttttgcaagttctctgttattatccctttgaataaactctctacccctatgtctctctctacctccttttgaaggctaataattcagatttgccctttttagggtattttctagatc	1	+	chr13:86993124-86993243
NegCtrl_Intergen432	chr13_87850033	ATCTAAGCCTGTTAACACAAAATGTAGAAGGAAAACACTGAAAGTCCAAGCTAGAATATTTATGGGGAAGCAGAGAAAAGAGAGACAAGGAAAACCCTAAGAAGAAATTATTTACAGGTC	1	+	chr13:87850033-87850152
NegCtrl_Intergen432	chr13_87851024	TATCTCTTTTCACAGTGTTTCACATTAAAGTCCATATTTTTAAAAGATTCCCATTCTCTTTAATATGTATACTTgatgtttgctcaaatttcatctcaatgaaaccttttaaacctgatc	1	+	chr13:87851024-87851143
NegCtrl_Intergen447	chr13_88436625	GATCTGAATCCAATTGCCATAATCTAGTATTCTTACAGAATTTCATCAGGAAAATGTAATCTTCTGTCAAGTATCCTTGAAAAGCTAGGTATTGAGATGGAAACACAATGAAATTATTGT	1	+	chr13:88436625-88436744
NegCtrl_Intergen447	chr13_88438084	TTCTAGTTGAACTGGTGGCATTCTTAGTATACAAATAAGCTGTAGCAACCAAGGGAAAGGGGCTCTGCTGGCTGGATTAAAAAAAAAAAAAATCAAGGACAAGAGAAGCTGCTTGAGATC	1	+	chr13:88438084-88438203
NegCtrl_Intergen419	chr13_97567465	gatctgtattgggtcttttcagtctcaatttcatttatttctgctattatttttatgacttctttccttctactaattttgagtttggtttattcttgcttttctaattctttgaggtac	1	+	chr13:97567465-97567584
NegCtrl_Intergen419	chr13_97568631	tgctaattattttgagtgtatctattacagatttttgcattgaggttaacatgaggattacagaaaaaatcttatagatataataagtaattttgaagagatgacaacttattttagatc	1	+	chr13:97568631-97568750
NegCtrl_Intergen421	chr13_98727578	gatcatcacaagcctttgattaatttccagagttctgagaaagttaattttgacatttttgacctgtgttctcatcgcttttagggaacaggagatttttggaaatgctaactccgttat	1	+	chr13:98727578-98727697
NegCtrl_Intergen421	chr13_98731086	tccttctgcttgattgatagttgagctaggtacgagattctaAAATCTTGTTTAGGAACCTGAAATCACTCCATTCTTTGCCTACAGTTGTGAAATAAATACCATCGGAGGAAAGTGATC	1	+	chr13:98731086-98731205
NegCtrl_Intergen457	chr13_102348015	GATCTTGAATGTGTTGGAGAACATGTTAGAAGCAGTGgggtcaagagactaacaaaacccttcaccctgctgcaagagactccagcactctgttaaactcctagctctggttccctggca	1	+	chr13:102348015-102348134
NegCtrl_Intergen457	chr13_102349047	GTGTCCCTTTTCTTTAAGTCTACAATTCTCATGGATATAATCAATCTCTCTCTCTCATTATCATATGCTCAAAGCTAGGATAAAGGTTAGTGCTCAATATTTTTATTTGAATAAATGATC	1	+	chr13:102349047-102349166
NegCtrl_Intergen426	chr13_104138941	GATCTTTTAAGACCCCAGTTAGGGAAGGTTTTTCTCAGTAACCAAATCACTCTTATCTTAAATGCTTTTTTTTTTTTTTTCCCGTAAATTAAGGTAGGATTGTAGCAGACATCATTTTAA	1	+	chr13:104138941-104139060
NegCtrl_Intergen426	chr13_104139523	CAGATAACTTATTTATATTAAAGCACACAAGAAACAAGAGGATGAGAATATATAAAACAAAGTGGTAAAATATGAGAAATAAATGACTAGGACACTAAGAGTTGAAAAATTGGAGAGATC	1	+	chr13:104139523-104139642
NegCtrl_Intergen424	chr13_106422982	gatctaggaggtaggtgtgctcattgctactgaggagtcattgcttctagttctctcagttgacagagcaagaaaatgtgtgtttatgtactaacctggatatatacacacacctataaa	1	+	chr13:106422982-106423101
NegCtrl_Intergen424	chr13_106423921	GTTCAATGTTTAAGACAATTATTTGTTTCTAAAGGAAAAAATATACAGCTTATATTTGTGATAGAATTATTATCCACAATTATTTATTAGTATTTACAATGGAAATGAGATATAAAGATC	1	+	chr13:106423921-106424040
NegCtrl_Intergen412	chr13_106722649	gatcagcatttgtatgcatacgcctcagtactccaaagggagtgtaaatacggccaggtgatgcctgcccagccagtgagctatgttaatagcatagaaattctgagctgagggaaccca	1	+	chr13:106722649-106722768
NegCtrl_Intergen412	chr13_106724437	AATGGGTTACAAACCCATAAACACTTTATACAATGAAGATTAGAAGTTGCAAAAACCAAAACAAACAAACAAAAAAACCTCCAAAATCTAATGAAATTTCCACTGACCAAGGTCCTGATC	1	+	chr13:106724437-106724556
NegCtrl_Intergen423	chr13_107576327	atcaaggtgccggctgactgtaggtctgatgagggctgctttctggttcctagatggctgtcttctccctgtgttctcacctggcacagaggatgaggcagctctctggctcttgggctc	1	+	chr13:107576327-107576446
NegCtrl_Intergen423	chr13_107576866	ttccgaaatacaacagtgggactggtgtaggacagacatttccattccaaaagggagaactaggaagaaggaggtaacaggcccacatgagtttaagctacaggcacactccccgagatc	1	+	chr13:107576866-107576985
NegCtrl_Intergen404	chr13_107682553	ATCAAGTATTAAGTGGTATGATAAAGTCTCCAAACATAGCAGACGTCTAGACAGAGAGGACACTGGAACCAGCCAGGGGGATATCATGACAAATTAAAAATCTTCCTAAGGGAAATGAAG	1	+	chr13:107682553-107682672
NegCtrl_Intergen404	chr13_107683597	GCATTAACACATGCCAGTAGCTCTGCCTAAAGTTTCTTTTCTCCATCTTTTATCGTTCAAGAcccactggaatgtctacaatgttaagctgcaggagggctgtttgttcactgatggatc	1	+	chr13:107683597-107683716
NegCtrl_Intergen456	chr13_109593640	GATCGAGGGGATGCTGACACTGACATTAGCCTTCTACGAGGGGCCTACTTCCTGCCATGCCCCAAAGCATTCTGGAGCGAAGACTGCCCATGGAATAAAATCACCCCGACAAGAATGAGC	1	+	chr13:109593640-109593759
NegCtrl_Intergen456	chr13_109595087	tgtagaaacccagtatttttgttTCCTTGACTGAGGACTTACTATCTTAAATCAGCAGTTTATAATAACAAAACCACAAAACACTGTCTGTCACAAGTATACAATTTGTTCAAGTCGATC	1	+	chr13:109595087-109595206
NegCtrl_Intergen422	chr13_109771798	GATCCACCAGGCTCTCCTGCAATTACTTATGTCTGCTTCTCCTAAGAGACTATGAGTGCCTTCTATGTGAGGGGTATTCCTCACACCTACCTCGGTTCTGTGAATTCTTCAAATAAGCAC	1	+	chr13:109771798-109771917
NegCtrl_Intergen422	chr13_109773989	TCTCTAACAGAGCCTGTGTTTCCATGCAGGGGCCTGGCAGGAGCCATTGCCACAGCCCTGGCCTCAGAGATATCAcagtgcacagtggccccaaacccccaggagccacataccaagatc	1	+	chr13:109773989-109774108
NegCtrl_Intergen462	chr13_110186343	GATCTAAAATTCAATGGCTGTCTCCCTCATCTGTGAGGTGTTCTTTCTGTCCAGTAGCCTATGCCCTTTCTCTAATTTTCCCCAATGTGGTTTCAGCAATTGAATTAAATCCTCCAAGAT	1	+	chr13:110186343-110186462
NegCtrl_Intergen462	chr13_110188394	ggagggcaaaaccaaaaggattttccaatagatggtttggtggcctgagcaataggaaaacttgctgcctcgcttagagaggggagggctgcagacggggcaacttacatgggacagatc	1	+	chr13:110188394-110188513
NegCtrl_Intergen402	chr13_112243355	GATCAGCACCTGGCTGCTCCGCCCTTGCCGCGCGGTTCAGCCTGGCAACTGCTGGGGCAGTTGGCAACACCACCGACCAtctcctctttccttttgtttcactttccctcttgttctttt	1	+	chr13:112243355-112243474
NegCtrl_Intergen402	chr13_112245304	taaaaatttataatgctacagtggctacaggctcaggagctaaaataatgtgggctaccattttagccctgtgacttttaagatgtgtgacctcaaggagccgacttagcatctctgatc	1	+	chr13:112245304-112245423
NegCtrl_Intergen459	chr13_112904711	ATCTGGACAGCAGAGGAGATGCAGCCCCGCTCAAAACGCTGCCCAGCGTGCAGAGGAACCTGGCTTCTCGTTCCTCCCTCCCCAGGCTCCCTCCAGGCAGAAGGCAGAAGGTCAGGCACC	1	+	chr13:112904711-112904830
NegCtrl_Intergen459	chr13_112905307	CAGTCCCTCAGGAGTCCCACTTTCTGCTTTCTTTTCCCAGCCGAGCCACTTCCCACCAGCGCTGGGCAGGCTTAGCCTGGTGCTTGACCTGCTTCCCCCATCTACATGATGCGGATGATC	1	+	chr13:112905307-112905426
NegCtrl_Intergen537	chr14_20323858	gatcatatggtagttctatttgtagttttgttttgttttttaaaggaaactctgtatcattcttcatagtggctgtgctagtttatattcccaccaatagtgtataagagttcccttttc	1	+	chr14:20323858-20323977
NegCtrl_Intergen537	chr14_20325618	attatattctaacaagaggaaagataattgccatggtataaatttgcattcagtgatatgggaacctaggaaaaggcaagtctgaatgtcccttgcaaagtcagagtaagcttagagatc	1	+	chr14:20325618-20325737
NegCtrl_Intergen513	chr14_21227601	gatctaaaggatgcatttttctgcatcccaacaattgtttacttttgaatggcatgacctaaagaccgaagtgacCTTCCTTgctggccatagcggtttatgcctgtaatcccagcactt	1	+	chr14:21227601-21227720
NegCtrl_Intergen513	chr14_21230220	TTTGAACTTATCAGACTTCAAACCTCATTACACTGAACAACATAAAAAATGCACCAGGGCCTGGAGTTTGATAAAACAGATTCTAATTCTCTCTGGGAAACGAATGGTTACAGGATGATC	1	+	chr14:21230220-21230339
NegCtrl_Intergen520	chr14_22356256	ATCTATAGGTAGAAGCATGATTTTTTTTCTAACTAAGGGAAAGTAGGGGCACCAGTGAAAAGAGGATTTAAATTCTGGGGAGTAAGCATCTATTACCCAGCCAGTCTTCTCTGTCTGACC	1	+	chr14:22356256-22356375
NegCtrl_Intergen520	chr14_22357948	TACCTTTGTACTTAAGTGTGGCTTGGAGATGATAGGGAGCATTAGCCCTAGCCACAGCATGCCATATCTCCAGTCAGGGCATGGGAGCATGGAACAATCTAAAATTCATTGAGAAGGATC	1	+	chr14:22357948-22358067
NegCtrl_Intergen527	chr14_25170092	atctattattAATATACTCAAATAAACTATGCTATTAGCAATGAGAGAGTGTGTGTGGGGGTGCTGTGTGTGTGTATATGTTTCCATATACCATTTTCTGGCTGTTTTAGCCATCAAGGA	1	+	chr14:25170092-25170211
NegCtrl_Intergen527	chr14_25171820	agatttcctgttgcccgctccttctttgtgcaggtaagaacacaacatgagatagaccctctcaaatgcacaatacaatacagtatcattaactatagaaactatattgcacagcagatc	1	+	chr14:25171820-25171939
NegCtrl_Intergen484	chr14_25270099	GATCGGTCACCATGATGAAAAGACACATGTAGAAAAGGCTGTAGCTAAGAAATAGAATTGACAGGCTTGCAACTACTCGAGTGGTTGATATTAATGAAAGAAATAACTCTCCTAATGACT	1	+	chr14:25270099-25270218
NegCtrl_Intergen484	chr14_25271202	aatataaggaattgtaaaTTAGTAAAAAGTAGTTAACCTTTAAGGAGCCCAGAAGCAGCAGGCGCAATGTTCACAGAGTCCAGGTCCAGCATAACACAGCAGGGCAAAGAAGGGCAGATC	1	+	chr14:25271202-25271321
NegCtrl_Intergen536	chr14_25725997	GATCTAAAACAGTTTCCATCTATCTTGGAATGcagtggttaacctggattcttccttccccattaccctggacattctcttcactgttctgtttggttgaaggcattttttcttacattt	1	+	chr14:25725997-25726116
NegCtrl_Intergen536	chr14_25727687	TTAATTACTAAATCACCTGAATGTGGGCAGCTCATTAGTGTTATCctctgtcaaccaggctggagggtagtggcacaatcacagttcactgcagccttgaccacctcagctaaagggatc	1	+	chr14:25727687-25727806
NegCtrl_Intergen490	chr14_25956284	GATCTAGCGTGGCAGGCATGAAGGTGATGCAACTTTTCCCTTATTATTACTCAATATTCCTACAAAAACATGAATAGGAAAAAACAACCCAAAGACAACAGCAAAACTTTTCTTCTCAGC	1	+	chr14:25956284-25956403
NegCtrl_Intergen490	chr14_25957297	aattgtgccagatacttttcataaataattttattcatttttataggagtcctacaaaatagttactgttattatccaccccttattatccagctataaaaatgaataattaaaaagatc	1	+	chr14:25957297-25957416
NegCtrl_Intergen496	chr14_28548562	atccagacggaagtcacctgagtgatttccagaaaatgttgctttcttgatagaggctttgcttctacctcttctcgtttatctcctcgtgcctataatgctggtcttatgcctgaggga	1	+	chr14:28548562-28548681
NegCtrl_Intergen496	chr14_28550306	GCACTGATGTGCCCACTTTCTGAACACATGATGTCTTGGACAGTGGTGAGATATGCCCAGGCAGGTGAAGGTGGGTACCCATCCTCATAATAAGCATGCATTACTGCACACACTGAGATC	1	+	chr14:28550306-28550425
NegCtrl_Intergen525	chr14_37318243	ATCTGCAAAGTTGTAAAATCAAGGTGGTAAAGATTCTTGGAGCTTCTAATATATTCAAAAGTTTGAGGTAAGTACAAAAATTGATATCTTATGGCATGTGATTTAACATTAAAACACACT	1	+	chr14:37318243-37318362
NegCtrl_Intergen525	chr14_37318802	TGTCTATCAGACACAAAATGCTTAGCTAATAACTCTTTAGTAAGACAAGGTGAAATTAGATAGAAATGCCATTTCTAAAGCTTGAAGCTGTGCCAATATTTGAGACAGTCTATCTAGATC	1	+	chr14:37318802-37318921
NegCtrl_Intergen511	chr14_38442492	ATCTGGATTCTCCCCTGTAGGTTACCGAATCTTCTATTTTTCCAGGAGGGATTACTCAGCCCTTGGGTTATGACTTCTGTGAAAGTCGTTCTTTAGAAGCCAAACATCTGCTTCAATTGG	1	+	chr14:38442492-38442611
NegCtrl_Intergen511	chr14_38444389	GAAAGTTGAATCTTAGGGATGAAGGGAAGGGAAAAGTTAACTGTGATGAGTGTGGCTCTTTCTCAACTTTGGTGTTCACCCTCTGATTTGTTTGTCATCCTTTCTGGCTGGGCTGGGATC	1	+	chr14:38444389-38444508
NegCtrl_Intergen480	chr14_38855493	GATCTTCCAAGCAAATGACAGTATTTGAACCTTCCCTTAAAATGGTAGTAATAAAATTCCAAAGTACTTGTTAAGTGAAGGCATATTATAAATTACTGATATTTGGAAATTTCTAAGAGT	1	+	chr14:38855493-38855612
NegCtrl_Intergen480	chr14_38857403	GAAATTGGATGTATTCTTAGGGAAAAAAAAACAAAGGCTGATGGGGCAGAAGAGACAAATTTTTATGATAAAAGAATACTAAATAACTATgtagatactctccattccaggaggaggatc	1	+	chr14:38857403-38857522
NegCtrl_Intergen514	chr14_39245594	GATCTAAAATACGTATTTCCCTGCAATACCTAGACAATTCAAGTAAATGGGTGGGTGGATGGGGGTTCTTTTTGGTGTAAATTACCTGCATAAATGCCTTAACACTCTACTTCAAAGTGG	1	+	chr14:39245594-39245713
NegCtrl_Intergen514	chr14_39246987	ctgataaaccacacaaaattgacaaacccttagctaaactaagaaaaatgagagaagactcaaataaagtcagaaatgaaagggagacattacaactgacagcacagaaatccaaagatc	1	+	chr14:39246987-39247106
NegCtrl_Intergen515	chr14_39325390	GATCAAAAAACAAAGGATAGATTCATTCTAGTAGCTAAGTAACGTATTAtatatacatgtaacatagtgtatttaattatttccatatcaaagtgcattcatgttgctttcaggtttttg	1	+	chr14:39325390-39325509
NegCtrl_Intergen515	chr14_39330164	attttttttaattatttgaaataaataaaaaCAAAGACACAACATatctcttctgcctatttaagtattgttgggaagtcctattagcctgatggggttcattttgtatgtaatttgatc	1	+	chr14:39330164-39330283
NegCtrl_Intergen474	chr14_40494767	ATCTGGGTCATACCCGACATTTCTGTGACTCTGTGATGCTGTGCCTCTCTTCCTCTGTTGTCCCTTGTGGAGTTTACCCAAAGTTAGCAGTACCAGGTGTCTCACAAAACATCAATAAGA	1	+	chr14:40494767-40494886
NegCtrl_Intergen474	chr14_40495614	AGCTGATGTGTGGTCCTATAAGACAGGAATTTGGCAGAGCTGGCAAACCTTTTGTCTTAACATTCCACTCCTTAAATTACATGTGTTTTCCAATAAGTTTTCCCTAAAATTCCATGGATC	1	+	chr14:40495614-40495733
NegCtrl_Intergen500	chr14_41169199	gatcagctggcaccagccagaaagattaactggctcatcttatcttatggcttccactcaggaactgactccgcacaggaggacaacttcaatttcctatgatttcatctcctacctaac	1	+	chr14:41169199-41169318
NegCtrl_Intergen500	chr14_41172008	TAGCAAAAACAACAACATCAAAACGTGCTCATAATCTGAGCCCACCACTCCTGGCATCCAACCCACTCCAGCAGCTGAGCCCCTACCTGCACTGATGAAAcaccccagagactgaggatc	1	+	chr14:41172008-41172127
NegCtrl_Intergen491	chr14_41376106	gatcaaattcaattatttaagctgcttacttccatatttgtgttcatatatctaagaaatatatatgacatttcttatattttcagcttctggcattgattattgactacctaccttggg	1	+	chr14:41376106-41376225
NegCtrl_Intergen491	chr14_41377872	caaatgggtcttaattttctaaatactgtgtgccttttgttttactcccaccagaagccaattctgcagtcttccactGATTGTACTAAGAGTACTAAGTGTGTAATTGCTCATAAGATC	1	+	chr14:41377872-41377991
NegCtrl_Intergen497	chr14_43258691	gatcttttttatgactgcatattattccatTCCATTCTAATTCATTATCATCAGTTCTATCTTACCGTTTTCATTTTCATATCAATATCTTCTTTCTCTCTCACAGTGAGAACCCTCATG	1	+	chr14:43258691-43258810
NegCtrl_Intergen497	chr14_43260683	gtggttgggcagatgtacaatggggcctatggtaagagacaagacaacagagggccaggaggtcacattctgtagggctttAAGGAACCATATTTTTGTGTTCTAAATACTTTTCAGATC	1	+	chr14:43260683-43260802
NegCtrl_Intergen498	chr14_44462180	GATCTATTAAATGAAAACTCTTGCTGTTTTTAATTTTTTCAAATTCATAAGAGCAACAATCAAGGGTCAAGAAATAAAAATCTTCTGTGTACAGGCAATGTCTACTTCTGACCACACTTA	1	+	chr14:44462180-44462299
NegCtrl_Intergen498	chr14_44464900	ACATCTTACATATGCCTCCATGGCAGGATTCACAGCAGCTCTGTTGCACACATTCAACCCTCCACCTCCAAACCAATGGGAGGCAGTGGTTCTTCCCACTGTGCTGTAAGGCATGAGATC	1	+	chr14:44464900-44465019
NegCtrl_Intergen518	chr14_44524109	ATCAGTTTATTTAAAATCTCCAGATACAGGAGATTTTACTTTATCAAGTAAAATCTTGATACAGATTTTGATTAATCCAGATACAGATTTTGATTTGGATATGAACAATGAAGAGTTTCT	1	+	chr14:44524109-44524228
NegCtrl_Intergen518	chr14_44524634	CAGCTGCACAAGTGAACACTACCATTCTCCATAACTTGAAAGTGTATTTAGGCATGTTACTCCTATTTTGACTTCCAGAGTAGCTGGGAGTGCACACGGTTGAGGACACATTCATTGATC	1	+	chr14:44524634-44524753
NegCtrl_Intergen488	chr14_46797928	ATCAGTCTTTGGAGCATAAACAAATGAATCTTTTCACCAGAACATATTGTCAACAACCCAGGAAAACATTATGGTGCAATAAGCTTTAGAGATAATTCTTTGCCTTTTGTTAATGCATTT	1	+	chr14:46797928-46798047
NegCtrl_Intergen488	chr14_46799346	AACTTCTAAACACTACATCTAGGAGACTTGAGCAAAACCCAAATTCTTTTTTGTATGTTTCTCCACAAGAAACATCATTACTTCTGTGATTCTATGCAAATCAGACCTGTCAAATAGATC	1	+	chr14:46799346-46799465
NegCtrl_Intergen529	chr14_47123503	GATCCTGTGGAAAAATGCATGAAGCACCACCATTCTGTTGAAATATTACAAGCATTCCTCTTAATCAATTCCAACATTTTGAGAGTTTCCCTACCTCTCTACTCTTGCCATCCACAGTGT	1	+	chr14:47123503-47123622
NegCtrl_Intergen529	chr14_47124541	TCACAATGAGCTAAACCTGACTTTGTTTTCAAAGGGGAACATGCACTGGAGTCTAATGAGTTGAGTGGCACACACCATGGATGCCCTCTCCTGCTACAGGAAGCATCTGCATTGTTGATC	1	+	chr14:47124541-47124660
NegCtrl_Intergen482	chr14_47325561	atcaagataaaatcaatgcatcttgattgtatcaatgttcaagatacagaacatttccatttcctcaaacaattttctcactttcctctgtagtttatcttcccagccaccctccctttg	1	+	chr14:47325561-47325680
NegCtrl_Intergen482	chr14_47328100	agactctTCAGCTGTAATCTTTCTCAGAAGGCTATTGGCTCCTGTTATAGCAAAATGTTCAGTTATAAATTGACCATGCTGAACTTGTATAGGCTTGGTTTTCCACTACTAATGCAGATC	1	+	chr14:47328100-47328219
NegCtrl_Intergen506	chr14_47903682	GATCAAGTGATTCTTACTAATTCTAGACTATTTCTCTGAGGTCAAAGAAGGTAGAATATCATTCTCAGTGTGTATGTAAAACCAGTGTGGACTTTTGTATTTATTGCCTAAAATAAAGTA	1	+	chr14:47903682-47903801
NegCtrl_Intergen506	chr14_47905931	tgaattcatgttgggcctcattcaaagctgtcctgggccacaggcagcccagtggccacgggttggacaagcttgCAATCTAGCCAGTTCATTTCTTGAGGAAAGCATTAGCTCAGGATC	1	+	chr14:47905931-47906050
NegCtrl_Intergen478	chr14_49681824	gatcagtatcctaaccagccctatatgctctcaaagtcttgctATCCAACCAAAATCTTCTCTATATTTTCTTCATTCAATAAATATTCAATTTATGTATCAGTTATAAAGGCACCATAT	1	+	chr14:49681824-49681943
NegCtrl_Intergen478	chr14_49683016	GTAACTAGAAATTACATAACTGGTTCTACACCAATGAGCTCTTGCCATACAGAATTCTATAAATGGGAGACTAATGGAGACAGTGATGGAAAAGTAAGTTGGCACTAAGTGTAGAAGATC	1	+	chr14:49683016-49683135
NegCtrl_Intergen538	chr14_49749570	gatcatgttacttaattttaatcaaactaattctcaccaaacgctgctatggctttaagatatttctgcaaagaatccaatggattaataatgtaaatgcaagtgaaaaaaataagaaga	1	+	chr14:49749570-49749689
NegCtrl_Intergen538	chr14_49750998	TTCATCATTGACAAAATTTTTCCCTatatgtcaactcatgccgctcctatattcaacactttccagcaggcttttcatctcaaagtagaatcccaaatttttggagttgcctacaagatc	1	+	chr14:49750998-49751117
NegCtrl_Intergen475	chr14_52538563	gatcaggaactctttccagtaacactactgcccccttttgagctatgtattcatccttgaaactgcttgctattgccacaagtaactatacattaacctaataatgtcacactggacact	1	+	chr14:52538563-52538682
NegCtrl_Intergen475	chr14_52539364	attctttcattcattcatccattcaACAACAATTTCCTGAAAGTACACCATGACAAACACAACTCTGCAAgaaataaaggagtacaaaatgtggcccctgaccttaaagagctcatgatc	1	+	chr14:52539364-52539483
NegCtrl_Intergen486	chr14_52764184	GATCTTTTTATTACTGCAAATAGCCATTATGAAATATAATGAAAACCAAGATGTGTTTGGCTTTGAAAAGGTTACAGTTACATTAGTATTTGCTACTTCTTTATGTCAAAAAAAGTAGGT	1	+	chr14:52764184-52764303
NegCtrl_Intergen486	chr14_52767026	GTTGGTATCCTATTAATGTTGAGTTCCGCAGAGCACCAAGAAAAGGAAAGGAAAGAATTTGTATCTTTGATGTATTAGTTAATTTGACTAGGTGCCTACCCAGGCAGGGCAAATCTGATC	1	+	chr14:52767026-52767145
NegCtrl_Intergen473	chr14_54502324	atccaaaatcctctaatgataccttttccttgggttgggaacttgtttaccagatgggtgttttcaatgtctgctccccttcagttttctgtcttccctttaaactctgccttaaagaga	1	+	chr14:54502324-54502443
NegCtrl_Intergen473	chr14_54503206	tctatgtctttatatttaaatgtatctttaaacagcatggggttgagggtttttttaaatcaatcttataatttgttccttttaattacatctttttgtgcatttagatttaatatgatc	1	+	chr14:54503206-54503325
NegCtrl_Intergen492	chr14_56305622	gatcacatatctcatgtttcatttttgtgaaacatccagaataagtaaatcagattggtggttgctatgggttgggggcgggatgggagtgatggcctaacagattttcttttggggtgg	1	+	chr14:56305622-56305741
NegCtrl_Intergen492	chr14_56307562	AGAATCTTAGGCTTCTTGTGGGGAAAGTATCTGGGAGCTTGTGTGTTGGTCACATTTCTATCATGTCATGTCTGAGATGCCTCCCTGGAAGTGAAGACAGCCGTATCAGAAGTACTGATC	1	+	chr14:56307562-56307681
NegCtrl_Intergen516	chr14_62571440	gatcctggcctgggtttacatgaaactctgctgtgtggccttaagaaaattacttagccagcctgtatcctggtttcttcaactggaaaatggaaataatacctacctcattaggtgtct	1	+	chr14:62571440-62571559
NegCtrl_Intergen516	chr14_62572618	GAAGACATTGGAGAATCACTTAGCTTAGGGCTTTTAGTAGGGAATAATTAAACATGTAGGGAAGGTGAAGGAGTTAGATGGGAGGTAAGAAGGCTGAGGAGATTTCTAGTAACAATGATC	1	+	chr14:62572618-62572737
NegCtrl_Intergen532	chr14_63792443	ATCGGGCACTCTGAAAGGTCCCCACGGTATAGTAAGGAGAAAGACAGAGCAAACAAACCGGCTGGGGAGGTTACTACAGTGACCTAGGCGAGTACTTTGCCTACAACTTCAGATACTGAA	1	+	chr14:63792443-63792562
NegCtrl_Intergen532	chr14_63793666	gcagcgatggagccgggattcaaatttggctctggctgactgatttgcactgtatcaggctgctttagccactttgttatactgCTCCCGTGAGAAACCTTGGCCTAAAGTGAGGGGATC	1	+	chr14:63793666-63793785
NegCtrl_Intergen493	chr14_66402894	ATCCTCCAAAATAGTAGATTTTTtatatatatgtatatacatacatatatgtgtataaaggtatttatatacatatatacacatatatgtacatatagtaacacctttctatatataaga	1	+	chr14:66402894-66403013
NegCtrl_Intergen493	chr14_66404972	ACTGGTTGATTTGGGTTTGCTCTGAATTACCACATCTAACTTGACAAAATTAAAATGGTCCATCTTTCATCCTCTTCTTTCTCAAAGTCTGACTAGCCATCTCAGACATAAAATGGGATC	1	+	chr14:66404972-66405091
NegCtrl_Intergen495	chr14_72470555	gatctttgtaccatatcattcagtcatagggttcagctcccaggacggcgcatgagcttggacaaattctctccagccaagggtcagagaaggttgacagctgagagctaagagccagca	1	+	chr14:72470555-72470674
NegCtrl_Intergen495	chr14_72472205	AACCTAAAATGAAACAGCCTATAATCCAATTagtagttatccctagaatttgaggtcacgggtgatttttattttctttcttgtgcttatttatactttacagatttttataatgagatc	1	+	chr14:72472205-72472324
NegCtrl_Intergen533	chr14_72706972	GATCTCCCATCCTCATTGATAGTAAACCAGTGAGTAGGCAAGTCAACTGTGAGTTAATCGGGGTGGGGGGGATTTTTAAATGCAAGTCTGATGTTTAAATGTAGCTCTGATTATGCCTCT	1	+	chr14:72706972-72707091
NegCtrl_Intergen533	chr14_72710495	TCTGTTGTCACTGATTCAGCTATTCAGTCTGGGACAAAGCGACTTTTAAGTTCTAGAGCTATGAGGAAGCTATAAAGGGAATACAGTTCACTCTGTAGAGAAATAACAGCCTGGGAGATC	1	+	chr14:72710495-72710614
NegCtrl_Intergen505	chr14_72943422	gatcctCTGTGCTTGCTTCTTCTCCTAGTCCGTGTATGGCGTGACTGAAGAGTCCCAGGCACAGAGCCCGGTGCATGTACTCAGCCAACCAATCAGGAAAACAACAAAAGAGGACATCCG	1	+	chr14:72943422-72943541
NegCtrl_Intergen505	chr14_72946222	tgtcccctgggtggggtgaaagtcactcccattgagaatgactgACACTCCTGCTTTTTCTATGCAAATGTGCTGGAAAGTTGCCCTGGCTGGAGCTCAGCTTACACTGAGGTACTGATC	1	+	chr14:72946222-72946341
NegCtrl_Intergen487	chr14_76945611	GATCTGACGCCTAGGCTTTCTTTGGCCACCAGAGTCTGCTCAGCCTGGACCTGGGAGGCAGGCAAGAAGCGCCAAAGCAGCCGGTAGCTGGgagcctcagttgcccacagcagtactgtc	1	+	chr14:76945611-76945730
NegCtrl_Intergen487	chr14_76947183	AGAAGTTGAACCTGGCCTGTCGCAGCAGAGGCTGAGGTGGCAACCCAGCTTTCTTCTCTGAGGACTCTGGTCTCCGTGTCTGACTTCTTGTGTGTTTCAGTCAAGGCCCATTTCATGATC	1	+	chr14:76947183-76947302
NegCtrl_Intergen504	chr14_79369724	atctgcctgcctcagtctcccaaagtgcttggattacaggtgtgagccactgcgtctgacTGAAGTTTCATCTTTCTAGTCCAGCTTAGCACAATACTTGGTGCAGGTGCGTAAGACATA	1	+	chr14:79369724-79369843
NegCtrl_Intergen504	chr14_79370316	CGGCACACTCCTTTGAGgccaggcactttacacacactgtcacaccttatcctcaccatcacagtatgacattaggacaattatgtctatttgcagatgaaactgtgactcatagagatc	1	+	chr14:79370316-79370435
NegCtrl_Intergen530	chr14_79611270	GATCTAAAAATTAGGTTATTAGAAATTTTTGTCATAAAACCTGGAGAATTGATGTTTGAATTCTCCTTggctagagtcaatcctttatcctttttaggtaaatgaattaagtctcatgca	1	+	chr14:79611270-79611389
NegCtrl_Intergen530	chr14_79611974	CTTTACCTTTGCAATTGTTCTATGATACTTCTCTTTCAATGCACAACTCCCAATTAATTCCTTGGTACTCCTTGCAATAAGAGAAAATTAAAAGGGACTCATTTGATATTAGATGGGATC	1	+	chr14:79611974-79612093
NegCtrl_Intergen526	chr14_79770720	ATCCCTGTATGTTAGTGAGCAACAGTAAAAAGTGACCTGtgttaaaaaggtaatggaagcatggtacaattttagagttcatttgagcaaacagagattcatgaattgggcagctccaaa	1	+	chr14:79770720-79770839
NegCtrl_Intergen526	chr14_79772065	TTCCACTAGCTACCATAGAAGAAGTAATGAACTAACCTTATAATTCCATCCCagtggcttcacctcacctgccctcagtttcctcacctgtccagtgaggcaaacttacattggaagatc	1	+	chr14:79772065-79772184
NegCtrl_Intergen508	chr14_82301413	gatccttccactttagcctcccaaagtgctaggattccagatgtaagccactgaacctggccAGATTCAAAATATTTCTAATAAAAATTGCCTATTTCTGAAGACTCATTGAAGCTGAGG	1	+	chr14:82301413-82301532
NegCtrl_Intergen508	chr14_82304057	TTAAATAAGACAACCAGACTTTCTTAGACCAGTGAATGTACAGTCATTGTCTTTTAATATTCATATGTAAATTTTGAATTTCAAATGGTATTATGAAAACTAGTGGGGGATATTTAGATC	1	+	chr14:82304057-82304176
NegCtrl_Intergen483	chr14_82597690	GATCCAGGAATCACCCCTTTGTAATTTAGGTACTTTTGAAAAGAACATCCATGTATTTCAGTTGACTTCAAGCATTATTTTTAACTTAACATATAATAAGAAATACACTTTACACCACAA	1	+	chr14:82597690-82597809
NegCtrl_Intergen483	chr14_82599092	aagtaccattctgtgcctgctgagactttgactgttataGGAGACTCCATACATAATATGAGAACAAAAGGAGAAGTATCCCAAAAAAGAAATTCCACACTGACCTTTTTTAGAAAGATC	1	+	chr14:82599092-82599211
NegCtrl_Intergen524	chr14_82658005	GATCAATGTGAATTACATATTGCTCTATGAATATTATTTTGATTTTGGTTGGCTACATCTCCAAATAGATTGTGGGTTCAAAAAAAAAAGGTTGTTTCAAATCTTCACTGAACCTAGTTA	1	+	chr14:82658005-82658124
NegCtrl_Intergen524	chr14_82661330	ctcatcgttggaggctgaacttgtcctctattaatttccaagaaaaatccacaggaataattccacttaatgttcatatatttaataccatttgtgtatcatctttatagctgaaggatc	1	+	chr14:82661330-82661449
NegCtrl_Intergen489	chr14_83205088	atccacccacctcggccccccaaagttctgggattacaggcatgagccaccgcgcctggcctaataatatttaagttttaatttggctttgccacaagcagaaatttgacattggaaaat	1	+	chr14:83205088-83205207
NegCtrl_Intergen489	chr14_83206144	AACTTTTTTGTCAAACCCAACTAATCCCCAGAACATGTCAGCAAAACTGAACTTGAGTTACCCTGAATCACTGCATAGAAGAATGAAGCCCTCAAGACAATCTCATTATTCCATTGGATC	1	+	chr14:83206144-83206263
NegCtrl_Intergen535	chr14_84241377	gatcacaccactgcactctagtctggatgacagagcgagactttatctcaaacaaacaacaaaaaaagcaaaaTAGGACTTGATAATCTTAATGTTCATAGTAATACGGTATGTGTGGGT	1	+	chr14:84241377-84241496
NegCtrl_Intergen535	chr14_84242651	tataatataaataaataaataaataaataaataaataaataaaaaaaGAATGATAAGCAGGGTGCCCATACATATTCAGTACTAAGGTAATGGAAGAGTCCAATTTGCAATAAGGTGATC	1	+	chr14:84242651-84242770
NegCtrl_Intergen509	chr14_84406005	GATCTGGGGAGCCTGCCTCCTAAGCTAAGTCATCTTTTATTGTGAAAGTAACACCACCAGAAAGCAAATGTAAAGGAAAGTTGATGACAAACTTGATTTCTTAAAACTTTATTGCTCATT	1	+	chr14:84406005-84406124
NegCtrl_Intergen509	chr14_84407182	TTGCATTACACCTGATAATTTTTACCTTTTATTTTTTTCTTGCATGCTCACTAACCTATAATGTAAATTACCTTTAAAATTGATTATCGTGTATCAAAAACATTTCAGGTTTTGACGATC	1	+	chr14:84407182-84407301
NegCtrl_Intergen522	chr14_84807376	ATCATGAGTTGAAAAGCAGACTACCAATGTAATTACTACTACTGTGCTTTTTCCAGATGAACATTAACTGTCAGCACAGAAAATATAGCCTGACTCAGACCATTCCTTGGCAATGGAAAG	1	+	chr14:84807376-84807495
NegCtrl_Intergen522	chr14_84808115	tctccgctccttaaaaccactccatgtgtgtgtgtcagtatcgttttttctaattcgacatgaggaccaagaaccctggtgttccttcgcacattggagccgtatcaCTGAGCCTGGATC	1	+	chr14:84808115-84808234
NegCtrl_Intergen503	chr14_85710962	GATCAAAAAGATAACAAAGTTTTAAAGGTAACCAACTTTTGAGCATTTTGAGGCTACTACTAGCCTATTTCCACACAGCTATATATTTAAAAGACAGCCATATTTGTAAAACCTTAGCAA	1	+	chr14:85710962-85711081
NegCtrl_Intergen503	chr14_85712703	GTCTAATGGGCAACTTCTGTTTCCTCTAAGTCTTTAGACAGATTTATATATTTTTAACATATTAATTGAACATATTTTAACGTTATAAATAAAGCCAACCTTCAGTAGTCAACTTTGATC	1	+	chr14:85712703-85712822
NegCtrl_Intergen512	chr14_85930646	atctcaaatggcaatgaggaacttattgggaaagggaacaaaggttaccctgtttatgccaaatcaaagaacttggctgcattgtgtccatgccctaagactttgtggaaggctgaattt	1	+	chr14:85930646-85930765
NegCtrl_Intergen512	chr14_85931263	tctcaggccactgctccagaaggtgcaagctttaggacttggtggttttcatgtgctagtttaagtctgcaggcataaaaatgcaagggcgaaggagatttggcagcttccacctagatc	1	+	chr14:85931263-85931382
NegCtrl_Intergen481	chr14_86947014	gatcacttgagctcaggaggtggaggttgcagtgaggcgtgatgacgccactgcacttcagcctgagtaacagagtgagacctgtctcaaaaaataaaataaaGAGTAAATGTGTGTTGA	1	+	chr14:86947014-86947133
NegCtrl_Intergen481	chr14_86949586	cactaaaattcaaactttttctatgaattctgacaaacacacacagctgtgtaggcagcaattgagatttgggaccattccatcaaccctccaaatttttcctctacctctttggagATC	1	+	chr14:86949586-86949705
NegCtrl_Intergen477	chr14_87527087	GATCAGGTAAAACTATTGACGGGTCAATCAATATAAGGATTCAAAGAAATTGGCTTAATCCTTATGAAAGTAGAATGTTCTTTGACTCAGTAAACATACCTAAAAGTTAATATATATTGT	1	+	chr14:87527087-87527206
NegCtrl_Intergen477	chr14_87527943	AGATAGAAGATTTTTTAAATCAGAGTAACACTAAGTGCTGAAACAGGTAAATCTGGAAAGCTCAAAACCTTGACACAATATAATTGCAAGTACAACTGAAAGAAATTCTGGAGAGAGATC	1	+	chr14:87527943-87528062
NegCtrl_Intergen502	chr14_88317707	gatctcatctggaaacgccctcataggcacacccagaaataatgtttaatctgtgtaccccatgacccagtcaaattgacacataaaatgagctttcacaTTGGCTTTCCTCTACTCCAT	1	+	chr14:88317707-88317826
NegCtrl_Intergen502	chr14_88318591	gcagctggatggGTGTTGGTCCATGTCGACTCTGGAACCACTCAGAGAACAGTGAGCAGGCGGATGAAGTGGCCTGAACTTGAACAAGTGCCATTACAGGAAATGAGTGGGGCTGGGATC	1	+	chr14:88318591-88318710
NegCtrl_Intergen521	chr14_88680521	gatccgcccacctcagcctcccaaagtgctgggattacaggcttgagtcaccacaccaagccACTCTATGCTCTTAAAACCATCGAAGCAGAGCATTGAGGCATTCTGATGAGCCCAGAA	1	+	chr14:88680521-88680640
NegCtrl_Intergen521	chr14_88682370	GTTAAAGTTAGTGCTGAGATGGTTTGCCTAGTGAAGAATAATAGCAGAACAATTTGTCATTATGTGTACTCATCAGAGTCAAGTCTCCAGGCATTTTTGCTTTCTTGGTGAGAAATGATC	1	+	chr14:88682370-88682489
NegCtrl_Intergen531	chr14_89362279	GATCAAGAGAAAAGAAACAGTACGCTTTGTCAGATATTCAGGAATAGGTGTTGCTTATTGGGTTTATGTAAAAAACAACTCATAAAAGGACAAAAGTTGAAACATCTTCCACTAAGACAG	1	+	chr14:89362279-89362398
NegCtrl_Intergen531	chr14_89364675	TAATAAACATGATAAAACTCCAACACAACAAAACAATTTGGACAGTTCTGAGAATTTTGCTTAGGTGTAATGGTCAAAATCTATGAATGTAAGTGATAGCAATGGAGGACCTCCTAGATC	1	+	chr14:89364675-89364794
NegCtrl_Intergen476	chr14_90552305	gatctatagaattagttggggcatgttcattcgtagttcttgtatctttGTGAGGTTGCCCAGGATACTTAActatgatatggatattcattaatttaaccattcttcctattgtaagac	1	+	chr14:90552305-90552424
NegCtrl_Intergen476	chr14_90554912	atcagatttcccagtcgaaatatagatttctgatttctcttgggaaaatggaaaatctggcaatgtcaggcccacattcctctgtgccagccattcactgaagatgagctacagatgatc	1	+	chr14:90554912-90555031
NegCtrl_Intergen510	chr14_92088810	atcctctcacggagacgaagaagaaatgattggagaaaatcagagaagacatcaatgaagccaaggaaggctgttgaaatgagagggaagtaatcattatcaaaatatttttgataggtc	1	+	chr14:92088810-92088929
NegCtrl_Intergen510	chr14_92089849	gtcctcaaatctgtgtctctagcccagccatcttccctgaactccagacttgtatttctaagtgcccatcttatttctccacttggatgagtaacaagcatctttaagtttaatatgatc	1	+	chr14:92089849-92089968
NegCtrl_Intergen534	chr14_92355843	atctgctaccacgtggctgtgtgactttggccaagttgcttaacctttttgagcctttatttcctcagtgaagcagagccacaaacacctgcctgctgacctcaagaggctatttattat	1	+	chr14:92355843-92355962
NegCtrl_Intergen534	chr14_92356849	TTGCGCTAATTCCTTGGGTCTTAAGTCCCCCATTCACTTCCTGAGCAGAAGAAACCTTCAGATGGAAACCACAATAGGCATGCAACTTGTTTTTCTTACTTATCAGTATTTCAAATGATC	1	+	chr14:92356849-92356968
NegCtrl_Intergen485	chr14_93968157	GATCATATTGTATGTAATTACACAAGGCTCCTCCCAACTATTTATGATAAAAGATGTCAAACACAGGAAAGTTTAAAGAATCACTATTAACACACAGGGTTAATGATTGTTAGTAATTCA	1	+	chr14:93968157-93968276
NegCtrl_Intergen485	chr14_93969938	gccattttcaagggtgtgtagaagtatcttatgattataatttgcatttccctgattactagtgaagctgaacatttcttcctatgtttatttgccatttgaacatcctcttatatgatc	1	+	chr14:93969938-93970057
NegCtrl_Intergen494	chr14_95015076	ATCAACCCAACGCCCCCTTCTCCATGACGCTTGCCCCTATCTCCCCTTCCCTCCCCTTGCTCTGCGGCCTGTGGCCTCACCTAGGGCTGCCTCATCATGTCTTTGCTGCTCTCTAAGGTC	1	+	chr14:95015076-95015195
NegCtrl_Intergen494	chr14_95016866	catcacctcctctctttaatgaaggtaaagcatgtctcttaggattcctaggattatttaatgtcattacactatcaaagacaagacccagcacattgcaaaatctccacagatAGGATC	1	+	chr14:95016866-95016985
NegCtrl_Intergen499	chr14_95083587	ATCTTTACAATTACATTTGTCCCCAGTCATTCCATGTTGGGAGGCTGCAGGGACCAGAGAAGCTGAGATGGTCTTTGGGGAGGGGAAAGGAAAGATGGACAGTTATTTTGGTCCTAGAAA	1	+	chr14:95083587-95083706
NegCtrl_Intergen499	chr14_95085610	TGCCCATGATGAGTTTGCATCACCTGACTATACCTTACTTCCGGGACGAGGAGCTGTCCTGCACCGTGGTGGAGCTGAAGTACACAGGCAATGCCAGCGCACTCTTCATCCTCCCTGATC	1	+	chr14:95085610-95085729
NegCtrl_Intergen523	chr14_98286737	gatcttcatagcagcccctcccatcacagcccctcccatcacagcccctcagaggcctaagagggaaaaatggattcctgggccaggcccagggccccactgctctctacagcctcagga	1	+	chr14:98286737-98286856
NegCtrl_Intergen523	chr14_98288576	TCATAGGAGCACATTTCACCCCAAGCAAGTGGAGTAGCCAATGTAAGCATTCACTGTTTCACTGTTGCTGCTTTCCATTACTACTTTGGAGAATAATCTTTTCCAAACACCTGTCTGATC	1	+	chr14:98288576-98288695
NegCtrl_Intergen528	chr14_98476235	GATCCAGCAACCTCTGCTAGGGGAACATCCAGGTTTCTAATTTCAGCTTTGATTCACATTATTTTTTTCAAATATTAAGCAGTTGTTTAAGAAACAATTTTTTAAAATAGCAACTCAATG	1	+	chr14:98476235-98476354
NegCtrl_Intergen528	chr14_98477977	TGAGAGGCTCCGCCCACCAACCGGGTGCAGCCCCGCCCCCTGTGTTGTTCTGCAGCCTGGAAACCAGGGATGCTTTGTTCTCTGTCCATGATGCCCCTAAGGCCCCTCATGCCAAGGATC	1	+	chr14:98477977-98478096
NegCtrl_Intergen479	chr14_98595661	gatctgctagaccaagctttaaagctcatctccaacacatagataactcaccttgaaatgcagttttccacctggaaaatcagagtaataacatttgccacagtagcattttgaggggga	1	+	chr14:98595661-98595780
NegCtrl_Intergen479	chr14_98596599	gggtggaaaatgcaatttctagggtgaggagttctaacagcagagggtgattctctacagaatggtgcagctttgagcctacaacagccaagacttgcagcaattggaaaatgggtgatc	1	+	chr14:98596599-98596718
NegCtrl_Intergen519	chr14_99158783	GATCAAAAGTAAAATTGATGGCTTCAGGATGGAATTTTTCCCTTCAGTAACTTAGCCATCCTGATAGAGATAATGCTGTCCACCTGTCAAGGCGAGGCGGCAGGCTCACTGCAGAGAAAG	1	+	chr14:99158783-99158902
NegCtrl_Intergen519	chr14_99160057	tgtccgcagcatctttatgctgtggtccatctttccccataagccaacgcacatacttctcattaaacctcaaggtcagctggagctgcctgcctctctcttagaaaggccatcaggatc	1	+	chr14:99160057-99160176
NegCtrl_Intergen501	chr14_101781785	GATCATTTGAACCAGTATTGGCATTCTTTGTCCTGGTGCCCCTGGCCAGTGTACATTGGTGTAAATCAGCACCCCAGGATgagtgagcttgaaaatctacgtccgaaccttgcctagtta	1	+	chr14:101781785-101781904
NegCtrl_Intergen501	chr14_101783910	acctagaatcagaagacctccttggacaaagaatgttaaagctccactttgtcaccaatagctggccagacattactaagaaattacacggcaaatgtttcaaaagtggaaaaatagatc	1	+	chr14:101783910-101784029
NegCtrl_Intergen507	chr14_104998922	gatctgagcactaggtgtgtttattgctactggaatatgattgcttctaggccgtctcagatgacagaggagaggtatatgtatactaattaacgcacatacgcatatctataaatattt	1	+	chr14:104998922-104999041
NegCtrl_Intergen507	chr14_104999652	catttatgcagtacccttagggcagcacctgctctcccattgtctcttcagtgaggtaattttacacatttgtaatacagttggattctctggtcacagtcagtattccctcctgggatc	1	+	chr14:104999652-104999771
NegCtrl_Intergen517	chr14_106250864	gatctcaaagtcattcttccttcattttatctggtctcATGtatttatttatttatttatttatttatttGCATGATAGGCTTTACTTTTAAATGATTAGTAGTACACCGAGTAATAACA	1	+	chr14:106250864-106250983
NegCtrl_Intergen517	chr14_106252029	TGCTGTTCAATTTCAGCCTAAGCTGCTCCTTTGGGCTGCTTCAGCCTCTGGTTCTTTTGCTTGTGGGCCCCAGACACCTTCTTGGCATCCTGCTTCTCGGCCTGCAGCAGCTGCTGGATC	1	+	chr14:106252029-106252148
NegCtrl_Intergen580	chr15_26053913	GATCTATATTATCTTTGTGCCAGTATACCAACTTTATGCCAAATGCCATACATTCTTTGAGGGAACCTGGAGCAGCTCCTTGAGTGAGGTGGGATTTGAGTTTAGGATTAGAGGGTGGGG	1	+	chr15:26053913-26054032
NegCtrl_Intergen580	chr15_26055675	TGCAAAAGTTGAAAACACACACGGGTAAAAGCCGGTCAAAGAAAGCAGTAGCCAAACTAAAGTCAGGTTATATATCCACCAGGGCTTTACCTCATACCTGCCTACAAAAGGCACAAGATC	1	+	chr15:26055675-26055794
NegCtrl_Intergen554	chr15_26688498	GATCCTCTGTGTGGCAGGAGCTGTGTGTGGCAGAGGCACTGGTGCTGTAACCCAACTGCTGCCACGTCACCCACTATGGGTCTTTCACAACCTGGTCAGAGGAGATGAGATGGGCTGATG	1	+	chr15:26688498-26688617
NegCtrl_Intergen554	chr15_26691134	acattgtcttacagtccagatgcccaagatgaagccatccacagggtggtggtgccttctcaaaacaatgagagggactctatttcatgcctttctatttctggtggtttgctggtgatc	1	+	chr15:26691134-26691253
NegCtrl_Intergen544	chr15_27349339	GATCTTTAGCTATTCTGCCTCAAAACAATTTCACTAATTTTATTTCTATATCACGTTTTCTCATTTCTGCTCATGGCAATTGGCTGAATCAGTGGTACGAGCCAGGACAGATGAAGTTAA	1	+	chr15:27349339-27349458
NegCtrl_Intergen544	chr15_27350243	tgtaaatattaattaaaaatttaaaagcaggagaagctatggtaatattcaatgatgtgaaattcagagtaagaaaactattagagatgaagaggaacgttacataatgataaaaggatc	1	+	chr15:27350243-27350362
NegCtrl_Intergen545	chr15_27724060	atcccatttatataaaatgtccagaatagaccaaactatagtgacagaaaatatataagtgactgcctaggactaggtgagatgggtggtggatgtgggcaggaaaggggggaaaagggg	1	+	chr15:27724060-27724179
NegCtrl_Intergen545	chr15_27724850	AATCAATGAAGGCTGAGAATGCCAATGCTGTCACGTGTTGCCAATGACATAAGGCCTAGACCTGTTCTTGAGAGTAGGGCATGCCCTGTGAGGCAGACAGAGCTGCAGAGCCTGCAGATC	1	+	chr15:27724850-27724969
NegCtrl_Intergen559	chr15_28241671	gatcagcaaaactaagagttgggtttgaaaggataaacaaaattgatggaactttatctagacctaccaagaaaaaaaaagagcactcacataaataaaattataaatgaaaaagaagac	1	+	chr15:28241671-28241790
NegCtrl_Intergen559	chr15_28244728	ttctattcaacatagtaccagaagtacatagtagagcaattagacaacaacaacaacaaaattaaaaatgtccaaattggaaaggatgaagttaaactctatttgtttacagatgtgatc	1	+	chr15:28244728-28244847
NegCtrl_Intergen561	chr15_29780136	atctgcccaccttaacctcctaaactgctacaattacaagtgtgagccaccatgcctggcatgttcagttttcaacaataacttatgaaccatgtaaagaaacaagaaaatatggctcat	1	+	chr15:29780136-29780255
NegCtrl_Intergen561	chr15_29780789	gatgaatacaaagaaatccacactgagacacattataatcaaacagtcaaaaagccaagggcaaagagaaaaatcttgaaatcagcgagagaggagccactgattcacatacaagggatc	1	+	chr15:29780789-29780908
NegCtrl_Intergen546	chr15_33047577	gatcttcattcaacataacagtgattagagataataatagcagcattcttctcttgttctcaatctcaaagagaagctttcagtatttcatcattcaacataatgctcaattaggttgtt	1	+	chr15:33047577-33047696
NegCtrl_Intergen546	chr15_33050355	ataaatgtagaaattttctagtttaaaaagctatttatctccattttaattgctttgctttcacagaacatattttatagtttcagttattttaaattcgttgagacttgccttacgatc	1	+	chr15:33050355-33050474
NegCtrl_Intergen578	chr15_33262971	GATCTACCATTTGTCTGGTGTTAAAAAAAAAAAAGATAACTTTTAACTATTTTTTACTAGGTTCAACTTTTCTCTAATATTCATTCTCAAGAGCAAACCCCTAAAGGGCTATAGTCAGGA	1	+	chr15:33262971-33263090
NegCtrl_Intergen578	chr15_33264280	ggatatgccagggaggcaaattaatatacgtaaaagaaaatacagaagagtgtttgcagcatagtaagtgctATTTCAGTTTGCCGTCATTATTATTCTCTCTCTAATGCCTGGCAGATC	1	+	chr15:33264280-33264399
NegCtrl_Intergen588	chr15_36051569	GATCTTAATCTTTTAATATACTTACCAAACTGCCAATAAGCAAGCCATATAGAGAAGTCTGTGATTTATACTCTTTTGCCTACTTTAATTCTTCATGGCGAGTTTAAAAAGTGTGAAATT	1	+	chr15:36051569-36051688
NegCtrl_Intergen588	chr15_36052795	TTAAATACTTTATCCTCTCTGTGTGCTGCTCTCATGGGAAGGGATTGATATATATTTCTGCCTCCTGCAGAAAGCAGAAACTCTCCAGAAAGAACTCTTTAGTTAAAAGCCCTTTAGATC	1	+	chr15:36052795-36052914
NegCtrl_Intergen597	chr15_36189892	gatcaattaatatttattatttcatttcaacttcatattggtttattagcagtacctcttttttagttGGTTGCTCCTCTTTTTACATATTAAATAAAGTAAGCCTTAAAATGGTTAACC	1	+	chr15:36189892-36190011
NegCtrl_Intergen597	chr15_36192775	aggtacattattatggtacatttgcacaattaatattgatacattattaactaaaatccataatttattgatttttttttttttaggttttacctagtgtcctttttctattccaggatc	1	+	chr15:36192775-36192894
NegCtrl_Intergen590	chr15_36555686	GATCTGCCCTTACATTCACTATATGCTTGTGTCTATCTCTTTGCAAGCAATAGAAAATATGATTTAATAAGTTCTGTTCTTCTCAGTATTATTGATTTAATAGAAACAATAACAAAACTG	1	+	chr15:36555686-36555805
NegCtrl_Intergen590	chr15_36558312	atatttatttgtaaacatgtatttacatttatatacattatattatttttataaatatttatTAATGACTCCTTTCAGCTATGTAAGTATAATTTTGTCCACCAAAATTGTAAGATGATC	1	+	chr15:36558312-36558431
NegCtrl_Intergen570	chr15_37923102	ATCTTTCTCTAGTCTTCCAACAGGCTATTTACATGTTGGTTCAGGAGAAGATACTATCCAGTGATTTGAAAATCAGAGAAGAATGTGACTGGAATAAAATGTTTTCGAAAGCAAATCGTT	1	+	chr15:37923102-37923221
NegCtrl_Intergen570	chr15_37924409	GATGGCTACTACTCATAAGCTTGTCATCACTCTGAACTGTTGTATTTGGAAGAACATGAAAAGGTAATCTCCATCAATGTTGAGCAAATATTATAATATACATAGTTTCTCTGACTGATC	1	+	chr15:37924409-37924528
NegCtrl_Intergen556	chr15_38099788	GATCCTCTTTGTAGTTAGAAATCCATTTTTTCCCATTGGTATAAACTTTTTCCCATCATATTCCAAAACACTGGTTAAGTCATAATTCGTTGACTGGGAGGAAGGCAGAGTAGGCAATAA	1	+	chr15:38099788-38099907
NegCtrl_Intergen556	chr15_38100458	CATAATAGAATCATTATTATATTTGTTTTTGTTTCTCATGTTGTAAAATACTGAGACAGACAGATGCTGCCACATTCTCATTGGGTTCATACCAGTATTTTCCTCAGACTACTCACGATC	1	+	chr15:38100458-38100577
NegCtrl_Intergen560	chr15_38206081	GATCTCAGGGGAAGCAAGTACATGGTAATGTAGGATGCAATAAAAAGCAGTGGCAAAGTAATTCACCACTACTGTTTGTCTCATCCAGTCACGCTGAGCAAAGGCAGCTGCAATGAGGGA	1	+	chr15:38206081-38206200
NegCtrl_Intergen560	chr15_38207060	CATAGGAGAAGAGGCTGAGACAAGAGTGAAATATAACTTTTGGACAGGGATGCTATTAGATTCCGATTCGGCAGCAAAGGGAATGATGGTTGTCCAGGAAAACATCGCAATGTAGAGATC	1	+	chr15:38207060-38207179
NegCtrl_Intergen539	chr15_38612470	GATCTGTGAATGAGTTCCTTGGGAAGTGCATAAAGCCTAAAAGATTTCTGAGGAGAAGTATTGGTTGAGTACCTAATGTTTGTCTGCCACTGTAGTTTAAGGATTTGGCAAACAGACAAA	1	+	chr15:38612470-38612589
NegCtrl_Intergen539	chr15_38615420	AGAACATGGAAATACATTGTACAAATCTGTTTTGATAGTGCATAAAACTGTAGTTAAGTAATTTATTTAGCTACTTTAAAAGATTAGAATTTGGTAAATGAGTAATTTTTTATTCTGATC	1	+	chr15:38615420-38615539
NegCtrl_Intergen583	chr15_43531823	gatcataccactgtgctccagcctgggcagcaaagccagaccttgtctcaaaaaaGTAATTAATTAGTGACAGGTCTTCCTCTTGTGGACCTCTCTTTGCCTCCCAGAAAAGAGTCTCCC	1	+	chr15:43531823-43531942
NegCtrl_Intergen583	chr15_43533549	TCTTCAAGCCAAAGCTGGAATTCCATTCCTTTCTGTAGTTAGGATTATTGCTTCAGACCATCAGATTCTCAAGCAAAATATTCTGTGGCTTTGATTCCCCCTTTTCCTGGGTATATGATC	1	+	chr15:43533549-43533668
NegCtrl_Intergen593	chr15_46405549	GATCATCTGGTCCCAGCCTCTTCCTGCTTATACTCCACAGACAGTTTCCACCAGGTAGCTGCATCCACCAGGTAGCTGTATCCACCAGGTAGCTGTATTTATTTCTCAGAATACTCTTGA	1	+	chr15:46405549-46405668
NegCtrl_Intergen593	chr15_46406502	CATACAGACATGACATACTTGTCTTAGACTACAAGTTCAAATTTTTGGAAACTTGAAAATAAATTACTCTCAGATATATATTGAGCAGtgtggtgagtactgtcatatgttgctcagatc	1	+	chr15:46406502-46406621
NegCtrl_Intergen576	chr15_48879073	GATCTCCAAGATGAAGACATTAAAGGTGTTAAGGGAAAACAAATTGGAAAGAAGAAATTCTAAAATTCATGGGCTTggagatgtgagttaaactaagtaaaaacagtttccttcctgcag	1	+	chr15:48879073-48879192
NegCtrl_Intergen576	chr15_48881597	GACAGAGGAGCATGTGTGCCCTCAGTGTATACAGTTACCCAGCCACAAAAAAACGAGTGTGTGTGTCAAAAGATGCAATTCCTGGAACTATTCTAGGAAAATCTAGTTTATTCAGTGATC	1	+	chr15:48881597-48881716
NegCtrl_Intergen586	chr15_49782579	gatcatgcatcctctgtttaaaattgcaattgttttccatattcttcagaataggagcctgtccttatagtggcTAAGGAGTGGCAATGGAAGaaggtgagtaattaaaaactttgctgc	1	+	chr15:49782579-49782698
NegCtrl_Intergen586	chr15_49784854	TTCCCTTTCAGAAGATAAATATTTACCATGCCTTAATGTTATTAAGGTTAAATCACAGGTGATATTTTATTGTCTTCTAAATACTTCATTTTCAAATTTTCTACATTAATATATATGATC	1	+	chr15:49784854-49784973
NegCtrl_Intergen585	chr15_50211358	GATCTTGGGACTTATTATTTACTTGAAGGGGCTGATATGCTCAGATAACATGTTAGCGTGAGCAGTAGGAAGCCATTTGGACTTAAGAACTCCCCAGCTGCTTCCCCACTTATATCAACA	1	+	chr15:50211358-50211477
NegCtrl_Intergen585	chr15_50212768	TGGGAGATAATGTGTGTGTTTTCCGTTTTATTTCTATGAGGTTAAAACATGCAGGGGAGCAAGTCTTCCCCCTAAACACAGCTGAAAAGCCTGCTGAAGTGTCCTAGTTGAGAGGTGATC	1	+	chr15:50212768-50212887
NegCtrl_Intergen541	chr15_50521734	GATCCACTTCTGCCAGCAgagtcaggagggccagtgtctgaccttgaatcctggcttcaacatctgctggctgtttgactgcaggcaaatcactaaaATTAAGGATAATGCCAGCCCTGC	1	+	chr15:50521734-50521853
NegCtrl_Intergen541	chr15_50522950	GCTCTTGCAGACCCTTCCTCAAATGTTGTGTAAACATCTAAATGCTTGATTTTAAAAAGAAGAATCATACAAAAGAGTATGTGTGAGGTGAGAGAATCTAGAAGATGAAACAGAAGGATC	1	+	chr15:50522950-50523069
NegCtrl_Intergen575	chr15_53587663	GATCATTTGCTTTTTGTTTTTTCTCATGTGTGTTCAAGGCAACTAATAATTCTTTATTTTATTTAAATATGCCCTGTGGAGTTGAAGTCTTTTTGTGTCCATATTTCAATAGACAATAGG	1	+	chr15:53587663-53587782
NegCtrl_Intergen575	chr15_53589164	GGATGATGTAAATAGCAAATAATTCACAGCAACCCTTTCTTATAATGCAATTAACTGCATCACAGATAAGAAGGATTAAAATTACACTGGATTTTTCTGTGTACAATTTCAGTAAGGATC	1	+	chr15:53589164-53589283
NegCtrl_Intergen571	chr15_53966616	GATCGACCTAGCACCCCCTTTCTATTAAAACCATTTCACAGTTACTGCATCTTACTCCAGGAAATGTATAACTGATGGGGGTTCCCACCACAAACAGGGGCCCTGGAGGTATCAAATTTA	1	+	chr15:53966616-53966735
NegCtrl_Intergen571	chr15_53968782	ctacaagtgaaaagaactaaattctgccaaggacctgaattagtttgaaagtgaattggttcccagagcctctagatgagagcccagttggctgacatatttattttgcctcatgagatc	1	+	chr15:53968782-53968901
NegCtrl_Intergen577	chr15_54198787	GATCAGCCAGGACAATTGAATTTTCCCTTCAGGAATTGAATCTTGAGTGGAGTGACTCAAGGGCTAAAATGGTTGTTGTCAATTCTTTCAGATGGCCATACCCAGTACCCtgtattagtc	1	+	chr15:54198787-54198906
NegCtrl_Intergen577	chr15_54199504	TCCCTATTTTCTTTGATGGTTGATGTAAATTCTTAAAACACAATGTACCAAAAAGAAAGGatatatttaatttttgaaataaatatttttaataCAAGTAAATATTTGTAATAGAAGATC	1	+	chr15:54199504-54199623
NegCtrl_Intergen581	chr15_54598505	GATCAAGGACCTGAAGAATTTGTTCCCACATGGCAAATGCAACCATCCATCTAAAATAAAAACAATTTTCTAACTAATGATAGTAAGAATGATAGGCTGTTCCCCTTCTCTAAGGAACAC	1	+	chr15:54598505-54598624
NegCtrl_Intergen581	chr15_54600831	aacaaatatctcccagcacccaccctgctagccaactccagctcctggtaactaccattttactctctaattcagtaagttcctctttttttatatatttcacatatgaatgagatgatc	1	+	chr15:54600831-54600950
NegCtrl_Intergen567	chr15_54680593	GATCCACCCCACACTGCTTGGCAATGCCACTATGGGTCCAACTCGAGGCTGTCTCTCATTCCTCACAGGTGCAATTTCAAACTTTTACTACCCCACCAGTACACTGTGCACCACCTCTTC	1	+	chr15:54680593-54680712
NegCtrl_Intergen567	chr15_54681842	GTTATAGCCCATTTTACTCATAATTATTCAAATATAGTAGGCATCTGTCATGTGGTTTTGTGTGTACACAGCCTGTCTTTGCAtttttcttttttttttttctgtgatggaatctcgatc	1	+	chr15:54681842-54681961
NegCtrl_Intergen549	chr15_54754140	gatcactgtcagtactggtcttaccttcaagtgatgaccacaaaccttttgagttttgtggccatcacttgaaggtatgactagtcagcagagttgtatgttttccagtcatgttaagta	1	+	chr15:54754140-54754259
NegCtrl_Intergen549	chr15_54756334	acactaggtattatcaatatgctcaatatttactaatatcctaggtgaaaaacaatatcttggaatctgaattttcctttttaataattgatacagttgaatccattttcctatatgatc	1	+	chr15:54756334-54756453
NegCtrl_Intergen599	chr15_54814835	ATCATCTGAACCATACTTTGGCAGCCTAGATTTTGAAATTCCCAAGCCCTTCGTAGAGTGGGGAATTAAATCTGTCTTGAAAACTTTATTTTAAATTCAGAATTTGACTCAAAATCCTTA	1	+	chr15:54814835-54814954
NegCtrl_Intergen599	chr15_54815360	TGGACACATAGAGTAATGCAGAAGAACTCAAAAACTGGTAGTTTTGCTACCTAAAGAGATTGTTTTATTATTAGATGAGTATGATAATTATGTCCATTATGCTCATTATTGAAAAAGATC	1	+	chr15:54815360-54815479
NegCtrl_Intergen565	chr15_55071555	GATCTAAATTCAGTATTGTCACTGGGCTTTTTTTTGCAACAGTTCTAGTAAAGAATCTAGTTTTAAAACACCCAAGACATGTTCAACCCTTTGACATTCTAGTCACCATGGCTCTCTACC	1	+	chr15:55071555-55071674
NegCtrl_Intergen565	chr15_55072731	aaaaagaaaataaagtattatatgataaagaggtcacttcattaaaaggataaacaattataaatacatatggacccgatatcagagcacctacatgaataaagcaaatattaacagatc	1	+	chr15:55072731-55072850
NegCtrl_Intergen592	chr15_55206769	gatctaaaaatcctgacaatttaactcatggatttagagagtagaaagatggttccagaggctgaaaagggtgatgggagactgggacagtagctgggggtggtggggatggttaatggt	1	+	chr15:55206769-55206888
NegCtrl_Intergen592	chr15_55207962	TCCATGGCCCTGAGCCCTCTTAATTCCACTAGCTAATTTTGCTAGGTTTCTGAGTGTGAGTTCTTTATCTTTCCTGCCTTCCTGAAGGCTTAGCGCACCTCAAGTATGACAGTGATGATC	1	+	chr15:55207962-55208081
NegCtrl_Intergen547	chr15_58467470	GATCCAGAAAAGAGTGAATGACTAAACATTTCAATCCCTGTAGACACAAATGGACTTCACTTCACTATTGACTCTTTTGAACAAGTGGTCTAAGTGTGGAGGCCACAAGAGAAGATATTT	1	+	chr15:58467470-58467589
NegCtrl_Intergen547	chr15_58468757	AAGCAGAGAGCATAGAAGAGCGAGGACAATTTTGGTTATTTTGGTGTTTTTCTCTAAGCtttttttttttttttttaagactgagcctgttgccccaggctggagtgcagtggcgtgatc	1	+	chr15:58468757-58468876
NegCtrl_Intergen564	chr15_59895533	gatcaaaagattgtgacttcccaaactgctcctatagataacattactattttgagaccttaaagggctggtctttgagatatttttcagatttagtattttggcagaccaagagatacc	1	+	chr15:59895533-59895652
NegCtrl_Intergen564	chr15_59896707	tcaaggtggagtcagccagtcatcagaaatgcaaaagtctaaaaagacatttcaaaaggccaatcttgggttctgtgatagtcaagttatctataggcataattggagaattcacagatc	1	+	chr15:59896707-59896826
NegCtrl_Intergen601	chr15_60122096	gatctaggttacagccttctgcaaggcaatgaatccatttctgcttttcttcccacgtggccagaaagttaattctgtggatgaacaattccggatgtttgagtttttatactgttgttc	1	+	chr15:60122096-60122215
NegCtrl_Intergen601	chr15_60123965	CAcagaggcagcaaataggtttaaacaagtaagcaacttttaattactggtagtaactggaagctttctgataagaaagattctgaggccaggtctaaatgcatcaagaggtctgtgatc	1	+	chr15:60123965-60124084
NegCtrl_Intergen582	chr15_60443550	gatctgcccacctcggcctcccaaagtgctgggattacaggcatgagccactgcgctcggcagtctgggcatttttaagcagatgtgaccaaactgccgccttggtcattaaaatatACT	1	+	chr15:60443550-60443669
NegCtrl_Intergen582	chr15_60444242	aggcctactaaatcaaaagctctgggactaggtccagcaagtctgtggtctagcaagcctaccaggtgattgtgatgcttgctaaggtttgaaaaGTATACATTATTCTCAATTCTGATC	1	+	chr15:60444242-60444361
NegCtrl_Intergen568	chr15_66323094	ATCCTCCTCAGGAAAAAATGCTCAATTCCTACCACAGAGGCCACGTCCCCCGTGCCAAGCTGCACAAGGACTTCAGCAAGGAACATCCATTACTGCTAACGAGCATTACATGCCTAATTA	1	+	chr15:66323094-66323213
NegCtrl_Intergen568	chr15_66323654	GTCTGGTTTCCCTTTGTGAGATAGGGCATAGAATATGCAAGGATGTTGTCTTGGGAGGGGAGGGCCTGGGTGAAGGGTTAGCAAAGTTGAGGTCTTCCTGGCAAATGTCACTTTGAGATC	1	+	chr15:66323654-66323773
NegCtrl_Intergen579	chr15_69224970	atccatccgcctcggccttgcaaagtgctgggattacaggcttgagccactgtgcccagccAGCCTGTTGTCTTTCTTAGCACCCTATTCCCTAATCTTTCTTGGGAAGAAAGAAAAGGG	1	+	chr15:69224970-69225089
NegCtrl_Intergen579	chr15_69226365	tattaatttaatattaatatatgttaatttttaaatgattcaaactttgcataataagtataaataaaattaaaatattaattttGGGGTATCTCCCAAATAAATTATTTCCTCTAGATC	1	+	chr15:69226365-69226484
NegCtrl_Intergen555	chr15_70119285	gatcttgcagaacacagggtctaccttcctaattttgcagagaaggaaactgaggccagaaaggagactaactccctcagaatagtgcgatgactcagggttggtggcccaactctggcc	1	+	chr15:70119285-70119404
NegCtrl_Intergen555	chr15_70120226	GTCAGCTGTGAGGCATGTGGCTGCAGACCCAGTGAGTGACAGGGACAGCTCTTGGCCTTTTGAGCTTCAAAGGGCATAAACAGTACATTTGGAGGAGATGCCTGCTAGTTCCCTTTGATC	1	+	chr15:70120226-70120345
NegCtrl_Intergen572	chr15_70483705	gatctTTAATAAACCCCTGGGACCCCAAACTCCCTCCCAGAGTTCACTCCCACAGAACCAGCCTGTGACATAGGCAATGGGAGCGCATCCTGGTTGAGGGCAATGGTGGCCACAGGTTGG	1	+	chr15:70483705-70483824
NegCtrl_Intergen572	chr15_70485027	GCTTCTATTTGGAACTATTTACAAAGTCCGGTTGTTTTTGAACTTTGGAACAAATTTCCTATCAGATTCTACACATTGCAGACATAACACAGGAAGGGCTGTTCTAGAAAGCTGAAGATC	1	+	chr15:70485027-70485146
NegCtrl_Intergen542	chr15_70681375	atcaggcaagtaccataaatgtgtgggataggccaggggtaccccagtgaggggctatgaagactgtggagaactggagagcacatcccccagttaaaggCTCAAAAGTTTTAAAAACAA	1	+	chr15:70681375-70681494
NegCtrl_Intergen542	chr15_70682160	AATTAAAAAACAAAAATGACTAAAAAGAGCAAACACAATCAGAaaaatactttacaaatgttagaagaaaactttcctgagattaaaaataataaatctatattaataaaagtgcagatc	1	+	chr15:70682160-70682279
NegCtrl_Intergen548	chr15_77623333	GATCAAAGTATATCTAAAATTTACACTCAACTTTTGTCATTTACTATTAGCATTCCTAATTATTGCATAGCATTCCATTATAGACATATACTATGTAGTACATTGAATCAATTTTCTATT	1	+	chr15:77623333-77623452
NegCtrl_Intergen548	chr15_77626501	CAACTAGGTATTCCTTGAATATTGAGAAAGTACTGACTTCAGTACATTTAGACGTAACTAACCACATAATTTTAGTTCAAATAGGCTTTCAGGTAATTTTCCTAGATTTTCTGGTAGATC	1	+	chr15:77626501-77626620
NegCtrl_Intergen551	chr15_79473808	gatctacctgtgaaatgaaagacttattttaatgttgtatttacaagaaaaggtggcattacaaattattatcatatcagaggctatcaaagattaaacaaacaaaaatacatattgtag	1	+	chr15:79473808-79473927
NegCtrl_Intergen551	chr15_79475514	ctcctgggctcaagcaatcctcccacctcatctcccaaagtactgggattgaaggtgtaagccGCAATTCCCAGACTTTGTGTAATTTTTTTCTTCTCTCCTTGCTCTCTGGAAAAGATC	1	+	chr15:79475514-79475633
NegCtrl_Intergen569	chr15_80591855	ATCACTTTCTGTAATGCTtttttagtaacaaccccattgagatttcatataccatataataccatacaatacacccttttaaagtgttcaattcaatggtttttagtagaggcacagtta	1	+	chr15:80591855-80591974
NegCtrl_Intergen569	chr15_80592345	tggaacaatactgctataaacacctgcgccattttacattcctactaacaatatatgagggttccaatttctccacatccttgccaaaacctgttatcatctgtcttttttattatgatc	1	+	chr15:80592345-80592464
NegCtrl_Intergen587	chr15_86583961	GATCAAGAGAGGATGTGGAGCCCCACAGTGTAACAGTCCCCAGCTCTAGTTTCCTTTCAAATGTAAGTACAAGGAAGCAGAAGGGAACACAGAGGAGCCCCAGAAGAAGGGTTATGAATT	1	+	chr15:86583961-86584080
NegCtrl_Intergen587	chr15_86584647	aaacaaaagacctatgggtccagggtttaggactgctggcatggcaatttccaaaattcctacggctatacgaaaaaccacactcttgctaaattccttagcaataggagttatcagatc	1	+	chr15:86584647-86584766
NegCtrl_Intergen563	chr15_87059593	gatcttgaggtctcgagatatattttcctttcaGTCTGGTGACGTAACTTTAGAAACTTCCAACGCAGAGGGCTGACTGTTTCACAGGGAGTAATATTTAATTTATTCAGTCAGTTGTAT	1	+	chr15:87059593-87059712
NegCtrl_Intergen563	chr15_87060436	CAATAAATCCCTTTATAAAGTAATAATTCCTTTGTGAATGTTAATTTTCTTCTTACCTTAAATTCTAGTAGAAAGcactgcttctttcactttaatgtgcatacacagtccattaggatc	1	+	chr15:87060436-87060555
NegCtrl_Intergen557	chr15_87691560	atcagcatactggttacatttctcagtcctcagtgtcctcacctgtaaaaaaggaataatgacatctaccttttcacccttcaaaattgatataaggagcaaacgtgataatatattaaa	1	+	chr15:87691560-87691679
NegCtrl_Intergen557	chr15_87692376	gatatttaaattaacatttaaaaatattgctgtgataaattaaaaaggcaaagagataaattgtttttatggattggaagcctaaatgttgttaagatttctattttccccaaatagatc	1	+	chr15:87692376-87692495
NegCtrl_Intergen558	chr15_87861932	gaTCACAGCAGCATGATTTGACTTCATCACCTTTGCTCTCCTCATTAACCTCCTCTTTCACCTTTCCTTTAGCTTTTAATTTATTGGCCAGCTTAGCTCCCTTTTCTCTTCCACACATTT	1	+	chr15:87861932-87862051
NegCtrl_Intergen558	chr15_87862890	ATCAAAAGCATTGTTAGTGTAAATGTTATGTTTGTTTTTCAAATTTCTAACTACTTATCTGCTTACTACAATTCAACTTCACTTTGTATTATTCACAAATATGGTCCTTTTAGTCTGATC	1	+	chr15:87862890-87863009
NegCtrl_Intergen591	chr15_89268055	gatccacccaccttggcctcccaaagtgctgtgattgcagatgtgagccactgcacccagccTGTAATCTTCTAAGAAGAGTTCAGCCATAGATTTGAAAGGAGAAGGGCACCGAAAGGG	1	+	chr15:89268055-89268174
NegCtrl_Intergen591	chr15_89269487	TGACATGGTTTATAGGTAAAAAACATGATTCCAGGAACTTTTTACACAAGACATCCCAAACCAATAATACAAGCTATTTCAAGTCAGCAATGATGCCACAGTCCCTCCACTGTGAAGATC	1	+	chr15:89269487-89269606
NegCtrl_Intergen552	chr15_90040118	GATCAGAAGGAATTCCCAGACCTAAGtcatcatcatcaacatcatcatcatctgccatcatcatctgcatcatcatctgTCCTTTCTTTTTCTGATTATGAAATTCATACAGGGCAcatg	1	+	chr15:90040118-90040237
NegCtrl_Intergen552	chr15_90040862	aaatcactcataatcccaccacccagaggcaatactaatattttggtgtatgtactctagtcttttCCTAGCTCATTGAAGAGGGGCTGGAGGGGAGCAGGGGGAGTGTTTCAAACGATC	1	+	chr15:90040862-90040981
NegCtrl_Intergen562	chr15_91980450	GATCTGGCCACAGAttttagttgcaaaattgctaactaaaccaaccccagatgatttaagtagaaaatattttattaaaagaatattggAGgaatttcagtttcagtaatggcagagtag	1	+	chr15:91980450-91980569
NegCtrl_Intergen562	chr15_91981920	AACCAATATACAACAAAAATAATTAGaaaaactacatatgcaaaaaaaaaaaaaaagctgaaaactataacccataatcaaaagacaaagcagtcaataggaacagaaattaagatgatc	1	+	chr15:91981920-91982039
NegCtrl_Intergen596	chr15_94209295	ATcagggtttgacaaactatggcccacgggtcaaatccagcccctctcctgattttgtCAGTAAAGCTTTATGTTGTATTATTGCTGACATATGAGGTGGGTTGCTGCCATTGGCCTGGT	1	+	chr15:94209295-94209414
NegCtrl_Intergen596	chr15_94210514	AGTAGGGCATGACAAAAGAAATGATTTTTGAAAATTTCTCATTTTAGAAATGTCCCTTATAATTACTTACTTATGCTCCATGCTTTAAAGAAACCAGCTACATTTTGAGCATTCAGGATC	1	+	chr15:94210514-94210633
NegCtrl_Intergen598	chr15_94457601	GATCAGGAATGTTTTGTAATTGTTTTATTGAAACATACTTTCTCAGAACTCCCTTGATTCTTCTTCACCTTATGTCAATATTACTTTCACTTTTTGATTGATAATATTCATTATTAAAAA	1	+	chr15:94457601-94457720
NegCtrl_Intergen598	chr15_94459603	TAAAAATGTTTACATGGATTTAGGGGGGGTTTTTGGGTTGTTTTTTATTGCATTTTATAATTACATGACTACAGTACAAAAACACCAAAAATTGTTCATGGAATACAGCCACGCTAGATC	1	+	chr15:94459603-94459722
NegCtrl_Intergen574	chr15_95018208	GATCAGCTGTGATATTATCCCTGCCTTGCCGTTCATTGTGAAGACTCCAGATGCGCACACCATATATAATTAACAATAGAAGATATATCTGTTCTCAATACGTCTTTGTCTCCCTTCATC	1	+	chr15:95018208-95018327
NegCtrl_Intergen574	chr15_95019106	GGACGGTCTATAGGATGTTGACATCTTAAACGTTCAACCCGTTTCTAATTATCCTTGTCCTTGTCCTAAATTAGCATGTTCTCCATTGCCCAGACAGACCCACGCACCGACGTTGTGATC	1	+	chr15:95019106-95019225
NegCtrl_Intergen573	chr15_95460804	GATCGCAGTCACTGAGGCCTCCAACCATGGCCCACACTTGAGCTGTGCAATCAGAGTGAACTCTCCAGTCCTCTCTCCAGCCCCAATTCTCTCCTTAGCTGCCTCAGCAACTTTTCTTTC	1	+	chr15:95460804-95460923
NegCtrl_Intergen573	chr15_95461995	GAAGAAATCTGAGATTTTAGGGATGAGAAACTAGTTGTTTATCCCTGATACAGCAACTTATCTAGAAATTCTTTCAAATGCTGTCTGCTCAGCTTAAGAGACGAGTGAATCTCTTTGATC	1	+	chr15:95461995-95462114
NegCtrl_Intergen553	chr15_95644965	gatcatgccactacactccagcctgggcaacagagcgagactccgtctcaaaaaaaaaaaaagatggaatttgtatgtcaataagagtagagaagagaggaaatggagctgaaatggagc	1	+	chr15:95644965-95645084
NegCtrl_Intergen553	chr15_95646428	aaaacaactaacacagtaggaatagaatgaaacttcctcaacctgataaagagcatctacagaaaccccacaattaatattacatttactggtaaagactgcatactttacctgaagatc	1	+	chr15:95646428-95646547
NegCtrl_Intergen540	chr15_95815255	GATCACATCTCTCATATCCATTCTCAGCTGGAATCTACCAGTCACCAAATTTCTGCATCCCATCTGTTAAGATGCCTACTCATGCTGAATGGGATATGGACATCACTAGTATTTCCAACA	1	+	chr15:95815255-95815374
NegCtrl_Intergen540	chr15_95817590	ttataatttaCAAGAATAAACAATGAAGTAATGGTCCGTAGGGTTCTCTGTGGCCACTTTGGACTTTTAAAcagtgatgggtcactcttaagtatctaaagttcaaattcagtttggatc	1	+	chr15:95817590-95817709
NegCtrl_Intergen595	chr15_96735836	gatcggcccgcctcggcctctcaaagtgctgggattacaggcatgagccaccgcgcccggcctattattcagttgtaagagcactttgtatattctttatacaagtctcttcttagatat	1	+	chr15:96735836-96735955
NegCtrl_Intergen595	chr15_96736652	aaaaataaagtcaaatatacctattttttttctattgttgcttttgcttttagtgccatctaggaaaccattgcctaattcagttttacagttttggcacttacctttaggtctatgatc	1	+	chr15:96736652-96736771
NegCtrl_Intergen566	chr15_96801614	gatccacctgccttggcctcccaaggtgctgggattacaggcgtgaaccactgcacccgTTTTAATCCCTGTCGTTGTCTTCTATTAACAGTCAGACTCATTTGGTAGAAAATGAGGAAG	1	+	chr15:96801614-96801733
NegCtrl_Intergen566	chr15_96802592	TGATTATAAGTCTTTCTACCTTGCCCCCAAGGCTGTCTTTGAAAATAGTAAAAATGTGTAGGCCTCAGCTATAAAACTGTCAGAGGCAATTGTTTGAATTTGGACATCAACGTTATGATC	1	+	chr15:96802592-96802711
NegCtrl_Intergen589	chr15_97205223	gatcttgccatggccatctcagaaaatacaaccagcTCTGGCATTGGATGGAATTAACCAAACACCCAAAGGAATACTAAATTCTCTTTAGGTTGCTTTGGACAAGAACAGGAAGAGAAG	1	+	chr15:97205223-97205342
NegCtrl_Intergen589	chr15_97206021	CTTCACTTTTAGACCGTGGCTATGCACTGGGATTTCCAGCTGTGACTTTTCTCTGGTGTTCAGTGTCCACATTTGCTTCATGTGGGAACTTCCTACTCTAGCTCTCCCAGTTTGGAGATC	1	+	chr15:97206021-97206140
NegCtrl_Intergen543	chr15_97397864	gatctgtcttttaaggctgagacaactgttcaactgggaaatatcacctggtctttgtcccagtaagactgtcataattccacagtttactcttcatggtctagaaatagttgtgttttc	1	+	chr15:97397864-97397983
NegCtrl_Intergen543	chr15_97400465	tatcctaggggcatagcctggaaatggtgtgggagcatacaaaagTCTGAAGTCTGTGACAAGTAAACCAAGCCTTGATAAGCAAGTAACTGTTATTTGAAGAAAGAaggcaggaggatc	1	+	chr15:97400465-97400584
NegCtrl_Intergen600	chr15_97635129	ATCTCAGTGAGAGGTGTGGACGAGCATGGACCTCCTGGAACCCACCACGTGCAATGAGGTAGGCAGCAGGGTGTAGGAGGCTCTGTGCTGGATGTGGAGTTGGTCACCACCTTCTGACAT	1	+	chr15:97635129-97635248
NegCtrl_Intergen600	chr15_97638046	GAAGAGGCAGAGTGGCAGGAAGCCGAGACCCCTCTTTGAAGGGTATGGCAGTGGTCCAGGCTGGAGACAATGATGGCTGATGAAGATGCAGGGGCGGGGGGGAAGTTGCTAAGACTGATC	1	+	chr15:97638046-97638165
NegCtrl_Intergen584	chr15_98030796	GATCTTTTCAGAAATAATTTCAAAATCCACTTATATCTGTAGGAAAAAATAACAACAATTCTTCCCACCCCATCCCACCATAGAATAAAGTGCAGAGAACATGGACAGGCAATCTACAAA	1	+	chr15:98030796-98030915
NegCtrl_Intergen584	chr15_98033551	ATATCTCTAATCTTGTGCAATCATCTCACAAGTTATAACTGTGAAATACTAGTGGTGGCTGATTTATAGCACATCCATCTTTTACAACGTTTACAAGACCGGAAGTTTGATGAAGTGATC	1	+	chr15:98033551-98033670
NegCtrl_Intergen594	chr15_98208125	ATCCACAGAGGTAAATGACCGAATAGGGGGTTGCCCTCAGCCAGTTTAAGAAAATATCCTTATGTTATTTAGAATTGCACATTTATTAGGACATTTATTGCTGTTTTTATGAAAGTCATG	1	+	chr15:98208125-98208244
NegCtrl_Intergen594	chr15_98208786	tgtaaggaaaatccaggtggtttagctttcaattagaatgattcggctactcaggtgtgtctgtgagggtgtttctggaggaaattggcatggcagttggtagactgggtgaggaagatc	1	+	chr15:98208786-98208905
NegCtrl_Intergen550	chr15_98588263	gatcttggacttcccagcctccagaaccatgaaaacataaatgcctgtcatttaagaccaccaaacaaaggtatttttttatggtggcccaagcagactgaggcaTGTACAAACGGCTGC	1	+	chr15:98588263-98588382
NegCtrl_Intergen550	chr15_98589295	catggagaaagactgcaacactatggcaagtatctactgtaattatttccccagtccttcccccttttactagagtagcagaacacagagaaaggggactattcatatattctggggatc	1	+	chr15:98589295-98589414
NegCtrl_Intergen619	chr16_5413795	GATCTCTCTTGAGCTCCCTGGGGTTCCCAGCATCTTTCATTTCTAGAGTGCATGGCTGTTCCTGTCTATTCATTTTTCTGCCTAGGCGTTTGCCCTGGTGGACGACCAGTGCTGACTGAG	1	+	chr16:5413795-5413914
NegCtrl_Intergen619	chr16_5415145	gaggctggcccagaacaTCCCTAAGTACCGCTTCGTGGAGGTCCGCCTGTTCCCATTTCCCACTGGTTGAGGGTCGTTCTGGGAGGTGTCACACTGAATGCACAAAATTTAATGTTGATC	1	+	chr16:5415145-5415264
NegCtrl_Intergen615	chr16_6210914	GATCCTGCTTTATCATATCATGACTAGAACATTCGCCCcttgttcatttgtgttctatctctccttcttcctaccgacaatggaatgcgagctccatgagcacagtggtgtttcccagct	1	+	chr16:6210914-6211033
NegCtrl_Intergen615	chr16_6213571	TTTTCATGCAAATGTTGGGTGTTCTGTAAGCCTGAGAAGTCTCTTGGTGTCTTAGCCTCAAGATAGCAGAGACTTTACTGGTTATTGTTATTTGTTCTTTCCAAAATGTTTCCGCAGATC	1	+	chr16:6213571-6213690
NegCtrl_Intergen644	chr16_6782892	GATCCTTGTGTTATATTTCATGACAAATGATGAAAATGCTAATTTCTGAATAAAGTAAGAGCTACTTTTACACATTTATTTGCAGAAGGAATTATAATTTCTTTATTGGCATTTTTTAAA	1	+	chr16:6782892-6783011
NegCtrl_Intergen644	chr16_6784004	CTGCCACATCATTACAGTTTAACACGTGCTTATGTTTCTTGCCATGGTCATTTTAGAGAACTTATACCCCACTGCCTGGGTATGAAATTCCAGTCTTATTACCAGAATTGCACAGGGATC	1	+	chr16:6784004-6784123
NegCtrl_Intergen635	chr16_7193231	GATCAGGGAAAATTAGAGAGAGAGAGAGGAAGAGAGAGGAGAAATGACAATGCGTCCAACTGTTTTCCAGCCCTCCTCCACCGCATTCCCGACCCAGCTCTCAGGGAGAGGACTGAGCCA	1	+	chr16:7193231-7193350
NegCtrl_Intergen635	chr16_7194977	GATAAGAATTCTGAAACAGGTCAGCTGACGTTGTTTTTTAAAAAGGTTTTGTTCTGGGCAAATCCTAGCCGGATGTGACTGGTCTGCTCTTTTGGTACCAATCCTAGCTTGACAGTGATC	1	+	chr16:7194977-7195096
NegCtrl_Intergen612	chr16_9400227	gatccacctgcctcggtctcccaaagtaatgggattacaggtgtgagccactgtgcccagccagtggtagaaattttaaaacatcatatttatattacaacaaatgcaaatatcttatgg	1	+	chr16:9400227-9400346
NegCtrl_Intergen612	chr16_9402109	atgtagggacttattatccctgGATTTATGAGACTGTATGCAAAAGTCCTTTCAGGGTTTGACACCCAGTAGGCATTCAACCAATGGTACATATTGCAACTGGGTGAAGTGACAAGGATC	1	+	chr16:9402109-9402228
NegCtrl_Intergen609	chr16_16966339	GATCTACAGAGATGTCTTTTGTAATAGGGTTTGGCAGAAAAAGCAACAGACTAGGAGTCAGGCGGTCTCTGCTTTGCTATTTACATCCACCTAATTCGTAGAACCCAGACCCAACCTGCA	1	+	chr16:16966339-16966458
NegCtrl_Intergen609	chr16_16967725	GAGAAGGGGTGCTCAGGCCTGCTTGTTAGACTAGAGAAGGCTTCCTGGCCAAGTGACAGCTCAGGATGTGGGAAGTAGTAACAGCCAAGTGAGTGCAttttttttttaagagatgggatc	1	+	chr16:16967725-16967844
NegCtrl_Intergen602	chr16_17981321	GATCACTGACAAAGCCACTTTGGGACGCTCAGAGCCTGCTGGGCTCTCAACACCACCAGTGCCACCAGATGCTTGATGCTTTCATGACTAAATCCTCAAGATGCAAAGTCCTAGGCATGA	1	+	chr16:17981321-17981440
NegCtrl_Intergen602	chr16_17983717	TTtttttataacagctttactaaactttaattcacatattaaacaattgtggattttttttgttttgtttgagacagagttttgcccctcttccccagcctggagtgcaacggcacgatc	1	+	chr16:17983717-17983836
NegCtrl_Intergen646	chr16_18050978	gatcttgttagggtgataaatctgttcttaagttgggttctggtgatggttccacaattctaaatttatgaaaattcattaaattgttcattcaaaatgggtgaattttatgatacgtaa	1	+	chr16:18050978-18051097
NegCtrl_Intergen646	chr16_18052291	GAAATAAATGGGTCTAATTTCAGAAAAGACAAGCCCATTTCTCTTCTCCCCAGCAATCTCATAATACTATGGTAATAACCAATAATGATAGCAGGTAATTAATACATATTCACCACGATC	1	+	chr16:18052291-18052410
NegCtrl_Intergen632	chr16_20089465	gatccacctgccttggcctcccaaagtgctggggttacaggcatgagccactgtgcccagccacattcttcactttcataggaaatatgctatctcccatttttcctggaaactcttggt	1	+	chr16:20089465-20089584
NegCtrl_Intergen632	chr16_20090191	caaaggccctggggtgggagtgagaagaactctttgaggaggtgggagaccagggactgtgtgtgtgtgtgtgtgtgtgtgttggtgtgtgtgtgtgtgtaggtgcagtacaagcagatc	1	+	chr16:20090191-20090310
NegCtrl_Intergen621	chr16_20190731	gatctgggaagccttccctgggtcccTTTGTAAACTACTGTTAGCACTTTATTTGGACACCCTTATGGCCTTACCACATTCTGTCCTATGTGGATGGAGGACAGGAGCCAAGGGAggctc	1	+	chr16:20190731-20190850
NegCtrl_Intergen621	chr16_20191589	gtaggttctacaatagtgatgttatccctaggagaaactgagaaagtcacacattttgtggcctcgggattatagaaaccatgcctacgttttagcagacctcatggtcctctcatgatc	1	+	chr16:20191589-20191708
NegCtrl_Intergen633	chr16_20413860	atccgcccacctcggcctcccaaagtgttgggatgacaggcatgagccactgtgcctggctgatattttaaaatagggtgaccgtgggaaagcttcatttagaagttgacatttgactaa	1	+	chr16:20413860-20413979
NegCtrl_Intergen633	chr16_20414421	ACTGTGTGCATTCCCTCCACATTCTCCCTGTGTGCATTCTCCCTGTATGCCGTGGAGAGACCCCATgtcccagccactgtggtttcccgccaagagggtgtggtaacctccttactgatc	1	+	chr16:20414421-20414540
NegCtrl_Intergen650	chr16_22896527	GATCTGTGAGAGGTGGCTTAGAAGAAAAAGTCTTGCCCCAACTTTGTTTCTGTAAGCCTCCAATATAGAAAAATCTTTCAGATGTCAATGCAATCCATAGTCCCTAGAGATAAAATTGAG	1	+	chr16:22896527-22896646
NegCtrl_Intergen650	chr16_22898681	ctggttaattaatagccatcttcttgctgtgtcctcacatggcagaagagatgagggagctctctgaggtctattctataaagacactaatcccatttgctgggctctgtctccatgatc	1	+	chr16:22898681-22898800
NegCtrl_Intergen643	chr16_23306265	gatcacactgctgcactccagcctgggtgacagagcaagactgtctcaaaataaacaaataaacaaaaaaacttcaacctccactcctctcctctggcctgcatttgtttttctgtatag	1	+	chr16:23306265-23306384
NegCtrl_Intergen643	chr16_23307451	AGACTGAGGTGACCCAGACGTACCAGGAGTAGAGGCCCCACACTCAGTTCCCCTTGGGGCAGAAACAAGAGGCCCAGGCTGGGTATGGGACTCAGGGAGGTGGGGGGCGCCACGGGGATC	1	+	chr16:23307451-23307570
NegCtrl_Intergen647	chr16_24105567	GATCTTTGTCCTTTGGGATTTCTGAACTTCAGAAAGCCAGTGTTGATGGCTGGTAAGTAAGATTTTGCCTTGAAAGCTACCATACAGCTTGCTCCATCAAACGCGGGGTCAAGTATGTTT	1	+	chr16:24105567-24105686
NegCtrl_Intergen647	chr16_24107029	atatacaacaaatttctttcaaagttaggttggcggtctggtcggggtggagccattggttacgagaaatgcaaaaaaacctgaagagacatctcaaaaggccagtctacaatagtgatc	1	+	chr16:24107029-24107148
NegCtrl_Intergen656	chr16_24313345	ATCCAGGCCTTGGACACTGTGAGTTTCTAATTTCTCTCCTGCTATCCCCATGCTCAGAACCCGTAGGGCCTTGGGCAGCCTGGAAAGCAGCAAAAGTCACTCATCCTCCTTCTGATTcct	1	+	chr16:24313345-24313464
NegCtrl_Intergen656	chr16_24314899	attcccttcagcattcgttgctgtctgcagttaccttgtttctgtatttgcttgcgaagtggttggtttccttcaccagaaCTTCCTTCTTTAGAAttgggaggcggagacaggtggatc	1	+	chr16:24314899-24315018
NegCtrl_Intergen631	chr16_25362408	gatcccagagccctttctccatatcctattacctcatattatagaagtttgtggttatatcccccaaaaaaacaagtgttccttgaagacctttttctctttgagtcctcagcacctggc	1	+	chr16:25362408-25362527
NegCtrl_Intergen631	chr16_25364398	ACAAGACTACTCCTTGCAGGTCCTCAAGGGCTCTGCAAACATGTCTTTGTTTCCTGATGGCTCAGAAGCTGTTAGGTCAAGGTTGAGCTCACCTGGGTGTGTTGCAGCTGGATGCAGATC	1	+	chr16:25364398-25364517
NegCtrl_Intergen611	chr16_26069016	gatcgctccactgcactctagcctggtgacagaatgaggctctgtctctaaagataaagaaagaaagaaaTAAGCTAGTGCATTTCTTGCCAAGCATTCCTTTTCGTTGCCTTTGTGGGG	1	+	chr16:26069016-26069135
NegCtrl_Intergen611	chr16_26070552	GGGCTGTATTTGGGCTGTTTTTtcccttcctccttcctttccctccacttgtccccctctctctcttcttccctcccctcctctctccttgcctctctctctTTTTTTTGAATATTGATC	1	+	chr16:26070552-26070671
NegCtrl_Intergen614	chr16_26587768	GATCAACAGCTAATGAAGGAGGCTGCCATGTTGGCAAAGGGCCTAGGGTGTGGCtttattatgagaaattaacttacgtgattacgaaggctgggaaatcccactatctgcagcctgcaa	1	+	chr16:26587768-26587887
NegCtrl_Intergen614	chr16_26589215	TGCATGGGGATGGGGGGCCCTCCTCTCTTCCTAGGCTCCCTGGCATGACCCTTCATCCCTGAGCATCTTTCCTGCTGTTCTCCAGGTGCTCCTCCTCACTGCCTGTGGGGCTGTTAGATC	1	+	chr16:26589215-26589334
NegCtrl_Intergen624	chr16_26851139	GATCAGAGGATAGAATGGACTTATAAAGCAAGAGCTTACTCTGGGAAGTTAGGGCAGAGGGTGAGAATAGGTGTCTTAATAAATAAAATGTCAGGGAagtctgggaaacatagcaagacc	1	+	chr16:26851139-26851258
NegCtrl_Intergen624	chr16_26851835	agaaatatggagaaaggatggatgcaaggatgcaaaggagggaaagagagtgaagggggaagggagagaagatggaagataagaaggaaggaaggaaggaagaaagctggaaggaagATC	1	+	chr16:26851835-26851954
NegCtrl_Intergen649	chr16_26913086	gatctaagcatggcattatgggaacacagaggaaggaacaatgaagaacagttcctcacaattcttgaagggtgggaaactgctcagcaagcagacaaggataagaaggtgttctggcaa	1	+	chr16:26913086-26913205
NegCtrl_Intergen649	chr16_26914217	CAACCAGTTGAGTTCACCGTCTGGAAGAGTGATGGGTAGGGGTGAATTTAAGCTCAATCCAGGATATTCTGGTGGAAGGATGGATGGGTGAGTGGTATATGGATGGACAACCGGGAGATC	1	+	chr16:26914217-26914336
NegCtrl_Intergen641	chr16_27828915	gatcctccacccacctcggcctcctgagcagctggaattataagtgtgtgccaacatgtctggctcccacttaattttcaatctgtcttgaaccaattttttcataaaaaatgaaaatga	1	+	chr16:27828915-27829034
NegCtrl_Intergen641	chr16_27830106	AAGAAGGACTTTTTTTTTTCTTTTCCCATTTTCTGAGTAAATATCATCATGATATAAAACATTTGGAAAATAACACAGAAGGAGATAAAGCCATGCGCATGTCAGTGCCTTAGCTTGATC	1	+	chr16:27830106-27830225
NegCtrl_Intergen634	chr16_32615520	gatcttttctaagaagcagcttttggttttgttaagtttctttgtttattatttgtattacattgatttctgcaaatattgttatatttttggggagggggattgcctggtttacaattc	1	+	chr16:32615520-32615639
NegCtrl_Intergen634	chr16_32616632	ACCACTGTCTCCCATCTGTTTTTGTAATGTCACCAAGTAAAGAAAAGGTCTGTatggtgaaacaccatctctactaaaaatataaaaattaggcaggcatgctgaccagcaactgtgatc	1	+	chr16:32616632-32616751
NegCtrl_Intergen645	chr16_34855842	gatctacctgcctcggcctcccaaagtactgggattacaagcgtgagccactgtgccaagctaaatttttttttttattaaaTTTTCTACTAACTACCTTatcaaattatatttagcttt	1	+	chr16:34855842-34855961
NegCtrl_Intergen645	chr16_34856775	tttcccagtcatcctgagtctctagtaggcatatgacacataaaatggctctgaaggtcaggacctgcaagactcctacatttacatactaggtgtagagctcaggataaaagctggatc	1	+	chr16:34856775-34856894
NegCtrl_Intergen639	chr16_49425123	gatcctgggaaaacaaCTGTAACACCTTGCCAAAGTAAATCTTGGCAAAGTCTGAGTAGTAGACTGGAAAGGGAATTCCCTCCCTGGGCACCTATGTCCAGAATATTGTGTAGATGCCAG	1	+	chr16:49425123-49425242
NegCtrl_Intergen639	chr16_49426337	ttaaaaccaggtgagatagaaaagtttatgacaaaaggaaaagcaaagaaacaacaaggaaacgcaagtagatgagttagaattgaggctaaaagaaacacatagagtaaaagagggatc	1	+	chr16:49426337-49426456
NegCtrl_Intergen636	chr16_50983916	gatcccatgaggtcgatggtgttattttccttgatttctagatagggaaactgaggcaccacaaagttaggtaatttgtccacagtcatcactaccaagtggcaaagctgggatttgaac	1	+	chr16:50983916-50984035
NegCtrl_Intergen636	chr16_50985962	TACCTctgtgtgccaggtgcccggctaggagtctgcatgcaaaggacctcgtttcatcctcaggcaaccctacttgttaggcttggctatcctcctttatccttgggtaaactgaggatc	1	+	chr16:50985962-50986081
NegCtrl_Intergen617	chr16_51452446	GATCCTGCTTCTCATTTTCCCTGGCTGTTTTCATAGCTGGAAGTGTCTGGCAAGTCAGAATCAGCCCAACGGGTGTAACTCATTTGGAATCTCTAAGCTCAAGTGCTGCGAAACTCGCCT	1	+	chr16:51452446-51452565
NegCtrl_Intergen617	chr16_51453796	CTGGTAGGTGCTGAAATGCTGGGCTCTCTGGCCAATCTTCTGGTTTCAGACTTGCCTCTGAAAAGCTCCTTCCTTCTTCATGCTAAGGCTGAGTCAGCATTGCCTTGGTTCTGAGTGATC	1	+	chr16:51453796-51453915
NegCtrl_Intergen608	chr16_51561662	GATCTATGTGGCATCTCACTGAATACTACACAGAATCTTCAGAGAACAAAGATTCTCATCAACTGTGCATGTTCTAACTGTCCTCTGAGCTTTCCATTCCCAGATAGAGAACACTAGTCC	1	+	chr16:51561662-51561781
NegCtrl_Intergen608	chr16_51564144	gcaattcaggtgctaccagcacgtcttctcattggcctgccttgggattcgtgcccattcccatagccatcattgtgaacaacatatgtatagaacatttctaagtggccatcctggatc	1	+	chr16:51564144-51564263
NegCtrl_Intergen618	chr16_52416488	GATCTCTTTAGTGGGAAATTTTGGGGAAAAGCGTTCACTCTTATAAGACCCTCATGTAGAAATAAAAAAACAGTAAGATGATGGCCTTGTTTTCCTTCCTTCCTCATCTCTCTCCAAAGC	1	+	chr16:52416488-52416607
NegCtrl_Intergen618	chr16_52417338	GACACTGTTGGAGTCTTTTGTTTTATGGATTTTGCAAAGCATTGCTCTTTGTCTTTTGGGCTAGCAGAAGAGAGAGCTCTTTTTTCAAGGCAATGGGCAGTGCTTTTAGAAAATAGGATC	1	+	chr16:52417338-52417457
NegCtrl_Intergen629	chr16_55961293	gatctagaatctgcaaggaactcaacaaatcagcaaggaaaaaaacaagtaatctcattaaaaagtgggcaaactacatgaatagacatttctcaaaagagaatatacaaatggccaaca	1	+	chr16:55961293-55961412
NegCtrl_Intergen629	chr16_55962469	ctaaagctattggaatTTGTTTAAAAGATACTCAACCTTAATCTTAACAAGAAGTAAACGTCATTTTTAAGAAATAAAAtaaaatttccactgagactgtgctcttgtctatagctgatc	1	+	chr16:55962469-55962588
NegCtrl_Intergen628	chr16_56895373	GATCTACCCCGAGGGCCCAGTGGGAGGTAATGAGCAGAGAGAGGCCTCCACAAATCCTCTCCCCTAACAAAGCCAGGGTGGGGCCCTCAAGCCTTCAGCCCCACTGGCAGATGCCTCTCT	1	+	chr16:56895373-56895492
NegCtrl_Intergen628	chr16_56896438	ttctctaagaatcaggtcaggggtcccctcctccagaagccttccctggttgtccctaccctgaccctcctccagggacacctctcccattgctaccctcactacacagctgggctgatc	1	+	chr16:56896438-56896557
NegCtrl_Intergen605	chr16_59511501	GATCAAGTGAATGCAAACAAAAAACTGCTAACCACTGGGGCGTGTACATGTCTACACCAGCCTATGTATTGGGGGTAAACTGGTACACTGTGAACAAAAATTGATTTTGAAAAATTAATA	1	+	chr16:59511501-59511620
NegCtrl_Intergen605	chr16_59514140	caggcgtgagccaccgtgcctggccAACAGAGACTTTTATATCCCTGGAGAAAAGTGAAACTCTAATTTCCTAATAAATATATGTATCAATTATTAGTAAGTAGAAAAATTATAGAGATC	1	+	chr16:59514140-59514259
NegCtrl_Intergen613	chr16_59895691	GATCCTTTTTATTACCCAATATTAAGTTAATATGAGTTAAATGAATCATTTCTGCTAACTTTACCAAACTTTGAGAGATTCTACATTTTAAACCCTATCTACAACATATTTTAATAAATA	1	+	chr16:59895691-59895810
NegCtrl_Intergen613	chr16_59898022	tcctatagataggagttctgacattagagtcacaagaatgattaagaattgatttgcatccccattgttcccacagacaggattctgacattagaatcataaggctcctgtttaaggatc	1	+	chr16:59898022-59898141
NegCtrl_Intergen638	chr16_61295536	ATCAGAATCCAAACTCAGAAGAGTCTCtcacttatttttaccctccttgttctcagcagtaaaatagggcaaaagcaattctctcacaaggggtatattgaagattaagtgGAAGTGTAT	1	+	chr16:61295536-61295655
NegCtrl_Intergen638	chr16_61296537	CTATTAAAAATCATAAACCCATAGGAAGTCCAGAGCACAATTTTCCCACTGAGTCAGCTCCATGTCCAAGCTTTCCACTTCCTCTGGGTGCCTGGGAGTTCCAGCTTCCATTCATTGATC	1	+	chr16:61296537-61296656
NegCtrl_Intergen607	chr16_62137826	GATCTTGCCTGAGAGATTGCTGTTCTGTCATTCTCTGCACAAAAACATAAAGGCTGTTTGTAGAAACCTCAAGTTCTCAATAAAGTTCTGTTTGTGATTATATCTGAACTATTGGGTTTG	1	+	chr16:62137826-62137945
NegCtrl_Intergen607	chr16_62138954	ACCAGTGTCCCTCCAAAAAAACTGTTTACAAGCTGTCTCAGTTTATGAGGTATAGATTATATGAAAAGAAGTAGCTAGAGTCTCATACATGTGTTAATTTTCAGAATAGCAAACGAGATC	1	+	chr16:62138954-62139073
NegCtrl_Intergen610	chr16_62321137	gatccctagaacctataaatacattacagacttgacaaagaggactttgctaatgtgattaagataaggagtttgggatggtggaatgttcctggattagcaagatgggtctaatgtaat	1	+	chr16:62321137-62321256
NegCtrl_Intergen610	chr16_62322491	atatgtaaattacctagcaatctgacaaatagtaggaattcaacatttattgagtgaataaaATAATGAATGAATGAACAgtgtgtgtgtgtgtgtgtgtgtgtgtgtgtgtgtgtgATC	1	+	chr16:62322491-62322610
NegCtrl_Intergen655	chr16_62618126	gatcccaagagttcaaggctgcggtgagctatgactgcaccatgcccggggcaacagagtgagtccctgtctcaaaataataatgaaaaTAATATATTAGTTAATAATTCAAaataatag	1	+	chr16:62618126-62618245
NegCtrl_Intergen655	chr16_62618916	CAACTTGGCCCCTGTATCCTTAAAATAAGCACTAGCTCCTTCTCTCTGGTCCTTGCAACACATTGATGAgattttagaccaaattctgctgcttatgagaagttttagtattggaagatc	1	+	chr16:62618916-62619035
NegCtrl_Intergen620	chr16_64294810	GATCAAAATAAACCCATCTTGCATCAGCTTTGCCATATTCTTTCCATAAAGAAGCAATCAAGCCATCGGAATTTGCAACGTTTCCTACTAAAGACAAGTAGACAAAAGGGCCTTCTTTTT	1	+	chr16:64294810-64294929
NegCtrl_Intergen620	chr16_64296791	TAGCGATGTTCATCATTTATTTGTGATGCAGGTTGAAGGTAACAAAGCAAGACAGTAACACTATTTATTCGGCTTAATAAAATTAAGACAACAGAAAGATTTGTTGTAATTCAGTGGATC	1	+	chr16:64296791-64296910
NegCtrl_Intergen654	chr16_65872774	GATCAGATAATTCGTCATTTCCACAAATTTAAAACAAGGAAAGTTTAATCATTCACACACTCATCGACAGAACAGAAGGAAGTGTTCGGTTTATTTTTCCTTGATGTCATAATTTTATCT	1	+	chr16:65872774-65872893
NegCtrl_Intergen654	chr16_65874274	aatggcctacaAAGACTTTTTTACGGCAAAATTGCTTTGGGTGTtgttacaggttgggcctctgggaagcagaatctgagacagagattaataagcttatgagggtgttctcttgggatc	1	+	chr16:65874274-65874393
NegCtrl_Intergen653	chr16_66098604	GATCATCTAAGTTGGCTACAGAACAACAGCACAGTGGGAGGTTAATCGAGATTCAGCAACCTGCGGCTAATTGTAATTTCTTTTGGTTTCCTCTCTAAATCATTTTCTTTTTTTGTCTTT	1	+	chr16:66098604-66098723
NegCtrl_Intergen653	chr16_66099844	CACTAAAAATGTGGTGACCAAAGATTCTAGTTTAATACTTGACAGACCTAAACCCGGGAATGAACAAacttgcaaggtcaaacacaagagtagtaagacaaccaaaatagcaatcagatc	1	+	chr16:66099844-66099963
NegCtrl_Intergen640	chr16_69274666	GATCCATTTATCCAAATATGTGTGTTTGCAGCCGTAGGCTGTGTCTGCCCTATTATGTATCCTTTTTGGATAAGGtttttgtttcgtttcgttttgtttatttgtttgtttgtttgagat	1	+	chr16:69274666-69274785
NegCtrl_Intergen640	chr16_69275350	attacaggtgtgagccaccatgctcagcACCAGCCTAGATAAGCTTTAAAAAGCCAGGGTgggcgtggtggctcaagcctgtaatcccagcactttgggagactccgaggtgggcagatc	1	+	chr16:69275350-69275469
NegCtrl_Intergen648	chr16_71169614	ATCCTTTTCCTTGTGCCTTTTAAAACCACAGATATTTCTATGCCATAAAGCCAGAGGAAGATTTTAGGCATAAGTGGTTTTTCTTTCCTCATTTTTTAAAAGATGGCACAGTGGCAATTC	1	+	chr16:71169614-71169733
NegCtrl_Intergen648	chr16_71170261	TAAGCCCTTCTTTTTCCTCAATCTTCATATTTTCTACAAGTATCTTTTCACTGAAAAAAATTCCACATTGATGCCAATCCAAAATAGATTATTTTTAGGAACGCTTTATAAAAGCTGATC	1	+	chr16:71170261-71170380
NegCtrl_Intergen627	chr16_73577971	GATCGACTGCAGTAATGTAGAAAGGAGCTGACATTCATTCAAAGGTACCTTTAACTGTAAGACACTGCACCGGGAATTATTCGTTCTCTGCTGTCATTGCCTAGGACCTGGGTTAGGGAG	1	+	chr16:73577971-73578090
NegCtrl_Intergen627	chr16_73578807	GTGCTAGTCGTGCCAAGTCAATGGGGGAGGACGATGACGGAAGGAGAGTCAGTATCCATTCCAAAACAAGTGGAGTGTTATCTGGAAAGGTTTTGCCCACAGCCCCAGCTCCACTGGATC	1	+	chr16:73578807-73578926
NegCtrl_Intergen652	chr16_73643296	GATCAATTTAAAGCCCTTCACTACTGCCCCTAAGAAGAGCGGACTAGAAATTGAAAGGGTTGTCAACAATAGAAAGGAGTTTTCCTTTAGAATGCTTTGATTTAAACAAAGGGTATCAGC	1	+	chr16:73643296-73643415
NegCtrl_Intergen652	chr16_73645618	ATTGTATTTTGTTTAATCTTTTTTTGTTCTTTAACACTTAAAGCCAATTTAATAATTTATAGTTGTTTCTGCACCCTCCACCACCCACTTTTATTAATTTTAAAAGGGCAAAATATGATC	1	+	chr16:73645618-73645737
NegCtrl_Intergen623	chr16_73942632	GATCCAAACACTTCTCACTAGCAGCCAACCAAAGACATTGGGGATGGCTAATGAGTATATACCACTCACTCTAAGGTTGGGAATTTCTAGTGATTGACTGACACTCCATCATATCCCTCT	1	+	chr16:73942632-73942751
NegCtrl_Intergen623	chr16_73943824	AGATGAAAACCAGCAGGCTTCTGGCCAGGAAAACAAATCTGAATCACACATGAAAGTATTTGCATTCGGGCTCTAAAAATCTTTCAATTCTGATTTTCTACATTTGATTTGTACTTGATC	1	+	chr16:73943824-73943943
NegCtrl_Intergen651	chr16_76823277	gatccgcccgccttggcctcccaaagtgctggaattataggcataagccaccatgcccggcctataatgttttatttttttttcctgtctgttcttgtatatattaccatagatattttt	1	+	chr16:76823277-76823396
NegCtrl_Intergen651	chr16_76824863	TTAAATATTAAAAAAATCTGTCACAACAGGATTTATGTCACTGATAAAGTTCACAGAAGTGACTTTTTCTAACCGTTGCCTCTAACTTTAACATACTTTTGGACAAAGCAGAATTAGATC	1	+	chr16:76824863-76824982
NegCtrl_Intergen616	chr16_76977328	atcgtggataaataaaagcacttcattataagagatgctatacagcccaaagtgttactgtgattGAATTCTATTTCTCGAATTCATATATCTGAATTTTTGGTAACAGTTCTTTTCCAA	1	+	chr16:76977328-76977447
NegCtrl_Intergen616	chr16_76978562	atagtcaatatttgactGCCTGTTCACTGCAAACAATAGAGAAAAGTTATATAGGATAATTAAAGCCTCCAGGACAACAGAAAAGATTGAAATGATACAAACAAAAAAAAATAAAGGATC	1	+	chr16:76978562-76978681
NegCtrl_Intergen606	chr16_77964282	GATCCTATCTCTTACCTCGGGGAGAAGGGCCCACAGGAATTTAGTCTGGCCCTGTCCTTTGAATGGCTCTCTGCAGTGGCAGGTAAGACTGGTACGGAAGGAGGTGTGAGGTAGATAACC	1	+	chr16:77964282-77964401
NegCtrl_Intergen606	chr16_77965142	ACGTCAGCACCCTCagaatgaaagaatgttggaaatgaaaggctctaggctttaactgtattagtagctccttttaaataaggaaactgagacccacaaagaaataactcagccaagatc	1	+	chr16:77965142-77965261
NegCtrl_Intergen604	chr16_79508433	GATCCCCATAAAAGGCTGATAAGGTTGGGCTAGGAGACGTGCAGGGAGAGCCTCAGGTGTTAATATAAATGGGTTCAAATCACAGCGTTGGAATCTGTCTGTCTGATACCTCATTCTTTT	1	+	chr16:79508433-79508552
NegCtrl_Intergen604	chr16_79509213	atgtgcatatatatatggagatatatatatatatgtatgtatatatatGTGTGTGTGTGTGTGTGTGTATGCAAGAAAGAAGTAGATTTGGGAGGCAAATCCAGGTCTATGTCCAGGATC	1	+	chr16:79509213-79509332
NegCtrl_Intergen630	chr16_79875258	ATCATCAGCAACTGAGAGTATCTTATGGAGAAAGGAGAAATAAAATCAATAAAATCAAGacacacgcacacacaaacacacacacacaATTATTCTCCAAGCTTTCCTGCTTTTTTCCCA	1	+	chr16:79875258-79875377
NegCtrl_Intergen630	chr16_79876085	caccaacttaatacaactatatgatattcttgtacatgtttttcaacagatgtgaataagagtttttctacagtacatatctaggagttgaactgAAGACGGGTCGAGCGACCGTAGATC	1	+	chr16:79876085-79876204
NegCtrl_Intergen625	chr16_80355806	GATCCTTTGGTACTTGGGCCTCCACGTGTAAAAACTCATCTATGGAATGAATATGGGGAAAAATTTGTGTCACTGAAGCTGTCCAATGGGGCATGAAATTCAACAGTCATCCCAAAAACA	1	+	chr16:80355806-80355925
NegCtrl_Intergen625	chr16_80357524	tgatagggccgtgctcccgctgaggactctagaaaagaatctgctccaggtacacccagcttctggggggtggctagccatcctgggcgctccttggcctctcgacacattacttggatc	1	+	chr16:80357524-80357643
NegCtrl_Intergen622	chr16_81938730	gatctgtctgcttcagcctcccaaagtgctgggcttataggtgtgagccactgcgcctgaccagtatgggcaatttttagatgaagctgtaaggaaagctcctcctcctcgttcagggta	1	+	chr16:81938730-81938849
NegCtrl_Intergen622	chr16_81939977	ATGTCCGTTCTTATATCCTAGATATAACATACATATCAAAGGCAAtatttatttattacttatttatttatttTAGATagtcttgctccattgccctggctggagtgtggtggtacgatc	1	+	chr16:81939977-81940096
NegCtrl_Intergen642	chr16_82077381	GATCATCCCATTTCATCCACTGGGGTTttgaataatcccagtgacagggagttgaccccctattggtggaagttatttcatttttatacaatgctaatggttgtaaatatcttccttata	1	+	chr16:82077381-82077500
NegCtrl_Intergen642	chr16_82079758	CCTACTATGCAcgctcgagatacagtgtggagcaaaaacagaataaggccctgcctcatgaagcttaattctagcggaggaagacataacacaacaaaccaatgaatggataagatGATC	1	+	chr16:82079758-82079877
NegCtrl_Intergen603	chr16_86348911	atcactggacatcactgggctttagtgggcatctggatatctccgggcaccactgggcatccctagggcatcattagggcatcactgggtgtcactgggcatcaccgggcatcactgtat	1	+	chr16:86348911-86349030
NegCtrl_Intergen603	chr16_86349625	agcctcccaaaatactagaattgcaggtatgagccactgtgccgggccATCTTGTCTCTTGAATAAATGACAGAGCATGACTGGGCCCCTGTCTGCTCAGGCTGGCCTGGTATCGGGATC	1	+	chr16:86349625-86349744
NegCtrl_Intergen626	chr16_86749287	gatcgtttttcagccctgtctccctcctcccctcccatgtctattagtcccagtgtttatcattcccatctttatgtccatgtgtgctcagtgctcggctcccacttagaagtgagaaca	1	+	chr16:86749287-86749406
NegCtrl_Intergen626	chr16_86751400	CTCCTTCACCAGGCACTGGCCCTTCCCCAGGCCCCCTGCCTCCTGCACTTCACAGTTCTCCGGGAGACACAAGTGCCATTTGAGGAGGGGGATGTCGCCGCCTGCCTTGCCTGGGCGATC	1	+	chr16:86751400-86751519
NegCtrl_Intergen637	chr16_86903830	GATCCTCCCAACCACCTGTGGTGGGTTAAGGTCTCACCTGTGTGACAGCTGAGACAAGCCAGTTTGAGCAGAGACACTTGTATTTATTGTTCCGTCGTCAAGGTCCCCGGACCCCTGTCC	1	+	chr16:86903830-86903949
NegCtrl_Intergen637	chr16_86904444	GTTCTTCCTCAGGCTGTTGCACAGGTTTAAGCTCAGGGGTACCCCAGCATGTGGACATGGTACAGATAAGAACCGTGAATGGCACTAGTCCAGTCAAGGATGGCCTGGATGTTGATGATC	1	+	chr16:86904444-86904563
NegCtrl_Intergen670	chr17_3307653	gatcagttgctgaagagtcaacatcttaagagtgttgagttttccaatctgtaaaaatgttgtatctacccatttctttttatttgattttaagttctggggtacgtgtacaggatgctc	1	+	chr17:3307653-3307772
NegCtrl_Intergen670	chr17_3309081	taccagtaccatgctgttttggttgttgcaggattgtagtatagtttgaagttgggtatctacccatttcttaagtgtttgatttccataaccagtgttgcaggtttcatgtcatagatc	1	+	chr17:3309081-3309200
NegCtrl_Intergen706	chr17_6085509	atcccacagcaagacaaagactcctcagagactactattaacatctctaagagcacaaactagaaaatttagaggatacggaaaaattcctggaagcacacaacctcccaagactgaatc	1	+	chr17:6085509-6085628
NegCtrl_Intergen706	chr17_6086411	gcaagaggaagaaataaaaggcatccaaataggaaaaaaagaagttaaaccatctctgttcactggttatatgattctatgcctggaaaaccctgaaaactgccaaaagcctcctggatc	1	+	chr17:6086411-6086530
NegCtrl_Intergen680	chr17_8845213	GATCCCCCTATTTACTCAGAAGACCCTTCGGGAGGATTTACATGTATGGACTTTCCCATGACCATCTGAATTCTCTGAGAATTTCCCGTTAGATGGGCGTGGGGGCTTCAGGGAGGCTCA	1	+	chr17:8845213-8845332
NegCtrl_Intergen680	chr17_8847455	tattttgtcttctgttcctgcattagtttgctaagaataacagacatcctgttattctattatgttatctattatgctgagaataatagctccatccacatttctgcaaaagacatgatc	1	+	chr17:8847455-8847574
NegCtrl_Intergen660	chr17_9810554	gatccgcccgccttgcatctcaaagtgTAAAGTGGGGATTTTAGCCTACTTACTAACAGGCTAGTGGCAGCAGAAGGTAGGTCCCTGCTGCTGGGAGAAAGCCACCTGCCAGGCCCACCT	1	+	chr17:9810554-9810673
NegCtrl_Intergen660	chr17_9811288	GAATCGCATTCATTCCAGAGCTTCCTTGCAGCCCTGGGGATGGAGGGAGAGTGAGGTCAGAGGCCTCGGCCCCTTGCTCTGAGCCACTAGTAGGGGGCGACTGGAAGTGCCTCCTGGATC	1	+	chr17:9811288-9811407
NegCtrl_Intergen696	chr17_10269009	gatccccaggtaatttctatgcataggagatggggaagtactgGGCCTCTAAACTCTAAACGCGGTCTCTAAACTTTGTGCGTGGCGGTGTCAGGGTGTGACAAATATTGTTTAGTTAGA	1	+	chr17:10269009-10269128
NegCtrl_Intergen696	chr17_10271234	cttgacaagtggtagtttcttaaaggctagttgcaatgcggaatctgaagccatatcaataaacattttgtactctgttacattataatccactagtctgtcttgcattttgagtggatc	1	+	chr17:10271234-10271353
NegCtrl_Intergen698	chr17_10715545	gatccaagtagtttgtttagttttctgcccccctcatgaggctgggcatccctgtcagtacaagcatccctgccttctccttggtagcccagcacctggtgttcactgaatagatgcATT	1	+	chr17:10715545-10715664
NegCtrl_Intergen698	chr17_10716632	caagtctccgtctcaaaaaaaaaaaaaaaTGGGGAGAGGGAGGAAGAGGAAAGACAGTGGAAAAGCAGACATGAACTAATCATGTAAATTAACATGTAAATATGACAGAGATGAGAGATC	1	+	chr17:10716632-10716751
NegCtrl_Intergen665	chr17_10988675	atctggtgatttaaaagtgtgtggcatctccctcactgtgctctctctctctctctctttcctgctgccatgtaaagaagggtacttgcttccccttcaccttctgccctgattataaat	1	+	chr17:10988675-10988794
NegCtrl_Intergen665	chr17_10989646	TGCAGAAGACGTGGCAGCTATATAATACACCATTTAAGCAGCTGCCATCAACCCTCTTCCACAAATTTAGCTTTCCATGGCAGTTCTTGAGAAGAGCAGAGAGTAAAGTTTTGGCTGATC	1	+	chr17:10989646-10989765
NegCtrl_Intergen691	chr17_11651185	GATCTGTTTGGAACCGCGGAGGGAGACAAAAAAGCCAGTAGAAAGGGAGAAACCAATTTTGGCTTGCAGGGGAACTTCAGTTTTTCAGATATTCTCCCTCCTTGGGGACCTCTTCCAGCT	1	+	chr17:11651185-11651304
NegCtrl_Intergen691	chr17_11651870	GCTACAGAACCTTGTGCGCATGCCAGGCCCCTGATGATTATCCATTCAATCTCAAGAGGGCCCCTAGAGCCATATTCCTTTCTACAGTGATTCAGAGGCCCCCAACCCTGGGTGCTGATC	1	+	chr17:11651870-11651989
NegCtrl_Intergen657	chr17_13386733	ATCATGAATTGACTCCATGACCTCAAAACATTCTGATAACCAGAGCATCCCAGCTTGATTAACCTAGTTTTTATAGCTATTAAGGTGAACAACATCCTTGGTAGTATATAGATTATCTTA	1	+	chr17:13386733-13386852
NegCtrl_Intergen657	chr17_13387327	tagtaggaacctctgaaatcatttaatctactccctaatgagcaaactgagactctgagaacccccaaggatttacgtaaagtcataagatagtgtcattcatgagcaaaaccccagatc	1	+	chr17:13387327-13387446
NegCtrl_Intergen677	chr17_13717629	gatctattgcacgacatggggactataattaataataatgtattatgtatttcaaaattgctaaaataatgaattttagatgttctccccataaggaaatgaaaagaatatatgtgaggt	1	+	chr17:13717629-13717748
NegCtrl_Intergen677	chr17_13719246	AATGTTAGAGACAGAAACTATCTGTGACATGAACCCAACCAAGTGAGGAAGTCTACAGAGGCTAGAATATAGAAATGGACATGCCAGTGGCAGAAAGAAGTGTGATGGTATGAGTTGATC	1	+	chr17:13719246-13719365
NegCtrl_Intergen673	chr17_14468776	GATCTGTATTTGGAGATGTATTTTGACAATATTTTAAATTTCTTCTTCAGCATTTTTACTTGGTTAGTCAATTTTAATAACTTTCACTTTTATAGAAAATCATTCATTTTATTCAGATTT	1	+	chr17:14468776-14468895
NegCtrl_Intergen673	chr17_14470637	CTCCTCTAATCGTTCAGAAACAGTCCCTTCCTTGAAGGCACACCTGCCAGTGAGAAGAGCCTTTGCCTGAAATGCCTAGGCCTGAACATAGGTCCAAAGTAAGAATTCTCATCCCAGATC	1	+	chr17:14470637-14470756
NegCtrl_Intergen683	chr17_14751699	gatcctcctgctgcctcagcctgctgagtagctgggactacaaacaggcaccatcgcacctagctaattttttgtagagatgcggttttgccatgttgcctagtctgAaatatctgacta	1	+	chr17:14751699-14751818
NegCtrl_Intergen683	chr17_14752945	AAGTAGAGTAATGTTCCTTTGGGTAGGGGATATCTCTTCCAGGACTCTTGATTCTACCTTCTGTAATGTGGAGACAGCACCTAACTTACTCCTTGGGTGGTTGTGAGATTGAATGAGATC	1	+	chr17:14752945-14753064
NegCtrl_Intergen684	chr17_15242575	gatcttggacttcctagcctccagaactgtgagcccaataaatctccgcctttataaatcacccagtctctggtattctgttatagcagcagaaaactaagacaTGTGCCCAAACAGAAT	1	+	chr17:15242575-15242694
NegCtrl_Intergen684	chr17_15244249	ACTATATACATCCAGGAGAAAACATAAAGGGGTTTGGTCTAAACTGCCCAAACACAAGCGAAAGCTTTGCAGCCAAGCTAAACAGAAACGACTTTGGGCGGTGAGAGAACAGCTTTGATC	1	+	chr17:15244249-15244368
NegCtrl_Intergen661	chr17_22097859	GATCTAAACCAATAGCTCTACATTATAATAGTCAACAAAATATTCATGAGTAACAGAAATTTAGTTTCATGTATCAATCTATACTTAGGTGGGAGAGAAGTTACATCACAAAGTTAATTA	1	+	chr17:22097859-22097978
NegCtrl_Intergen661	chr17_22100938	ttagtctgtagttgacatggaagttgcttcaaggaagtagggtggaaaaattggtaatgaaggagaaataagaaaaattaagaccacagcagtctgtagtagatgagagagaataagatc	1	+	chr17:22100938-22101057
NegCtrl_Intergen687	chr17_30066137	atcctcctctttcAGTCTCCCAGCTATGCCACTTAGGGTTGGACCCCACTCTCCCTCCCACACCCCAAAGCTGATTCATGACTTCTCTAAACTTTTTAAGAAAAAGAGAAAGTAGTGACA	1	+	chr17:30066137-30066256
NegCtrl_Intergen687	chr17_30066687	ctttccagattttagcactgaaagtcccaggtcccaggaaactctttcgtcctgggcaaactgggatagtcggttacccGATAGGCCATTATCAGAGGCTGGAGGAGATGTCATGAGATC	1	+	chr17:30066687-30066806
NegCtrl_Intergen676	chr17_30943245	gatcctggcccttgaccttaaacctggtattataaggagatgagacttttgggacatcttgggagtgggtaagcacattctAGTTTATTTTACTTCAtttttttgagtcagggtctcact	1	+	chr17:30943245-30943364
NegCtrl_Intergen676	chr17_30944983	AAAATTCTTTTCCTTTCTTAGGGATTCAAAGTTGTTATGGTGAATGTTAATTAGTAAGTATGCTTTAAAACAGATGCATCTTCAGGGCTACTAGGCTCTCTGTGACTGCACGCCtggatc	1	+	chr17:30944983-30945102
NegCtrl_Intergen695	chr17_31109527	GATCATTAATAGTATGCTTCTGATTATGTTATGCATAAGGGAGATTTTTAAATAACATTTTTGTTTTATAAACATTGCTACTGAAATCACAACAATCCTTACACATGAGGAATGAATGAA	1	+	chr17:31109527-31109646
NegCtrl_Intergen695	chr17_31110367	tattacaaataaaatattttCTATTAACCTATAGGCACCATGTATAAAATAATTAAATGgcttggcacagtggcacatgcttgcagacccagctatttgagatgctgaggcagaaggatc	1	+	chr17:31110367-31110486
NegCtrl_Intergen702	chr17_31918514	gatctgagttggcacTTAGAGTAtgtagcagacagctggtgtctcactccaatatcctttctgggccatccccccagctgctaggggtagtgggtctcacaacccaccattgcacctgtc	1	+	chr17:31918514-31918633
NegCtrl_Intergen702	chr17_31919199	TAGCTTGCTTTTCCTATACCACTTGCATTATCTGTTCCATGTATCTCTGGATTTCAGGTCACCATTGACCCCCTGCTCTGTGTCCCAGTGCTGGCATTCTGCCCTATTCTGACAAAGATC	1	+	chr17:31919199-31919318
NegCtrl_Intergen663	chr17_34330808	gatcacaccactgtactccagcctgggtgacagagtgagaccctgtgtcaaaacaaaacaaaTCAGCcacataacatgagatttacccccttaacaaacttccaagtgtgcagtTACAAG	1	+	chr17:34330808-34330927
NegCtrl_Intergen663	chr17_34331719	agtttaactgagcaaagaacaatttgcgaataaggaagcctcttgagccagagtaggttcatagagactccagcacagccacgtggtagaagatttatagacagaaaaagaaaagtgatc	1	+	chr17:34331719-34331838
NegCtrl_Intergen686	chr17_34385338	GATCTTCTAGGGGGTATAAGGGAAGCAGCAGGAGGCTGTGGAGTCAACACCAGCTGTAGGAGAAGGCACAGCAAGAGACTGAGTTATTGAGAAGCCATAGAAAACCAACTTCCCCTCTCC	1	+	chr17:34385338-34385457
NegCtrl_Intergen686	chr17_34386755	aaaaaaaaaaaGAGAGAATAGCTCAGCTTCTCCATCGAATGGGGACACTTCTGAGAAAATTGCTTGCTCAGTCCATTCAAGTTGTTCTGAAGAAATAATTTCCTCAGTGAGTGGGTGATC	1	+	chr17:34386755-34386874
NegCtrl_Intergen679	chr17_36137721	GATCCCATCTCAGTTTCTCTTGCAGGAAGTGACTATGGCCTGAGGGCCCTAGACACTTTACGGGCCACATTCATTGCCAGTGAAAGAAAAGTGCCCAGGGCAATATAATTAAATGTAGAT	1	+	chr17:36137721-36137840
NegCtrl_Intergen679	chr17_36139779	gcaatgctattggtgccaattttccaacagcatatgctcattttttgtctcagggtcacattttggtaatgcttgcaatatttctaactttttcatattattatatatattatgttgatc	1	+	chr17:36139779-36139898
NegCtrl_Intergen669	chr17_38026535	gatccgctccctcggccttccaaaatgctgggattacaggcgtgagccaccgtgcccaggccTTTTCTGAACTTTTAATTGCTTCCACCAACCCTCCAAAAAATTATGATTTGAGTGAGT	1	+	chr17:38026535-38026654
NegCtrl_Intergen669	chr17_38028033	TAAGTTGACATCAAGATAGTTTATCCTAAATAATCTTCTTTCAGCTCCCTACTTGCCTCTATCTAGATATGTAAGCGCATCTACTTTATCACAATTTAGCAGGTAATTTAAAAACTGATC	1	+	chr17:38028033-38028152
NegCtrl_Intergen697	chr17_39353547	GATCCCTCAGTGAGTTCTGATGGTTTATGCACATCCTACTGCAATTTTTCCTATGACTGCCATTAAACATAAAAGACAATTCCACACTTCAGTCCTCtattaaaatataatattattatG	1	+	chr17:39353547-39353666
NegCtrl_Intergen697	chr17_39355992	gagactggttttttcaacacagcataattccgtgaaaatttaaacagattgttgaacagtttttcctttttgtcactaagaattaccctctggtatgtatgtaccacagtttgtttgatc	1	+	chr17:39355992-39356111
NegCtrl_Intergen688	chr17_39518495	gatcacttcagcccaggagttcaagaccagcatggataacccagcgaaacccctctctacaaataatacaaaaattggccatgcatggtggtgcatgcctgtagtcccatgtactcaaga	1	+	chr17:39518495-39518614
NegCtrl_Intergen688	chr17_39520036	CCACCGATGGTAGTTCTGTCTTCATGCTATACTTCTGCTGGCCCCAGGGTATCTAGTACCCAAAGGTGTTGCAAGGCCCACAGCGGGAACGAGGACCACAAGGATTGGTGACACAGGATC	1	+	chr17:39520036-39520155
NegCtrl_Intergen682	chr17_46490466	GATCATATCTCTAGTATTATATGTGctttccaattcattttatgaagccagtataactctgataccaaaacttgatgaagacctaggaaaggaaacttcagaccagtatATAAAACATTT	1	+	chr17:46490466-46490585
NegCtrl_Intergen682	chr17_46491339	AAAGGCAAAAATCAAAAACAACCATAAACAATGCTACATTGTCTAAATGCatttattcttcaagaaatatttgttgaatgcttatcacaggctaagcacaaaaagtaaacgaaatagatc	1	+	chr17:46491339-46491458
NegCtrl_Intergen690	chr17_46645447	GATCACAAAAATATTTGCCTTCAACTCCAGTAATTTCTTTCTCCACTTCCACCTCTCTTACTCTAAGGCTCCTTCTGCCTTCAGAGTTGGGTTTGTTCATCCAGGGCTGGAGTTGGAGAA	1	+	chr17:46645447-46645566
NegCtrl_Intergen690	chr17_46648068	TGGAATCTGCTCTGGCCTCATGGGGTGGGGGCGCCGGCCAGGCCTGGACTCTGTAGGGGAGGTGGTCAGCTTTGATTGTCCAGATACAAAACACAGACTGGTATTGAATTCAGCCTGATC	1	+	chr17:46648068-46648187
NegCtrl_Intergen672	chr17_46780748	GATCCTGTGTCTGTTATAGTTTTAATCAGGTGTTGGAGCTCTCCAGATGTAGCCAAAGGCCAACTCTTTTCTATGGGGCCCATTTGTGGATTTTTCAGTTCCTCCCATTTCTGGTTATTA	1	+	chr17:46780748-46780867
NegCtrl_Intergen672	chr17_46782393	ATAGTTCCCAAACCAGATATTTTCCGGTGTCCAGATGTTCACTGGCATGCAAACCAAATGTCTGGATTATGAGCTCCTTTTTTCATTTCTTTTTATCAGCTTACATCCAGATGTTGGATC	1	+	chr17:46782393-46782512
NegCtrl_Intergen685	chr17_47934846	gatcgcacctttgcactccagctggggcaacagaaagagactgtctcgaaaaagaacaaaacaaaaCCATGGAAGGTGGCTGGGCATGGTGGCGGTGGCTGGGCATGGTGgcagtggctc	1	+	chr17:47934846-47934965
NegCtrl_Intergen685	chr17_47936085	GAGGCCAAAGCCAAACCCTGGTGCCCAGGCATGGAGAGTGAGTGCTGCCCAGGCTTGGCAGACAGCAGGCTGAAAGATGCAGTGCCAAACTGGGGAGAGGGGCTGCCAGGGTTGAAGATC	1	+	chr17:47936085-47936204
NegCtrl_Intergen694	chr17_48032564	ATCCCAGAATTTGAGAACCTCTGGTTCTGGGCCTCTGAGGTGCTTTCCATCTCTAAGAAGGGCCATGAAACTTTGAGGAGCAGCCCTGCTGGAGGCCCCTCCCAGCCCCAGGCACTTGGC	1	+	chr17:48032564-48032683
NegCtrl_Intergen694	chr17_48033616	acccagaaattctgagccacctatgccaggtcctctagctagtaagcagcagaactagattcaaacctactgctccagggtccaggccctcagccccatctcacagcattccctgagatc	1	+	chr17:48033616-48033735
NegCtrl_Intergen699	chr17_49494140	GATCTAGGGAGATTTTGCAGAAGTACATTACCTACTTAGGATGCATTAACCACCCAATGGCATTACTACATATTGTTATTCTGCTGTGGAGGTGAAAGTATTATGTATCTTACAGATATA	1	+	chr17:49494140-49494259
NegCtrl_Intergen699	chr17_49495758	cggagaggtgcaaggtaagcctggagaagtaagtaagcaccaggttataaagaatctgatggccatgctaaggaactagggcttctttagcctaagattagtgttttgcaaagtttgatc	1	+	chr17:49495758-49495877
NegCtrl_Intergen701	chr17_49629240	atctatgtttcctgaacttggctttgtatcctgcaaccaagagaagccagtagaaggtcttgggccagaaagggatatatccagaattgggcttgatgaaaattattttgtcagatgaat	1	+	chr17:49629240-49629359
NegCtrl_Intergen701	chr17_49629789	TTCTTCTGAATCCTGGGCCATGGTCAGCTTTGGTGCTTGCCCAGGTGCCTGTAACTTACCTACCTCCTTGACCTTGGACTTTACCTTTTCTGTGTGATATTGTCTACCTCGTCCAGGATC	1	+	chr17:49629789-49629908
NegCtrl_Intergen703	chr17_49855403	GATCCTTCAGGAATGTATGTTCCCCTTTGCTCTCCGAGTCCAAGTACCTTTTGTTGACAAATGATAGTAAAGAGAGCTGTCTTGGGTAAAGGACATAGTCTTCAGAAAGTGCACTCTCAT	1	+	chr17:49855403-49855522
NegCtrl_Intergen703	chr17_49856248	ACACTGGAGCCTCGTGTTCTTGGGTCAGAGTTGGACCCAGGAACTCAGGCTTCTACCTCCTGGAAGGTGCTGACCTCCATCAGCCAGCTGAATTAGCACCATTTTATCTACAGCAAGATC	1	+	chr17:49856248-49856367
NegCtrl_Intergen659	chr17_50191755	gatctggagcaaattgcttatccatccactgagcctcagtttgcccagttgtaaatgggaaggatactagtattaaactcatacagttgtcattagggccaaatgtgctaatacatgtga	1	+	chr17:50191755-50191874
NegCtrl_Intergen659	chr17_50194765	aaagggctccatcctgaggcaaataatccaattgggattgttgagattgggattttttttcttttttctccaccctgagaattgagattgacaaatgaaaaattttatagctactggatc	1	+	chr17:50194765-50194884
NegCtrl_Intergen664	chr17_50609462	GATCATGGTAAATATGGAAAAAGTGATAAGAGATGACAGAAAACAGCAACAGATACCAGTTAAGAGAGAATTATAATGGCTGGGCTTGAGTCAAGGACTATACAAAGATGATGACAGAAT	1	+	chr17:50609462-50609581
NegCtrl_Intergen664	chr17_50610120	aagataatatagctgctgttttaagttattaagttttggggtaattggttacgtaataattgataactaatacaGTCTAATTCACTTCTCCCTCCGTGTCTCTAATACCCAGAGGCGATC	1	+	chr17:50610120-50610239
NegCtrl_Intergen705	chr17_51556215	GATCACGTACATTTTCCAACAAGGTAAAGTATTTCCATTGTTATCAGTGAAAGTCAAGGACTCAGACTCTATAGAGAAATATATGTTCTCTCCTTCTCAGATTTCCCCTAACCTTAAGCC	1	+	chr17:51556215-51556334
NegCtrl_Intergen705	chr17_51558379	ccatttacccattgttggacacttgggttgattttacgtcttggctattgtgaatatactgcagtaagcatgggagtgcagatatgttctcaatatactgttttcttttcctgtgagatc	1	+	chr17:51558379-51558498
NegCtrl_Intergen678	chr17_52287877	gatcaaaatctgtttcacaaaacaaacaaacaaaaagtcaaacaaacaaaaaatcaaacaaacaaaAAAGAAATACTGTAATGCCTCAGCATGCCCGAAATTTAGAGGGataaaatataa	1	+	chr17:52287877-52287996
NegCtrl_Intergen678	chr17_52289231	AAGAATGAACTATACCCCTGAGCGCAATTGCAAATTCCAGTAAGTGTGACCTCTGCTAACATATTAATTTAGGAAAGCTTCCCCTTAAATTGTTTTCCTGTGGCATCAGGTGAATTGATC	1	+	chr17:52289231-52289350
NegCtrl_Intergen658	chr17_53604035	GATCATGGAGTTTTCTCATTTTCCACTTCTTTATATCACCAGTGACATTCTTTGGGCGACAACAGAAAAAATAAGCTAATTTTTTCCCACATGACCACACACAGTTTGCCTCTGGCTCAT	1	+	chr17:53604035-53604154
NegCtrl_Intergen658	chr17_53605039	TCCTTCTTGGAGAGAAACACTGCATGTGCACGCTTACCAAGAGAGGGCACCCTCTGAGCAGGAATTTTCTCTTGTAGTCCATTTTACAGTCAGAAAAAATAGGCTGCCACTCTGCAGATC	1	+	chr17:53605039-53605158
NegCtrl_Intergen662	chr17_53687533	GATCCGGCCTGTCTTAACTTTTGCTCTATGCATCTTCTGGTTCCTGAGTCAGTTTGGACCCAGGCTGAGCATTAATCAGCAGGCCAACCTCCACCaactgagggagcttgacttggtggc	1	+	chr17:53687533-53687652
NegCtrl_Intergen662	chr17_53688402	cctcccttcttccctccctccctccctcctgccctttccctccctccctcATACAGTACTGTATTGTGATAATGGACATAATTTATGGATGAGATTTGCATTCCCAACAGTCTTCGGATC	1	+	chr17:53688402-53688521
NegCtrl_Intergen667	chr17_58525775	gatcaggccactgcactccagcttgggtgacagagagagactccgtctcaaaaaaaCCAACCAACAAATGAAAAACCAAAacacatgcacaaggctattcactgcaacagtatttgtaat	1	+	chr17:58525775-58525894
NegCtrl_Intergen667	chr17_58528467	Caacaaatggcagtgatacgcaacatcacagatttcaccattattgttcaccaataaaccagacacataaaaatatacattgtataacttcatcaagttcaaaaacaggtaagcctgatc	1	+	chr17:58528467-58528586
NegCtrl_Intergen666	chr17_60927538	gatcctggtgcttggcctccccaagtgctgggattaccggcatgagccaccacacctggccAGTAGCCAGATGATTTTGAATGTCTCCAGCAAAAGCCTGAATTGTTTGTGCTTTCAAGG	1	+	chr17:60927538-60927657
NegCtrl_Intergen666	chr17_60928669	ACCTGCGAGGTTTAAAAGCCTATCCTGACGGGGCAGCTTGAGGGGCTCTGGCTAGCCTTGTCAGTTATAGAATGTGGGTGAACCCGATGTTGCAAGCCCAATGTTTTCATCAGTTTGATC	1	+	chr17:60928669-60928788
NegCtrl_Intergen675	chr17_63292056	GATCACTTTGCTGAACCAAAACCCAGAAAAAAGAAAATTATCAAGGTCATAAGCTCATTAAGAGCGAAGGAGGGACCGGGTCTCCTGAGTTTAAATACTTTAAGAAATTACTATTACTCT	1	+	chr17:63292056-63292175
NegCtrl_Intergen675	chr17_63293296	tggttgaatctaaggatgcagaaccTTAAGAATCAATCTAAAAGTTCTTATTACATATAAGAACTTTTGATTTCAGAATGTCTTTATGGCAGTCAAGTGTGAATAACTAGCTCTGGGATC	1	+	chr17:63293296-63293415
NegCtrl_Intergen693	chr17_64526075	ATCTGCGACATGCAATAAGGAAAACTGAGTCAGGGAGGAAGTAGGATTCCTTTTGCTGCTAGGAACCACGTTAGCTTTGGATTGTCCATAGAATGCACCCTTAACAGTTCTTGGAAAATG	1	+	chr17:64526075-64526194
NegCtrl_Intergen693	chr17_64526656	CTCAGTTTTCAAGAGGGAGAAAATGAATGTTTCCCAGCATTCTCTGTCCTTTGCTCCAAAGAAGAGAGCAGGTGTTGGCTTCCAAACCTTCCGTATTTTCTTATTGCTGTTAGGGGGATC	1	+	chr17:64526656-64526775
NegCtrl_Intergen700	chr17_66819805	gatccttcttccagctagaaatgaaagagaacgcaggtttaccaGCACACTCCTGGACAGGACacttggtcagcaccaatacttgcaatccctccctcattccaacctctaaccactgcc	1	+	chr17:66819805-66819924
NegCtrl_Intergen700	chr17_66820888	ttgaacatgcaaatcccttccagcaccaatgccttttctctgtgcccctttacagaaaagaatcattgaaatagctgtctgtattgttttcctatcttctgttcccatgctcttttgatc	1	+	chr17:66820888-66821007
NegCtrl_Intergen674	chr17_67749925	ATCAACATTGATTTGGCAGAATTTGGAAGCAGATTTCTTTTTTTCCTAAGAGGGAAAGAACCCTAGTCCAAAGTGTTTTATTTCCTCTATCAGCAGAATTCTGAGGTCATTATGACAGAA	1	+	chr17:67749925-67750044
NegCtrl_Intergen674	chr17_67750470	ACTCAATTGCTTAGAATGTACTTGGTAAACCATCCTACTGAACTAGCATGTTATTCCATTTGAATGCTTTTCATTAGCCCAGAATCCCAATTGTCCAGCACTCCCTCCCTTCTCCTGATC	1	+	chr17:67750470-67750589
NegCtrl_Intergen704	chr17_68059474	GATCTATACACATGTCACCTGTCACAAGCTTAGAACTGATGAGACATGAGTACTTTGGGCTGATTACACTGTTTTTTGGTCTCCTCCAATTACTGATATCTGAGCTGGGCCAAATGAGTG	1	+	chr17:68059474-68059593
NegCtrl_Intergen704	chr17_68060820	gcacccagccttattttctttttttAAAAATGGCAAAGTAACCTTGTTTGGGAAGTTTATTAACATTGAGAATTTGTTTCCTCTGTTTTTGTGTGTGTCTGTGTGTGTGAGAGAGAGATC	1	+	chr17:68060820-68060939
NegCtrl_Intergen681	chr17_68703057	ATCTAAAAACCGAATAGGGATTGGGAAAGCAAAATGTGTGTCCCAACCCCTGATTCCAGGTAGGGGCTAGAAACAATATTAGGAACTTCTCTTCAAAAGGAATAGAGTTTGAATCCTCAT	1	+	chr17:68703057-68703176
NegCtrl_Intergen681	chr17_68703770	tagtatgaattgactcatttagttctcatatcacctatctatggggtcattactatctctctaatttatagacaaggaaaattagaacaagtaacatgaagtagtaatttgcgtaagatc	1	+	chr17:68703770-68703889
NegCtrl_Intergen671	chr17_69597250	GATCTTATAAAACTATTCTTTGGCTCTTGCTTAGAATTGAATAATTACAGAAAAATCAAAGTTTTCTTCCTTTTTTAGAACCTTCCACGAATATCTCTAAAAATTATAATGTCTTTGTTG	1	+	chr17:69597250-69597369
NegCtrl_Intergen671	chr17_69598262	TTCTTCCTTTGGACTTCTTTTGTGCATGTGTTCTTACTTGGTTTCAGTTTTTAGGTTTACAGAAATAATCTTCTGGGTGAACCAAGGTCAAAACAGCAACCAGGGGTTTAACTGCTGATC	1	+	chr17:69598262-69598381
NegCtrl_Intergen692	chr17_69652946	GATCTAACTCCTTCACTCTCCTATCCCTTGATTTATTAATTCTTCATCCATTTATTAATTTGTTTGTTGACTTCATCAAGATTGCCCtgccagattctagggatatacacttctggcccc	1	+	chr17:69652946-69653065
NegCtrl_Intergen692	chr17_69655148	CAGCTCTGCCGAGAGAGGGGAGAAAGAAAAACACGTGTGGTTTTTGCCGCCTTCACCTTGGCAGAGAAAAGTGGATGTAAAACTGGGGCTGGGGTACAGCCTTCAGAGTTCTGGAAGATC	1	+	chr17:69655148-69655267
NegCtrl_Intergen668	chr17_70493231	gatccatgccttcatttaatcccctacccttgaatttaggctggccctgtgacgtgcttcagtcaacagaatgcggcagaaagtgatgctgtaccagttctaggcctaagccttctgccg	1	+	chr17:70493231-70493350
NegCtrl_Intergen668	chr17_70494804	tactgagttctcctctcaTCAAGAAAGAAGACTACTGCCTTTGCCTCCTTGCAAACTTGATTCTTTTCAACCTTTTCTAGAGAGGTGCTATTTCTGTTTAACAAGAGCCTcctggggatc	1	+	chr17:70494804-70494923
NegCtrl_Intergen689	chr17_75731560	GATCTACCCAGCAAGGGCCATGCCAGTATTTAACAGCCCAGCCTCCCTTCCTCCAGTGCAGGGCAAGCCTGTCTGCGCTTGCTTCCCCCTCAGGGATGATGTAGAAAAACCCTGTGACCC	1	+	chr17:75731560-75731679
NegCtrl_Intergen689	chr17_75733053	ACACACACCAGAGTGACCTGTCTATTTCCCTGGCCACCACCCAGCCCAAAACTGAAGACAGAAtgttcaaaaatacagtatattaatagaaaatctgaggcatagtgaggccaacagatc	1	+	chr17:75733053-75733172
NegCtrl_Intergen746	chr18_1728088	ATCATGTTGGGTGCTAAAAATATAATGTGGACAATATAACACTTACTTTTAGTTTTCTGGAAATCAGTTTGCTGACCTATATAACAATCTCCATTGGTTTTTAGAGATTTTTGTAAAACA	1	+	chr18:1728088-1728207
NegCtrl_Intergen746	chr18_1728718	gtgtattccaatctcttacgcacaatgaaattctttccataacatttattcaaaaaatattttgagcttcttctttggaacagcacccttttatgtctagggataatcataaaggagatc	1	+	chr18:1728718-1728837
NegCtrl_Intergen734	chr18_2015041	gatcttttccccattttttaatccagttattccttttttaccattgctgagttttaagagttctttgtatatttcgaataacagtcattatcggatatgtcttttataaatatttctccg	1	+	chr18:2015041-2015160
NegCtrl_Intergen734	chr18_2017297	acttattcctaggcctccacttctcacccttcttacctattatcttctcttattactttcaccttttcttcttactctgtattTGGTGGCAATGGTAGTGTGGGAGATGTCCAATTGATC	1	+	chr18:2017297-2017416
NegCtrl_Intergen726	chr18_2135395	gatcaggtcactgctctcttcaaagcacagactaaaagccaaaatccttacaatgactttcaagctgtacaggacctgtcctctcccttcgactctggtctcctcccccaggactccttc	1	+	chr18:2135395-2135514
NegCtrl_Intergen726	chr18_2137126	aggaaaagatggaaatttagctaattaaaatctctgagaaaaatgtagtaaattaaaaatacaaactacagactgggaaaatatatttccaactcatgtaattgacagtggactccgatc	1	+	chr18:2137126-2137245
NegCtrl_Intergen717	chr18_3816461	GATCTAAGAACTTCAGATTGAAGAGATGCTACTATTCATGGTCTTGAAAACAGTGGTTTGTAGGTTCTAATTCTGAAAAGTACTAACCAAGATGAAGCATCACCCTGCAGCATGTTCATT	1	+	chr18:3816461-3816580
NegCtrl_Intergen717	chr18_3818050	AAACAAATAATAATAAAAGCAAACTAATACAGGTTAGATTTTATAGTAGTTATGGATGAGAAAAAAGGATTAATTGCTTTTTAATTATTATGTTTAAGCATTAGCACTCCAACAGAGATC	1	+	chr18:3818050-3818169
NegCtrl_Intergen719	chr18_4853094	gatcaataagtgatactatcattGCTCCTCCTGGAACAGTCGTGATATggagcttttggctaaggcagactcttaggccacagcccagaatttccgaatcagaacgtgcagtttcacgag	1	+	chr18:4853094-4853213
NegCtrl_Intergen719	chr18_4854393	tcacagagttggtagctacaagaagcaggtcaaggattgtgagaataaccaaataagatggaatcgttaaaatttggaagtttgaaggaggaaaaggccagtgaaatcggaagtgagatc	1	+	chr18:4854393-4854512
NegCtrl_Intergen729	chr18_7412116	gatctgcctgcatcggcctcctaaagtgctggaattacaggcgtgagccaccacgcctggccttttctaacaatttttgctcttcgtgttttgaagacctgttgttggatgcacagacat	1	+	chr18:7412116-7412235
NegCtrl_Intergen729	chr18_7414194	cctgtctaactgaaattgtgtgtcctttgaccaacatctccccagtccactccctgccccagccattctactctcctcctgtgagtccaatttttttttggttccacatatagtgagatc	1	+	chr18:7414194-7414313
NegCtrl_Intergen724	chr18_8480244	GATCTTGAATTAAGTGCTTTTCAATTGAATCAGGCATAAGGAACAGTGTGCTTCTTGCCTGTTAATAGCAGACACCAACCCATTTTGAAAATTGCATTGGGAAATGTCTTCTTGGGGATT	1	+	chr18:8480244-8480363
NegCtrl_Intergen724	chr18_8481346	CCTGGAGAAAATCTAGTAATCTTTATCAAATAATTTAAAATGAATAGTATAGTAACGTCTTGAAACACTTGGAATAAGCTTGAGACTTCTAGCAGAGAATCTGAAGAATAACTTGAGATC	1	+	chr18:8481346-8481465
NegCtrl_Intergen754	chr18_10154646	GATCTGTCagtcacgtgtggtgactgaatagttgaaatgtggctagtccaaattaaaatgtgctgtcagtatagaatacacactgggttttgaagatttagtaccaaaaatgcaaaataa	1	+	chr18:10154646-10154765
NegCtrl_Intergen754	chr18_10155669	catggaggaaaacaaactatttttgtgttaagccattgaggtttggggtttgttgcaacagcataagccatcctcccctgactaatGAATGTATTTTCTGATTAACAAAATAAAATGATC	1	+	chr18:10155669-10155788
NegCtrl_Intergen721	chr18_11323774	GATCCCTCCATGACATGTAGTATTTATTTTTTACACAGGTTGttctttaactttaaatctaatttaaatttaactagccgtgtggccaccgtattgggcagtgAGGGCTTAGGCAGTCTC	1	+	chr18:11323774-11323893
NegCtrl_Intergen721	chr18_11325115	AATTGCTGACTGTTCTTCAGAAAGCCAAGAGTATTTCTCATGTGAGGGTTTTCTAAACAAACTCAACTGAGATTTTCACAGTTCATGTGTCAGGTGGTTATGTGGAAGAGTGCAAGGATC	1	+	chr18:11325115-11325234
NegCtrl_Intergen716	chr18_19681791	ATCCTGAGATATGCAAAGTCTGGCTTCTAATGCAGATATGCTTATCAGACCGGAATCCTGCAGGTTCCGAGAGGAAGTAGAAATAAGGGATAAGGAAGAGTTAGTGGTCTCTGAACGGAG	1	+	chr18:19681791-19681910
NegCtrl_Intergen716	chr18_19682571	tctaaaacaaacaaacaaaTACATAAATATGTACATAAAATAGTTTTTTTAAAAAAGAAGAAGACAACTTGAAGAAACaagtaatttgcccaatctcaccgagccagtgacaggcagatc	1	+	chr18:19682571-19682690
NegCtrl_Intergen707	chr18_20089586	gatccttgtctttggttttggcaattttattatgatgtatatagatgtgaatttcttttagtttatcctacttggagcttgttcagctttttgcatatgcagattaatgcagttcattaa	1	+	chr18:20089586-20089705
NegCtrl_Intergen707	chr18_20090850	gagataagagattagggccttctcagtgctttcctggtcatgtacacagcctcacatatgtgcttggtcttctagaccccaggaatatgttggtgctttgaatatctcattccccagatc	1	+	chr18:20090850-20090969
NegCtrl_Intergen722	chr18_25007211	atctagaggtcatactgtcttgggcttatatctgtttcatcttcaccacttattagctaagtaatcatgggaaggttatatacatctctaactctcaatattttcctctctaaaatgggg	1	+	chr18:25007211-25007330
NegCtrl_Intergen722	chr18_25007889	GAGATGAACCTATCTCTTAGCCAGTCTTGATTATCCATAGAAGATAAAAAGAACAATTGAGTGATAAACAAAAATCATAGTGCTCATTTTCACAAACTTATATTTAATAATTACATGATC	1	+	chr18:25007889-25008008
NegCtrl_Intergen737	chr18_25386929	GATCCAGGATGATGAAAAAGGCATGTCCCAGGCAGGTCCTGGGCAGAAATGGTGGTCTTGGCTGCTTGTGGCTGGTAAACTCATTTGATGAAGAACTAGACGTTAGCATTAGAACCATGC	1	+	chr18:25386929-25387048
NegCtrl_Intergen737	chr18_25388545	tctgtgacatcactaagaattcatctttctgcccaattgtttgcaattcgtcagttttgccctcatcattgctctctcctgggcgcaaaagtaatgctgcaattacatagacatcagatc	1	+	chr18:25388545-25388664
NegCtrl_Intergen723	chr18_27854341	GATCACTCGTATTGTGCCTTAATATATTTTTGGATATAAAGTTTAGTTTTCAAAAATACTAGGTGGTTGTTGATTGCCTAACTTATAATTCTACATATATGCGTAACAGTtacttaaagc	1	+	chr18:27854341-27854460
NegCtrl_Intergen723	chr18_27855368	attgtCTCCTATACATTGTCAATGTTAACATTTACAGTCTCACAAGTTGCCAGGCTCTGTTATGAGTATATATGTATGTGTATATGTTCACATATAAATTCACAGCAATGCTTTGGGATC	1	+	chr18:27855368-27855487
NegCtrl_Intergen720	chr18_28016236	ATCCTTAAATCTTACAGTAGAGAACTGTTTCAATTAtttaattaaacttttaattgtatattacaaagtaatttcaaatttatgggacaatgccaaacatcatacaaaaacctgccttat	1	+	chr18:28016236-28016355
NegCtrl_Intergen720	chr18_28016736	tgctcttctatagactggggttgtctggagtttgttcctgattactttcaggttatgcagggcgggaacactacatgagtggtgttagcaccttaggaggcacatcatgtcagttcgatc	1	+	chr18:28016736-28016855
NegCtrl_Intergen744	chr18_28880425	GATCTTTTCTCTGTTATAAGAATTGATGGGTATTCTTTCACCAAGTGAGTGTATGTTGGCTGTGAGTGTGGGTGGAGGCAAGGGTGTTCCGAGGAGCAGGTGGAATTCCTGCTGACACTC	1	+	chr18:28880425-28880544
NegCtrl_Intergen744	chr18_28881668	agaattttgtacaaatctctattacagaaattgtcacataacatcttaatttacatatattcctccaatagactttgtttgttaacccacatgcctcacttgtattcatattctcagatc	1	+	chr18:28881668-28881787
NegCtrl_Intergen747	chr18_32188864	gatctcagacctagagcacgttggcttaacactttctctgccccctcatacacatgtaatgtcattactgagtaactatttaattttgtggtcttgattactgctcaagtttaccataaa	1	+	chr18:32188864-32188983
NegCtrl_Intergen747	chr18_32190415	GACTTCCGTATGACTGAGCATACGGAACATGATTTTGAAGTGTGGTATATTGTCAACTTATCTTTTGTGCCAATAGCATGTACAGTTTGTTTTCAGGTACATTTAAAAAATGTATAGATC	1	+	chr18:32190415-32190534
NegCtrl_Intergen752	chr18_32483410	gatcctttaacataaatgttagagaccaaaacaaagagaaagaaaaaAAGAAAAAAAAACCCTAGAAGAAAAGTGGTCTATGGTGCAGAAATTAAATACAATAATCCCAGCTGTTACAAA	1	+	chr18:32483410-32483529
NegCtrl_Intergen752	chr18_32484724	ATGTTTTTAAACAAACTGGCATTTTTAAATTTTAGCTATTCGAATTAAATAAAAAGGAGATGAGTTTTTATGAGGTTAAATTGCTATTCCATATGATAGAAAATTTGGGTATATTAGATC	1	+	chr18:32484724-32484843
NegCtrl_Intergen751	chr18_36432471	GATCTAAGTAGAACATTATGATGCAGAAATATATCTTCAGGGAATGCATTAGAGACCTTACATTACTTATGTGTTTAAATTATGTGGAAGCAAAAAGGTAATGGAATTTAATTCAGTGAT	1	+	chr18:36432471-36432590
NegCtrl_Intergen751	chr18_36433251	CCCACAAATTTGCCCAAACTAGCTAAGCCCAAACATCTATCTTCTCAACAACTAGTTTAGTTCTGTTCTAAGAGGATAGCTTGTATCTTGTATCCAGAATTACTACAGCCTACTGGGATC	1	+	chr18:36433251-36433370
NegCtrl_Intergen730	chr18_36987577	GATCTACATTTTAAAATATAGGTTAAAAGTGCTAATAGTGTTATTTTCATCAACAGAGAGAGGACTTGTTTGAGTTTAATTTTCCTTAACCATTAAAttatttctttccttttgcctttc	1	+	chr18:36987577-36987696
NegCtrl_Intergen730	chr18_36988589	TTTGAAATTTTTCCTACTGATAAGGAAATAACACAGTAGTTTGCTAGTTGTTGCTTTGAACTCTACTTTCTGGGGAACTCAGTTGGGGCAAACATTCTCTCTTATGAGACTTCCATGATC	1	+	chr18:36988589-36988708
NegCtrl_Intergen743	chr18_37228525	ATCCAAGCCACTTGTATCAAGAATATCAACAGAGTATTTGTTTGATTTGCTGGTAAGTTTCTATGTTTAACATCAATTTGTTAAAATATCTTTTGTGAATCTACTAGTCACTACAACTGA	1	+	chr18:37228525-37228644
NegCtrl_Intergen743	chr18_37229129	AGTACAATGAAGAACCTTTAAGGGGATGTATCATCATAGTTGTCTCATTTTTGGAGTCCCGACTTCCTATAGAGTGCAGATGGAATTCAAAAAGAGAAGTTTACTAAATTGATTTTGATC	1	+	chr18:37229129-37229248
NegCtrl_Intergen733	chr18_37789807	GATCCACTTTACTGCAAATCTCAGACCCTGGAAAAGAATAGAAGCTTTATTTTCAGCCAACCACCAAGGAATTAGCTAACTGCTTAAGAGTTATCTAGTTACGGTGTAAGGTCTTGTCCC	1	+	chr18:37789807-37789926
NegCtrl_Intergen733	chr18_37790729	tggataaaaagagatatgacctaattaatggtaataaatgaaagggaactcagcaagacctgtttgttcagattattcttagcctctctgtatggcattcctttcctctgaatatagatc	1	+	chr18:37790729-37790848
NegCtrl_Intergen731	chr18_38150693	GATCTTTAAAATTATTTGTTGAAAAGGAAATAAAGTTAATAATAGAAACAGACTTGAAAAAAAAAACACCCCTGAATTAGAGTGACTGAATTTTTTCTTCGTCCCCCTAGAACAAAATCA	1	+	chr18:38150693-38150812
NegCtrl_Intergen731	chr18_38151663	CAAGAGAAAGATGGGAAAGAACCCACATTTCTGtattttaaaataatgtcataatatcatttaatatttgtattattattgtattaataaCTAGGATTTGCAGAGTGCCTCCTTTGGATC	1	+	chr18:38151663-38151782
NegCtrl_Intergen749	chr18_38579770	atcacgagagattaccatgaacaattatgtgagaaggcattggatatgctagaagaaatatatgcattcctacatacatacaaactaccaaggatgaattatgaagaaatataacatatc	1	+	chr18:38579770-38579889
NegCtrl_Intergen749	chr18_38580873	tgaggatgtggagaaaaaggaactactgcacattgtgggtgaaaatgtaaactatatagccattatgggcaacaatctggaagttccttctaatattaaaaacagaacgaccacatgatc	1	+	chr18:38580873-38580992
NegCtrl_Intergen735	chr18_39159221	ATCCTATTTCTGTAATCCAGGCAAGCCAATCCTTCCAGTTGGCTCGTATTTTGGGTTTGGAATTCTGACTTCTGGGTAAAAATATCAAGACAAAGTCCATATGTGTTCTTGCAGTGTGTA	1	+	chr18:39159221-39159340
NegCtrl_Intergen735	chr18_39159985	ATTCTCATTAGACCTACAGTTTGGTTTAACATCCCTATTACTTCCATGATGATGCTCCAGATAATAGGAAATTAGAGAAGATGTAGGAGTGATTTTTACAAAAGTACAATCAGATGGATC	1	+	chr18:39159985-39160104
NegCtrl_Intergen732	chr18_40083931	GATCACCCCATTAAATATATGATGGCCCACTGCCCACCCCCATCAGCATCATAAACTTTGGCTCGCAGAACTGTAGGTTTTTCTCATTTGTTTGGTAGCAAGTTTGTTACTTTCACTGAC	1	+	chr18:40083931-40084050
NegCtrl_Intergen732	chr18_40086218	TGGAATGAACTTCATAGAGAACTTCAAAAGTTTCCAAAAATTGTTGTTGTTGTTTCTTACAGTAGAAGGGTCTGCTTTAATAATACTAATTACCTATTGCTGTATAAAATACATTAGATC	1	+	chr18:40086218-40086337
NegCtrl_Intergen714	chr18_41090930	atcagtagcagagtttaggtaaggcaattcataaagcatctcataaagggagaggccaatgtctatttgagaggctgttcagactcttaacaaggcaatgggaagacattttgtccaagg	1	+	chr18:41090930-41091049
NegCtrl_Intergen714	chr18_41092744	agtaaatgttttaacttttctacctgttgcatttctgggatggtccatataaatgggtctggctcctgctgggtaagcttttgatataaaggttttgtttctaaggcataagaggtgatc	1	+	chr18:41092744-41092863
NegCtrl_Intergen750	chr18_42191469	ATCTAGTGAGATacacacacacacacacacacacacacTATTTGATTTCCATTTAAATTTAACTTAAACTTGGaaaattaactttattcatatttaataaacaaacggcctgcactaaac	1	+	chr18:42191469-42191588
NegCtrl_Intergen750	chr18_42192387	CTACTGGTACAGGTCTCAGTCACAAACATCTAATAGAAAATCCACCAGGCCTCAAATGCTGCAGAATTTTACAAGTACAACACGTTTAGCTCACATTCATTTTTTTTTCCCCATATGATC	1	+	chr18:42192387-42192506
NegCtrl_Intergen741	chr18_47974269	GATCAAATTTCCAGTTCAGTTTTTGCCTATCTCTGCCTGCAGCTTCACACTATGACATATTAATTCAGCAGTCATTACTTCTGTTCCTGTCTTGAACTGAGTATTTAGGACTTAGAGCTT	1	+	chr18:47974269-47974388
NegCtrl_Intergen741	chr18_47976393	gtttcaggctactgtccctggatgaatgatgttgccactcactgggatagaggagactgtgcatggttctggttggggcagagatgtgggttgtttgtgttgcggggggtatcgaagatc	1	+	chr18:47976393-47976512
NegCtrl_Intergen708	chr18_48967289	GATCATCTGTCGTGGGGGTCTCTGAGCAGAAGTATGTAGTTGAGGGTTGGCTAACTCCTTGTCTTCCTTTCTTCCTGATACCTCACCTCCTAATTTGGGAGCCATGttagtctgtttttg	1	+	chr18:48967289-48967408
NegCtrl_Intergen708	chr18_48969233	caacaacaaatatttgttgagtacctaatgtgtgtcaggaactatgacagaccctggggataaaaataccaaatagtcttcactttcaaggattttataatctgaaaggggtggcagatc	1	+	chr18:48969233-48969352
NegCtrl_Intergen727	chr18_51102150	gatcatggacgccaccttaaaatctgtccaccacaCCAAGGTTAAAGTCATGACGATAATGATGGGTTGTTACTACATTGTTCTTATAAGGCTTTACATCTTTAAAATGTCTCCACACAC	1	+	chr18:51102150-51102269
NegCtrl_Intergen727	chr18_51103799	gaaattacaagcaggatgaaaaatttgttcaatgaaacacagctattaagtggctgaCCTAATAAGTGTTATGTATAAGTGACTCATCCATTGTAGCTTCTGGGACTCAACTTTAGGATC	1	+	chr18:51103799-51103918
NegCtrl_Intergen740	chr18_51410594	GATCCCTCCTAGAAATACTTGTGTCAACAACTGAAATAAAATTTCATCCAACAGCTAGCAGGTTGTGGGAAAGGTGTCTTGCAAGAGGAGAGCTAAGGTAGGGCTCTCCCAAGAAGGCCA	1	+	chr18:51410594-51410713
NegCtrl_Intergen740	chr18_51412681	ACTGAGTCATGAACACTCTTGTCAGTGGTACTTGACATTAACTAGATTGATTGCACCAGAATAGAAATCAGCTGCATGATAAGTGATTATGGCTTTTCTGAACTGGAGGGGGTATGGATC	1	+	chr18:51412681-51412800
NegCtrl_Intergen739	chr18_51545535	gatctctgctcatgtgtcacctcaccaagagaactttcccgtctaccctttttaggtagcaccttctaatcgctgttattggactcagccctacttttcttcagaatctatggcactcta	1	+	chr18:51545535-51545654
NegCtrl_Intergen739	chr18_51547911	AATAAGGGTTGTCAgaagtatcaaattaaaacaattgaacccatggagatagagagtagaatgatgattattcagaggctgggaggggtagtgggtacaaaaaatagttagcatgagatc	1	+	chr18:51547911-51548030
NegCtrl_Intergen738	chr18_52607326	gatcttctctcatttctctccacactcactcacttggtaaacttctccagtttcagaactttaaatacaatcctcaaatgcccaaaatctctaccctgtatcctggaccttctagctcag	1	+	chr18:52607326-52607445
NegCtrl_Intergen738	chr18_52608317	AGAGAAGGAAAACAAAACCATTTGTTTCAAAGGCATTTAATGCCAAACGCTTTTTTTCTCAATACCAGTTACAGGGTACCTGATTATCTAGAAAGTAATACATATATACATATATTGATC	1	+	chr18:52608317-52608436
NegCtrl_Intergen745	chr18_52672865	gatcagaatctagagcaatgggtggcatcatgatgtttcaagaaaccagatgaaagcagggtactccaataggcaacctccaggatgcaagccaaagtgtcaccagcagagacatgtgaa	1	+	chr18:52672865-52672984
NegCtrl_Intergen745	chr18_52674252	TTTCTGTTCTTGTAGGCAAACCCATGCCAACCAATGAACAAGGAAATCATCATCTGAACATATACCCCAAATGGTATTTACTATATTCTTGCCGCTCCTTTCCACCTTTATTCATTGATC	1	+	chr18:52674252-52674371
NegCtrl_Intergen753	chr18_57141523	gatcctgagacggctgctctagtttattcacggtgtatttaaaacagattaatagaatctgtttgcatatagttttatgattttatgacatctgggtatcactgtaagtgatttggccag	1	+	chr18:57141523-57141642
NegCtrl_Intergen753	chr18_57143253	CTTCCacatttactgaatgcttactctgtgccaggccctattccaggAAGTATGTAGCTTTAGGGTGCATAGTATAGGTTCTGGGACAACCCtcccatctctgccactatctcggtgatc	1	+	chr18:57143253-57143372
NegCtrl_Intergen713	chr18_58182626	GATCTGTGTTGTCAGATGACTGGCACTTTCATTTGGGCGAAAAGTACAAACTTTAAAAAATTCAAACAACTGTTGCTTGAATCGGCACATCAGTTTGAAGTGCCCAAATCACTTGCAGTA	1	+	chr18:58182626-58182745
NegCtrl_Intergen713	chr18_58185382	cagagaacttgaaaagacatcagtaggaagtgtcctatctgaagaatggaaaaaaaaaatgacaagtgaagagaccctcaagtacctttgcagaaaactgtaggaaaatatcacttgatc	1	+	chr18:58185382-58185501
NegCtrl_Intergen711	chr18_59276261	ATCAAACCATGTCCTCATTCTGTGGCATGAATTGAATCCCATAATCAAAATGCCAATGCTGAAATAAAGGAGGAGGGAAATATTAACAATTTTTTCCTAAGAAATTAATTTGTGTTGATT	1	+	chr18:59276261-59276380
NegCtrl_Intergen711	chr18_59277993	GCGAAGCTCTGCACCATCTTTCTCATGTTTGACCTAACATCCTGTGTCTCCATTGTATTTCATACCATGTGTCTCCCCAGCCCAAATTCAAAAGAATATTTAAGACCTTCCAACAGGATC	1	+	chr18:59277993-59278112
NegCtrl_Intergen715	chr18_64832594	gatcactaacaagagaattggcaaataaattatggtatgctataaatggaattctacatcaattacaataagtaaagttaaattttatatataaacacaaataaagctcccacacatatt	1	+	chr18:64832594-64832713
NegCtrl_Intergen715	chr18_64835721	tctctattttttccaaaaacaattatgaatggatgttgaatttcatcactttttctccatcatgtaaagtgtttctatgattttttcttccattttatttatatatgaaatacactgatc	1	+	chr18:64835721-64835840
NegCtrl_Intergen736	chr18_66047568	gatcatattttgggtcttgaaacaaacctcaactagtttaagataactgaaatcatgtgcattacgttgtctgaccataatggaagcaaaatagaaagcaaaaatagaaagcagaaacaa	1	+	chr18:66047568-66047687
NegCtrl_Intergen736	chr18_66048657	atttttgaagtgatgcatttgtggaattggagaacagataagtggtttctagcatttagggacagagttaagagaatagagagagggagaggtggctataaaaggacaacctgagggatc	1	+	chr18:66048657-66048776
NegCtrl_Intergen725	chr18_67376867	GATCATGGTAATTAACTCACAATGTCTTATGTTTTACTAAAATTAAAGAATTTAAAATTATCTGGGTTATTTAGCATTAGCAAAAGGGTAAAGAAAAAAGATATTTTTCTTGTTATAAAT	1	+	chr18:67376867-67376986
NegCtrl_Intergen725	chr18_67377828	TTGACCCGAGGAGATATTAGATTACAAAAAGCAAAATTAGTGCTAATGTAGAGCAAAATTAGTGTTAAGTGTAGAACTTCCAGACACTAGATTTCTTTTGTTAATATTTCTAAGTAGATC	1	+	chr18:67377828-67377947
NegCtrl_Intergen728	chr18_69484570	gatcaaaacagaaccatgggtcattgtaaaatagtagctactcatttaactgaagtgataattaaaaatccttaaaggcaacacagaaaattatatctatgtaaaaaccttaagcctctt	1	+	chr18:69484570-69484689
NegCtrl_Intergen728	chr18_69487321	agcacccttggagggtgggggtaacactaaacagacacataaatacagatgaatctgatgcagatgaagcactccaaactgattctgaaagaggggagactgaagcaaagtcctgagatc	1	+	chr18:69487321-69487440
NegCtrl_Intergen709	chr18_70607905	gatcccatagcttagggctggggcccaagaatttgctgttctaagcaaattcaagtgatactggtgcctctggtccaggagcctcattttcagaacATCGACGCGTCCCACACTGACCCA	1	+	chr18:70607905-70608024
NegCtrl_Intergen709	chr18_70609627	ataatataatatgcttttatttttgaaaatattttactgaccatctataatgtttctttgcaaatagatgtatatatgtatgttatgcatatatatatgatttaaaatattcttgtgatc	1	+	chr18:70609627-70609746
NegCtrl_Intergen742	chr18_70755474	atcacgccatttcactccagcttgggtgataagaaccaaaaacaaaagaaaaaaaaaaaaaGACCCAGTGAACTGCAAACATGCTAAGTAGGTGACTAATAAAATTTCTGTAAGCAAGAC	1	+	chr18:70755474-70755593
NegCtrl_Intergen742	chr18_70758809	TGCATAattgacctgattcaaggctgagtgacaatttgggtaattttagcctaacttcaaattacctctctatcaaaggtgtaccccaacaaagttttcaagtcagagcctgttgtgatc	1	+	chr18:70758809-70758928
NegCtrl_Intergen718	chr18_71331874	GATCCCGAATCATTTATTTGCTTCTTGTTCTTTCTAGACACAGGAGTCTTTTGCTTTACCATATCTAGAAGGTAGATAATTCAGTTAAGGCTGATGAGGCATTAACTGTCATTTTCATTA	1	+	chr18:71331874-71331993
NegCtrl_Intergen718	chr18_71334190	taaataaataaataaataaataaataaataaataaaGTGGTTCATTCAACGTTCTAGAAATATCTCATAGATATAAGCAGAAAAATAGACTATCTCTGATATCAGAGATAAAAAATGATC	1	+	chr18:71334190-71334309
NegCtrl_Intergen748	chr18_73297442	gatcacattcgcaagtaccccaggttagcgtttcagcatattttgggggagaggaacatattttgacccaCTAAGGCTAATATGTATTCATTTCTTTCATTTATAGAGTACTTTCACATT	1	+	chr18:73297442-73297561
NegCtrl_Intergen748	chr18_73299231	ACAGGGTGGAAAAAAAAAAAAAACCAAAGTAGAGAAAGGAATGCCTGCCAGCAGCACTCCCCCTTGGCTTCAATAGTAGGGTAGCAGGAAAGGGCTACATATCATTGTGCGAACCGGATC	1	+	chr18:73299231-73299350
NegCtrl_Intergen712	chr18_73406891	GATCTGACAGCAGGGTCTGTTTTCTCTCTCTCACTCGGCGACACATTTAGCCACCTCTACTCCGCCTCATCTTGGTCCGGTAGGGAGGCAGGAAGGTGATTCCCCTGGAGGGATTTATGT	1	+	chr18:73406891-73407010
NegCtrl_Intergen712	chr18_73407742	caatcaggagtctagaaatgggataggctccagaagctggaaccacaaggaacagattctcccccagaaacttcggaaggaacacagttctgtggacacttaattttagctggtaagatc	1	+	chr18:73407742-73407861
NegCtrl_Intergen710	chr18_75789563	GATCCCCCCTTTCAGAAATGGAAAGCTCCTTAACTAAAATTGTTTTATTTTGGTGTAAAGGGCAACCATCCTGGTGCCCCCACTTTTCCAAAGCTCCTTGCTTTGTCCCCATTTGGTTGC	1	+	chr18:75789563-75789682
NegCtrl_Intergen710	chr18_75790542	CAATGatattatatattatttatatgtaaattatttttatatGATTTTTCATATATGATATGTCATTACTTTTCATATATCACTATATATAAATTTAATCATCAGATGGATTTTCTGATC	1	+	chr18:75790542-75790661
NegCtrl_Intergen776	chr19_6812613	gatcacgccactgcactccagcctggatgacagagggagactctatctcaaaacaaaaacagaaacaaagacaaCCCAAAATACAAAAATTGATGGGTTGGTGAATGCTCTTGGTTTCCC	1	+	chr19:6812613-6812732
NegCtrl_Intergen776	chr19_6814863	ctcattattaagtacagtgtttcggtctaggttttctgaagaccttctttatcaggttacagaagttcccttccatttttactttgccaagagattttTTTCCCCCTCTTTCTTTTGATC	1	+	chr19:6814863-6814982
NegCtrl_Intergen771	chr19_9090412	ATCTTGCTGTCAAGAGTTGTAAAACCTAGAGTGGGGACCAAGGTGGCAGTCATTTCGGACTCTTCTCCAGGAGCAGAGGTCTCAAGTGGAGTCATAGATGTATTCAAAGTTCCTTCTGTT	1	+	chr19:9090412-9090531
NegCtrl_Intergen771	chr19_9091984	GTATGTATGGAGGTTGGGGGAATTGTGCAACGCTTCTAATTGAGAAGACCAAATCTCAGGGAGAGAAAGGAAAGGATAGTTCAACCACAGACAATTTCCTCAAATAAACACCTGATGATC	1	+	chr19:9091984-9092103
NegCtrl_Intergen775	chr19_9308391	gatcacgccactgcactccagcctgagtgacagaatgagactctgtctcaaaaaaagataaacacagtatgattccactgatatcaaatatctagagtagttaaactcatagagttggaa	1	+	chr19:9308391-9308510
NegCtrl_Intergen775	chr19_9310244	CCTGTTATTCCACTTATCTGTGTGGCAGGGGGCAAGATGTTAGTGTTTCTGAGACTCAACATTGCCACCTGAGTTGATTTCTAGTTGACACAGATACATTCAGTATTGATTAAGCAGATC	1	+	chr19:9310244-9310363
NegCtrl_Intergen781	chr19_14997992	GATCATGAAGGGACACCTGCTTCCAGGGGTCCACACGGGGAGGAGATTGCATGAGTGTCCTTCCACGTCTGCTTTATTATACTCAGGGACATCTTCTCTGTCCTCCTCTGCCTGGCTCCA	1	+	chr19:14997992-14998111
NegCtrl_Intergen781	chr19_15000596	acacagcagtagcttactgatacaTTAATCAATGCAAACAGAACTAGTGACATTCAGAATAATCTTCTGCCTCTTCTTTTTTCACAGTTGTTCTGATATTTCAAGAAAACATTTGTGATC	1	+	chr19:15000596-15000715
NegCtrl_Intergen768	chr19_15644323	atctttttgtgtctgttttcttttactcagcataatgtttttgaagttcattcacgttgtagtaggaatcagtttcattcttttttttttttttttttttttgagacagggtcttaccct	1	+	chr19:15644323-15644442
NegCtrl_Intergen768	chr19_15645743	aggaaatgagactgacagttaagcaggaactggacagcaaagtgaatgaacttgtactttatcctgggagtgatagggagccacgggaagtatttgaacaagacagctattgaccagatc	1	+	chr19:15645743-15645862
NegCtrl_Intergen767	chr19_20630687	GATCCAGTAATTGCTCCACAAGTCACAAAAAAGTAAATATAAAGAGAATAAAATTTTCTCTAAACTACGTTAAACTCTTCCTTTATTATATCTCTTTCACCTGTCTGTATTTAGCTTTTA	1	+	chr19:20630687-20630806
NegCtrl_Intergen767	chr19_20634484	tgcccgtcttggcctcccaaagtgctggaattacaggcataagccaacatgctcagccTATTTCTCTTTTTTGTAGAATGTTTTTAGACCTTTATTCTTTGCATAAAAAACTTTCAGATC	1	+	chr19:20634484-20634603
NegCtrl_Intergen758	chr19_22738863	GATCAACAATACTCTTTTTCCTCCTAACATTCCTGGCTTAGTGACCTGACTTTATTTTGACTATATTATAAAGCAAAGGATATGGTAGTTTTAGTTAAATTGTTATTATAAGCTAGTTTG	1	+	chr19:22738863-22738982
NegCtrl_Intergen758	chr19_22739569	cctttgctctccactccaacagaccaaggaatgaccacatgagaacacagcaagaaggcatccacctgcacgccaggaagagagccctcacctgcaactgaattggctgacttcttgatc	1	+	chr19:22739569-22739688
NegCtrl_Intergen764	chr19_23119593	gatcccagcacaaacttaaaattgtgattcttataggcatacccagccaacggtgagggttgtccctcttacacatcaacagagaccactggtgaggtcctgCACATGGCATGTGGATGC	1	+	chr19:23119593-23119712
NegCtrl_Intergen764	chr19_23122680	ACAAAGCAACTAACACAAAAATTGTCCATATATATTGAGGATTTAAAACTTCTAGGAGAggcccggcggggtggctcatgcctgtaattctagcactttgggaagccgaggtggcagatc	1	+	chr19:23122680-23122799
NegCtrl_Intergen772	chr19_23660764	gatcaacagaatagagttggttttccaaaaagacaaaatgggtaaattgctaggtagattaaccacaaacagaatgaaaatctaaataaacaaaatcagttatgaaagaagacattacaa	1	+	chr19:23660764-23660883
NegCtrl_Intergen772	chr19_23663351	GTTAAGAGAACTGGCTCTGTTTCACATAAGAGACTGGCATTATCCAATAAAATATTGTTCAATAGAGAAAGATTCTCTAATGTATTCCTTCATTCTGAGGAAAGAGGATGAAACAAGATC	1	+	chr19:23663351-23663470
NegCtrl_Intergen777	chr19_28570302	GATCCTTTGATTAACTGGTGTAGTCACATAAGATAAATGACAAAGCATCCAAAGAAAGCTAATGGCTTCCTCTCAAGAATGAGTAaaacaaacaaacaaacaaacaaaAACTATGCTTGA	1	+	chr19:28570302-28570421
NegCtrl_Intergen777	chr19_28572901	ttgaaaagatgaataaaatggacacatcttagcaagtctgctaatgagaaaaaagagaaaatacatcaattttcattatcaggaataaaatgggatatcactataaaccatgcagagatc	1	+	chr19:28572901-28573020
NegCtrl_Intergen779	chr19_28690163	GATCGTCCTCAGGCCCTACCTTGAAGACAAGCCTAGGCCTAAAATGTTAAATACCAGGGGAAAGCAGCCAGTAAGTGCACAGAGTTCAGAAATTGCAGTTGAGTGCATTATGGTGTGACT	1	+	chr19:28690163-28690282
NegCtrl_Intergen779	chr19_28691409	ggagagggagggaaaggaagagagaaaagaagcaaggaTGCATGCGGAGGCTGGAGGCAGGGGAATTGCGTCTGGCCCGCCCTCTGCCATGAAATCCCGACCTTGCAAGTTTCCACGATC	1	+	chr19:28691409-28691528
NegCtrl_Intergen773	chr19_28907481	gatctttagaatttgattattaaatgccttgaggcagtcttctttggatttaatctgcttggtgttctgttttcttgtacttggatattgatattattatccgggtttcgaaaagtctct	1	+	chr19:28907481-28907600
NegCtrl_Intergen773	chr19_28909988	gcctgggcaacaaagcaagaacccacctctacacacacacacacacacaaatttaattaactgggtgtggtggtgcatacttgcagtcctggttactcgggaggcttaggtgggaggatc	1	+	chr19:28909988-28910107
NegCtrl_Intergen786	chr19_29210523	atcagagaagtgtcaactggatttgagaacatggaagtccttgataatcttgagcacaattttcatggtgaagtcagagtagaagtgttactgggatgccaagaagtacagactgtctgt	1	+	chr19:29210523-29210642
NegCtrl_Intergen786	chr19_29212574	CTTCTTTATCGAGTATTTAAACTAAGCTTGGCAAAACCAGGTTAACTGACAAATGGTATAGAAACAGGAAAGTACTTTCAAAACTACAAAACACCAAGCAACATTATTAACATTATGATC	1	+	chr19:29212574-29212693
NegCtrl_Intergen783	chr19_29517180	GATCGGGGGCTCCTCAGACCTCCCCTCCCCAGGCCTAGCGATTCAGTGTCCAGCTTCAGGTCAGGCCCGGCCCCACTCCCCACCTGTCTTTCTGTCTCTGTCTTTCTCTAGGGGTCAGGC	1	+	chr19:29517180-29517299
NegCtrl_Intergen783	chr19_29518562	GGAAGCGTGTCGCTTTGGAGAAATGTGCTCAGGGGAAGCCTTGAACATGCATTATCCGCCCCCCAGGTAGGCAGGCCCCTGTCTTGAGAGCACACAGGGCATCTTCTCACTCCTTAGATC	1	+	chr19:29518562-29518681
NegCtrl_Intergen765	chr19_31078302	GATCAGTTGGTATTACTCTCCCATTCTCCGAGCCACTTAATTATGGCAAGCATGGTCTCCATCACCCATGGTGAAGCCCTTGAAGTGCTCATCCCCCGGGGGTGCCTGGTTTTGCTTCCT	1	+	chr19:31078302-31078421
NegCtrl_Intergen765	chr19_31078955	GCACTCAGTCTTCATCCCAGAGCAACACGTGGCTTCCCAGTGAGCTCCCTCAGGCGGCAGCTGTGCTTTGAATCACAGATGCACCTGCTGGGCTGGAGGTCACATTGTTAGGCGCTGATC	1	+	chr19:31078955-31079074
NegCtrl_Intergen770	chr19_31155000	GATCATTTGTTTAGATTCACAGATTGAAAAAATAAATCATTTAAGACTCACTTTTAATTTCATCATGGGAAGATTTCAAATAGTGCTATCTAGAGGAATTCTTGCTGAGTTTtctctctc	1	+	chr19:31155000-31155119
NegCtrl_Intergen770	chr19_31156251	AAaataattaataataatgataataataataataatCCATAAGCAGTAATGCGTTGTTTGAAGAGCTGTCTTGGGGGATGTTTCTATGTTGCTCCCTGCACACAGCAGACTGGGGGGATC	1	+	chr19:31156251-31156370
NegCtrl_Intergen774	chr19_31992715	gatctctagacctcagcctcagtatctaaaatgggaatggttctagtgtctacaccctttccagcctcaagtactgcaaggctcaGCCTCTGTCTTTCTGGAGTGGTTTGGTCATGTTTG	1	+	chr19:31992715-31992834
NegCtrl_Intergen774	chr19_31994120	CATGACTCGTGTGCCACCCTCTCCTCGGAGCTTTGAGCTGAGACCACATTTCCACCCCCGGCATCCCACCGTGCCTCCACTCCAAGCTCTCTGCACCTGCCAGGTGAGACAGGGCTGATC	1	+	chr19:31994120-31994239
NegCtrl_Intergen755	chr19_32481564	atccacaggctctgcaggatgaacttgatttacagcctgcaaagttcccagctatgtgctacaggcaactgtagtcattgctggtggcttgcagcaaagtctggagtctctgaaatccag	1	+	chr19:32481564-32481683
NegCtrl_Intergen755	chr19_32482142	CTGTAATCAGTTCCAAGTAACTAGCTAAACCATTGGTTGTCCTATAACTTTGTAGTGTTAAATATCACTGACAAATACATTTAACCCTCAGAGAGTCTGAAAGCTTGTGTTAAAGGGATC	1	+	chr19:32482142-32482261
NegCtrl_Intergen785	chr19_32538741	gATCCCAGATATGCACTGTGTGACCGACCCTAGTAAAAGCCCTCCCTCCAAGGACCCTGGACACTCACACAAACCATTTAATTCCTCTCCTTCCTCCCAAGCCAAGCATCACAGCATTCA	1	+	chr19:32538741-32538860
NegCtrl_Intergen785	chr19_32539939	AATTAAAATGTGTAAAAACCAAATCCTTATAGCATCCATGAAATTACAGAAGCTACAAGTGAATCACTAGCCCAGGGACGAAGCATTTCTCTCATTACTTCATGAACCTCTTCCATGATC	1	+	chr19:32539939-32540058
NegCtrl_Intergen769	chr19_32611336	ATCAAACAGAAAAGACATCCTATTATTTTGGAACGTCCTGGTGACTTGTTCATGTTCAACAGTAGGGCTTCTACCTGGCACTACGAAAGCACATTGGACTTGAGCtaaaagccacacccc	1	+	chr19:32611336-32611455
NegCtrl_Intergen769	chr19_32611960	tgtggaactacacatccctgcatttaaacagtaggttcaaaacaaacaatgctagcacagtgattgcaaaggcaaagaaacagaactgagatgacttcaagtctgtcatcccaagtgatc	1	+	chr19:32611960-32612079
NegCtrl_Intergen780	chr19_32714464	ATCAGCACCCCACAAAAACACACACATACATGCCCTGACGTGCATCCAATGACATGAGTCTCCATATCAAAGCCCACTTGCAGTGTGTTCCTGGCAGTCGCTGCGGTTTGTGGTTTTAAT	1	+	chr19:32714464-32714583
NegCtrl_Intergen780	chr19_32715504	GCCAGATGAAGCTCATAAATTTCCCCTATGAACAATTGTTTTCATTTCCCTCCCATGCCACTAGATATTATAAGTGGAAAGCAAAACACAAGTAAATATGTTCATTCCGCTCTTGCGATC	1	+	chr19:32715504-32715623
NegCtrl_Intergen789	chr19_34404074	gatccaaaccatatcaaggtggttgcagatgtaaaatgaggtcatgtgcactgtgaccttatgaaaagaggacacagagacagacatgcatagagggaagattctatgaagatatttgga	1	+	chr19:34404074-34404193
NegCtrl_Intergen789	chr19_34405387	TTGCAACAAAAGCAGGAAGAGCGGGGAGTCCAGTGTGAAAAAGTAGTCTCAGTTGGATGAGGCGGTGACTGCACGGAGTGGAGTAGGGGTGGGAGGTGGTGCTGTGCGGGTTGTTTGATC	1	+	chr19:34405387-34405506
NegCtrl_Intergen761	chr19_35852952	ATCACACGCAAAAAGGAGGGAGATGGCATCTTTGGAGGGAGGTGGTGATAGGCTGAGACCCCCTCGTTGTCCCCCCCGAAACCTGGTGACCGGAGCTGCCAGGAGGCCACACAGAGAGAG	1	+	chr19:35852952-35853071
NegCtrl_Intergen761	chr19_35853571	gaaaggtcagaaaccaccattgcggagctagaggggaaggagaggcagAACAGAGGGGCCTCTCCTCGCAAAAACTAAAATAAGCCCACAGCCTGTGCAGAACCGCACCCGGGTGTGATC	1	+	chr19:35853571-35853690
NegCtrl_Intergen756	chr19_40103125	gatcaaattgtagttctactttttgttctttaaagaatctccacactgtcctccatagcaactatacttatttacattcccaccatcagtatagaagtgttccctcatcaccgcatccat	1	+	chr19:40103125-40103244
NegCtrl_Intergen756	chr19_40104520	cttcagccgtggctaaaagtgtgccaaacatgtctcaggctgctacttcaaagggtgcaagtcataagccttgaaaacttccatgtgattttaagcttgtggtgcactgaaggcaagatc	1	+	chr19:40104520-40104639
NegCtrl_Intergen784	chr19_41591931	GATCACTCAGTGCACTTCCTAGTGCCAACCTCACTGAGAAACAAAGTTCCCGAATTTCTATCTCCCACCTTTTTAAGGAACTAGAAGGAAAAGGAGGAGCCCAGGCTTAGGGCCAGCCCA	1	+	chr19:41591931-41592050
NegCtrl_Intergen784	chr19_41595351	TGTTTCTCCTCTCTCTGCTTCCCTCTCCCACTTCTTCCTCTGTCTTAGGATTTCAGGGTATTCCTACTTCCACATCTCCAGCCTCCAACTCCTGGTAATTGTCTGTCCTCCTTCCCGATC	1	+	chr19:41595351-41595470
NegCtrl_Intergen787	chr19_41663019	atcacactactgcactccagcctgggcaacagagcgagactctgtctcaaaaataaatatacaaaaaaaaacttgtatacaagtgttcatagaagctgcatttttaatagccaaaaattg	1	+	chr19:41663019-41663138
NegCtrl_Intergen787	chr19_41663728	CAATTATACCTTGATAAAGTTTTTTTTagtgactttgggaatataacaaccaaacacagtctcagggcttttttgcattctgttttgaacaaagtaaccaaaaatgacttttctgagatc	1	+	chr19:41663728-41663847
NegCtrl_Intergen757	chr19_42175791	GATCGAATGGTTTTGCTGAAAGCCAAGCCTAGAAATGGGCTTCAGGGGCACCTTGTGAATAGCATTTATGTTGCCAATGGAAAGCATTCATCTTTTTAAAGGAAAGCATTCATCTTAATG	1	+	chr19:42175791-42175910
NegCtrl_Intergen757	chr19_42178108	AACAGGGCGTGAGAACAGGTGAGTCTAGAGGTCTAACTCTAACAGGGACCACCGTGCATTTGAATAAAcagttgtattagggatgttgttaaagttagccactgggcagaataaaggatc	1	+	chr19:42178108-42178227
NegCtrl_Intergen788	chr19_42241473	gatctttaaacattaaggattccactgaaccccaggttccccaaaaaaaggaaaatgcaaaaaggaccatgctgtacaacccttccacagttgtactttgctacaaaggcatttttctaa	1	+	chr19:42241473-42241592
NegCtrl_Intergen788	chr19_42242409	aaaccaaaagggactagtttcctgactagaattaaacccaggctgcagtattaaagcacagaattttaactattagaagagaaggtggagtgccttttattcgtattttctcaggagatc	1	+	chr19:42242409-42242528
NegCtrl_Intergen790	chr19_45087524	gatctgcccaccttggcctcccaaagtgctgggattacaggcatgagccacagcgcccagGCTGACTGCTGTTTTTTAGGCTCCCTGTGGTGGTGGGGAGTGTAGGGGTTGGTCAGGTAA	1	+	chr19:45087524-45087643
NegCtrl_Intergen790	chr19_45089689	CTGGAAGAGAAGCCTGGACTTCTCCAGAAACTGTGTCTGTATGGCCAGCACATGTTTTCACTTCCCATGGGTATTTATATGAGTGAAGGGCAGATATAGAGTATTAAGAGAATAAGGATC	1	+	chr19:45089689-45089808
NegCtrl_Intergen766	chr19_48519352	GATCCTCCTGAGGGGAGGCTGGGCAAGGTAGAGACCAGAGCACCCAGGGGGAAGTACTTACAGGAGCCAAGTGTCTGCTCAGAGAGTTCGCTATGACAACGACAGACAGGGGTATCCCGA	1	+	chr19:48519352-48519471
NegCtrl_Intergen766	chr19_48521611	CCAGGTACCCAAGAAATGTGAGCTTTCTTCTGCTATCATCTGAGACACTAggcaaaaaaatgggctttgaagttagacccgagttggaattctgttgtttcccttaccatctatgtgatc	1	+	chr19:48521611-48521730
NegCtrl_Intergen759	chr19_52297522	atctgagctgaatccaggtagacagcatcataaccgaatttttaattgcaggtggcccaggtggtgtccccagagaattggagaatttcttggtgtagagaaaaagtatatttggtcaga	1	+	chr19:52297522-52297641
NegCtrl_Intergen759	chr19_52298363	tttagccctcctatccctgtaaaaccaacttccttggctctaactatcaaaacactcattttgttttatagcatgacaggctgtctgattccatctttataaccaaagccaattaagatc	1	+	chr19:52298363-52298482
NegCtrl_Intergen782	chr19_54837583	GATCTTGCCTCCTGGGTAAAATCCATGCCTCTCAGGCTACAACTTTTCCCACGCGGTTCTGTCAAAGAGAGGTGTCCAACGCCAGTGCTTGGTGTCTGGAGCCCATGCCACAATTGCCTC	1	+	chr19:54837583-54837702
NegCtrl_Intergen782	chr19_54839581	AACAGGTAGGGGGAGGTACTCCATAAGACATAGCACCTGTAGGTCCTCCCAGCATTCATGGAGAATTCAGCCTGTACTGCTGAGCTTGGTACTTTGATATTAGACACAAAGGTAGGGATC	1	+	chr19:54839581-54839700
NegCtrl_Intergen760	chr19_55389846	gatctaatactgtcggcgggatgttaaagtctccccctattattgtgtggttgtctaagtctcttcgttggtctctcagaacacgctttatgaatccgggtgcttccatgttaggtgcat	1	+	chr19:55389846-55389965
NegCtrl_Intergen760	chr19_55391558	ctctagtgacgttggggaagttttcatgaacaatacactgaaatatgttttccatgttccttgctttctccccatctctttcggggatgccaatgggctatttggtctcttttcatgatc	1	+	chr19:55391558-55391677
NegCtrl_Intergen763	chr19_56286608	gatctattcttctgccaaCAttatcgagtaaaagggattcgctgtccaatactctaggagtgaataggatgacatggggatgtttgagaaaaggaaagcattgcattgaaatgaaaaccc	1	+	chr19:56286608-56286727
NegCtrl_Intergen763	chr19_56287317	tcctgaacagagggagtttcagtgtttcagcaaagttgtttcttttctttgttttctttttctttttttggggggagacagggtcttgctgctgcctgggctggatgcagtggtgcgatc	1	+	chr19:56287317-56287436
NegCtrl_Intergen762	chr19_56364445	GATCTATAAGCAATATGGCTTTTAGAGTCACATTTGTATTTATCCTGGCATAAGGTGTTAACTGTTACTTTGCACATTTGCGTTATCAATGGCAGGATATAGCTCTTTCAACTTTACTGC	1	+	chr19:56364445-56364564
NegCtrl_Intergen762	chr19_56366371	tgaaccaccacacctggccACCCAGTCCAAATTTTTAAACAAATTCCCCCATGTTTCCTGGAGTGTTTtggtgtcacacgctgaggtctcagctaccctggaagctgaggcaggaggatc	1	+	chr19:56366371-56366490
NegCtrl_Intergen778	chr19_57405809	atccacccgcctctgcctcccaaaatgctgggattacaggtgtgagacaccgtgcctggcctaaaagtagctttttctcaacaatttcagcaaaagtcgcagttggggctagcatagcct	1	+	chr19:57405809-57405928
NegCtrl_Intergen778	chr19_57406391	CTTTACCCTGACCACAATTCTGTAAGTCCATATGCTTTTAtttttatgttttattttatttttaggttttagagatgggggtctggctctgttgcccatgtggagtgcagtggtgtgatc	1	+	chr19:57406391-57406510
NegCtrl_Intergen874	chr2_3778443	gatcacggccctcactcttttggcctccaacaAGCTATGTCTTGGGTGTGAGCCTTTGCTGTGACTGTCTCTTGACAAATTTCCTCTCGAGTGTCGTCTACAAACAGGTGGCACTGAGGA	1	+	chr2:3778443-3778562
NegCtrl_Intergen874	chr2_3779566	CTGAGTACGGTAGGGGGCGGTGAGTGCAAACCCAGGAATTCACCTCTTGGTCTCATCTGCTGCTTGGTGAGCCAAGAGAAGGAGAGAGTGATGACCGCACTAGGGAAGCGCAGGCAGATC	1	+	chr2:3779566-3779685
NegCtrl_Intergen839	chr2_4512228	GATCattaaaaatatatataaaagaaaaaataGTCACTGTTGAATTTAGGTTTCTTATCAATGGCATGTGTTCTCAAGGGGATATAAAATGAAACTTCCCATTTCCTGACTGCAATCCTG	1	+	chr2:4512228-4512347
NegCtrl_Intergen839	chr2_4514049	tgtgtgtgcctgtgtgtttgtgtgtTCTTTCTGTTGAAATCATAACAGAAAAAGTGCACATCTGACAAAGCAAAAGAGATTCTTGGCTACAAAGGCGGTAGTAGAGATTATCCGATGATC	1	+	chr2:4514049-4514168
NegCtrl_Intergen935	chr2_6276231	GATCACTGGGAATATGGAGGTGTGGGGGCTGAGTGAGAATTCTAAGATACAGAAGACTATGATTGCATATCAAATACATACATACTTAAGATATTCAAGTACACTTTATAACCTGGTTTG	1	+	chr2:6276231-6276350
NegCtrl_Intergen935	chr2_6277865	ctaagttaatggactataccagattcaagaattataaagctagagtaatcaaagcagtgtacaattggagaaaaaaaaccacatacatcaatggcaaagaaaatagttcagaaattgatc	1	+	chr2:6277865-6277984
NegCtrl_Intergen864	chr2_7934514	gatcagtataattggctgttttaaaatgtattaaggtaccaaaaaaggtggattaactccgtttctgagcatacattcagacagcattttggcttggattttatttatggaatcatcaTC	1	+	chr2:7934514-7934633
NegCtrl_Intergen864	chr2_7935655	CAGGAATTAATAACAAACAgactgcttagcaacagcctggcttgcttcttgaaaagtcatattcctaggtcccatttcagacttgaggaattagaatctctaagaagccacttgaggatc	1	+	chr2:7935655-7935774
NegCtrl_Intergen892	chr2_8162816	GATCAGAAGCTGTGGGAGAGCAGAATGTTCTCAGCTTTGCTACAATCTACAATCTTTTTATATTAAAAGCCGAGCTTCATCTGTATGATTGTAAAACCTTGGCGGGGGGTGGGGAACTCA	1	+	chr2:8162816-8162935
NegCtrl_Intergen892	chr2_8163722	GCCACCAGCACAGCAGAGTAAATGTCCAGCTCTAAGAATCGGGGTGCACAGCCTAAACTGGAAACTACAAGCATGACATTACTTCAAATCTTTTCTTCTTTAAAAAAAAAAGTCTAGATC	1	+	chr2:8163722-8163841
NegCtrl_Intergen900	chr2_8451602	GATCCTGGAAGGATAAATGGGGTTCCTCCATGTGCTCTATCTCTAGAATGCAGTGGCTTATCCAGAGGTGTGCTCAGTTgaaaaaaataaaacttgattttcaatgtttgccaatttcct	1	+	chr2:8451602-8451721
NegCtrl_Intergen900	chr2_8452771	tattttgagccttgaatgatttcatgtggattgagtgccttgaacatgggtgtattgtcagtgttaaatacgagttaactaataCCTGTTTTGTCTCCTGTGTTTGCCCCATGCCTGATC	1	+	chr2:8452771-8452890
NegCtrl_Intergen853	chr2_8644885	gatcacagtgttggcaggtctgattcctcccaaggcctctctccctggactgcagaggctgattcctacctttgtccacacatggtcgtccctttgtgtgtgtctgtgtcctaatctcta	1	+	chr2:8644885-8645004
NegCtrl_Intergen853	chr2_8646181	CCTGTCCTCTCTGTGTGGGTCGCTCCCtaacatggttcggatgtgtgtccctgcccaaatctctggttgaaatggaatccccattgttggaggtggggcctggggggagggcactggatc	1	+	chr2:8646181-8646300
NegCtrl_Intergen858	chr2_12012200	GATCCAGAGAggccagttatggtggctcatgactgaatcccagcactttagaggccaaggtgggaggtcaggagtttgagaccagcctaggtaacatagcaagacccccgtctctacaaa	1	+	chr2:12012200-12012319
NegCtrl_Intergen858	chr2_12013053	TGTCTGTTATGTATCCAAAATGATTGTTGTTGGAGACTAAGAGAAAATGGATGCAGCTACAGTACTGAGGAGGCTGCAGTGTCTGACCAAATACAAAATagtttggtacaggagctgatc	1	+	chr2:12013053-12013172
NegCtrl_Intergen910	chr2_12188842	gatctggagaagggcagtcgtggctccagagccccctagagggccagtgagggctcagcgaggactcagtggcagctgcattgttgcttggtttccccctcttcccagacctgcttcttc	1	+	chr2:12188842-12188961
NegCtrl_Intergen910	chr2_12189847	TTTCTGTAGTGCTGGGACAAAAATAAATCCATGAAGTTCATGGGTTAATAAAACATCTTggcagggcatggaggctcacacctataatcctagtactttgggaggctgaggtgggcgatc	1	+	chr2:12189847-12189966
NegCtrl_Intergen857	chr2_12425390	gatcaccacaagttgtaggaagtaccattgcataaccttatattttaagttaatttcagactttcctgaaactaattgtataaagagttaaatctttttagaaaaaatgttctctaagaa	1	+	chr2:12425390-12425509
NegCtrl_Intergen857	chr2_12426841	gaaaatgaagctgccctgttgaacatgcctaacccctgtgtagccttttcctattggcatggctgctggcattcactcacgcaggcttccaacttgcttatctatgtctttagcttgatc	1	+	chr2:12426841-12426960
NegCtrl_Intergen852	chr2_13218183	ATCTATAGTACATTAGCAACAATGAGCATGATTATAAAAAATGTTGTTTGAGGGTATTGGAAAATTATCCCAATGAACACTGCTGTAATTATAATTATGAATTAAAATAATAGTAGTTCA	1	+	chr2:13218183-13218302
NegCtrl_Intergen852	chr2_13218828	TTACAGAAGGTTGGCATAGTCAGAGAGAGCTTTTCAAAGTGTTGTCTAATTTAAAGCACTTTTATAGTACAAGAGCAAAATACTTTGCTCAGTAATTATACTTGGGGATTCTATAGGATC	1	+	chr2:13218828-13218947
NegCtrl_Intergen898	chr2_14009056	AtctctttctctctctctctctctctctctctgtctctgtgagactgtatatcaatctctgtctttatctctctctctctctctcATATATAGTTCCCTCTTGAAGCATTTCTCTGTGTG	1	+	chr2:14009056-14009175
NegCtrl_Intergen898	chr2_14011337	CCTGGCAGCATGTAAAGGACTTTTCTAGACATATGAAGAGTATCATAGCTGCCAGTTATGGCACTCCTCGTATGTCTAGAAAAGTCCTTTGTTTATTTAACTTCATTGACTTAATTGATC	1	+	chr2:14011337-14011456
NegCtrl_Intergen856	chr2_15899018	ATCTTGACAGTCCCCATCTGACAACCAGATGGGAGCTCAGTGTGGCCAAGTGGTGACCAAGGTCAAGTGTGGCCATGGAGGTCAGGTGCCCAGCACAGCACAGGCACGGTGGGGCCGCAC	1	+	chr2:15899018-15899137
NegCtrl_Intergen856	chr2_15899574	aatttggagacttctcatgtataattggcccctcaacacatgtgggctaaactgactgtgctgcttttgaaaataagtttaggatgattcaaagtcttttgagcttgcttggtgcagatc	1	+	chr2:15899574-15899693
NegCtrl_Intergen884	chr2_16674588	GATCTGTCCTTGCAAAATAGAAAATACAGATTAAGGGAAGATTATGCTAAGGGGGAGAAGATATTAGAGTGGGAAGGGCTGTTTGAAGACAGTTTGTTCAGCATGGTTAAAAGGCCTTTA	1	+	chr2:16674588-16674707
NegCtrl_Intergen884	chr2_16675495	tttggtttcctggtccagagatgcttttctctATCCTTGACTCTCTTGTTACAACTTACGGTTcttcatgacctggcccccacctccgtctgaccctctcctggcattctctccttgatc	1	+	chr2:16675495-16675614
NegCtrl_Intergen919	chr2_18328827	gatctcAGtggttaagttggaattcgtttcttagaatccccttcccttgcgcgttctgggttagatttggccaaatgaggagttacttgagacttggaaggctgacataaagcactagca	1	+	chr2:18328827-18328946
NegCtrl_Intergen919	chr2_18330127	tcccatgattatctccCTCATTTATTTTCACACTTTGGGAAACTGAGTGGGTCACCCTTCCCTGATGATGGTAATTCCTACCTCTATTCTTGCCTTGATTTTTCTTCGTTTATTAGGATC	1	+	chr2:18330127-18330246
NegCtrl_Intergen813	chr2_18921779	ATCCACAGATATCGTTCATAACCTCATCATGCTGGGAGGGTGGTGGAGGCCCTCCTCAGGGCAGAAATTGAAGCCCAGAAAAAGGGTTGTGGTCAGTTCCAGCACAATTCTTTATCATGC	1	+	chr2:18921779-18921898
NegCtrl_Intergen813	chr2_18923170	TAAGGAATTCCTATGTCGTTAGTTCCCCTCATGTATTGCTTCTGAGGCTCTTAGGCCAGTGTGTCTGGGAAAGTTTCAGGCTGGAGGCATCAAGGAGTATTAATGTGCAGATGTAGGATC	1	+	chr2:18923170-18923289
NegCtrl_Intergen850	chr2_19841078	GATCATCCCTGGAATAGACATTGATGTCCTCACAATGGTCACTATTAGTGCTGAGCTACCATCAGGTGGTTCTGAAGACATCAGACAAGGGATGAAAGAAAATAATTTCACAGATGTCAG	1	+	chr2:19841078-19841197
NegCtrl_Intergen850	chr2_19841912	TGAGTAAGTAGTGTGGTCTTTGAACTGTGGTCCATAGAAGGCAGAAACCCCTCTCATGCATTTAGAGGTAAAGGTGAAGTGCTGAAAGAATCTATAAAGGTGAATTATTTTTAGTGGATC	1	+	chr2:19841912-19842031
NegCtrl_Intergen811	chr2_20336619	atcaggcaggacccttcgagtctgtctcatcactaaaactgcttcattttacagatggggaaactgagacccaaaatgaagggcgcagtcgccgagtcagccagtgacagagctggggct	1	+	chr2:20336619-20336738
NegCtrl_Intergen811	chr2_20338010	tatttccatttggcagagcttatcaaactgtatgcgtaaaacaagcaaattctacagtatgcaaactacaccataacgaagctgGCAGAGTAAAGACCTTCCAGTTTGGAAACTATGATC	1	+	chr2:20338010-20338129
NegCtrl_Intergen909	chr2_21833430	GATCTGTTTAAGGAAAAGATTTGGTCATGTTCTTAGTCCAGACCctatacttaacactttccaatcagtagccaccagccacatgtgccattcagcacttgaaatgtggctggtatgaat	1	+	chr2:21833430-21833549
NegCtrl_Intergen909	chr2_21836656	ttccagattttctaatttattggcatatagttgcttacaatagctgctaatgaacctttgaatttctgcagtatcaactgtaatgtctcctttttcattttgattttgtttatttagatc	1	+	chr2:21836656-21836775
NegCtrl_Intergen871	chr2_22867622	atcaagtcttaccaaATTAGGGGTGATAGCTAAGCAACTTAGGCTTACTCTTAAAATCTAAGAAAAGCAATGCCATAAAAGTAAAATAATGTCCCAGGACTAAGGGCTACACTCTGCGAG	1	+	chr2:22867622-22867741
NegCtrl_Intergen871	chr2_22868303	tatcaagagctctaacatacatataatgaaagtctcaaaagaaaagaaaagagataatgaggcagaaaaaatatattaaaaatactgactgaaatttatccaaatttgaataaaatgatc	1	+	chr2:22868303-22868422
NegCtrl_Intergen925	chr2_23465831	GATCCATCCTCAGACAGAGACAAATAGCTATTTCCCAACTATAGCTGGGAGGTTTGTCATCATTAGGGGCTGGCAAAAAGCAGGGAACAGGGGATGGCTCTGTGATTGAGTGACAGAAGT	1	+	chr2:23465831-23465950
NegCtrl_Intergen925	chr2_23467475	ATAATAACAAAATTTAAAAATCCTTTTGTATAGTAAAATCGCCTAATATGGATATTTTCCAAAAACAAGTCAAAGGAATCAGAGGCCTCTGTAGCAATTTGAGGCTCTTTGGCTGGGATC	1	+	chr2:23467475-23467594
NegCtrl_Intergen887	chr2_24659362	GATCGATAAATATTAACTTTGTGACACATTTACTTCACAACTTTTTCTAAACAATTTGGTATACATTAAAACCTACCCCTTCTTCCCCTGGCTCCACTCCCCACTCCCATCCTGAAGTTA	1	+	chr2:24659362-24659481
NegCtrl_Intergen887	chr2_24661240	tatcaaaaaaactaaatcaaaagttagcaaataatagtttcttaaagattagctgcaaagtggaatctgaaatcatatcaatgtatttctcatgctctatcatgttaaaacctattgatc	1	+	chr2:24661240-24661359
NegCtrl_Intergen833	chr2_31739421	gatccaatcacctcccaccaggcccctttcctgatgtgtggggattacaatttgacatgagatttgggtggggacatagagccaaaccacatcaCCCTCTATGGGAGTTCCTCAAGAAAA	1	+	chr2:31739421-31739540
NegCtrl_Intergen833	chr2_31740798	aggaaagacctttcttacaacgcggtatttgagcaggcacctgaaggaagtgagaggtgagccacgtgagtgtctgaaagaagagcgttctaggcagaggagtgagcatgtgcaaagatc	1	+	chr2:31740798-31740917
NegCtrl_Intergen893	chr2_38035071	GATCAGAATAGGGAGAAGCTGCTGGTATCCATCCTGGTTTCCTCATTGATACAAAGCAATAGTGGCAAAGGAAAATTTGCTCAAGAAGCTCCTGTTGTGTGTCCACGattgttcctgaat	1	+	chr2:38035071-38035190
NegCtrl_Intergen893	chr2_38035876	taaattgcccaatctcaggtatgtctctatcagcagcatgaaaacggactaatacaGTAGGTTTCCAGGAGTGAAGTGAATCTGCTTGGTTTATCAACACACTTAACTCACTTCATGATC	1	+	chr2:38035876-38035995
NegCtrl_Intergen806	chr2_40267867	GATCCAAGGTAGCAAAGGGTTGGGAAACTAAGGGAGTCTTCAGAGGGAGAAGCCAGGTGCCCACCCAGGGCCATGCTGCAGAGCTGCTATTTTCTAAAAtttttatttgcataaatataa	1	+	chr2:40267867-40267986
NegCtrl_Intergen806	chr2_40268937	TAAATTTACCCCACTTCAGCTAGTGCCCCCAGATTACAACCTCCAGTAAAAGTAAAATGTGTATCATCTCTACCAATTTCATCTCTGTGCCTACACATTGCATCCATCAGCCTTATGATC	1	+	chr2:40268937-40269056
NegCtrl_Intergen825	chr2_40413987	gatcaaataaTGGTTAtcatcatttatcaaatatggataatgaaattcgcaggttattgcaaagattaaataatatattgcatgcaaaaattattttgtaaagagctaatgaaatgttag	1	+	chr2:40413987-40414106
NegCtrl_Intergen825	chr2_40414774	TAGTCTATGATTTTAGCAATCAATTGTCAGTGTCAGTGTCCAAAAAACAAATATATGAGCTACTTTTCTGTCCCTAGAAGACATTCTGGTTGACTACTCGAAAGAGATACTACAGGGATC	1	+	chr2:40414774-40414893
NegCtrl_Intergen816	chr2_41590342	gatcagagcttaaaacagcaagaaacacatacatgcacacacacacacacacacacatttacatgcacaaattacatactgtcaagaaaagtttcaattaaaggctaaattatcatcagc	1	+	chr2:41590342-41590461
NegCtrl_Intergen816	chr2_41592101	tctgccctccctcccctaccaaccacattgcagtctgagccttgacaggcacagagccagccagcccttcccccaccagtgccccatccttgcaccaacactgctgcaggagtgttgatc	1	+	chr2:41592101-41592220
NegCtrl_Intergen851	chr2_41888628	GATCAGACATGCCCTACATTGAAAGCGATGCTCATTGCAAATGGAATGAAATGGCCCAGTTTACAAAGTCACGATGTTTTGTGATTGTCTTACACAGGAGATATCCACATCAGAAAGGAA	1	+	chr2:41888628-41888747
NegCtrl_Intergen851	chr2_41889786	tagatattgcagacacagcaattttaaacatacagtcaatgacctcaaagagtttgcactctagtACTATTAATTGCTGATATTAATGTTCCATATttattattgtgtcaggcactgatc	1	+	chr2:41889786-41889905
NegCtrl_Intergen844	chr2_41953194	GATCTGATATCCCAAACAGGGCCCTGGTTTAAATTTTAAACTATCCACCTATTCCCCAAAGGGCAAGATAGAGAATAACTTAATTCTGCCAAATCATAGTAAAAGGTAGATAAGGATTGC	1	+	chr2:41953194-41953313
NegCtrl_Intergen844	chr2_41955748	GCTTTCAGTTTCATCCTCAGGCACTTTACCATTTCATTTAAGCCTTTCAATACAGAATCATGGTGTGGAGAAAGAAAAAACAAAGTAAGTCTTTCAAATTTGCTCCTTATACGCAAGATC	1	+	chr2:41955748-41955867
NegCtrl_Intergen938	chr2_42682321	gatctcgctatgttgctcaggctggtctcaaactcctggcctcccaaagtactagaggctacaggtgtgagccaccacgcccagcAAGTTGGACTGCTCAGCCACACTACCCGTGGGGTC	1	+	chr2:42682321-42682440
NegCtrl_Intergen938	chr2_42684062	TAGGAAAAAAGTAGGGTTTTTTTGAGAGGAAAAAAACATGATTTTTTTCTTACACACTTTAATTATCTTACAGAGAAAAAATATATACCATTCATACCTCTTTATCTTCCAACCTAGATC	1	+	chr2:42684062-42684181
NegCtrl_Intergen799	chr2_44324162	GATCTGTCATAGAAGATGAGAACTCCGATATTGAGGAGATGGAACCTCACTAAAAATAGGCATGTTTCAATTCCTCCAGAGAAAAGGCCTCATTCAGCAGAGCATCTCCATCAGAAGAGC	1	+	chr2:44324162-44324281
NegCtrl_Intergen799	chr2_44325083	ACTCACATTTCAGCTTTAATTCTACCCCATCACAAGCAGAATTATAGGGCTGGAAAAACTCCACCAATCATCCTCTGTTTGAAAGAACCACACCCAAAGCCAACCAAGGCAACAGGGATC	1	+	chr2:44325083-44325202
NegCtrl_Intergen805	chr2_46669770	GATCTAAACCCTTCACACAACAGGAAGGGGCATGCCAGCCCAGGTACTTAAACCAATATTAGCATTCACCAAAAAGTACTGGGGCACCGTAGCCCCCTTTCATAGTGCTGTGAGCTTAGG	1	+	chr2:46669770-46669889
NegCtrl_Intergen805	chr2_46670860	AATAGGAATGTCATCCCTGACCTCATATGTAACACCCAATTCAAGTAATTTGTCATATAGTGTCTCCCAGTTATTAGCTTCTGCAATGTGGCTGGTAGGCATAGTCCCCTTTGCCAGATC	1	+	chr2:46670860-46670979
NegCtrl_Intergen918	chr2_49198352	gatccctgcagttccatttcccaggtaccaccttatcaatcagctttcaattgggtttagcaaatggcactagtgggatactggagaataggtaaaagtgcaaatctcatcccttctctg	1	+	chr2:49198352-49198471
NegCtrl_Intergen918	chr2_49199419	tctaattacttctcacaacactcattgctatcaccACAAGGTAAACGTTCTGGTGGTCCAGGGCATCTTGTCTAGCTCCCTCCCTATTATGATTCTTCAGATTTGGGGTCCCTGGAGATC	1	+	chr2:49199419-49199538
NegCtrl_Intergen877	chr2_51604502	gatcccagaatggtaggtttgcttaaagcttgcaccatgtgcctggaaaagctgcagacactcaacgccagcttgtgaaagtggccaagagtggagctgtatcctgcaaagccacagggc	1	+	chr2:51604502-51604621
NegCtrl_Intergen877	chr2_51606114	AAGGAGGACCATAGAAAGGAGGGTAGACACCAATGATGATGCTAAAGTAAAAGCTTCTCTTCTGGAGCTTAAAAATTTATATATAACTCTCCTAGCAGAATTTCTAGAAACATTTGGATC	1	+	chr2:51606114-51606233
NegCtrl_Intergen873	chr2_51832521	gatcaggaacccacttgaagaagcagtctggcttcttggcggagtgggtgcactgtgctaggggcagtcccacttgtctggactgcttggacttgggaaagactaagtcccctgagctcg	1	+	chr2:51832521-51832640
NegCtrl_Intergen873	chr2_51833554	TCATCCTGTTCAAGAAACAGCCCACCATTAACCTATGTGCCAGGTCTTCATGGAGCTGCTTCGTCAGAATGCAAAAATGACACAGCTGACACCAGTGCAATGGGAGGTACCATCATGATC	1	+	chr2:51833554-51833673
NegCtrl_Intergen939	chr2_56994554	GATCATTTTCAAAATGGTGCTCCCCTCTCAGAGCACTGGTGCCCCTCCACTTTATTGTTGATACAGAGGCCCTTCCTGTCAAGCTAATCATTTTTTTGTTTGAATTAGAATGAAAATTTT	1	+	chr2:56994554-56994673
NegCtrl_Intergen939	chr2_56996256	AAACCAAGGGTGTAATTATCAAGTTGTACTTGAACAGAAATATTACCCAATAGGATTTCCAAATGAACAGGATGGCAAAGAGTTCTGGGGTGTGGAAGTCAGAGTAGGTGCCAAAGGATC	1	+	chr2:56996256-56996375
NegCtrl_Intergen869	chr2_59702942	gatcatgagagagacactattctaaataattacatactaacaagttagaaaatctagcagaaatagatacattcctggccacatacaatctaccaatatggaattattaaaaatagaaaa	1	+	chr2:59702942-59703061
NegCtrl_Intergen869	chr2_59703701	cacttctatttcacatagttctggaggtcctagccaaagcaattaagcaagagaaagaaacaaaaaacatcgaattcagaaagaatgaatagattatccctgtttgaagagaagatgatc	1	+	chr2:59703701-59703820
NegCtrl_Intergen913	chr2_60252673	GATCCTCACCTGCCATCTGTGGGGAGTTCACAAGTAGTTTACTACTGGTAATCTAAGATTTTTTAAATGTTTTTAACATATTTAATCAAATTCTGGTTTACTTTTCTCACTCAATGTAca	1	+	chr2:60252673-60252792
NegCtrl_Intergen913	chr2_60254750	TCTCCAAAATACATGAATTCACTTAGGGCGAAAGTAATATTATTGCTGGAGGAGCAAGGGAAAGGAGTAGAAGAATGCCCTGGAGACTTGTAAGGCTTTCTCAGCGACAGCCAGAGGATC	1	+	chr2:60254750-60254869
NegCtrl_Intergen812	chr2_65757471	GATCAATTGGCCAGTCACAGATGGATGGGGAGAGGCAGGAGAATGACCACCTGTGCCAACAGTGGAGAGGCTCTGGAAGGTCCCCATGCCCCTCAATGTTCCTAAATGTTTCTTCTCCTG	1	+	chr2:65757471-65757590
NegCtrl_Intergen812	chr2_65758548	tctggttttgaggcccaggcttaccactgattagctcagtggacctgacatctctgggtgttgctttcttcctctgttaagtggggaaaatcgtacttgacttgtagTTGAGGGGAGATC	1	+	chr2:65758548-65758667
NegCtrl_Intergen842	chr2_66885809	gatcttctctcttttctcctttgttgtctagctagtggtttatcattttatttcattttttcaaaaagccaacttctggattcactgatatttttaatgtttcttcctgtctcaacctct	1	+	chr2:66885809-66885928
NegCtrl_Intergen842	chr2_66888341	tggctcctcgaggttaggaatccactgtggtgggggtgctgaggtggtcccagaccactggtcattacactctaataagtagtgtcatccagagtttcatagtgtggtgacagtgggatc	1	+	chr2:66888341-66888460
NegCtrl_Intergen883	chr2_72110622	GATCCACCATGTGCCAGGCATtgtgagataggtgtgcgtgttctccagtttccaaaggtgaaaacagagggcataagggatttgtccaggaccacacaagaagttagcattgtggaagaa	1	+	chr2:72110622-72110741
NegCtrl_Intergen883	chr2_72112515	TTTCAATGATTCCAAAAATCCCTAGAGAAGTACAGTATTTTGTATCTGGGCTCCAGGTCCCCCTCATATGTCTAGGGCTGAGCGGTTCCCACAAGCACCCCAACCCTACCTCAGAGGATC	1	+	chr2:72112515-72112634
NegCtrl_Intergen796	chr2_75789484	gatctcatacagccagagatgagagccactgTTTCAGACTTACTCAAGAGCTACTTCATTTTACCTTGAAATGCTGCTCTTCAAAAGGAAAACAACACCTATCTGTAGATGAAAACGTAA	1	+	chr2:75789484-75789603
NegCtrl_Intergen796	chr2_75790654	accgaactctacgccaatcctttccacatacatttcttttaatcaacacagcatcttgattggctaagtattcttgttctgttattttataaataagaaaactgGAACAACATGAAGATC	1	+	chr2:75790654-75790773
NegCtrl_Intergen891	chr2_76342716	GATCAAATGTATACATGGAATTTTAAAATATATTATGAACTTGCTTTGCTTGCAGAATATCACTGTTTTTGAATTTTTTTTGAACCATGGAATTGGCACTTGCACCAATCTTTTATTTGA	1	+	chr2:76342716-76342835
NegCtrl_Intergen891	chr2_76344467	ccttaaaggttaatagaagaaggcatattaactaacaaataaattacaaatcaaggtgaacaaatgttataaagaaaattatcttgaggaaaaagtaaagcaaacttgagataagggatc	1	+	chr2:76344467-76344586
NegCtrl_Intergen849	chr2_77279099	GATCCAGCAGTAATTTATGTGTACttttaaaaatttattttatttataaatGAGACATAGATTGTGTCTGAAGACATTTTGACCTTTGACCATGAGAGGGATAAGTGAAGGAAAAAACAA	1	+	chr2:77279099-77279218
NegCtrl_Intergen849	chr2_77280258	GTAGACAAAATGCAAATGTATCAGTAAGGCAGAATTCAGATACAGGAGAAATGCTGTTACAGGAAATTTTACTTGCATTTGTAGATATGACAACTTTCTCCTATATCTCCATGACTGATC	1	+	chr2:77280258-77280377
NegCtrl_Intergen914	chr2_78513771	gatctccatataaaaatgaaaattatgctgccacctcatagcatacaaaaaatccagatagattataaaactattggtaaaatgaaaattttgaaacttttgtaagtattcatagtagta	1	+	chr2:78513771-78513890
NegCtrl_Intergen914	chr2_78514418	CCTACtgagagaggcaggagaccaccaaatgcctaggcagataggggcaggtccccagtaaaactccaccttcaagctgaagacagtttaaagcatgaaatgcaagctacaagttagatc	1	+	chr2:78514418-78514537
NegCtrl_Intergen868	chr2_78605415	GATCATCAACAAGAATATTGTCTATACTGTAGATTATATTAGCAAAACATTAATTCATAAACATAGGCAGGTGATTCTGTAACTTAATTTGTTCACAGAAATTGCTAATTTATTTGAAAA	1	+	chr2:78605415-78605534
NegCtrl_Intergen868	chr2_78607498	TCTAAGATTAGGGAAACACAGGAAAAAAATCATATAGAACAAAATGAAATAAATAGTAATCAAAGCAAAAGGTAAATAACGCTAGAAAAAATATGTGAGTCTTATTTAATTTTAATGATC	1	+	chr2:78607498-78607617
NegCtrl_Intergen895	chr2_78767732	gatctatcattctatctcacactgtctgttttactgcaggtttttagtaaggcttaaaatccagtattgtgatttctccaactgtattcttctttccaaaattgttcatcttttggagtt	1	+	chr2:78767732-78767851
NegCtrl_Intergen895	chr2_78770301	caaatatatgtgccattttacttatttttcttgccttattatgctggctaggatttccagtataatgcttaatatcaatgatgagagtagacattcatggttttttttttttttctgatc	1	+	chr2:78770301-78770420
NegCtrl_Intergen809	chr2_79226017	GATCTCAGATTTAGAAGTGGAAAGAAGTCTTCAGCCCACTTCATAGAAGTATTGCACAAGGTCAGAATCAGACTGAGTCCAGATGATACTCCTCTAATAAACTTGACCTTGTGAATCATT	1	+	chr2:79226017-79226136
NegCtrl_Intergen809	chr2_79227285	TTGCTCTCCTGCCTTTCTTACCAGTGCTGTGTAGCTAAGTAGCAGTGTCCTCCAGGGGACAGAAGCAGGGCGGTGCCAACACCTGTGCTCTATGCAGTTGAAGGGCCAGGAGTGTGGATC	1	+	chr2:79227285-79227404
NegCtrl_Intergen879	chr2_79655334	GATCCATGTTTTCAATATTTTCCTCAATCAAGGAGCAGTTTCCTTCTTGGTGTGAATTCTGTAGTTCTTTAGAATGTGAAAGCAGCAGCAGTTAATTACCTTCATTGTTTTAAATGGTGA	1	+	chr2:79655334-79655453
NegCtrl_Intergen879	chr2_79655904	TATAGGGACTTTCAGCAAATATTAACAGTCCCAATAGACATTACACTAATCCTTGGGTAGTTTAGAATCAAGACTATCTCCAAGCCTGCTAGTTATTTGAGTGTGAGCGAATGAGAGATC	1	+	chr2:79655904-79656023
NegCtrl_Intergen840	chr2_80070596	ATCAGCCTGGGCTGCCATTGTCCCCGTCCAGTATGTCACGATGCCTACTTCTTCCTTCACGGCCCTAAATACTGCCTGGAAGTGGCTTAGAATTTTGCTTGTTAAACCTAGGTTTCTGCT	1	+	chr2:80070596-80070715
NegCtrl_Intergen840	chr2_80071339	ACTGCCAAGATAATCTCAGAATGAGTCAAGATTGAATTGTTaatacaccaaagaatatccaaaaagtctgaaaatacaggaaaaattgattctacttattttcagtttaacaataggatc	1	+	chr2:80071339-80071458
NegCtrl_Intergen819	chr2_81669281	GATCTTGGCCTAAGCAAGTTGAAGGCACATATTGTGCTTTGCCAAGGGTATTATGGGGGTGGCCAGAAGCAACTTTAAATCTATATGGTACATATTATCTGCTCTTTCCATCTTTTCCAT	1	+	chr2:81669281-81669400
NegCtrl_Intergen819	chr2_81671074	TCACCTCAAAGAAGAAAGTTAGTCCTGGGGTGAGTGACAGTGTTTCTCTGTTGTCTGATACAGGATGTCAAGTACTAATTGTAGAGTGCCTGAAATGATAGCTTATTATCTTCACTGATC	1	+	chr2:81671074-81671193
NegCtrl_Intergen896	chr2_81777093	atcccaattttggctcttgtgtttgctaactttaggacaccctagacaattttattaagcttctgtgtttttcatttttatataagaataaaggaacagcattttctaactcataggaga	1	+	chr2:81777093-81777212
NegCtrl_Intergen896	chr2_81778390	TAACAAGTAGTGAAATCTATCTGAAGTAAGCCACTAAGATATTTTATTCATCCTGAAGTTCATATGTTTGACAGCCGTTAGATTATCATTACTGTGAGAAAAATTGGAAAGTGTGGGATC	1	+	chr2:81778390-81778509
NegCtrl_Intergen906	chr2_82852491	gatctccaggaactaagggcagccctagcttacaagcagcaaagaaacaaagacctctatcctacaataacgtgaaactaaattctgccaattcctgaatgtgcaggaaacagattcgga	1	+	chr2:82852491-82852610
NegCtrl_Intergen906	chr2_82854047	ATGCAAGTTATACctgaaaagcacaacaggcttacagatagtctcacaattttgggaaggtaaaaatttatttcaagaaccaacagaggagaaaagcttctgtaaatatttgagacgatc	1	+	chr2:82854047-82854166
NegCtrl_Intergen841	chr2_84227599	ATCTCTGACACAAGGTTTGACTTCTGAAACAGAACAGCTGAGTCACACACATGAAAAAACAATGATTTTCAATTCATCATCACTGATTAAACCTTCCTTAAAAATATGATTCTAACCCAG	1	+	chr2:84227599-84227718
NegCtrl_Intergen841	chr2_84228223	ACAAGTAACTTTTATAAACAGTATTAATTTATGTACTTAATTGACATTAATCAGAAGAGAAATAAAGTTGATAACTTAAAAAATAAAAGTTGGCCACGTTGGCAATATGTGGTCAAGATC	1	+	chr2:84228223-84228342
NegCtrl_Intergen876	chr2_88689522	gatcagtctgggcaacatagcaagaccccattctctacaaaaaaaaaaaaaaTTAGtttataaaaataaataaataaatatgtaataacaattaaaagattttaaataaaaatCAAAATG	1	+	chr2:88689522-88689641
NegCtrl_Intergen876	chr2_88690276	AAAACCTGGCAGTGCTGGACTTCTGTACTGGCATATAACTCCAAGCTAGCGTAGAATAGTAGCTGTTTCCACTGACCAGATGCACGAATGGGCCAAGACTTCCATAACCTGCCTAGGATC	1	+	chr2:88690276-88690395
NegCtrl_Intergen834	chr2_101317609	GATCCTTCTCTTCATTGGGTTTCTCCCTCAGGCTGTATCGCCCTCTCCCCACTCATTAACCAGCTTCCCTACTTGGCTCTGGCTCACTCCTGTCAGTCTACACTGGCCTCCCCTAAAGGG	1	+	chr2:101317609-101317728
NegCtrl_Intergen834	chr2_101318733	tttttcctcttcCTCCAACTGCTCTGCAATGACACCATCCTCCCCAAATTCCACACATCTCCTCTTTCTAGAGCCTCTAGAAGAAAGCGCTTCCTCTCTCTTACAGCTTGTAGTATGATC	1	+	chr2:101318733-101318852
NegCtrl_Intergen927	chr2_104359807	GATCCATAACCCTCTCTGACACATTTAGAGCAGTTCAGCTGCACACAGAGAACAGTCCATCATTTTCACCCTTCTGTGAAAGCTGGCTTTACCAAGTGTTTCAATGAAATATGTGCAACT	1	+	chr2:104359807-104359926
NegCtrl_Intergen927	chr2_104362073	CAAGTCTATCTAACACAAACATAATACAATATGTTACAACAAATAGTGTAGCTGGTAAAATTTTGCAACTATATTATTCCTCAATCTAATGAGGTGTATGAATGTAGGAGTCCCATGATC	1	+	chr2:104362073-104362192
NegCtrl_Intergen880	chr2_106882870	gatctcatcaggccaggaccataagaatggcacaaagatgctacagtgcaggtgtggattttcacctcacaggggcaggtgtacactcgggttgaagacagtaaatgtactatggtcaag	1	+	chr2:106882870-106882989
NegCtrl_Intergen880	chr2_106884664	ACCACCAGGCCGCCCCGGGGGCAAGTGCTGCTCCTATCACAGCCTTCCACATGCTGGCAGCACCCAGCAGAATGCTGTGCACAGGACGAGTGTTCAGCaaacagcttttgcctcaagatc	1	+	chr2:106884664-106884783
NegCtrl_Intergen908	chr2_108341554	atcattcacaaatgaaacctcctgtttatcaaaagcagcatcaagtgtgtgtgtggttgtgtgtgagtgtgtgtgtgtgtgtttgtgtgacagaggcagatggacagacacagagataga	1	+	chr2:108341554-108341673
NegCtrl_Intergen908	chr2_108343131	atgtaaggcattctttatttgcaggttacatgatggtgttatagaaaatccgaaggaagaaggaaggtacaaacactggaactaataggtaaatttagtaaggtcacaggctaaaggatc	1	+	chr2:108343131-108343250
NegCtrl_Intergen929	chr2_109493470	GATCAGTGTATAATCTCAGTTTcaggagttagaagaaattttcaagaaactattgggcctcttcaaaaaaataccagaaaatgtgccatttttgaagtagaaacagaaagccataatgaa	1	+	chr2:109493470-109493589
NegCtrl_Intergen929	chr2_109496037	ATTAACTTTCTAATAGAAAAATATATTTTGGCCAGgctaagtttttagtatattattattatttaatcctcataataactttgtgagatgggtcttttaattgttaccattttatagatc	1	+	chr2:109496037-109496156
NegCtrl_Intergen881	chr2_115629081	GATCTAATAAAGGAAGCAAAACTTAACTTCTACTTTGAAAGATTAAAAAATGCTAACCCATTATACTTTGAGTTCTTAAGATGTTAGGATGTGTCTGGATGGTACTAAGTACttattttt	1	+	chr2:115629081-115629200
NegCtrl_Intergen881	chr2_115630232	tacttaccactttcatgtacatctcttttttccactgtgcactcatctccagcacgcttttggtaagcccacaagctaaccctagccaaaatgggtatagaacaaacatcactggagatc	1	+	chr2:115630232-115630351
NegCtrl_Intergen922	chr2_116763637	atcttagcacagagtcagcaagcagatatatgaaacaggtaaagatttcataaaatacattaaaataaaGCTGCCATTTAAAATTAATGAGAAAGCTATATATTAATAAACAGTAGTTAG	1	+	chr2:116763637-116763756
NegCtrl_Intergen922	chr2_116764364	aagaaatacaaaaattagctgggcgaggtggtgcgagcccctgtaatcttagctactcaggaggctgagatgggacaatcacctgagtccaagaagtcgaggctgcagtgagtggagatc	1	+	chr2:116764364-116764483
NegCtrl_Intergen923	chr2_117423894	gatcatcttgtttgagaataaagatatttctactattttgcttccaaactggatgacttatttaatttttttgcctaattgccctgcctgaaatctccagcataaggatgattagaagtg	1	+	chr2:117423894-117424013
NegCtrl_Intergen923	chr2_117426043	aaaaacaaaaacaacaaaaatgtcaggccaatatctttgatgagtattaatgcaaaaattctcaacaaaatactagcaaactgaatccagcatttgtcaaaatgctaatccaccatgatc	1	+	chr2:117426043-117426162
NegCtrl_Intergen800	chr2_119724943	GATCCATGTGGAGGTGTGACATGGAACTGCAGCCATAGGAGAGCTGGCCAGACGGGCTTCAGGTGCCAGGTTGGGAGCAGTGAGCCCccactgaagggctgagagcagggaatgacttgg	1	+	chr2:119724943-119725062
NegCtrl_Intergen800	chr2_119726163	GGATGATTATTAACCCTTGTCATGCCCTGTACATTATTTGATAAAATATATCAAGCATGTTTTACTTTTATAATTTACAAATCTTAAGGAAAAAAAagacctagacatgaattccagatc	1	+	chr2:119726163-119726282
NegCtrl_Intergen936	chr2_123149276	ATCAAACTAGAGAAAAAATGAATGTGATTACCTGTATTAAGAAATTCCTTCCAAGCAATATTTTAAAATGGTAATCAGAATTCAGCTACTCCCTGGTGACTGataaatttaaactaaagt	1	+	chr2:123149276-123149395
NegCtrl_Intergen936	chr2_123149900	ggcaccgacaaggaaatggaaggagaccctcaaatccatcttcccaaggagttctgagctggggctttgaaggggattatggagggtgagggcttgaaagattgggcctcttgatagatc	1	+	chr2:123149900-123150019
NegCtrl_Intergen875	chr2_123365206	ATCCTGTTATTGTTACTTTTGCTGAAATAATAGGCCAGATTTTATTTTATAAAAGAAAACTATAGATTTTTCTTCTAAGTTCAGACTTGCCAGCTAGTTCTACTGTTATTATTCTGAAGT	1	+	chr2:123365206-123365325
NegCtrl_Intergen875	chr2_123366028	ACAAATATCCattcattcactcatttatacattcactgcacaaatatctattaaatacctggtacaacagaaaaattaagagaaagtcctgcttttatgaagtttatattctagaagaTC	1	+	chr2:123366028-123366147
NegCtrl_Intergen845	chr2_123816305	gatctgattgttattaaagaaacttttagctatttccccttctttttgcccatctctttacttccagcagtaagtggcactgacaacgcttgccttttcaaaagagtgcatcattaacta	1	+	chr2:123816305-123816424
NegCtrl_Intergen845	chr2_123818163	gtcttttttaattgtctatttttgtaaaatgtcacatgggtttgttactgagaaacaaggcagcaagacaactacacattttcttatctatgcacaagctgaataacacgctcagtgatc	1	+	chr2:123818163-123818282
NegCtrl_Intergen899	chr2_125549398	GATCTGCAAGTTACATAGGCAAGTGTGTGCCTAGCCTTTTCATATGCTTCGTATTTTACTATTTCCAAACTGTTCATTCTTTCTGATAATTCTAAGAAAATTATTTCCTCTATATTTAGT	1	+	chr2:125549398-125549517
NegCtrl_Intergen899	chr2_125550992	atgtttggaatataattcccttatgagatatatgatttgcaaatgttttctccagttctatgggctgtattttgtcttcttcatagtatcttttgaaacactaaattttaaattctgatc	1	+	chr2:125550992-125551111
NegCtrl_Intergen890	chr2_137065770	ATCCATAATGCCTAGCCCAGTGCTGAACCCCAAAATGTGTTCAAGAAATCTTTGTTGTATGCCAATCAAAGGGCTGGAAGGAGGAGAGAAGGCAGTTCTGGAAGGGAAGGCACAGCAAGA	1	+	chr2:137065770-137065889
NegCtrl_Intergen890	chr2_137067855	TTCCCTAAGACACTTGGTTAACCTTCGTCAAATCTGTTCTGACTGTGTGGGTGGCTGGGTTTCATCAAGAGAGTGCTGAAAGCAGCAACCTGGAAGGTCGGAATCTGGACCCAGGAGATC	1	+	chr2:137067855-137067974
NegCtrl_Intergen911	chr2_137281481	gatcctgatttgaaccaattaactataaaaatatatttttgagatgataatggaagattaaggcaagttattagatgatagtaagaagtttctattttagtaggtaacaatattgtagtg	1	+	chr2:137281481-137281600
NegCtrl_Intergen911	chr2_137283449	TAACATCTCTGAAACCAAGGTGTGTGTATCAGGGTTTAATTAGTAGCATTTTTTTCTTGATGAATTACAAAATTGTGTAGAATATTATAATCAGCCATGTCTTATATTGTAAATTTGATC	1	+	chr2:137283449-137283568
NegCtrl_Intergen870	chr2_138617527	gatctatgtgtctatttttctaccagtgccacagtgtttGGCATGGCATATATGGTAAAACATATATTTACCCAGGTATTAAGCCTACCTAgaagtgactattaatgggcatgaagtttg	1	+	chr2:138617527-138617646
NegCtrl_Intergen870	chr2_138620028	aacactacaaatcagggctttctttcatgttttattgattatctagacacaagaaagagatagaatgttagtaatgcatattgaacttaaaagtgtgctgtatcCTATTATTTCAAGATC	1	+	chr2:138620028-138620147
NegCtrl_Intergen801	chr2_140037859	gatcttggacttctagcctctagaactctgaggaaatggctttccattgcttaagccacctagtctgtggtatttgttatagtggcctgagaaagctaatacaGCACATCTGTTAGTAAA	1	+	chr2:140037859-140037978
NegCtrl_Intergen801	chr2_140038866	tcttgaaattgtccttggggagggctgccagaggaaatgagaaaagaccacaaagagaagaaaacttccagctgaactttgtaataatttcaactgaatgtaaagtttccttgatggatc	1	+	chr2:140038866-140038985
NegCtrl_Intergen886	chr2_141757905	GATCAAAAGGTACGATGTAACTATGAGGTGTAATAGTCAGTAAAGTATAAAAGTGAGCAATTAAGACAATTTTTCAGTCTCAGGTTCTTAAGTGGATGTGAGGAGAAGCATCTGCCATTG	1	+	chr2:141757905-141758024
NegCtrl_Intergen886	chr2_141759504	cacataaagcatatcttttctcccagtaactaagataagattcagcctagcagccaacttggcagactttaagttgttcaaagtcatgcttaatccctgcctgttggcaaactgtggatc	1	+	chr2:141759504-141759623
NegCtrl_Intergen804	chr2_141985725	atccacccaccttggcctcccaaagtgctgggagccaccgcacccggcTTCTCTTAATTTTTCTACAGATTTTTATTTTAGCCGAATTTGTAAGAAACACTTTCTGTAAATCATAAATTA	1	+	chr2:141985725-141985844
NegCtrl_Intergen804	chr2_141987211	TGTATTCCTTATTTCCTTAGTCATAATGTGTTGTCTAAATGTGAGGACATGTCATTTACTTTTATTGCTAGTAAGTAAAGGAAgtggtgtgaattgtttttctagaaatgatgatggatc	1	+	chr2:141987211-141987330
NegCtrl_Intergen837	chr2_143272835	GATCAATTCTAGACATTTCATTTTCCCTCCTCTCAACAGCTGTGTGGGGGGAATAATGACAGACACTCCGTGAGACAAACTCTCATCAGGTGTGGCATCTGGTAATAGTTAAAGCCCACC	1	+	chr2:143272835-143272954
NegCtrl_Intergen837	chr2_143274681	aaaaaaactaggagtggacagggtgacagtgtgcaccttcaccactatccctttccatttctttcttctttctgcttaggaattagacccaatgaatgaagagctgcagttttttggatc	1	+	chr2:143274681-143274800
NegCtrl_Intergen888	chr2_144387185	GATCCAAAGAAAAAAGACAACAAGCAATGTTTTTTCTGTTTTAATGTCTGCATTTTTCCAAAGTTCCTGAAAAAGAGAAAGGGAGGAGAAAAACTCATTGGCATTTCTAATAATTGTCTC	1	+	chr2:144387185-144387304
NegCtrl_Intergen888	chr2_144388472	accacaaccaggaaaaagaacatctctgttattcccaaaagtttcctcttaatccttgacaattctctttccttcccctttccacctgctctgcactcccatcccaagccaccactgatc	1	+	chr2:144388472-144388591
NegCtrl_Intergen810	chr2_145496464	gatcacagagtggtagaggccacatgtcactgcttaaccagcagaaacaagatgagtgcaattatcttaataagctgcaatgatggagtggtaatcagagtgtttgacccacagggactt	1	+	chr2:145496464-145496583
NegCtrl_Intergen810	chr2_145497205	CTTTAGTATCAgggaagattggtcccggttacccagagaaaatcaggttgctgctgcacaagagagggaaaagagcatcatgtctgcaacttagatgattcactgggatactttatgatc	1	+	chr2:145497205-145497324
NegCtrl_Intergen862	chr2_146016602	GATCACTCCCCTTGGAAAATAAACTACCTAGCATGTCATCTGGGTTCTTCAAGAATATCTGAACATGTGTTACAGGGAACGGCCATGTGGGTTGTCCTATTTTCTGGATACTGATTGCTC	1	+	chr2:146016602-146016721
NegCtrl_Intergen862	chr2_146017372	TAAATCACACATGACAAGcaggcagaggagaaaacctgtgtgagaaagtctggcaaatcggaacaattgaaagaaattcaatatggcggtggaagagtggcaagtgatgacatgatgatc	1	+	chr2:146017372-146017491
NegCtrl_Intergen817	chr2_148670553	GATCTAAGATTATTTCTTTCTGAAATAATGATAGCTTAGAAACTTGTTAAACAGAGCCTTGGGAATGTATGGGAACTTGAAGTATATGCATTTGGAAAACATTTAATGAACttttttttt	1	+	chr2:148670553-148670672
NegCtrl_Intergen817	chr2_148671589	GTAAACTTTTAAAACTCCTGAGTGGCACCAGTGAGCTGAGTGATGCCTAAAGAAAGCACTAACTGTCTTTGAGGCATTAGAAGAAGAGAGAAAAAGAAAGGCAGAGAGGATGCATTGATC	1	+	chr2:148671589-148671708
NegCtrl_Intergen822	chr2_150632770	atcaataaactattagtttatttatttatggaatattgacacaaagaaatgttatacagcaataaaaattaaaaactatagctacatactgtagcatgcatatatttcatgaacacagta	1	+	chr2:150632770-150632889
NegCtrl_Intergen822	chr2_150633625	ctttttctaattctctcaatatttcttcaggttagtgttaccaccatttcatgagtgaagaaagtacagctcagagaagttaagtgatttcctcaGTGTTCTATAATACAAGGTGGGATC	1	+	chr2:150633625-150633744
NegCtrl_Intergen912	chr2_151753959	ATCAACTAGTTTTTTCCCATTTTCACATGAACATGAATTgtatactaaagtgaaatggaccatagattctagagacagaaagcctgtgttcaaatactagctccatacttatgacttaat	1	+	chr2:151753959-151754078
NegCtrl_Intergen912	chr2_151754508	aaattactctcaacataatgccttagacagtcactacaaattcaacagcgtCATAAAAACAAGGATTATCTGGACCATAAGGGAAAAAGTTGGGTACTGTGATAACTGGAGGTAAAGATC	1	+	chr2:151754508-151754627
NegCtrl_Intergen798	chr2_153101594	gatccgcctgctttggcctcccaaattgctgagattacaggtgtgagccaccacccccACTGATTGTTTGTTTAAATTAAGCTCATCAAACACTTGAAACAAACATGATTCAAAGCACCA	1	+	chr2:153101594-153101713
NegCtrl_Intergen798	chr2_153102733	GAGATGTGTTTCTGAAGCCAAGTGGTGAGACTAACATCCTAAAAAAATGTTGATTCTAGCAGATGTACTTCACCTTTCAAAATGATAAAATCTAGAAAGCTTTCATTTCTCTTGAGGATC	1	+	chr2:153102733-153102852
NegCtrl_Intergen820	chr2_154631747	GATCACAAATGCTTTCACTTTCTAAAACTTAGGGCATTCATTTGGATACCATACATTGATAGAAGCAAAACCAAGTCAAATATTAACACAAAATACATTATTAAAAATTTATTCATTTAT	1	+	chr2:154631747-154631866
NegCtrl_Intergen820	chr2_154635045	TCATAAGGAGAAGAGATAATGGAAACAGTAGAAATGTCTACATCTTTTATGTAACCTACTAAACTCTATTTACAAGTATCTTATGACTCATAATGGAAGACACTTAATACAAAAATGATC	1	+	chr2:154635045-154635164
NegCtrl_Intergen846	chr2_155252754	GATCTGTTTTAAACAACTTCTCATATTTCAAGGACCATGAAGTCTTCATCATAAGGAATCATAAAAATGAGCAGAAATTTTAACATTGAACAAAAAAAAAATTTTTTTaacagttctaaa	1	+	chr2:155252754-155252873
NegCtrl_Intergen846	chr2_155254378	gactttagactagtcacttagtcccgtacctcaaagtatttttttgtttgtTTTTATTGGAGAAGGAGGTATTGTTGCTATCATTTTCAAATGTGTAACATCCTCATGTTGGCACTGATC	1	+	chr2:155254378-155254497
NegCtrl_Intergen937	chr2_155435337	gatcagtatgcaaatctgcatttcaaacacctagtccagtgcttttggcaacatacaacaACAGAAGAAGTTACTGTAGTATGGGGTCATTTCTTTCTTAGCTGCCCTAAATAATGTTTA	1	+	chr2:155435337-155435456
NegCtrl_Intergen937	chr2_155437797	gaagtggggggaacatatccacattcattctatgaggccagcattatcctaatactaaaacctaatagagatattttgagaaaaggaaagacaaatatttacttctgataaatatagatc	1	+	chr2:155437797-155437916
NegCtrl_Intergen885	chr2_155937952	GATCATAAAATATACGAAGCCACATACTATTAGAAAAAGCAATATTCAGCTTGTCAGCTTTGGGTGGTTACTAGAATTAAGGAAGAAAATCCaaataatatatttttttcttatttcatt	1	+	chr2:155937952-155938071
NegCtrl_Intergen885	chr2_155938741	ACTCAACTTATCCATTTGTAATTGCTATCAATGATACAGTTCATGTTTCTAACTAATAATGCCTATATTAATTAGTAATGACTACACAATTAAGAAAGAAATGTACTCTACACATAGATC	1	+	chr2:155938741-155938860
NegCtrl_Intergen823	chr2_156073463	ATCTCGTCTCTTTTCTAATTCAGTCCTATTGGCTCTATATGACTCCTTGTCCAATCTAGACACCCATGTTCAGAAACTTCTGGAATGTCCTGACAAACGTATTCTGGTTCCAGCATAAAC	1	+	chr2:156073463-156073582
NegCtrl_Intergen823	chr2_156074648	GAAACTACAAATAAAGCCTTATCAGGGAAGCCTGTAGAAATACTCTCAAATGAGAGTGAATTATGCAGAGCAAAAGAGTATCTGCAAGGACTGAGGGCCATCTTTACCACAGTTAAGATC	1	+	chr2:156074648-156074767
NegCtrl_Intergen854	chr2_157970666	gatccaggaattccactactgggtatctacccaagaaaagaagtcattatgtcaaaaagacatctgcacatatatgtttattgcaattcacaattgcaaaggtatggaaccaacctgagt	1	+	chr2:157970666-157970785
NegCtrl_Intergen854	chr2_157973150	gatttgcaggatacaaggtcaacattcaaacatgaaataaaattttaaactatgtcagatgtaattgttccaataaaataaaatacttgcatataaatccaacaaaatataaagctgatc	1	+	chr2:157973150-157973269
NegCtrl_Intergen807	chr2_161740369	ATCCAGTTCCAGCATCAGTACTTTTTTGGGACTTCTTCCCACTCTCTTGGGCACATGAGGTCCTAGAAAATATAGGAGCAGGCCTGGACCTCAGGTTTTGAAGGTTGATGCTGCCATTGT	1	+	chr2:161740369-161740488
NegCtrl_Intergen807	chr2_161741348	GGACGACGGCTGCATCCTTTGGTTTCTCTTCTACTGATTTTTCCCAGTGTTCTGCCCAATGAATATTCAATAACTACCACAATTATGGATGGATTAATAGAGAGGAGGAAGTGGACGATC	1	+	chr2:161741348-161741467
NegCtrl_Intergen855	chr2_163773857	atccaatatcataagtcccacattctaggacagtaacagtaacacacagggtctcctgatagaccagtaaccataggtagggtcaattctatgtcccaggccagcaggaagcagttggaa	1	+	chr2:163773857-163773976
NegCtrl_Intergen855	chr2_163774418	tgctgcttgggttgggttatatgacttgaaaggccctgtggttttggagatatgagtgactggaaagaatgccatacagattttatggcaagcccctagtgggagaatctcatgcagatc	1	+	chr2:163774418-163774537
NegCtrl_Intergen830	chr2_164655950	gatcacttttctgtgctgcctgatatccaatgtccaaaactgttgttaccaaacaacatcatacaatatacccaggtaacaaacctacacatgtaccctcaagtctaaaataaaaatgaa	1	+	chr2:164655950-164656069
NegCtrl_Intergen830	chr2_164657143	TGTGGCCTTTATATATACATTATAATTTTGTCACAAGCTCCATGTAATATCTAGAAATTCCCTTAAAATAAAAACTAGTGAGTGTGTTATGAAATTACAGCCAGGACAGATGGCCAGATC	1	+	chr2:164657143-164657262
NegCtrl_Intergen865	chr2_164756609	gatcattgggtcaataaagaaatcaaaatgaaataaatttttttgaaacaaatgaaaatggaaacacaacttaagaaaacctctaggatacagcaaaggcagtgataacagaattttata	1	+	chr2:164756609-164756728
NegCtrl_Intergen865	chr2_164758408	ccaaagcaatcctgaggggtgaaaaagctggaggtgtgacattacctgactgaaaattatattacaaagctattataaccaaaacagaattataagagtattaaaacagacatagagatc	1	+	chr2:164758408-164758527
NegCtrl_Intergen917	chr2_165191259	gatctctatcttggggctattattttcacaaatgtttctcCAGTAGTACAGCTTCTTCTTCTTTACTGCATCATTCTCAATGTATTTCCTTGAAGTCCTGACACCTATTGtttgcttctt	1	+	chr2:165191259-165191378
NegCtrl_Intergen917	chr2_165192052	cagttatgactcctgcatcttctgcttcagatacatttcaggtgtggctctctggattcccttatcacttcagattttgagacacaaatttgccctgcaaatctagttctctaacggatc	1	+	chr2:165192052-165192171
NegCtrl_Intergen872	chr2_167506049	GATCTCTCAAAGATGAGCAGCCTCTTTGTATCAACTGAATGATTGATAGGAAATTTGCTGCATTCAGTACAAACTTCAAAAAGGAACTATTTTCTACTGAATGCTATCTTTGTAGATTAT	1	+	chr2:167506049-167506168
NegCtrl_Intergen872	chr2_167507256	TGGTTTAACAGTTGAAGGCAAAATAATCGTCAGAGACAGCTATTTTGTATCATCTTATGACTAACACTGACACATTTTATCAAATCTTTaatatcagatatagaagataccttagagatc	1	+	chr2:167507256-167507375
NegCtrl_Intergen843	chr2_167770363	GATCCAAGTTGACAAGTATTTGTGGATGAAACTCATGACTTATTCTTCACTTAGATTCAAGTAAGTGACTACTCTGGTGATAGTTATTTtgataggcagaataacaaaagtctcccaaag	1	+	chr2:167770363-167770482
NegCtrl_Intergen843	chr2_167771322	CAAAGTCAGGTCTTTGATTTTTTTCTATTTGTAGTTAGTAGTATGAATGCATATAATATTATGTAATCAAGAAACTTCAGTAAATCATAATGTCTTAGTTTTAATTCATCTGTCTTGATC	1	+	chr2:167771322-167771441
NegCtrl_Intergen802	chr2_168494708	GATCCATAATTTCATGAATATTTCAGTAAAGTTTAACTAAAATGTGTTTTAGGCTATTGTATGATATTGAAACATTTTCACCGTGAAGCAGCACTGCTAAAACAAACTAGCATTGGCATG	1	+	chr2:168494708-168494827
NegCtrl_Intergen802	chr2_168495642	AATCTCCCCTTCTGGAACATACATTGTCTCCGGAAGAAATAAAGATAGAAAGTTACACATTATAAACCAGCATGGGTCGTTAAGACATAGAAAGTTACATAGTGTAAGCTATGATGGATC	1	+	chr2:168495642-168495761
NegCtrl_Intergen920	chr2_173220357	gatcctgtctcaaaaaaaaaaaaaaaaGACTAAGCTAATCTGTGGGTTGAATCACAGGTAACTTTGTTGTGGTAGACACTGTTGGGGGCAACTGAAAAGCCATCTCCTTATCCTTGCTAA	1	+	chr2:173220357-173220476
NegCtrl_Intergen920	chr2_173221311	cccagtctttctccatgcaggagaattgtagatgtttatagagaattcttgagtcactctgaagcttattgatatggtttggatgtttgtcccctccaaatctcatgttgacatgtgatc	1	+	chr2:173221311-173221430
NegCtrl_Intergen838	chr2_174710525	gatcaatgcactttaatgtaacagaataggaaaagttcattgctatggtttcagatttcacattataaccagcctttaaggagtcccctcctgccaagtgttggtgtagtatcaaagatg	1	+	chr2:174710525-174710644
NegCtrl_Intergen838	chr2_174713303	gggcccacctctaatgctggaggtcacatttcaacatgagatttggaggggacaaacatccaaattataATAGTCACAAaaatatgaaaggagaaaataataaaatagaaaacgaagatc	1	+	chr2:174713303-174713422
NegCtrl_Intergen795	chr2_176765260	GATCTATTTGTATATGTAAATGTAAACACCTCTGTATGCTATGGTGACATCTTAAAGTAATTGAAAGCTCAGTATGAAAGCTGTGTCCAGCCTTAAGACTACCTTCAGTTAAAAGGCTGT	1	+	chr2:176765260-176765379
NegCtrl_Intergen795	chr2_176765938	TATAAAAGCTGGCTGCTTATAATCAAGAAGAGCCTAAGCAAGAGGCCTGGAAAAATGTATTCTTTGGTAGAAAAGCACAAGTAGAACATAGCCTGTTGGTCACGCATTAATTGAACGATC	1	+	chr2:176765938-176766057
NegCtrl_Intergen832	chr2_177670440	ATCATATAGCTGTGGCATTGTTTTTACACTGCCAAAATGCTGTGTTTTGAAGCCATTTTTTTTTAAATCAAGTAGCTAGAGTGGATGGAACCATTCTAAGAAGTGATAGAGTTCATTGTG	1	+	chr2:177670440-177670559
NegCtrl_Intergen832	chr2_177671011	GCAGCAGTAGCAGCAGCGCAGGGGCCACTGCCAGCAACTTCATCTAGTGAGCCCTGGAAGCCTGCAAATTAACAGAGACTTTTAATTAATTAATCCTAATGAATAAACTTTGTTTGGATC	1	+	chr2:177671011-177671130
NegCtrl_Intergen793	chr2_179778870	GATCGAGATGAGTTATTCTAATAGGTGCTATATTCATATTTCATGCCATGTTCTCATAAGTCTTAGTAACATCTGATAATTAGAGGAACTTTTCTCCAATCAACTATTAGTCAATGTCGA	1	+	chr2:179778870-179778989
NegCtrl_Intergen793	chr2_179780292	TCAAGAATGAAATTGATTTTCAAGGAAAGTACCTTTTTGTAAAGTGCTGACTTCACCTTTTATTCCTGCAGTGCTAACATCCAATTTGCATGTGCCGGgagagaaaattcttcatggatc	1	+	chr2:179780292-179780411
NegCtrl_Intergen889	chr2_181420926	gatctccagcaaaccacagcagtcctacggaacagggtcctgattgttaaacaaacaaacagaaagcagcagcaacaacaacaacagcatcaacaaaatgtcctcacaagagccccatcc	1	+	chr2:181420926-181421045
NegCtrl_Intergen889	chr2_181423807	CTATAGTAAGCTATTGTTTattatattaatgtgaatagattagtttcctctacttacaaaaacataatcatcatattagaccaaaaggagaattgaaatatatgctctttattaaagatc	1	+	chr2:181423807-181423926
NegCtrl_Intergen847	chr2_181763605	GATCACAGAGTTAGTATTAGCTAATCATACCATCACATGCGCAGAGCTCTACTGTTCTATAGTAGTCCACCCTTGTCAAACTCTTTAAAAATTCCCTGTTGGCATTGTGGCATGATTGAT	1	+	chr2:181763605-181763724
NegCtrl_Intergen847	chr2_181766757	ACCACATGtaaatatttttaaataaaaattaaaagagtatatgctaatataattataataaatatGAAGGAGAAATATTAGAAATCTTGAGCGATTGCTTAAACTAGCTTTAAGTTGATC	1	+	chr2:181766757-181766876
NegCtrl_Intergen915	chr2_182167387	GATCTTTAGGTTATGATTGCTAATTGTTCTCTTTCTAGGCATAGTCTAGTTTCAAATATATATTTAAAAAACAAATAGCAAAATACCCCATGATGCTTCAAATATAGATGTTCAAATATC	1	+	chr2:182167387-182167506
NegCtrl_Intergen915	chr2_182169207	TACAGACTGGGTTTTGGTTTTGGTGATAAGTATGACTTTTGTAATTCTTTGAAACCTCTGCAATGCCTCTCAATTGCCCTATGAACAATGTAAATTTGGGAGTATAACTAAATGCAGATC	1	+	chr2:182169207-182169326
NegCtrl_Intergen901	chr2_186220539	gatccgcctgcctcagcctcccaaagtgctgggattacaggcgtgagccaccacacccggccGGTAGTTATATTTTTAAAGCCATGCCTTCATATAGGTTGTCCTCAACTACAATAAACT	1	+	chr2:186220539-186220658
NegCtrl_Intergen901	chr2_186222485	TCTAGAACATCTAGGAGCATTCATGTAGGCATACAAATTGACCTATATGTTTTCTGCTTTCTATCTTACGTATTATTATTATAATTATTTGCATAGTTACCATGTTTTATTTTCGAGATC	1	+	chr2:186222485-186222604
NegCtrl_Intergen933	chr2_188108155	gatcacttgagcctgggaaatagacgttgcagtgagctatgattttgtcattgcctcagccAGACAATGAATGTCATTGTTACTATGATACTGATTATCACTAAGATATATAATGAACAC	1	+	chr2:188108155-188108274
NegCtrl_Intergen933	chr2_188109977	taataatagtaattagaaaataacccaaaagagaaaattgatggaaattttagtaaatatatttaaaattttagaagaattaactcattagaggaaaacatagggtaaacaaatttgatc	1	+	chr2:188109977-188110096
NegCtrl_Intergen904	chr2_189500965	GATCTTGTGTTGGGTGTTTGGAGGGATAAAAAGTTTAATAAAACACAACTCTTGTCCTCAAAGTTGTACATATTTCAAAAGGTAAGTTAAAATTTGTATGTTACTTTATATTATGTTATA	1	+	chr2:189500965-189501084
NegCtrl_Intergen904	chr2_189502375	TTAACTTGGACTTCTTTTCTATACTTTAGTTACTCAGAAGTAGAAACTTTGTTTAAAAACAATATTGTCATAAATTTGTATCATTATCAAATTTGTTCACGTATGTTACATTATTGGATC	1	+	chr2:189502375-189502494
NegCtrl_Intergen828	chr2_190883436	atctttgtgtcattgtgttggtgtctgtacatttgaggagacactcacctctttcacttttacagatgttattaagcagaaatagaccttcactgtttcatgtagcctgtgattctggat	1	+	chr2:190883436-190883555
NegCtrl_Intergen828	chr2_190883942	ggaaggtctagcccctgaactttgccaaaatgcaccatggcagtctcttcctctgggaagagcttggggtggtctctgaggctgagtcaagtgctctttacacttccatgggggcagatc	1	+	chr2:190883942-190884061
NegCtrl_Intergen934	chr2_191683214	gatcaaacaaataaagcaaaatgttaattgtaaaatttagatgttgggtaaactggcttcactgtacaattctttcaaattttctgtatgtctgataatttttatgataaaataaaaaaa	1	+	chr2:191683214-191683333
NegCtrl_Intergen934	chr2_191683927	catgcagagacacagggagaaggcagccatctccaagccaaggaacacttgagactgtcagaaggtagaaaagaggcctgaaatagattcttctcaagtgccatcggagggtatgtgatc	1	+	chr2:191683927-191684046
NegCtrl_Intergen928	chr2_192729283	GATCCATGTCCTTTGTGTGTGCATATTTTAGGAACAGAGGAAACGTGAGTTGTGAGTGGGGGAAAATGTAAGGTATCCCCTCGCTTGAGAACCAGTAATCTTTTAGATGCCtcataaatg	1	+	chr2:192729283-192729402
NegCtrl_Intergen928	chr2_192730232	ACATTCATGTCTGCATaactagtacctgtatagaaaagagctatacaaaatggcgaagagtccgcaaagtgccataagaaaccattgaaagaaactggagatgttcagcctagagggatc	1	+	chr2:192730232-192730351
NegCtrl_Intergen894	chr2_194713114	GATCAAGAGAATCAAAGAGAATGAAACTATTGCTTCTGTTTGAGGAAATCAGCATCATTGTGGAGCTATCATTAAGattattattattattattttatttaGGTCATCTATTTTGGCAGA	1	+	chr2:194713114-194713233
NegCtrl_Intergen894	chr2_194714942	ggggattcatccttatacctctataagctccatgtcctaatacaatcacattgacaattaggacttcagcatatgaattttttgggaggacacaattcagtccacaaGAGGTGTATGATC	1	+	chr2:194714942-194715061
NegCtrl_Intergen903	chr2_195559197	GATCTTTGTTGATATTTTAAAGCGTAATTTGAAGGTAATCAGCACAGAAACAAATGACCTAAATTATATATTACAATATTACTTGGGCTGCTGAAAATATTTTTTGAATAAGAAAGATAT	1	+	chr2:195559197-195559316
NegCtrl_Intergen903	chr2_195561043	ATCCGATGGCCTCATACAAGGAATGAAGCTTTAACATAGGACAAAAAAAAAAGTATTGGAGATGTATTTAGTTTTGTCAAAAGTTTTCTTTACAATATATTGTTGTTCTAATTCCTGATC	1	+	chr2:195561043-195561162
NegCtrl_Intergen924	chr2_195687264	GATCAACAGAGACCTTTTATCTGAGAACATGATTCTCTCAGATTGCACGGCAGCAGGAGTCTAAGAAAATGCTGTACCTATAAAATTAGATAAAGCCCAACAGCTTGAATTTGGACTTAG	1	+	chr2:195687264-195687383
NegCtrl_Intergen924	chr2_195689315	TTAGAACAGTTATTATATATTCCTCAATAAAATATGTTTAATTCAATAAAAATGAATAGTAAGCAATTTTTTTAAGATTTAGGGTTTTTGTCTATTTTTAACAAGAGGGTTCTACAGATC	1	+	chr2:195689315-195689434
NegCtrl_Intergen808	chr2_197873452	GATCCTTTCATCAAGACATGTGCACACCCACTCCTTCATGCTTTTCTTGGATATACGCACTGTGACTTAAAGCCACCTCATTGTGTATTGGTCCTGGTCCAAATATATTCCTCCAATTTC	1	+	chr2:197873452-197873571
NegCtrl_Intergen808	chr2_197876721	TATCTGTGCCAAAACCTCTCATACTCGTCCTGGCTCTTGCTCCTCATAGTGCTCTGAGGATTTGAAACTCAAAATATTGGCCTCTCAAAAAAGTTGAAAAAGATTTTGGGTAAGCAGATC	1	+	chr2:197876721-197876840
NegCtrl_Intergen835	chr2_199163862	atcctgaccctctgtaggcctaggctaatgtgtgtttgagtcttagtttttgataaaaaattttgaaaagttaaaagaattaaaaatagaaatgagctcataaaataaaaataaagagag	1	+	chr2:199163862-199163981
NegCtrl_Intergen835	chr2_199164538	tgacacatttctcagaaggtatgcccactgctcagtgattcatgactgTATATATATGCGTacacacacacacacacatacacacacacacacacaTATATATATATGAATTTCTagatc	1	+	chr2:199164538-199164657
NegCtrl_Intergen861	chr2_199880418	GATCCTGCAGCCCCAGAAGTTGTCAGTGGGTTTCACCTATTTTTATCATATGTAAATTATGTTTGACAGCAAGGACTAATTCTTCATCTCAAGGTTTCCTAGCTCAGTGTTACCATAAAT	1	+	chr2:199880418-199880537
NegCtrl_Intergen861	chr2_199882182	atccaaatgttatgcactagaagaggtgccaaggttaaggtactaaacaagaaagacaaactcccatgaggccttaattcttgagaagagagaaaataaatgtaaagaaacaaaatgatc	1	+	chr2:199882182-199882301
NegCtrl_Intergen859	chr2_202079206	GATCAGAGGAGAAAGTTAATGAGAAGTTGAATAGATTGTCGTTGAATTAGTTAAAGAATAATAGGGCAATGAAGCTGGTGATTAGGCTGTGGGTAGCCATATTGATTCAAATTGTATAAT	1	+	chr2:202079206-202079325
NegCtrl_Intergen859	chr2_202080965	acctgtagtcctagctattagggagtctgaagtgggaggattgcttaagcccagaagtttgaggctgtagtgaactacaatcgcattaccgcattctagcctgggcaacagagcgagatc	1	+	chr2:202080965-202081084
NegCtrl_Intergen803	chr2_202826330	GATCAAGGCGAACCAATGCATACTAAGGCTCCTGCTCAAGGTGTGGGCCTCTGCTGCACGAGGCCTACAAAGGAAGGGTTTGCAGTAGATTACAAGCAGCTCATTCTGAATCTGGGGAGA	1	+	chr2:202826330-202826449
NegCtrl_Intergen803	chr2_202827010	AGCAAGAGGGAAGCATTTGTCTCTGTCCACATTACAAACAGAGCCCAGCTTGATGCCAGCATCCTCAACAACTGCCCCTATGTTACCTGAGGATTTAcatggtgctccagaaggaagatc	1	+	chr2:202827010-202827129
NegCtrl_Intergen821	chr2_204747800	GATCTCTATTCCTTTCAGTGTCAAAATGCATACACATGTGAAGACAATTACTTTGGTCCTTAAACAAAAAGACCTCCATTAATATTTTTATTAAATACTGCACATTTCTAAGAGGGAGAT	1	+	chr2:204747800-204747919
NegCtrl_Intergen821	chr2_204749175	TGCTTGGCATAGGGTTGTTCTACGTTTTTCCTACTTGCCTGCATTTCTTTTACCTTTTCTTTATTTTCCCGTCAGTAAATATTTGTTAGGCAAATAAGAGCCTTTGTAATGAGATGGATC	1	+	chr2:204749175-204749294
NegCtrl_Intergen932	chr2_205001135	ATCCATTGACTGGAAGGTCAAGACAGGTGCTTTGCTAATTAATTGGGTAAATGTTGTTCCTTTTTTCCCCTTCCATATGGATTAGACTGTACTCTGCAGGAAAAAAAAAAATCAAGGCTT	1	+	chr2:205001135-205001254
NegCtrl_Intergen932	chr2_205002123	TGGATGGAGGCTTGAACTTGGAGCATTTGGTTGGAAAGCCACTCAAGGCTTTGACCATGAGGGATTTTCCAGGTTTCCAAATATATCCTCTTGTACCATCAAAATGTCTTAGCTCAGATC	1	+	chr2:205002123-205002242
NegCtrl_Intergen814	chr2_205241637	GATCTTCCAGGCCATCTCAGCACATATTTAGTGACCAATTCCAGGGCCCTTTGCCCCTCTTTcagggtcaggactaggggaggccagtgaggcacttgcctcaggcacaaaatttaaggc	1	+	chr2:205241637-205241756
NegCtrl_Intergen814	chr2_205242929	AAGGAATACAAAACAACGCTGAGTCTGGGGAAAACAGGAACCTCTTCTCACTTTTTATGCTCTTTCTCATtgctatagtttggatatttgttccctgaaacctcatgttgaagtttgatc	1	+	chr2:205242929-205243048
NegCtrl_Intergen905	chr2_205987678	GATCCAGCTGTGTGTAAGACACAGATTTGGGTGTTTTGAATATAGAAAAATGAATCAGACACAGAATCACCTTAAAAATTTATTACAAAGCCTTGAATGCAAAAATGAAAGATACGACAT	1	+	chr2:205987678-205987797
NegCtrl_Intergen905	chr2_205988377	TTTCAAAAAAAAAAAAAAAAATAAGTGGTGGGAATCATCAAAGCTAGACCAACAGAGATGGTCGCGGGTAGGTCACTGGTGATGGAAGCTTGAAGAAGCAGTAAGATGGAAGTAAGGATC	1	+	chr2:205988377-205988496
NegCtrl_Intergen866	chr2_209379282	gatcaaatcacctcccaccaggccccacctcattcaacatgagctttggtaaaagacacagattcaaaccatattattctgcttctggcccctcccaaatctcatgtccttctcacatct	1	+	chr2:209379282-209379401
NegCtrl_Intergen866	chr2_209381849	CAATATCTTCCTGAAGGGGAACTTGTGGCTAAGACTGTTGCCCTACTTTCTACAGTGGAAATGGCTACCTTGGCATTTTCAAAATCAAGAGATGTTGGTTTGAGTTGCAACAtagtgatc	1	+	chr2:209381849-209381968
NegCtrl_Intergen848	chr2_209925554	GATCTGTATCCTACTATTTCTTTTCTAGGAAGTCTTACCTAGTTCACTCCAGGTTTTTTCTTCCTTTGTGGTCCTACTGATGCTTGCCAATGACTATcttgtacaatactttccagtcct	1	+	chr2:209925554-209925673
NegCtrl_Intergen848	chr2_209926650	tcatcaaatcAAGAATGATGGGCATTAATGATGACAAAAGGGAATTTTAAATAACTAATAACTATTTCTAAATATACTTTAATTTCTAAGTCAGTAATACTTTTACATGTTTTAAAGATC	1	+	chr2:209926650-209926769
NegCtrl_Intergen916	chr2_210708554	atcagagaactttcccatatcactacagaaacatcaccagaatttagcaaaacatgcctatgatatccttacaactctatcaaaaagaacatgacttagttcagcataatgaagttacag	1	+	chr2:210708554-210708673
NegCtrl_Intergen916	chr2_210709301	tctttctttcctttcttccttctttctttttgagacagggtcttcccctgtcacccatgctggagtgcaatggtacaatcatagtccactgccgcctcaaactcccaggctcaaatgatc	1	+	chr2:210709301-210709420
NegCtrl_Intergen931	chr2_211586291	GATCAATGCTATACTTACTCAAATTAAACAGCCCCAAAGGATGTAGGCTTCTATATATAAAGTCTCCATTAAGGACACGAATTGGTCCAACTTAAAGTCTGTGCTTTTTTGCTAGGAAAA	1	+	chr2:211586291-211586410
NegCtrl_Intergen931	chr2_211587135	TGGTCTACATAAGAAAGATTTTTAAATGAGAGTTGTCTACTGATAAGAAATTTAAAATATAAACAGTGTTGTAATGTTCTCTCAATTCTTGAACTAATAACTATCTTTCCAAAGTAGATC	1	+	chr2:211587135-211587254
NegCtrl_Intergen882	chr2_212057936	ATCCTAATACCTTATAGCATTTGAGCAAACTTGGTTATTTTTCACTGTTTTGATATTTCATCTATTTTAGCATTTATATATTATATTAAGCTAAAATGTGTTAAAACATACATTTTTATG	1	+	chr2:212057936-212058055
NegCtrl_Intergen882	chr2_212059002	tagccttcttgggctgaggaacactggacaaccctttagcactatgcttaggggtcataataaacagtgaaatcaccaactgaaagtacaaaaatatgaaactatggcattaactagatc	1	+	chr2:212059002-212059121
NegCtrl_Intergen818	chr2_212547929	atcttaaaaagtttatagtacagtaacacaaccggacattggcattgatataggcaaaatacagatttcctcatagcaagaatccttaattttgtacttgtatcttcacactgacttgtc	1	+	chr2:212547929-212548048
NegCtrl_Intergen818	chr2_212550082	tttgctctggcactatttgctttaaaggctacccttcctctaattaattgcttttgcacctttgtaaaaaatatattgggtatatttgtgtcagttatttctgagtttgttttattgatc	1	+	chr2:212550082-212550201
NegCtrl_Intergen831	chr2_214293767	gatcacaacactgtatgccagcctgggtgacagtgtgagactccatctcaaaaaaaaaaaaaaagagtaaggagagaggtgggtcctatattcgtttgcctagattaaggactgggctgc	1	+	chr2:214293767-214293886
NegCtrl_Intergen831	chr2_214295523	acaaaggaaaaaaattctaaaatcagcaagagaaaagcatctagacacctataaaggaaactctatcagaccaagagcaactttccagcagaaaccttataaatcaaaaaagattggatc	1	+	chr2:214295523-214295642
NegCtrl_Intergen907	chr2_215333724	GATCTTGGTTTAAATATTATAAATAAGCACATAAATACTTTCAGTATAAAAATAATCATTTTTAAAACTTCTTTGTTATCAAAAATGTCACAAAAATCAAATAATTGTGTCTTATTACTG	1	+	chr2:215333724-215333843
NegCtrl_Intergen907	chr2_215334793	TGAACTATTAGTATATGCAAAATATTATCATGCTCATTTAGACACAGGTATGAACCCATTACAGAATAACTGTAGTTCCGAGAGAAAAGCTGGATGCATAAGGTaaagctgaaaaggatc	1	+	chr2:215334793-215334912
NegCtrl_Intergen797	chr2_215447955	GATCGATAGCAATTAATAGCATCTCTTTAATCTTGTTGAAAGGTCTGTCTCTGGCTTCCAGTAGCCACCATCTCAAGGGAAAGGTATCCACACAGGCAGGTTATTTAGCTTCCAGTTCCC	1	+	chr2:215447955-215448074
NegCtrl_Intergen797	chr2_215449313	AAATGTCTAAGGTGTGTGTGTACATTTGTATCTATGTGTAAATAGTATAGGTCTATGTATCTATAGAAATGTAAAAAGTTATGAACATTATGGTGAACTGATGGCTGTGTCATTAAGATC	1	+	chr2:215449313-215449432
NegCtrl_Intergen829	chr2_218384617	ATCTCTAGTTGCTTAGCTGATTTACCAAAAAGGAATAATTTCACCTTTGTTGCAAACTATGACTTATTTCTGATAATATCAATAAAGTCTGCAGATTCCAATCACTACATATAAATGCTA	1	+	chr2:218384617-218384736
NegCtrl_Intergen829	chr2_218385242	ATAAGACATTCCTGTTAAATTCGTCAAAAGATTCCTGGCAAAATGACTAAGCACTCTAGTCAAATCTTATAAAGGATTCAATTTGGTCAACTTGCACATTAGTAAATAGGTAAATTGATC	1	+	chr2:218385242-218385361
NegCtrl_Intergen824	chr2_219352042	GATCTTAGGATACCAACTTACGTGATATCTACAGTTTTAATTTCATGTTACCAAATTTTAGAATATGTTACTTCAAATACTTTAATATTTGTTTACAAATAACAAACTACtttttttttt	1	+	chr2:219352042-219352161
NegCtrl_Intergen824	chr2_219352922	aaaagaaAAGAAACTTTGCCTTGAAGAAACCAACTTCAAATATTCAAATACAACTATCAATGATATAAAATTTAGTTATGTGAAAATACAAAAGATATTATTTACCCTAAAGAAAAGATC	1	+	chr2:219352922-219353041
NegCtrl_Intergen921	chr2_221473762	gatctcgtgataactcactcactatcaccagaacagcagcatggaaataactgcccccatggttcagttaccttccaccagattccttccacgatatataggtattatgggaattacaat	1	+	chr2:221473762-221473881
NegCtrl_Intergen921	chr2_221476162	TTCAATGTCAATATTAATCAAGATAGTCCAGGGTGAGGTGCAATAACTCTCCAgctgaaaacagcaaggtttacttctcattcagcttttatcaacatgtgggacagctagtgcttgatc	1	+	chr2:221476162-221476281
NegCtrl_Intergen836	chr2_221597960	atctgagtgaatggtaacttggaggtattcaccttctgaaaattcatccaaatttaggcctatgatgtgtgtagttttatgaatgtgtgttacaTGGAGATTTTTGAAAAGCGATAAAGA	1	+	chr2:221597960-221598079
NegCtrl_Intergen836	chr2_221598464	AAAACATCACCTTAGGTTGAAAGCGTGGCTCACAAATTTTGAAATGTTTGAAACAAATTTGTGATGAATAAAAAATTTCTGCAGAATCCAGTTGATTTTTCTATAAACTCACAAGAGATC	1	+	chr2:221598464-221598583
NegCtrl_Intergen897	chr2_221702198	ATCCCTAACCATGTTATTGACTTCTCCAGCCCTTCTGCAGGATACTGGCTCAGTCACCACACACAGAGCATCAAGTCAAAGGTGAAAAGTGTTCAGGGGAGCTCTGGAGAGATAGTGGGC	1	+	chr2:221702198-221702317
NegCtrl_Intergen897	chr2_221704078	AGCAAACATTTCATGAGAAGGAGGGGAAATAAGGAAGGGAGAGGAGAAAGAAGAAGGATACAGTTATCCCTTAGTCTGTATAAATGTGGCTTTGGGAAATTTCAAAATACTGATGTGATC	1	+	chr2:221704078-221704197
NegCtrl_Intergen815	chr2_221768430	GATCGTGCAACAGAGATATATGAAAAATAAACCGATTCATTTTCAGAGCCTGACAATAGTCAATATGATGAATTGAATAAATGCTACCCCAAGGAGTGCTTTTTAACCTGCTGCTCTTTT	1	+	chr2:221768430-221768549
NegCtrl_Intergen815	chr2_221770814	CTTCACGGTCCCGGTATAAATATCAAACTTGTCAAACTTGCTTTCCATGGAAGCCCTATAATGAAAGGCTTATCTGTTTGGGGGTAAGTTAATGCCTCAATGTTGCCTCAAAGCAAGATC	1	+	chr2:221770814-221770933
NegCtrl_Intergen878	chr2_222538453	GATCAGGAGCAAACCTCTGAGACATGTTGAGTAACCATGTGATTCTTACACCTAAATTTGCAAAATCATCAACTATATGCTGAAGATATATGCAATCTACAGATGGTAAAATATCCCTCA	1	+	chr2:222538453-222538572
NegCtrl_Intergen878	chr2_222539879	CATAATTCATGGGGCCAAACCAACGTGGCTTTAACATGTGTCTTAACTTCATGTGAAGAGGATAGAATTTGAATTCCTTGTGATGTCTTTAAAATCACCTCCCTTTTATTTCTCCTGATC	1	+	chr2:222539879-222539998
NegCtrl_Intergen794	chr2_224037799	gatctaaagcccaggtcatttgattccagagcctgAGGTGTTAGATGTTGGttacttttaatgtaatggtaaaaactgcagttacttttgcaccagcctaaAGGTATGCTCCCACAAGTG	1	+	chr2:224037799-224037918
NegCtrl_Intergen794	chr2_224039440	TGGCATTGGGGCGGGCAAGCATCATAAGGATAGCTATAATTCAACATAATTATTTAAATGTCTTTCTGATTTTTTTATGCTAAAAGCATCATCAGCATTTGCTCCATATTAATATTGATC	1	+	chr2:224039440-224039559
NegCtrl_Intergen860	chr2_224339333	gatcctctgaaagctgaccaaatttttccttttattaagccaaattagacagagaaaatggcacatgtacttagagtgttccctcattctatcagctatcttcctcaatggacacgtgga	1	+	chr2:224339333-224339452
NegCtrl_Intergen860	chr2_224341302	aagagtcaaaatagtgctacccaatcttccatgtgggactggggtgaaggtctctccaggttttctcagcttgagtgagcgtggctggcatgtggggggccagcatgaggaccagagatc	1	+	chr2:224341302-224341421
NegCtrl_Intergen902	chr2_226665082	GATCAAAGCCTCACTTTTTTCCCCTTTTTAAAATCACTGTTTCTTTACTTAATTAATATTtactagatactagtaagaaaatagtgaacatacagattagttacttacccttatggaatt	1	+	chr2:226665082-226665201
NegCtrl_Intergen902	chr2_226666662	TAATGGCCTAGATATTTATTCATTAATGAGAAATGTAATTCATATTTATAAAGTTTGGTAACAAATTTACACAGGATTTAATATTTTGGTCCTAATGTCTTCTTAGATTTGCCATAGATC	1	+	chr2:226666662-226666781
NegCtrl_Intergen863	chr2_226793769	GATCCAAGGACATGATATGTGAATAAAAATTATTTTGAAAAAGTCTGGAGCAAATGCATCTCAGAAGAAAGAATAAATGACCCGGCATTTTTAAAACTCAAAATTCAGGGCATAAGTGAC	1	+	chr2:226793769-226793888
NegCtrl_Intergen863	chr2_226794480	TGTGCAGGTTTTGATATAAACATAAATCCTATCTGGAAAGCTCAAATTCTTTACTGTCTTTGTGAAAGATGGTTTTCAACAAAACATTATGCTTTTTTGCCCATACTAGCTACCAGGATC	1	+	chr2:226794480-226794599
NegCtrl_Intergen930	chr2_227224035	ATCTTTTCTTCTGACTGTTGTGGGAAACTAACAAAGTAAGTACTGCTGAATGGACTTCAGTTTCCACTCATATTTCCTAAGTGAGAAAGGAACAGAAACACATAGCTGGGGTTTTTTAAA	1	+	chr2:227224035-227224154
NegCtrl_Intergen930	chr2_227225464	agcaggaactcagtagatattattcttagctccagtttatagctgaggaaatggacttaaataagttaaacaacttccaaagttcacagagtaaacagatggtgaaatccaggcttgatc	1	+	chr2:227225464-227225583
NegCtrl_Intergen867	chr2_233933256	gatcgtgccattgcactccagcctgggcgacagagctagaatccgtctaaaaaaaaaaaTCGTGCTGGCAATTAGTCTTTATGAGCTAAAAGTGACTAGTGACATCTCAGAAGCAGAGGA	1	+	chr2:233933256-233933375
NegCtrl_Intergen867	chr2_233934271	agcattagcattttcccatttagttagaatttcttcctaaatatcatattttaatTTTAGTCTGAGATTTCTAGCAGcattagcattttcccatttagttaggttttcttcctaatgatc	1	+	chr2:233934271-233934390
NegCtrl_Intergen926	chr2_234676967	GATCAGATGGACAATGCAAAGCGCATGGAGACTAAGGGAGCTGGAGTGACCCTGAATGTTCTGGAAATGACTTCTGAAGATTTAGAAAATGCTCTAAAAGCAGTCATCAATGACAAAAGG	1	+	chr2:234676967-234677086
NegCtrl_Intergen926	chr2_234678228	TGAGAGGAGACGGAACACGGGGACACACCAGCTTGAGCAAGGGACAACAGGGGAGGACTGATGACTGACTTCCCACCTTTGAGGTGCTAATGTGTGTGTGGTGGCACTGGATAAAAGATC	1	+	chr2:234678228-234678347
NegCtrl_Intergen827	chr2_236188772	atccaccactgtattctcatagaggctacacttcctgcaggctgctcccagtccaggcctgagcactgtgggcatactgatgaaagcccattcctgTCATTCAGTCTAGCTCTGAGCACT	1	+	chr2:236188772-236188891
NegCtrl_Intergen827	chr2_236189546	TGTAGGGTTTCACTGTAAGGGTGACTTTGTTTGTCACCCTTTCTTGCATCCCAAGATTGTGCAAACTGGAGGAATTGGTTACAACAGCATTCTTCGGCTTTGGGTTAATATAACTAGATC	1	+	chr2:236189546-236189665
NegCtrl_Intergen826	chr2_239632085	gatctgggcttgtgcttggtgatttggggggaagagtttaaggaagggggacttttctctgcagaggtaattctctgtgtaacctaaggaatcttacgtaggggaggaaagtcagaatga	1	+	chr2:239632085-239632204
NegCtrl_Intergen826	chr2_239633490	AGAATGTCTAGGCTGCCTGCCGAATTTCTGGCTTCTGTAAGCGTGCTCTTGGAGGTGTAGGCAGGAAGAGCAGCAGGCTCAAGGGACAGAGACGCGGCTGTTGCACAGACTCATGGGATC	1	+	chr2:239633490-239633609
NegCtrl_Intergen791	chr2_240560788	atcgagcaagactccatatcaaaaaaaaaaaaaaaaaaaagactggtggatggactgtttgtgtcaaaatatcaaattgtacacaggatttaaggccatgacagaaaaagggttaagcca	1	+	chr2:240560788-240560907
NegCtrl_Intergen791	chr2_240562035	TCCCGGATACACACTTCCAGGGTTCTCTGGAGTTCCCAGGCACAAAGCCTTTGAAAGCAAAGTGCACAGAAGCCAGGGGCCAGGGCCTCAGAGAGTAGAGTATGGGGCCACTGGGTGATC	1	+	chr2:240562035-240562154
NegCtrl_Intergen792	chr2_240832672	GATCGCACAGAGGACCGGAAGTATGTGCACAGAAGggctctgattggcccagcgtggaccatgtgcccacctctgagccaatcagagagcctgggggaGGAGTCTGTGCCAATACGGCAG	1	+	chr2:240832672-240832791
NegCtrl_Intergen792	chr2_240833787	tgcctcccgtcctcagctccatcatcccagcctcattccttctccctgcctcccgtcctctgcttccACCTCCTCCCCAGGATGAGAGCCTTGCAAGTTTCCTGCCACCTCCTCTGGATC	1	+	chr2:240833787-240833906
NegCtrl_Intergen971	chr20_1949898	ATCTGAGACCAGAGTTCCCTCCACCTCCCCCCAGCACCCCCGGCACTCCCCGCCTTGCCCTCCTCCTGCCCAGGAGGTTAAAGCTGGCTTCCTTTGCTAATCTCCTTATTGCTGAATTGA	1	+	chr20:1949898-1950017
NegCtrl_Intergen971	chr20_1951146	catggaggaacttaaattcatattgctaagtgaaagaagccaatctgaaaatgctacacactacgtgactccaactataagacatcgtggaaaacgcaaaactacgagagtacaaagatc	1	+	chr20:1951146-1951265
NegCtrl_Intergen977	chr20_5334083	GATCTGAACTGCTCAACCCTAGGTCTGTGAGCCAATAATTTTTTGTGTGTCTAATCTTTTTCAAACCACACTAAACATATTTCAGGAGACAAGTATAGCCAAAACACAATTATTATGCAG	1	+	chr20:5334083-5334202
NegCtrl_Intergen977	chr20_5335356	AGCCAACAGTGGTTTGTTTTCTTGCTTATTTttgtccttgcttgttcattttctctctcttgcctctggggtataacctcttcaacaacaggaacttcatctgttgtctgcctctggatc	1	+	chr20:5335356-5335475
NegCtrl_Intergen952	chr20_5393321	ATCATTTCTTCTGCTCTGTTAAAAGTTGCCAAATGACTGTAAGTATGAGTTTGGTCATTACAGTGGGGGTCTTATGATGAGAAAGACTGTCATGATGGAGGGGATAGTTCCTGTGGTGGA	1	+	chr20:5393321-5393440
NegCtrl_Intergen952	chr20_5394345	tgccttcaaacttgaacaaaagtatcaacttttcctgggtctcaagcctgctggcctttagtctcggactggaatgacaccatcagctctcctgggtctccagcttgctgactgcagatc	1	+	chr20:5394345-5394464
NegCtrl_Intergen972	chr20_6144085	GATCACTAATCATTACTGTGTCTTTGGGGTCTAGTATACTCCCCAACACATAGTAAATTCCTGAATACCTCAGTGgcattgttttaatttaatcctcacataatttaatagagcctagga	1	+	chr20:6144085-6144204
NegCtrl_Intergen972	chr20_6144848	AGACTGTATCTCCTCCCTTGCTTGACTGTCTCCTACAGTGCTCAATAAGTGGCTGGGGTTGAGAGGTCCAGGAAAAATTCTGACTTCTACCTTTGGTAATCCCAGGCAAATCTTGTGATC	1	+	chr20:6144848-6144967
NegCtrl_Intergen959	chr20_6229148	gatcaattaaaattaagaaaaatttttcttttacctttacttattccttctccaatgctcctctttatgtagttctgtgtttttggcctatattgttttccttctctcaagagaatttct	1	+	chr20:6229148-6229267
NegCtrl_Intergen959	chr20_6230538	ggctctggattgtttgatttgcatatggaaaacgtgctcctaggcaaattatttgccatctttaggaactgattagccctgggaggagcagtttttccagggttagcaagacctcagatc	1	+	chr20:6230538-6230657
NegCtrl_Intergen967	chr20_7072578	GATCTTTACCAGTGAGATATGGGACACTAATAACCAATGGCATGAAATGACATTACAATTAATCAAGCCATCCTCTGCAGCTGATTATAATTAAGTGCCAATTGAAACACATACCTTGGG	1	+	chr20:7072578-7072697
NegCtrl_Intergen967	chr20_7073755	gattgacctctcagaatggacacagactgtgaagatatttttgtcccatgtggatgctcaggaaaaggcatccactgtagttaatagtaatgtattgtatacttaaaatttgagtagatc	1	+	chr20:7073755-7073874
NegCtrl_Intergen949	chr20_7561610	gatcttgatggtggcactaatctctaccattcttccaggcatgcagtattgctattggtttactattttcctaagtagaggccatcctactgcattccaatcagactttctcatcctaat	1	+	chr20:7561610-7561729
NegCtrl_Intergen949	chr20_7562346	ggtctgcgcaagtcagactattctgattgctgcttcatctctgctgtccttcacagtaactacttctaccttgacttgggccgctgagtgccaccacttgacccctggcaccccaggatc	1	+	chr20:7562346-7562465
NegCtrl_Intergen948	chr20_8297055	GATCTTGCCTGTAATGACTCCTTCTTTATAGCATACAATCAATTAGTGCTTATCCAATATTTaagacccagcccctcacgccaattcaggacagttctgttggtcagtctcaacccggag	1	+	chr20:8297055-8297174
NegCtrl_Intergen948	chr20_8297962	cagaatggatgattctggatgtctgTAATCAAAGTCCCGTTTGGGTCATTATTTATTTTAGCAACAtccaccatcatagattgtgagccccatggtaggaggggctgtgccactctgatc	1	+	chr20:8297962-8298081
NegCtrl_Intergen962	chr20_13073866	GATCTTGGATGAACTTCTCTACTGAAAACTATATGCAAATGTCGCAGTGAACATGTAATCTCTTAAAACAATTCCCATCTCCATCAGCTAACTGCTATACATGATTTTGTCCACATAGAC	1	+	chr20:13073866-13073985
NegCtrl_Intergen962	chr20_13074841	tctctcgtccagctctgctcctgacttactgtgtcactttgtataaatcctttcatctttcttgcattcattttcctcatctgtaaaatgaggtgtcgaactctgtgataggtaaggatc	1	+	chr20:13074841-13074960
NegCtrl_Intergen978	chr20_13895752	GATCAGGAGACTCACCTTTATGTACAGCCCATCCATGCTGAGGCTAAAATAAGCTGCTCTTGGGCAGAAGCTGGAGCAGAGTAGTCCAGGCAAGAAGGACCTCAGACAGAGAAACATCCA	1	+	chr20:13895752-13895871
NegCtrl_Intergen978	chr20_13896990	TTTCTCTCCACCTGCCCTATGCTTAGGCATGGCTGCACAGATGTAACTTGTTTAAGGAGACAGCAGGCCATCCTGATAACACAAGAACTTCACCCAGCTTGCCCAGAAACTCCTGAGATC	1	+	chr20:13896990-13897109
NegCtrl_Intergen965	chr20_15285158	gatcaaccttttgttctttaattcccagtacccctccccatctctttcttcttctttccttctttctgcctttactacatgcccaggcatgccacagcaccagtggcgttatcagcacca	1	+	chr20:15285158-15285277
NegCtrl_Intergen965	chr20_15286644	cctcattcttcttaattgcttcctatcattccagtgaaggcgagtatcaaaaagtatttagctagtttcctgctgatagacatttagtttgtttccaatcctctttccaatttaatgatc	1	+	chr20:15286644-15286763
NegCtrl_Intergen969	chr20_22070913	atcaactcagatattaaactccactaatgctaactgattactctattgtttgcaatgattcctgggggcataggttgctctacataccaatccaatcaagtatggctcctttgtaagaaa	1	+	chr20:22070913-22071032
NegCtrl_Intergen969	chr20_22072396	cccactcaggttccattgtacgtgactaaagacaagtttttttctctcctgttgttttcaagattttctctttgtctttgtcctgaaacattttgactgtaatatatctatgtttggatc	1	+	chr20:22072396-22072515
NegCtrl_Intergen964	chr20_24057557	ATCTTCCCAAGGAGGACGATGTTCTGACCTCAAACCATCGCAAGTGCCAGTGAATTAGCACTTACCATCAGAACAAGTCTCCAATTACTGCATTCACTGTGCCCCTTAGATTAAGAGTTA	1	+	chr20:24057557-24057676
NegCtrl_Intergen964	chr20_24058150	tcacctatttaattatctatggacaattgttatcaatgtccttatatgacagggaaggaagatgaagcagaaagcttattgaagtggttgggagaatcataattagtaagtggcaggatc	1	+	chr20:24058150-24058269
NegCtrl_Intergen955	chr20_24788561	gatctgctcgcctcggcctcccaaagtgctgggattacaggtgtgagccactgcccctggccTCCAGGGGAAGGACTTTATTGTAGCAAATTGTACAATAGCTTTCCAAAAAATACACGA	1	+	chr20:24788561-24788680
NegCtrl_Intergen955	chr20_24789182	cCGCTCTGTGTTCCTTAAAATAGGAGTCCAGTGAGTTTGGAGACCATGAACAATTAATTCTGAGGCTGGCTGGTCTCAGTGGGCAGTGTGCTGGTTGTGGGGGCTGCAGGCTGTGAGATC	1	+	chr20:24789182-24789301
NegCtrl_Intergen953	chr20_37860169	gatcagGCAAGGGGTTTAGTTGGAAGTAGTTCTTAGTGTAGTTGGAAGTAGGTTCAGAGGTAATGCTACTTTTCCTTTTCCCTTCTGTGGACTCAGCTGCTTGATTCATGCCTTATATCA	1	+	chr20:37860169-37860288
NegCtrl_Intergen953	chr20_37861218	TAGAAAAAAGCTGCCTGTTTTATAAAGGTGACAGTTTGCAAACACAAATGTGAACATATTCCTACCTCACTTGGCGGCGGCCCCGTCAGAGAGTGGCAGAGTGGTACAAGGAGATGGATC	1	+	chr20:37861218-37861337
NegCtrl_Intergen954	chr20_38261509	gatctttaccagctaattatccagagtgcttccttgtggaagagaaattgacctttggaactctagggtgcagagctgagcccaaggggcaatagtcatgcataggcaaatttctggtaa	1	+	chr20:38261509-38261628
NegCtrl_Intergen954	chr20_38262621	TATAAAGACATCCAGGTTGGCATTCAAGGATTCTTGAAGTTAACAAATTGTCCAGGGATAAATGACAATGAAGTTGGCAGTCTACACATTTCTTCATGAAAATGCATGCTCTGGGGGATC	1	+	chr20:38262621-38262740
NegCtrl_Intergen942	chr20_38438240	ATCTTACCGAATAAATGAGGTGTTCATTCTAAGTGAAGGTCAGTGGATATCTTCAATTCATTTGTATGAATAAAGCTTTCATAGCAGTTCAAACAGGCAAACAGCGTGAGGGGATGGGGA	1	+	chr20:38438240-38438359
NegCtrl_Intergen942	chr20_38440477	TACATGTCTAGGCAAGCCCGGAGAGCTTAGCATGGTTGGGATTGGGACTTTGAATTGGGAATACAGGAGCCACTTGGGATGGAATTTTCTCTAAACGTGGTTTATTTCATTTACCAGATC	1	+	chr20:38440477-38440596
NegCtrl_Intergen950	chr20_39568883	gatccagcaatcccacttatgggtgtataaggaaataaaatcagtattgcaaagaaatatcctcactcccatgcattcattTTTCATTCaacaaatatttacagtccctccccttgtgta	1	+	chr20:39568883-39569002
NegCtrl_Intergen950	chr20_39569916	GTTTAAAGAAATTCAAGTGGTTGAGCACCTTCCTTCCTCACTAAACATCTGCTGTTCACAGACTCTGTTTAACCAAACTCTGCTGCTTTCTCGCAAGCTGATGTAGAAAGCCTTCAGATC	1	+	chr20:39569916-39570035
NegCtrl_Intergen951	chr20_40660494	GATCATTCGTTCATTTATTCATTCAAAAAGCATCTTCATAACCctatgtatcaggcagttctaagtactttgtaaatcttcgcaacactgtgagatgtgtacactattatcacaatttta	1	+	chr20:40660494-40660613
NegCtrl_Intergen951	chr20_40661487	gtgaggaactgagtatttcagtgctgcagtccataaggaaatgaacctgtgaacaaccatatgaatgagcttggatgtagagcctttagctccagttgagacttgagaagagggtagatc	1	+	chr20:40661487-40661606
NegCtrl_Intergen963	chr20_41387061	GATCATGAAGGCCAGAAACCCAGGGTATCCCAGGCCCCCATCAAAGGGCAGCTAAGAGAGACTTGCTCcaggctacaggctacaggctccaggctacaggGAGATTGTAGGTAATATTTT	1	+	chr20:41387061-41387180
NegCtrl_Intergen963	chr20_41388512	GTGGtgtctctggttgggctcactggaagcagactttgacacatggagatttatcaagtgctttcaggagaaaggatataaaggacagagtgagaaaaggggctaagaaaggatgagatc	1	+	chr20:41388512-41388631
NegCtrl_Intergen976	chr20_41605821	GATCTAGCATTATATTTACTGATGGTCTATTTGGTACCACATTCTTTCCTATGTtctaaattagcccttagaataatcttgtgaagacctacatttgctcccattttatagacaaaaaga	1	+	chr20:41605821-41605940
NegCtrl_Intergen976	chr20_41608161	ATTCTTATTTCAGACGGGTGAAATGTCAAACAACTGAAATATCCTTAAGGTTTGAAAAAAAAAGGAGAAGTAAATCTATCTGAGAGGACACATTCACTGGCAGATAAATTATGGATGATC	1	+	chr20:41608161-41608280
NegCtrl_Intergen970	chr20_41746889	gatccttgAGCTAAAAGAATGAGTAAATATTTGCCTAATGTTCTAGAACATTGGTCCATACCTCCAAGAAGCCCAAGAAAATGTACAAAATTCAGGTCATTTTTTTGGCAGAGTCTGATT	1	+	chr20:41746889-41747008
NegCtrl_Intergen970	chr20_41748529	TGAGTCTCCAGCAAGGCCACATGGGAGCTGACTGACCCTGGTTAAGTCCCTGAAACCCTCGGGCTTAGCAACTTTATTCTTTTGGTTTTTGTTGTTGGTTTTTGTTTcagtggtgtgatc	1	+	chr20:41748529-41748648
NegCtrl_Intergen968	chr20_41928491	gatcccatggctaacaaggagtggagacaaagataaaatgcaggtctgcatgatttcaaaatttctaatctttcccctgtaACTTGTGTCCTCCCTAAAATGTGAGCTGCAACGTGGCAG	1	+	chr20:41928491-41928610
NegCtrl_Intergen968	chr20_41930851	CCCAGTCTCACTCTCTTTCCCATGTGGCTACTGCTGAAGTCCCAGAATTCCAAATGTCAATTTCAGCATAGCATCCAATCAGTCAAGTAGCTAGGGAAAGCCAGGAGGGGAATCAAGATC	1	+	chr20:41930851-41930970
NegCtrl_Intergen947	chr20_44200194	gatctcagagacttctttcctttgtctaactgaaactttatccccttaaccaacatcttccctttccccatacactccaccctgacccctggcaacggcctctgataaccaccatctact	1	+	chr20:44200194-44200313
NegCtrl_Intergen947	chr20_44201785	ttctgtttcttgtgattttagggtcatatccaagaaatcattgcccacacccatgtaatggagctttccccctatgttttcttctcagagttttatagtttcagccattgcagttagatc	1	+	chr20:44201785-44201904
NegCtrl_Intergen940	chr20_49829139	gatcatgtgtcagatttatttgactcattagtgaactagcagactcactggcttaaatcaggatgtgagagaatgaagtgtatatatatagtcagtgaaaaaatattggaataaaattgc	1	+	chr20:49829139-49829258
NegCtrl_Intergen940	chr20_49830120	AATTGGTTGTTTCTCTGTTTCTCTTTCTGAGCCCCAAGAGAAGCAGGCAGGCTGGGAAACCCAAACAGACCTAGAGGCTGAGTCGAGGGCACTGACATCTCAAGGAGGCAGCCCAGGATC	1	+	chr20:49830120-49830239
NegCtrl_Intergen961	chr20_49957243	GATCACCCTTAGAGATGCTGTGTAATTAGAAGGAAGGAGTTCTGAGCACCCAGCACAGTGTTAGGCATCAAGGAGTCCCCTGGTGATTCTCCCATCATTCACTGAAGCTGACTCTTCATT	1	+	chr20:49957243-49957362
NegCtrl_Intergen961	chr20_49958168	TCGGCTACAGGGCAGGGTGGCTCAGAGGAAGTGGGGTCTCCTCCCACGGGAGCCCAGCCTTGGCTGTTCTCATGGTTGGGTTCATCCCATGGTGGAGAGGTATAGATAGTGGAGTTGATC	1	+	chr20:49958168-49958287
NegCtrl_Intergen943	chr20_50021255	GATCAGCCATGCTCTCAGAGATGCATTTTCACATCCTGCTGAGAGGGGCCCCTCCCAGGCCTCACTGCGCCCTAGTGTGCGCAGACAGCTTTGGGCCGGCGACCTGCAGAGCAGCGTGAG	1	+	chr20:50021255-50021374
NegCtrl_Intergen943	chr20_50022006	CATGTGCCATGTTCGTAGAAGCTTGGCATCAGATAGGCAAGCTTTCATAGGCACTGCCTTTCAGCTGTGCATGGCTCCTGTGGCCCTGGTGTTTTGGGAGGGAGTAGCATGAATCAGATC	1	+	chr20:50022006-50022125
NegCtrl_Intergen966	chr20_51642073	gatcacatcagccctccaccttgatgaacttccccgccccacccctgggtgcctgcccccggcagatgacaccttcacatctagaacaagtcaggacaccagtgtcaacctgtattttct	1	+	chr20:51642073-51642192
NegCtrl_Intergen966	chr20_51643323	ATATCTTCAACATCTTTTCATATTTTTAAATAGTGCTGTAGAAGCTTAGTTTTAATAATAAAATCAATTTCAggctgggcgtagtggctcatgcctgtaatcccagcacttttggagatc	1	+	chr20:51643323-51643442
NegCtrl_Intergen957	chr20_52006862	GATCTTGGATAATTTAAATAATAGAGCTGCTTTTCTGTATACACTAGTGGTGTGAAAAGGAAGTTATCCACCTAGGACATATTCCAAGAGCCACAGAAAGCCAGGGAAGGAAGAAGAGAG	1	+	chr20:52006862-52006981
NegCtrl_Intergen957	chr20_52007518	agcagccatagataatatataaacaagggagtgggactgtgttccaataaatctttatttacaaaaacaggcagctgggccagatttgtcctggaggttctaattcatccgctcctgATC	1	+	chr20:52007518-52007637
NegCtrl_Intergen974	chr20_52717792	atctgcctgaggctgttttccagtttttttttttttttaaatttatagctagaaggagtgcactctaaaataatgataaaaattatagtatggtaaacacaaggcaataagaatattttg	1	+	chr20:52717792-52717911
NegCtrl_Intergen974	chr20_52718498	TCAAACCAATTACTTTCATTGAACTTGCCAAGAATTAAATGGAGAGGAAGAGGTTTCATGTTAATCAGGACTCCTCTTTCCCAGCTTCTTGAGTCATTTTGCTTGAGAACAAATATGATC	1	+	chr20:52718498-52718617
NegCtrl_Intergen946	chr20_53599498	atccgcccgcctcggtctctctgggattacagacgtgagccactgtgccctgccAATGTAGTTTTTAATCGTTATTTTTTTTTTCTGAAACATTGAAGTTGTGGAAAATATATTGAATAA	1	+	chr20:53599498-53599617
NegCtrl_Intergen946	chr20_53601006	tacaatgtaagttctctaatggcggtaaccttgcctgtcttgctgagcacctcaaagtgaccctggcacagagtaaacAGGtgtctgaggtgagggttttcagatgcagagctggagatc	1	+	chr20:53601006-53601125
NegCtrl_Intergen945	chr20_53781857	atctcatacgcagtaaccttgtcaaactcatatatCTTTACTTACTATAAACATATCTAAGTTTCCTGCCCTTTCACTCGTAATTCTCTATTATCTATTTATAGCATAATGGTGGAAAAG	1	+	chr20:53781857-53781976
NegCtrl_Intergen945	chr20_53782852	TTTCAGAGCTAGCTGGTAGGTGGTCTGTTTGCCTTTGTTCCAGCCCTATGCAGTTCTCTCCTGTGTTTCAAACCACAGCCTGCTGGGCTTTGTAAATGTAGCAGTCTTTGGTAGAAGATC	1	+	chr20:53782852-53782971
NegCtrl_Intergen960	chr20_54024735	gatctaccccactgtggtttgagctggtacccaagctgcaggacaaagtcccctctgctcttccttctcctttcctcaagcagaagcaatctttccccatggccattacatctgggaatg	1	+	chr20:54024735-54024854
NegCtrl_Intergen960	chr20_54025945	acaaatttacaattatagatggagacatcagtacccttacctgaataattaataaaacaactagacagaaaatctgcaaggatgtagaataactcaaccataccaccaagcaacaggatc	1	+	chr20:54025945-54026064
NegCtrl_Intergen958	chr20_54390989	gatcaacatttgttcaatgaattgaatgaataaaAGAAAATACTGCTCTTTGGGTGTGACCTAGTTTGGCAAGTATTTCACTTTTCTAAAATTTTAAATTTCTAAAATTTCCTTCTAGAA	1	+	chr20:54390989-54391108
NegCtrl_Intergen958	chr20_54391987	actatgttgaatataagtgttgagagtgggcatccttatcttgtgctgatattagaggaaaagctttcagttattcaccacagagtacaatattagttgtATTAAACATTTTCTATGATC	1	+	chr20:54391987-54392106
NegCtrl_Intergen941	chr20_54655834	gatcctttgtccttccatatgaattttagaatcagcttattgatttctatccaaattcttgttggaaactgtaaaaatcctagaagaaaacctaggaaatgccattctggatatggccct	1	+	chr20:54655834-54655953
NegCtrl_Intergen941	chr20_54658539	cttcatttccaatctggaagttttttctttctttgtcttgccttattctattggctagaagctctaatacaatgtggaataaaagtggtgggagtacacatctttgctttgtttctgatc	1	+	chr20:54658539-54658658
NegCtrl_Intergen973	chr20_56429620	gatctaatcctgggagtaacatcccatcctattcccaggtctcacccacactcagggggaggggattgcaccggacgtgGATAATTTCAGTATAATTTCATTAACCACTTAGttttttgt	1	+	chr20:56429620-56429739
NegCtrl_Intergen973	chr20_56431567	TCTGcacacatttattgagcacctactgcataccagttttcactcaaggacctagggacacagcagtaagcaaaggggctaaaggtctttctttagaagcttgtcctctgtgaagggatc	1	+	chr20:56431567-56431686
NegCtrl_Intergen956	chr20_58039614	GATCTCTCTGTTCTTTCCGTTTCTTAGATGCATGGTTCTGAGCATGCATTTACTTTTGTGACTCCTCAGttaatgtctggcttcccaaaagccatgtaaatatcatgacaggtgcaatgg	1	+	chr20:58039614-58039733
NegCtrl_Intergen956	chr20_58042159	GGCAGGCGGAGGTTCCTGAGTCCAGAGGCTCTCCACCTCTGGCAGGCTGAGCCCAGCCTCCTTAAGGATGCAGCTCTGCTTGCACCAGGGAAGGGGAATGGGGAGGGAAGAGGGATGATC	1	+	chr20:58042159-58042278
NegCtrl_Intergen975	chr20_59554279	ATCTTATGTCTTGGGAAACTGCCTCATGTGCTTCTCACTCACTGCCCCTCACTTGGCACCTCTGTGCATGCACACCAGGCTGTTATGACACTGCACCCCTTGGGCCAGCTTTCCTACCCT	1	+	chr20:59554279-59554398
NegCtrl_Intergen975	chr20_59555822	ctgttcacaatagccaagatgtggaagcaatctatgggtccatcaacagacagatggataaagaaaatgtgctacgtacactcaatggagtactattcagtcataaaaaagaatgagatc	1	+	chr20:59555822-59555941
NegCtrl_Intergen944	chr20_59735929	GATCCAGTAGCCTCTTTGGTTAAATCAATTGAACTTTTAAAAATTTAAATTAGCTCACTTATACAAGTTCTGGTGGTGATGAATTATCCTCAGGGTTTTTGGGCAGAGATGAAAATTAAC	1	+	chr20:59735929-59736048
NegCtrl_Intergen944	chr20_59736652	aaaataaagaaagaaagaaTGCACCCCCCAAAGGAAAACATGGCTTTGCCCCACCAGACCCACCAGAGCAGTGGCAGGAACAGGAAACAGCTACTCACCACATGTTGTGAAGGCCAGATC	1	+	chr20:59736652-59736771
NegCtrl_Intergen987	chr21_16687708	GATCCTCGCCAGCAAAATATATGCCTCAAACTTGGCTTTTTTCGTCTGTTTGATTCAGATTCTAAACATTCTTGCAGGAGTATGAAGGAACGTAAATCATGTTCTAGCCTCCAATGTGTC	1	+	chr21:16687708-16687827
NegCtrl_Intergen987	chr21_16688774	AGTTAATATTTTTCTGTATGTATGCATACTTTTTTCTGTAGATATAAAATCTTTAGGTCACACTTTTAAATGAATTTAGCTTTGTTTAAAAGTCACATTTTTATTTTTAGGAATAAGATC	1	+	chr21:16688774-16688893
NegCtrl_Intergen992	chr21_16846122	GATCTATGAGCTATTAATATTGTCTGTTTTAATAAAACATATCAGAGCTTACACTAACAAAAGTTGTTGCTTCAAGGTTGTAGACACCTTAGTAAGCTAGACAATTTAGTAAACTCCAAA	1	+	chr21:16846122-16846241
NegCtrl_Intergen992	chr21_16847266	attacaagttaatgcacataaagcatgaagagtagagtctagtatgtagtagatgttcaataaatgATTATTTCTGTGATTGTTTCACTTTTCTCATGTCTCTTTTTATTTGATTTGATC	1	+	chr21:16847266-16847385
NegCtrl_Intergen993	chr21_18074103	gatccgcctgcctcagcctcccaaagtgctgggattacaggcgtgagccaccacaccccgctgaccccaactttttcattgaagtttcaaaacagccttctaaagccattgcacaggcat	1	+	chr21:18074103-18074222
NegCtrl_Intergen993	chr21_18076339	TTTTAAGTATACATTGATTACTTTTGTAAAGTTTATAAAACATTATAAATAACGTAATTCAAAAGGAAAAAAATACTCTCTGCCTTGAAAAACAAGTACATCCCAAATGGAATGAGGATC	1	+	chr21:18076339-18076458
NegCtrl_Intergen1007	chr21_19684468	ATCAGAATGGTGGGTTAGAGTTGCCAGGTTGTAAAATGCAAAATAAGTATGTTATTACTGCTCATTACTTTCATTTTCTACCTAATTACTTAATTACTTTTAAGACTTGATGGGAAGGTA	1	+	chr21:19684468-19684587
NegCtrl_Intergen1007	chr21_19685393	cactaaagacacagagagcataatggtagttaccagagactgaagggtgcggagtatgggaagacatcgttcaaagagtacagagcttcatttagacaggaggaataagttcatgagatc	1	+	chr21:19685393-19685512
NegCtrl_Intergen999	chr21_19780210	GATCACTAACTTAAAGAAAATTTCAGTGAGTAAATTGTTGTGTACCATTTTGGTAATAGGAATGACATATTCTGGTTAGGTGAATAATGAAGTAGAAAGAGACTTGAGGATAGTTGGGTA	1	+	chr21:19780210-19780329
NegCtrl_Intergen999	chr21_19782610	TGTGAATGTGTGTGGGATGCCACTGGGATGCCACTGTGCTACATACTATTCTCTACAATTTAATGAGTAGCATTAAGAATTGACAAACTCCTAATGGCTCCTCCCATCTCCACTGGGATC	1	+	chr21:19782610-19782729
NegCtrl_Intergen981	chr21_19915313	GATCTTTTCTTTTTAAATTCAGATTGCTGCTCTCCTTAGTACATCATCTAAATCATTACAGATTTAACAAATTGTTCTGAGAACAAAATCTATTGAACACCACATAATAAATTTCTGACC	1	+	chr21:19915313-19915432
NegCtrl_Intergen981	chr21_19916203	GCACAAAACACAGTAttttcttctacatttatacccttttccctaatgcatggctttaaatatcatttatatgtttataacaaccaagtataGACTCGAAACCTTGATTTTTTATTGATC	1	+	chr21:19916203-19916322
NegCtrl_Intergen1008	chr21_20584832	GATCTTGTGTATCCTTGAATCTTGCAAAATTTTATAGCTCCAGTGGCCACTCTGAATGAAAAAGCATTTTGGAAACCTGGCACCATAAAACATTCATCTGCCAGGATATGATGATATCTT	1	+	chr21:20584832-20584951
NegCtrl_Intergen1008	chr21_20585999	AAGTACCATGAGTCAGTGTGAAGTTGCTTGAAAAGTAGTTGTTATCTAATAACCTCCTGTCAAAAACTCAGATAGAAATTTGCTTGTAGAGAAATAAAAAATATGGCAATTTTGATGATC	1	+	chr21:20585999-20586118
NegCtrl_Intergen988	chr21_20953714	ATCTAGTTTGCTCCATTGTATTATTGCTTCTCTTCATAAGGTGAATGTTTGCTCAAAATTGTAATTCTTCTGGTAATTTATTCTTGTGTAAATTATGTCACTAAATCATTACCCATTCTA	1	+	chr21:20953714-20953833
NegCtrl_Intergen988	chr21_20954833	CCCTGAATCAATCATCAATCGGTTATTCAGTCAATCACTTTTATTTTCCCCCTTTTCCTTAAAAGAACTTTTTCAGGGGTCTGCAATAATGGCCATTCTACATAGACTCAACTTATGATC	1	+	chr21:20954833-20954952
NegCtrl_Intergen984	chr21_21825496	GATCTTGTGTAATATGCATGATTTCTCCCACTTTTTTATCTTGTTTTTGGCGTGGTTTTAATGGACAGTGTTGTTTTGCTTCAAGCCTCGCTGTCTATGTCACATATGAACAAAAGACAT	1	+	chr21:21825496-21825615
NegCtrl_Intergen984	chr21_21826959	tccatcattatagtgtcatacagaatagaatgctactatactgtcttaaaaatccctgtactttgcctactcattccttcccctcatcccaaccattgattgggatggcaaccactgatc	1	+	chr21:21826959-21827078
NegCtrl_Intergen1001	chr21_21911087	GATCTCATTTCCATTTTACAATAGTTTGCCTAAATAGTTACCATCAGGAAATGCTTCTTCAAGCTTGATTTCCATGTACGCCCCGAGCTTTCTTCACAGCTTTGTTTCTTTTGGGCCAGA	1	+	chr21:21911087-21911206
NegCtrl_Intergen1001	chr21_21912425	acaaaaAACAAAAAAATGTCCAGATACAGCTCACAGAAGCTTCTGGTCCACTATTTTCTTTCATTACTTCAGAATCATTTTGCTTCATGTTAGAAAAACTATGAGTTCCAATGAATGATC	1	+	chr21:21912425-21912544
NegCtrl_Intergen1003	chr21_23415144	atctacacaatttgttccaactcacgtagacacacccacgtttcttccacagacctctttTCATGTTCTTGATAATCATCTATGTTATTTCTCATTACCCATAAGTTCATTCATTCTTAC	1	+	chr21:23415144-23415263
NegCtrl_Intergen1003	chr21_23416721	atcacttaacttttgaaaatcttagatatctatcagtaaaatgggaataaagatgactgcctccaatgttttatgtaataaacaacataaATAGTAAATTTATAGCCACTTGGTATGATC	1	+	chr21:23416721-23416840
NegCtrl_Intergen979	chr21_24350635	GATCTATCAAAATTTGAATATTCATCTTCTAAATAAGGATGTTTTCACTCTTTCTTTTTTATTATTATTATTTCATTGGCTAATGGAAACAGAAGATAATATCCTGGAAGaaaaataaaa	1	+	chr21:24350635-24350754
NegCtrl_Intergen979	chr21_24352629	AATTAAACTATACTTTAGTTTGTTCTCACATAACCATCTAGAAAGAGAATGGCTAAAGCTTTTATAAAGGTTACCTTCACAAGTTATCTGGGGCCCCACACTCCCACTACACTTTAGATC	1	+	chr21:24352629-24352748
NegCtrl_Intergen1006	chr21_25586777	GATCACCCTAGAAGAATGGGGGTTCAAATTATAGTTTAACTTGAGTTATGAAAAATGTATATATTTAAAATATTTAAGTTTAAGGTTTCTCATCTGTTGTGAAATAAAAAACAAaagaaa	1	+	chr21:25586777-25586896
NegCtrl_Intergen1006	chr21_25588906	TCTTTCTTTCACATTGTAAATTATATGGATGGCTCACCATACCATAATTTATTTGCAAACCTAATTAGTTTTTAGAATTTACATCAAATATACATTGCTTAAAAACATGGCTAGTGGATC	1	+	chr21:25588906-25589025
NegCtrl_Intergen1004	chr21_25702696	GATCTATGTTAGTCAGAGTTTCATCTCTATTTACATACAGATGCAGTGTACACACATACACACAGATACTCTTCCTCTGTTTATTAAAACTTTCATGTAATAGTGGCTGGCACAATAACA	1	+	chr21:25702696-25702815
NegCtrl_Intergen1004	chr21_25703988	GACCTTCTTTTACCCTGATTTAATTTATTTATTCGTTTAATTTTTGGTCTTCCAGAATATTGGGTACATTCTTAAAACAGGTGGAATGGGGAATGGAGACAAGTATCaggagggcggatc	1	+	chr21:25703988-25704107
NegCtrl_Intergen986	chr21_25965520	ATCTGCCACTTTCTAACTTTGAATTTTTTCCTAGCATTGATTTTGACTTTTCTAAAATAAGGGTTGTTTATTTCAGGGTCTGTTTCTTCCCTGTAAAATTCTACAATTCTTGAAGGACAT	1	+	chr21:25965520-25965639
NegCtrl_Intergen986	chr21_25966375	ATTTTGGCTGCTCTATGTAAAGTCAGCATTATATTAAGAATTGGAGAAACTAACAAGAGATTAGAATGGCGAAAGGCAGGCTAGGAGAAGgcttttcaaaatttaaggtgcatagggatc	1	+	chr21:25966375-25966494
NegCtrl_Intergen994	chr21_26563698	GATCAGAGCAGTAAGAAATCTTGCCTTAATGTTCCCCCATTTGAGTCAGAGTAAAAAATCAGGGCTTCCACTGAAAATATCAATTATTCAGGTGATGTGTTTTATTGTCTATTATATATT	1	+	chr21:26563698-26563817
NegCtrl_Intergen994	chr21_26565287	TATGAAATCATTAGTTGTGTATGGCTAAGGGAAATATTGATGTGCTCTATGAGTGGAGTGGCATCTGCTTTATTTTATTACTTGCTTCTGCATAATCCCCAGTCCTCTTGAATTTTGATC	1	+	chr21:26565287-26565406
NegCtrl_Intergen990	chr21_28085322	gatccaggcttcttccTTTGGACCATTGGAGCCAAAGGGCTcatggaacattttagaggccaggtctggaaatgacatgcacctgttctgctcacatgccattgacctgaattaataaca	1	+	chr21:28085322-28085441
NegCtrl_Intergen990	chr21_28088008	CCCTTGAGGTGGTGCCTCAAGTAACTCCATGGAAGTCACAAAAATCAAGTAGATTAAAGACCTGAGTGTCCCCCCGCCCCTCCGCATGTTCTTATGATAATGGGAGTGGAGTTGGTGATC	1	+	chr21:28088008-28088127
NegCtrl_Intergen1000	chr21_28487267	gatctcctggagacatttgtaatgtctaagcaacagactgtttttctttgaaggctgtggccagttcaataacttcctaccttttacttgctttctttccttttgtgtcttgttttcctt	1	+	chr21:28487267-28487386
NegCtrl_Intergen1000	chr21_28489637	TGCAAATGCTTATTCTAAACTGTGGCTTTGAGCATATTTGCGTAGTTGTTTTAGCTTTTGGTGTTGCTATAATGTTTGTTCCACTGTGTTTTCACTCACTGAAGAATAATACACATGATC	1	+	chr21:28489637-28489756
NegCtrl_Intergen991	chr21_28951397	atcagagacacaggtgtttttttggtaacaatagaagccacagctggcttctcttcatcacttccaaaacccccacagagtgacacaaattgcagctatatgttcacccgtgcatgcagg	1	+	chr21:28951397-28951516
NegCtrl_Intergen991	chr21_28952603	AAACATCTTTAGGTCCTACAAAAattttattttactttatttattttattttattttgttttattgttttagaaacaaggtcttgctctgtagcacaggctggagtgcagggccatgatc	1	+	chr21:28952603-28952722
NegCtrl_Intergen982	chr21_31551567	GATCTGCCCATATAAATTTTAATGCATGATGTGAGAAGAGGAATTCATTCTCTTTTTCACATTTTTTAGTTTTTATCTATGCCTTTTATTTATCAATACTTTTTATTGAAATAGCTATTG	1	+	chr21:31551567-31551686
NegCtrl_Intergen982	chr21_31552522	CTTATTCTACTTTTTAAATGTTTTGCGCTTTTTTCCAGCTGAACTTCAAAATTGTTCTGTTAAAACAGGAAAAAAAAAGCTACATAGGATTCTGATTAGAAATATGTAAATGATATGATC	1	+	chr21:31552522-31552641
NegCtrl_Intergen996	chr21_32387094	GATCAAAAAAACTTTTTTAATGAATATTTCAAAGTATGATTGAACAAAGCAACAGCTTTTGAAAAAAATTATACAGACTTTCCTTACTGTGACTGTTGGACCTGCTGTCTTTCTCAAGGG	1	+	chr21:32387094-32387213
NegCtrl_Intergen996	chr21_32389415	aaccacagcaATCCCCTATAGTGGTGCTACTGAAagtactgggcctcaaactatttgttactggtccctgatgaggtcaggagcttataccaaaatataattcaaccacacacatagatc	1	+	chr21:32389415-32389534
[truncated: 47,984 more rows]
