# Supplementary material for: Transcriptional enhancers in human neuronal differentiation provide clues to neuronal disorders
Source: EMBO Rep. 2025 Feb 13;26(5):1212–37. doi: 10.1038/s44319-025-00372-1 (PMC11893885; doi:10.1038/s44319-025-00372-1)
Supplement: Supplementary file 8 — Dataset EV6 [file 44319_2025_372_MOESM8_ESM.xlsx]

## Sheet: Dataset EV6
Dataset EV6. gRNA oligos used for CRISPRa experiments.
Gene	Region	Guide nr.	Oligonucleotide sequence (Benchling sequence underlined)
SNCA	Promoter	1	GTGGAAAGGACGAAACACCG GTTCTCAGCCTCCACCCTAG GTTTTAGAGCTAGAAATAG
		2	GTGGAAAGGACGAAACACCG AAGGAGGCCAAGTCAACAGG GTTTTAGAGCTAGAAATAG
		3	GTGGAAAGGACGAAACACCG TTGGAAATCCTGGAGAACGC GTTTTAGAGCTAGAAATAG
		4	GTGGAAAGGACGAAACACCG GAGCATCCTCGCGTTTCCCG GTTTTAGAGCTAGAAATAG
	Enhancer	1	GTGGAAAGGACGAAACACCG TTCCAAGGGCCCCAACACAG GTTTTAGAGCTAGAAATAG
		2	GTGGAAAGGACGAAACACCG GTATAACTTCCTATACGGAG GTTTTAGAGCTAGAAATAG
		3	GTGGAAAGGACGAAACACCG AAAACATGTCCACTCCGTAT GTTTTAGAGCTAGAAATAG
		4	GTGGAAAGGACGAAACACCG CCAAGCAAGAGCCACTGTGT GTTTTAGAGCTAGAAATAG
POU6F2	Promoter	1	GTGGAAAGGACGAAACACCG ACTGCAGCCAGCAATAACAG GTTTTAGAGCTAGAAATAG
		2	GTGGAAAGGACGAAACACCG GATGGGCGAAAAGAGTGAAG GTTTTAGAGCTAGAAATAG
		3	GTGGAAAGGACGAAACACCG TTTAAGAAGCCTTCTCCCCG GTTTTAGAGCTAGAAATAG
		4	GTGGAAAGGACGAAACACCG AGAGATTCAGGAGGCTTCGG GTTTTAGAGCTAGAAATAG
	Enhancer	1	GTGGAAAGGACGAAACACCG TAATGTCACCCTAGTATGGG GTTTTAGAGCTAGAAATAG
		2	GTGGAAAGGACGAAACACCG AGATAAGACGAATAAGCCAC GTTTTAGAGCTAGAAATAG
		3	GTGGAAAGGACGAAACACCG TTAAGAGGAAGGAGTTACAA GTTTTAGAGCTAGAAATAG
		4	GTGGAAAGGACGAAACACCG CATTTTCTGGAATTGAGGGA GTTTTAGAGCTAGAAATAG
ZMIZ1	Promoter	1	GTGGAAAGGACGAAACACCG GATGTCGGAGCAGCAGCAGG GTTTTAGAGCTAGAAATAG
		2	GTGGAAAGGACGAAACACCG TCCCAGGGGGATCGCTCTGG GTTTTAGAGCTAGAAATAG
		3	GTGGAAAGGACGAAACACCG TCTGGCGGCTCTTCTGATGT GTTTTAGAGCTAGAAATAG
	Enhancer	1	GTGGAAAGGACGAAACACCG CAGTTCACTCCCTAACACCA GTTTTAGAGCTAGAAATAG
		2	GTGGAAAGGACGAAACACCG ACATAACTTCAGTCTTCACG GTTTTAGAGCTAGAAATAG
		3	GTGGAAAGGACGAAACACCG CTAATGACCTCATCTTAACG GTTTTAGAGCTAGAAATAG
MAP7D1	Promoter	1	GTGGAAAGGACGAAACACCG GCGCCGCAAGCCCAACGCCG GTTTTAGAGCTAGAAATAG
		2	GTGGAAAGGACGAAACACCG CGCCGCAAGCCCAACGCCGG GTTTTAGAGCTAGAAATAG
		3	GTGGAAAGGACGAAACACCG TGCCCCCGGCGTTGGGCTTG GTTTTAGAGCTAGAAATAG
	Enhancer	1	GTGGAAAGGACGAAACACCG TCCTTCTTCAGAGAACACGC GTTTTAGAGCTAGAAATAG
		2	GTGGAAAGGACGAAACACCG GTGATTCCGTGGTTCCCCCA GTTTTAGAGCTAGAAATAG
		3	GTGGAAAGGACGAAACACCG ACTTCCCCCACAAAAGTGAA GTTTTAGAGCTAGAAATAG
PITPNM1	Promoter	1	GTGGAAAGGACGAAACACCG GCGCTGACCTCTTTTCCGCG GTTTTAGAGCTAGAAATAG
		2	GTGGAAAGGACGAAACACCG CCCCTTGCATCCCCTTCCCG GTTTTAGAGCTAGAAATAG
		3	GTGGAAAGGACGAAACACCG GCGCTGACGCGGGCCCCCCG GTTTTAGAGCTAGAAATAG
		4	GTGGAAAGGACGAAACACCG GGGCTGCGCGGAAAAGAGGT GTTTTAGAGCTAGAAATAG
	Enhancer	1	GTGGAAAGGACGAAACACCG TCCTGGTTAGACATGCCTGA GTTTTAGAGCTAGAAATAG
		2	GTGGAAAGGACGAAACACCG CCAGGAAAAGAGCCACCAGA GTTTTAGAGCTAGAAATAG
		3	GTGGAAAGGACGAAACACCG CATGTGGCTGAGAGAGGCCA GTTTTAGAGCTAGAAATAG
		4	GTGGAAAGGACGAAACACCG TGACAGACCCCATCTGTCCA GTTTTAGAGCTAGAAATAG
TdT	--	1	GTGGAAAGGACGAAACACCG GAGTTCGAGATCGA GTTTTAGAGCTAGAAATAG
		2	GTGGAAAGGACGAAACACCG TTACGGGGCCGTCG GTTTTAGAGCTAGAAATAG
		3	GTGGAAAGGACGAAACACCG AGCACGCCGTCGCG GTTTTAGAGCTAGAAATAG
		4	GTGGAAAGGACGAAACACCG GGCCGCCCCTACGA GTTTTAGAGCTAGAAATAG
		5	GTGGAAAGGACGAAACACCG CGTGATGAACTTCG GTTTTAGAGCTAGAAATAG
