# Supplementary material for: Transcriptional enhancers in human neuronal differentiation provide clues to neuronal disorders
Source: EMBO Rep. 2025 Feb 13;26(5):1212–37. doi: 10.1038/s44319-025-00372-1 (PMC11893885; doi:10.1038/s44319-025-00372-1)
Supplement: Supplementary file 9 — Dataset EV7 [file 44319_2025_372_MOESM9_ESM.xlsx]

## Sheet: Dataset EV7
Dataset EV7. Sequencing summary of CAGE and NET-CAGE data.
	Number of raw reads	Number of processed reads before mapping	Number of mapped reads	Method
Total.Day1.S01	22238380	18660991	17116277	CAGE
Total.Day1.S02	21000421	18312100	16865110	CAGE
Total.Day1.S07	25263217	20848578	19224237	CAGE
Total.Day3.S03	24646235	20834760	19695382	CAGE
Total.Day3.S04	20894628	18333635	17243843	CAGE
Total.Day3.S09	27029058	23144756	21907427	CAGE
Total.Day6.S05	22538792	20129101	19027158	CAGE
Total.Day6.S06	22431628	17103806	16026034	CAGE
Total.Day6.S11	21991458	18189053	17189723	CAGE
Nascent.Day1.S01	21027537	19225905	18031034	NET-CAGE
Nascent.Day1.S02	20775509	19219526	18110135	NET-CAGE
Nascent.Day1.S07	20239531	19021171	17708055	NET-CAGE
Nascent.Day3.S03	19076029	18283769	17351237	NET-CAGE
Nascent.Day3.S04	19774748	18712814	17694943	NET-CAGE
Nascent.Day3.S09	25217833	24426362	23283870	NET-CAGE
Nascent.Day6.S05	21268323	20016226	18865128	NET-CAGE
Nascent.Day6.S06	20992369	19177623	18054484	NET-CAGE
Nascent.Day6.S11	22729370	21986975	20810097	NET-CAGE
