# Supplementary material for: Transcriptional enhancers in human neuronal differentiation provide clues to neuronal disorders
Source: EMBO Rep. 2025 Feb 13;26(5):1212–37. doi: 10.1038/s44319-025-00372-1 (PMC11893885; doi:10.1038/s44319-025-00372-1)
Supplement: Supplementary file 10 — Dataset EV8 [file 44319_2025_372_MOESM10_ESM.xlsx]

## Sheet: Dataset EV8
Dataset EV8. Capture Hi-C library statistics of all six experiments.
File	Total_pairs	Valid_pairs	Cis_<10kbp	Cis_>10kbp	Trans	Invalid_pairs	Same_circularised	Same_dangling_ends	Same_internal	Re-ligation	Contiguous_sequence	Wrong_size
DAY 1 REP 1	365138710	336556904	17979146	188068748	130509010	28581806	11490055	2736480	5558610	8796661	0	0
DAY 1 REP 2	355999237	345032976	44647637	212494354	87890985	10966261	3412544	1097309	1839965	4616443	0	0
DAY 3 REP 1	420488738	417984655	11831266	99763296	306390093	2504083	1049063	114710	316072	1024238	0	0
DAY 3 REP 2	428910156	418582524	27239924	243023415	148319185	10327632	2171012	1052044	3295300	3809276	0	0
DAY 6 REP 1	1013764044	973643431	62813695	614822164	296007572	40120613	2430656	8766754	14158616	14764587	0	0
DAY 6 REP 2	418759714	416283656	5666542	73022199	337594915	2476058	801061	162529	664924	847544	0	0
