# Supplementary material for: Transcriptional enhancers in human neuronal differentiation provide clues to neuronal disorders
Source: EMBO Rep. 2025 Feb 13;26(5):1212–37. doi: 10.1038/s44319-025-00372-1 (PMC11893885; doi:10.1038/s44319-025-00372-1)
Supplement: Supplementary file 11 — Dataset EV9 [file 44319_2025_372_MOESM11_ESM.xlsx]

## Sheet: Dataset EV9
Dataset EV9. PCR primers related to qRT-PCR experiments.
Gene Name	Forward ( 5´-> 3´ )	Reverse ( 5´-> 3´ )
SNCA	CTGCTGCTGAGAAAACCAAA	CTGCTCCCTCCACTGTCTT
POU6F2	TCACAGCCAAGCATCCATGT	GCCGTTTGAGGATTGCTGAC
ZMIZ1	AGGATGGAGCTGGAGTGAGG	CCGACTGACCACCGTCAAAC
MAP7D1	AGGACATAAGACCAATCGCAG	GAGGGATGAGTGCGGTCG
PITPNM1	CCTCCCGTTCCTCCTACTCA	AAGCCTTCGTGGGCATCAAA
GAPDH	GAAGGTGAAGGTCGGAGTCA	AATGAAGGGGTCATTGATGG
