# Supplementary material for: Transcriptional enhancers in human neuronal differentiation provide clues to neuronal disorders
Source: EMBO Rep. 2025 Feb 13;26(5):1212–37. doi: 10.1038/s44319-025-00372-1 (PMC11893885; doi:10.1038/s44319-025-00372-1)
Supplement: Supplementary file 12 — Dataset EV10 [file 44319_2025_372_MOESM12_ESM.xlsx]

## Sheet: Dataset EV10
Dataset EV10. Assessment of enhancer potential of Capture Hi-C promoter interacting regions.
chrom	start	end	overlapcomb	overlapCount	OverlapClass1	OverlapClass2
chr1	11040	11358	K27Ac	0	K27Ac	K27Ac
chr1	12230	14984	ASCL1;K27Ac	1	K27Ac-TF	composite2
chr1	16176	16424	CTCF,RAD21	0	TF	TF
chr1	17104	17358	ASCL1	0	TF	TF
chr1	19688	21848	K27Ac;EBF3,HDAC2,INTS10,SMARCA4,SMARCC1;ASCL1;K27Ac	3	K27Ac-TF	composite2
chr1	25545	25757	HAND2,HOXC9,RARA	0	TF	TF
chr1	25934	26241	CTCF	0	TF	TF
chr1	28610	30105	K27Ac	0	K27Ac	K27Ac
chr1	31894	32208	ASCL1	0	TF	TF
chr1	34430	36928	K27Ac;EP300,MAX,MYCN;OTX2;K27Ac;NEUROD1,OTX2,VSX2;K27Ac;NEUROD1	6	K27Ac-TF	composite2
chr1	38517	38874	BRD4,JUN,MAX,MYC	0	TF	TF
chr1	51580	51950	ARNTL,BMI1,CIC	0	TF	TF
chr1	89861	90209	ASCL1,USF1	0	TF	TF
chr1	91165	91664	CTCF,RAD21,SMC1A,SMC3,STAG1	0	TF	TF
chr1	98475	98867	EP300,GATA3,HAND2,MEIS1,RARA,TEAD4	0	TF	TF
chr1	100322	100612	REST	0	TF	TF
chr1	101816	102050	K27Ac	0	K27Ac	K27Ac
chr1	102195	102583	GATA2,GATA3,MEIS1,RARA	0	TF	TF
chr1	104831	105168	CTCF,RAD21,SMC3,STAG1	0	TF	TF
chr1	114299	115199	K27Ac;ARID1A,EP300,HAND2,ISL1,MEIS1,NEUROD1,OTX2,PBX3,RAD21,RARA,SMARCA4,TBX2,TCF12	1	K27Ac-TF	composite2
chr1	124030	124298	OTX2	0	TF	TF
chr1	124805	125132	ISL1,MEIS1,RARA	0	TF	TF
chr1	134476	134636	CTCF,RAD21	0	TF	TF
chr1	136208	137544	BMI1,CIC,MYCN;K27Ac	1	K27Ac-TF	composite2
chr1	138953	139314	CTCF,RAD21	0	TF	TF
chr1	140026	140468	BRD4,CTCF,JUN,MAX,MED1	0	TF	TF
chr1	151032	151390	REST	0	TF	TF
chr1	154080	154399	MEIS1,OTX2,RARA	0	TF	TF
chr1	159670	160036	EP300,MEIS1,RARA	0	TF	TF
chr1	172323	172723	ASCL1,GATA2	0	TF	TF
chr1	228380	228789	K27Ac	0	K27Ac	K27Ac
chr1	236390	236718	ASCL1,USF1	0	TF	TF
chr1	237102	238026	ASCL1,CTCF,CTCFL,DYRK1A,EP300,RAD21,REST,SMARCA4,SMC1A,SMC3,STAG1,STAG2,TOP2B	0	TF	TF
chr1	240977	241219	cCRE	0	cCRE	cCRE
chr1	244080	244232	cCRE	0	cCRE	cCRE
chr1	244780	245190	EP300,GATA2,GATA3,ISL1,MEIS1,RARA,TEAD4	0	TF	TF
chr1	246635	246943	REST	0	TF	TF
chr1	248058	248469	K27Ac	0	K27Ac	K27Ac
chr1	248489	248907	GATA2,GATA3,MEIS1,RARA	0	TF	TF
chr1	251164	251493	CTCF,RAD21,SMC3,STAG1	0	TF	TF
chr1	260606	261508	K27Ac;ARID1A,EP300,HAND2,ISL1,MEIS1,NEUROD1,OTX2,PBX3,PITX3,RARA,RCOR1,SMARCA4,TBX2,TCF12	1	K27Ac-TF	composite2
chr1	320247	320664	BRD4,CTCF,JUN,MAX,MED1,RAD21,REST	0	TF	TF
chr1	323240	324100	K27Ac;BRD4,CTCF,JUN,MAX,MED1,REST	1	K27Ac-TF	composite2
chr1	325856	326397	BMI1,CIC	0	TF	TF
chr1	326729	327194	K27Ac	0	K27Ac	K27Ac
chr1	327633	328249	BMI1,CIC	0	TF	TF
chr1	328658	328902	CTCF,RAD21	0	TF	TF
chr1	338242	338514	MEIS1,RARA	0	TF	TF
chr1	339059	339322	OTX2	0	TF	TF
chr1	348109	349110	ARID1A,EP300,HAND2,ISL1,MEIS1,NEUROD1,OTX2,PBX3,PITX3,RARA,TCF12;K27Ac	1	K27Ac-TF	composite2
chr1	353277	353543	NEUROD1,OTX2	0	TF	TF
chr1	369275	369776	CTCF,CTCFL,GATA2,GATA3,JUN,RAD21,SMC1A,SMC3,STAG1,STAG2	0	TF	TF
chr1	383389	383824	CTCF,RAD21,SMC3,STAG1	0	TF	TF
chr1	384438	385228	K27Ac	0	K27Ac	K27Ac
chr1	385781	386574	K27Ac	0	K27Ac	K27Ac
chr1	388825	389462	CTCF,CTCFL,MYCN,OTX2,RAD21	0	TF	TF
chr1	405982	406227	CTCF	0	TF	TF
chr1	406391	407142	GATA2,GATA3,MEIS1,RARA;K27Ac	1	K27Ac-TF	composite2
chr1	408212	408596	REST	0	TF	TF
chr1	410012	410939	EBF3,EP300,GATA2,GATA3,HAND2,ISL1,MEIS1,OTX2,RARA,TEAD4	0	TF	TF
chr1	416467	416883	CTCF,DYRK1A,RAD21,REST,SMC3,STAG1,STAG2	0	TF	TF
chr1	417872	418325	K27Ac	0	K27Ac	K27Ac
chr1	418379	418977	GATA2,GATA3,HAND2	0	TF	TF
chr1	419292	419592	OTX2	0	TF	TF
chr1	421375	421687	BRD4,JUN,REST	0	TF	TF
chr1	423800	424137	K27Ac	0	K27Ac	K27Ac
chr1	425007	425272	BRD4,MAX,NEUROD1,OTX2	0	TF	TF
chr1	436779	437150	K27Ac	0	K27Ac	K27Ac
chr1	437157	438290	AFF1,ARNTL,ATRX,BMI1,CIC,CTCF,CTCFL,MCM3,MYCN,RAD21,SMC3	0	TF	TF
chr1	441918	442794	K27Ac	0	K27Ac	K27Ac
chr1	455979	456203	CTCF	0	TF	TF
chr1	461624	462511	CTCF,DYRK1A,RAD21,SMC1A,SMC3,STAG1,STAG2	0	TF	TF
chr1	462971	463321	ASCL1,USF1	0	TF	TF
chr1	466825	467075	K27Ac	0	K27Ac	K27Ac
chr1	470944	471204	DYRK1A,GTF3C2	0	TF	TF
chr1	527540	527814	CTCF,RAD21	0	TF	TF
chr1	533160	534169	ARNTL,BMI1,CIC;K27Ac	1	K27Ac-TF	composite2
chr1	537432	537620	ASCL1	0	TF	TF
chr1	540218	541474	K27Ac;cCRE	1	K27Ac-TF-cCRE	composite3
chr1	544584	546606	AFF1,ATRX,BMI1,CIC,CTCF,CTCFL,MCM3,MYCN,RAD21	0	TF	TF
chr1	546737	547860	K27Ac	0	K27Ac	K27Ac
chr1	559319	559819	NEUROD1,OTX2;K27Ac	1	K27Ac-TF	composite2
chr1	564497	565372	K27Ac	0	K27Ac	K27Ac
chr1	565596	565857	K27Ac	0	K27Ac	K27Ac
chr1	565880	566827	K27Ac	0	K27Ac	K27Ac
chr1	567196	568174	K27Ac	0	K27Ac	K27Ac
chr1	568791	568894	K27Ac	0	K27Ac	K27Ac
chr1	568912	568941	LUHMES_Prom	0	LUHMES_Prom	LUHMES_Prom
chr1	569212	570155	K27Ac;LUHMES_Prom	1	LUHMES_Prom	LUHMES_Prom
chr1	570211	570271	K27Ac	0	K27Ac	K27Ac
chr1	573606	574018	CTCF,RAD21,STAG1	0	TF	TF
chr1	577445	577752	CASZ1,EBF3,SMARCA4	0	TF	TF
chr1	579489	579917	EBF3,OTX2	0	TF	TF
chr1	580044	580428	EP300,GATA2,GATA3,MEIS1,RARA,TEAD4	0	TF	TF
chr1	581865	582257	REST	0	TF	TF
chr1	583406	583695	K27Ac	0	K27Ac	K27Ac
chr1	583700	584114	GATA2,GATA3,HAND2,MEIS1,RARA	0	TF	TF
chr1	584209	584529	CTCF	0	TF	TF
chr1	601022	601605	CTCF,CTCFL,MYCN,OTX2,RAD21	0	TF	TF
chr1	603928	604559	K27Ac	0	K27Ac	K27Ac
chr1	605896	606282	CTCF,RAD21,SMC1A,SMC3,STAG1	0	TF	TF
chr1	619923	620437	CTCF,CTCFL,GATA3,JUN,RAD21,SMC1A,SMC3,STAG1,STAG2	0	TF	TF
chr1	640657	641561	K27Ac;ARID1A,EP300,HAND2,ISL1,MEIS1,MYCN,NEUROD1,OTX2,PBX3,PITX3,RARA,SMARCA4,TCF12	1	K27Ac-TF	composite2
chr1	650299	650659	OTX2	0	TF	TF
chr1	651196	651495	ISL1,MEIS1,RARA	0	TF	TF
chr1	660846	661078	CTCF,RAD21	0	TF	TF
chr1	661559	662246	BMI1,CIC	0	TF	TF
chr1	662400	662933	K27Ac;cCRE	1	K27Ac-TF-cCRE	composite3
chr1	664361	664803	CTCF	0	TF	TF
chr1	665520	666249	BRD4,CTCF,JUN,MAX,MED1;K27Ac	1	K27Ac-TF	composite2
chr1	668942	669767	BRD4,CTCF,JUN,MAX,REST;K27Ac	1	K27Ac-TF	composite2
chr1	672355	673189	BRD4,CTCF,JUN,MAX,MED1;K27Ac	1	K27Ac-TF	composite2
chr1	675783	676200	BRD4,CTCF,MAX,RAD21	0	TF	TF
chr1	679193	679683	K27Ac	0	K27Ac	K27Ac
chr1	679883	680194	K27Ac	0	K27Ac	K27Ac
chr1	686714	687095	REST	0	TF	TF
chr1	689718	690078	MEIS1,OTX2,RARA	0	TF	TF
chr1	693448	694151	K27Ac	0	K27Ac	K27Ac
chr1	695488	695806	MEIS1,RARA	0	TF	TF
chr1	708119	708536	ASCL1,GATA2	0	TF	TF
chr1	713253	715201	K27Ac;LUHMES_Prom	1	LUHMES_Prom	LUHMES_Prom
chr1	716250	716384	LUHMES_PE	0	LUHMES_PE	LUHMES_PE
chr1	717553	718008	JUN,PHOX2B	0	TF	TF
chr1	718294	718751	LUHMES_PE	0	LUHMES_PE	LUHMES_PE
chr1	720548	720603	LUHMES_PE	0	LUHMES_PE	LUHMES_PE
chr1	723936	725544	LUHMES_PE;K27Ac;CTCF,FOXP1,LRIF1,MYC,POU3F2,SMCHD1,SOX2	2	K27Ac-TF-LUHMES_PE	composite3
chr1	726172	726368	K27Ac	0	K27Ac	K27Ac
chr1	726721	727182	K27Ac	0	K27Ac	K27Ac
chr1	732159	732196	LUHMES_PE	0	LUHMES_PE	LUHMES_PE
chr1	732843	733022	K27Ac	0	K27Ac	K27Ac
chr1	733217	733424	K27Ac	0	K27Ac	K27Ac
chr1	739960	740437	CTCF,MAX,MYC,MYCN,NEUROD1	0	TF	TF
chr1	742630	743296	K27Ac;cCRE	1	K27Ac-TF-cCRE	composite3
chr1	743326	743653	K27Ac	0	K27Ac	K27Ac
chr1	746335	746646	JUN,NFIB,PBX3,SMARCA4	0	TF	TF
chr1	746821	747153	K27Ac	0	K27Ac	K27Ac
chr1	752077	753816	K27Ac	0	K27Ac	K27Ac
chr1	761984	763508	K27Ac;LUHMES_Prom;LUHMES_Prom;LUHMES_Prom	3	LUHMES_Prom	LUHMES_Prom
chr1	765512	765755	cCRE	0	cCRE	cCRE
chr1	766124	766420	ASCL1,SMARCA4;cCRE	1	TF-cCRE	composite2
chr1	766712	766911	cCRE	0	cCRE	cCRE
chr1	767561	767877	cCRE	0	cCRE	cCRE
chr1	768266	768421	cCRE	0	cCRE	cCRE
chr1	770920	771211	cCRE	0	cCRE	cCRE
chr1	773299	773667	K27Ac	0	K27Ac	K27Ac
chr1	773708	774237	ASCL1,HAND2,MEIS1,TFAP2B;cCRE	1	TF-cCRE	composite2
chr1	774698	775358	LUHMES_PE	0	LUHMES_PE	LUHMES_PE
chr1	777091	777391	cCRE	0	cCRE	cCRE
chr1	777615	777767	cCRE	0	cCRE	cCRE
chr1	778157	778653	cCRE;ASCL1	1	TF-cCRE	composite2
chr1	779373	779662	cCRE	0	cCRE	cCRE
chr1	779871	780216	cCRE	0	cCRE	cCRE
chr1	781017	781355	cCRE	0	cCRE	cCRE
chr1	783053	783308	cCRE	0	cCRE	cCRE
chr1	785311	786079	ASCL1;K27Ac;CTCF,RAD21,STAG1	2	K27Ac-TF	composite2
chr1	786872	787777	BRD4,MAX,MED1;K27Ac	1	K27Ac-TF	composite2
chr1	790930	791208	ASCL1	0	TF	TF
chr1	793271	794402	CTCF,CTCFL,RAD21,SMC1A,SMC3,STAG1;K27Ac;ASCL1,EP300,FLI1,HAND2,NFIC,REST,TCF12,TCF4,TWIST1	2	K27Ac-TF	composite2
chr1	800800	800991	cCRE	0	cCRE	cCRE
chr1	801163	801476	cCRE	0	cCRE	cCRE
chr1	801496	801713	cCRE	0	cCRE	cCRE
chr1	801776	801943	cCRE	0	cCRE	cCRE
chr1	801968	802555	ARNTL,MYCN	0	TF	TF
chr1	802916	803330	BRD4,MAX,MED1,MYC,MYCN	0	TF	TF
chr1	805180	805648	K27Ac	0	K27Ac	K27Ac
chr1	811200	811657	K27Ac	0	K27Ac	K27Ac
chr1	812533	812893	ASCL1	0	TF	TF
chr1	813466	813717	ASCL1	0	TF	TF
chr1	815666	818388	K27Ac;cCRE	1	K27Ac-TF-cCRE	composite3
chr1	821380	822118	ASCL1	0	TF	TF
chr1	823868	824356	LUHMES_PE	0	LUHMES_PE	LUHMES_PE
chr1	831012	831215	ASCL1	0	TF	TF
chr1	831505	831806	K27Ac	0	K27Ac	K27Ac
chr1	834169	834421	cCRE	0	cCRE	cCRE
chr1	838152	838360	RNF2	0	TF	TF
chr1	839172	841210	K27Ac;LUHMES_PE;LUHMES_Prom;LUHMES_Prom;LUHMES_Prom;LUHMES_PE	5	LUHMES_Prom	LUHMES_Prom
chr1	842116	842527	cCRE;BRD4,JUN,MAX	1	TF-cCRE	composite2
chr1	842771	842887	LUHMES_PE	0	LUHMES_PE	LUHMES_PE
chr1	844875	847144	BMI1,MCM3,SUZ12,TFAP2A;K27Ac;ASCL1,EP300,HAND2,ISL1,MEIS1,MYCN,PBX3,SMARCA4	2	K27Ac-TF	composite2
chr1	847527	847792	ASCL1	0	TF	TF
chr1	848147	848513	CTCF	0	TF	TF
chr1	850772	851163	ASCL1	0	TF	TF
chr1	851426	853140	K27Ac;ASCL1,BRD4,CASZ1,CEBPD,EBF3,EP300,GATA2,GATA3,HAND2,HOXC9,ISL1,MAML3,MEIS1,MXI1,MYCN,PBX3,PHOX2B,RARA,RCOR1,TBX2,TFAP2B;cCRE;K27Ac;cCRE;cCRE;EP300,GATA2,GATA3,MEIS1,RARA	6	K27Ac-TF-cCRE	composite3
chr1	855086	855265	CTCF,RAD21	0	TF	TF
chr1	857682	857864	ASCL1	0	TF	TF
chr1	858638	858648	LUHMES_Prom	0	LUHMES_Prom	LUHMES_Prom
chr1	859294	859314	LUHMES_Prom	0	LUHMES_Prom	LUHMES_Prom
chr1	859354	861759	K27Ac;LUHMES_Prom;LUHMES_Prom;BMI1,BRD4,CTBP2,CTCF,EZH2,HDAC2,MAX,MYCN,RAD21,STAG1,STAG2,SUZ12;LUHMES_Prom;LUHMES_Prom;LUHMES_Prom	6	LUHMES_Prom	LUHMES_Prom
chr1	862380	862753	ASCL1	0	TF	TF
chr1	864340	864496	cCRE	0	cCRE	cCRE
chr1	864502	864683	cCRE	0	cCRE	cCRE
chr1	866175	866368	ASCL1	0	TF	TF
chr1	866955	867186	cCRE	0	cCRE	cCRE
chr1	867205	867455	cCRE	0	cCRE	cCRE
chr1	867582	867887	cCRE	0	cCRE	cCRE
chr1	867919	869272	cCRE;ASCL1,SMARCA4;cCRE;cCRE;ASCL1,NEUROD1,OTX2;cCRE;LUHMES_Prom	6	LUHMES_Prom	LUHMES_Prom
chr1	870340	871552	cCRE;EZH2,MYCN;K27Ac;cCRE;cCRE	4	K27Ac-TF-cCRE	composite3
chr1	871638	872361	K27Ac;GATA3	1	K27Ac-TF	composite2
chr1	873416	874129	CTCF,JUN,MYCN,RAD21,SMC1A,SMC3,STAG1;cCRE;cCRE	2	TF-cCRE	composite2
chr1	874169	874360	cCRE;LUHMES_Prom	1	LUHMES_Prom	LUHMES_Prom
chr1	874519	874780	cCRE;CTCF,RAD21;LUHMES_Prom	2	LUHMES_Prom	LUHMES_Prom
chr1	874856	875061	cCRE	0	cCRE	cCRE
chr1	875100	875376	cCRE	0	cCRE	cCRE
chr1	875545	875893	cCRE	0	cCRE	cCRE
chr1	875937	876989	K27Ac;cCRE;cCRE	2	K27Ac-TF-cCRE	composite3
chr1	877074	878852	K27Ac;cCRE;LUHMES_Prom;LUHMES_Prom;LUHMES_Prom;cCRE;cCRE;cCRE;cCRE	8	LUHMES_Prom	LUHMES_Prom
chr1	878888	880832	cCRE;K27Ac;cCRE;cCRE;ASCL1,BRD4,CASZ1,CEBPD,CREBBP,EBF3,EP300,GATA2,GATA3,HAND2,HOXC9,ISL1,MAML3,MEIS1,MXI1,MYC,MYCN,NEUROD1,PHOX2B,RARA,RCOR1,SMARCA4,TBX2,TCF12,TEAD4,TFAP2B,TWIST1,USF1;K27Ac;cCRE;cCRE	7	K27Ac-TF-cCRE	composite3
chr1	881485	882086	ASCL1	0	TF	TF
chr1	886763	887201	CTCF,CTCFL,RAD21,SMC1A,SMC3	0	TF	TF
chr1	890266	890597	ASCL1;LUHMES_PE	1	TF-LUHMES_PE	composite2
chr1	890967	891177	cCRE	0	cCRE	cCRE
chr1	893840	894819	K27Ac;LUHMES_Prom	1	LUHMES_Prom	LUHMES_Prom
chr1	894832	897178	K27Ac;LUHMES_Prom;LUHMES_Prom;MYC,MYCN	3	LUHMES_Prom	LUHMES_Prom
chr1	901230	902711	K27Ac;LUHMES_Prom	1	LUHMES_Prom	LUHMES_Prom
chr1	905852	906168	cCRE	0	cCRE	cCRE
chr1	908243	908396	cCRE	0	cCRE	cCRE
chr1	908528	908863	cCRE	0	cCRE	cCRE
chr1	908949	909180	cCRE	0	cCRE	cCRE
chr1	909223	909554	cCRE	0	cCRE	cCRE
chr1	909571	909901	cCRE	0	cCRE	cCRE
chr1	910138	910488	cCRE	0	cCRE	cCRE
chr1	910643	910992	cCRE	0	cCRE	cCRE
chr1	911282	912533	K27Ac;cCRE;cCRE;cCRE	3	K27Ac-TF-cCRE	composite3
chr1	913492	913836	cCRE	0	cCRE	cCRE
chr1	913840	914172	cCRE	0	cCRE	cCRE
chr1	914212	914368	cCRE	0	cCRE	cCRE
chr1	915030	915725	ASCL1	0	TF	TF
chr1	919149	920003	CTCF,CTCFL,EBF3,MYCN,RAD21,SMARCA4,SMC1A,SMC3,STAG1,STAG2;cCRE;cCRE	2	TF-cCRE	composite2
chr1	927875	928117	cCRE	0	cCRE	cCRE
chr1	931221	931653	cCRE;ASCL1,GATA2	1	TF-cCRE	composite2
chr1	931684	932078	K27Ac	0	K27Ac	K27Ac
chr1	932430	932750	ASCL1	0	TF	TF
chr1	933349	934117	BMI1,EZH2;LUHMES_PE	1	TF-LUHMES_PE	composite2
chr1	934393	937344	K27Ac;LUHMES_Prom;LUHMES_Prom;LUHMES_Prom;LUHMES_Prom;LUHMES_Prom;LUHMES_Prom;LUHMES_Prom;LUHMES_Prom;LUHMES_Prom;LUHMES_Prom;LUHMES_Prom;LUHMES_Prom;LUHMES_PE	13	LUHMES_Prom	LUHMES_Prom
chr1	939167	939322	cCRE	0	cCRE	cCRE
chr1	939557	941812	cCRE;ASCL1;K27Ac;cCRE;cCRE;cCRE;cCRE;LUHMES_PE;cCRE	8	K27Ac-TF-LUHMES_PE-cCRE	All
chr1	948051	951138	K27Ac;LUHMES_Prom;ASCL1,CTCF,RAD21,SMC1A,STAG1,STAG2;cCRE	3	LUHMES_Prom	LUHMES_Prom
chr1	951616	951660	DYRK1A,LRIF1,POU3F2,ZNF711	0	TF	TF
chr1	952888	953190	cCRE;LUHMES_Prom	1	LUHMES_Prom	LUHMES_Prom
chr1	953220	953516	cCRE	0	cCRE	cCRE
chr1	954608	957806	K27Ac;LUHMES_Prom;LUHMES_Prom;LUHMES_Prom;LUHMES_PE;ASCL1;BRD4,JUN;K27Ac;LUHMES_Prom	8	LUHMES_Prom	LUHMES_Prom
chr1	958008	958445	ASCL1;cCRE	1	TF-cCRE	composite2
chr1	959096	959403	cCRE	0	cCRE	cCRE
chr1	959530	961553	K27Ac;cCRE;cCRE;K27Ac;cCRE;cCRE;cCRE;LUHMES_PE	7	K27Ac-TF-LUHMES_PE-cCRE	All
chr1	961911	962788	cCRE;FLI1,NFIB,SMARCC1,TFAP2A;cCRE;LUHMES_PE	3	TF-LUHMES_PE-cCRE	composite3
chr1	963264	963809	LUHMES_PE;ASCL1	1	TF-LUHMES_PE	composite2
chr1	964586	965320	LUHMES_PE	0	LUHMES_PE	LUHMES_PE
chr1	965352	969849	LUHMES_PE;K27Ac;LUHMES_PE;K27Ac;LUHMES_PE;cCRE;cCRE;LUHMES_PE;LUHMES_PE;ASCL1,BMI1,BRD4,CREB1,CTCF,CTCFL,EBF3,EZH2,MYCN,PBX3,RAD21,SMARCA4,SMC3,TFAP2A,TFAP2B,ZEB1;cCRE;cCRE;K27Ac;LUHMES_Prom;LUHMES_Prom;LUHMES_Prom;cCRE;cCRE;cCRE	18	LUHMES_Prom	LUHMES_Prom
chr1	969876	970234	cCRE;BMI1,CIC	1	TF-cCRE	composite2
chr1	971122	971822	LUHMES_PE;cCRE	1	TF-LUHMES_PE-cCRE	composite3
chr1	971892	972226	cCRE	0	cCRE	cCRE
chr1	972828	973049	cCRE	0	cCRE	cCRE
chr1	974136	974485	cCRE	0	cCRE	cCRE
chr1	974913	975258	cCRE	0	cCRE	cCRE
chr1	975398	976475	cCRE;K27Ac;cCRE;cCRE	3	K27Ac-TF-cCRE	composite3
chr1	976642	976819	cCRE	0	cCRE	cCRE
chr1	991418	991437	LUHMES_Prom	0	LUHMES_Prom	LUHMES_Prom
chr1	994382	995450	K27Ac;LUHMES_Prom;LUHMES_Prom	2	LUHMES_Prom	LUHMES_Prom
chr1	997974	998216	ASCL1	0	TF	TF
chr1	999038	999719	K27Ac	0	K27Ac	K27Ac
chr1	999739	1000379	K27Ac;LUHMES_Prom	1	LUHMES_Prom	LUHMES_Prom
chr1	1000751	1000952	cCRE	0	cCRE	cCRE
chr1	1001125	1001309	cCRE	0	cCRE	cCRE
chr1	1002087	1002432	cCRE	0	cCRE	cCRE
chr1	1002450	1002651	cCRE	0	cCRE	cCRE
chr1	1002681	1003030	cCRE	0	cCRE	cCRE
chr1	1003162	1003441	cCRE	0	cCRE	cCRE
chr1	1003505	1003662	cCRE	0	cCRE	cCRE
chr1	1003683	1005971	cCRE;K27Ac;EZH2;cCRE;K27Ac;ATRX,BMI1,CHD8,HDAC2,MYCN,NRF1,SMARCA4,ZEB1;cCRE;LUHMES_PE;LUHMES_Prom;cCRE;cCRE;cCRE	11	LUHMES_Prom	LUHMES_Prom
chr1	1006215	1006390	cCRE	0	cCRE	cCRE
chr1	1007298	1007718	ASCL1,BMI1	0	TF	TF
chr1	1008637	1008936	RNF2	0	TF	TF
chr1	1009447	1009845	ASCL1	0	TF	TF
chr1	1010101	1010415	MXI1,MYCN	0	TF	TF
chr1	1013597	1014174	K27Ac	0	K27Ac	K27Ac
chr1	1014212	1016835	K27Ac;cCRE;cCRE;cCRE;cCRE	4	K27Ac-TF-cCRE	composite3
chr1	1019540	1019694	cCRE	0	cCRE	cCRE
chr1	1022879	1022882	LUHMES_Prom	0	LUHMES_Prom	LUHMES_Prom
chr1	1025696	1025859	ASCL1	0	TF	TF
chr1	1034222	1035486	K27Ac;CTCF,EZH2,MCM3,RAD21;cCRE;LUHMES_Prom	3	LUHMES_Prom	LUHMES_Prom
chr1	1036841	1036977	RNF2	0	TF	TF
chr1	1039378	1039570	cCRE	0	cCRE	cCRE
chr1	1042033	1042544	BMI1,CIC	0	TF	TF
chr1	1045138	1045481	cCRE	0	cCRE	cCRE
chr1	1045901	1046059	cCRE	0	cCRE	cCRE
chr1	1047201	1047878	LUHMES_PE	0	LUHMES_PE	LUHMES_PE
chr1	1049368	1049504	RNF2	0	TF	TF
chr1	1050671	1052373	K27Ac;LUHMES_Prom	1	LUHMES_Prom	LUHMES_Prom
chr1	1054273	1054617	cCRE	0	cCRE	cCRE
chr1	1054703	1055363	ASCL1,NEUROD1,SMARCA4,SUZ12;cCRE	1	TF-cCRE	composite2
chr1	1057022	1058226	cCRE;ASCL1,CTCF,CTCFL,DYRK1A,MYCN,RAD21,REST,SMARCA4,SMC1A,SMC3,STAG1,STAG2,TOP2B,YY1;K27Ac;cCRE;cCRE;cCRE	5	K27Ac-TF-cCRE	composite3
chr1	1058359	1058707	cCRE	0	cCRE	cCRE
chr1	1058787	1059873	cCRE;ATRX,CHD4,CTBP2,HDAC2,INTS13,ZEB1;cCRE;cCRE	3	TF-cCRE	composite2
chr1	1059902	1060092	cCRE	0	cCRE	cCRE
chr1	1060157	1060451	cCRE	0	cCRE	cCRE
chr1	1060609	1060959	cCRE	0	cCRE	cCRE
chr1	1061049	1061255	cCRE	0	cCRE	cCRE
chr1	1061401	1061732	cCRE	0	cCRE	cCRE
chr1	1062411	1062735	cCRE	0	cCRE	cCRE
chr1	1062938	1063204	cCRE	0	cCRE	cCRE
chr1	1063310	1064953	cCRE;K27Ac;cCRE;cCRE;cCRE;cCRE	5	K27Ac-TF-cCRE	composite3
chr1	1065020	1065210	cCRE	0	cCRE	cCRE
chr1	1065554	1065860	cCRE	0	cCRE	cCRE
chr1	1065861	1066137	cCRE	0	cCRE	cCRE
chr1	1066196	1066501	cCRE	0	cCRE	cCRE
chr1	1066639	1066940	cCRE	0	cCRE	cCRE
chr1	1067191	1067442	cCRE	0	cCRE	cCRE
chr1	1067457	1067798	cCRE	0	cCRE	cCRE
chr1	1067930	1068256	cCRE	0	cCRE	cCRE
chr1	1068372	1068684	cCRE	0	cCRE	cCRE
chr1	1068766	1069099	cCRE	0	cCRE	cCRE
chr1	1069819	1070857	cCRE;K27Ac	1	K27Ac-TF-cCRE	composite3
chr1	1071115	1072859	K27Ac;BMI1,EP300,MCM3	1	K27Ac-TF	composite2
chr1	1078164	1078509	cCRE	0	cCRE	cCRE
chr1	1078884	1079049	cCRE	0	cCRE	cCRE
chr1	1079135	1081195	cCRE;ASCL1;cCRE;K27Ac;ASCL1,BMI1,BRD4,HAND2;cCRE;cCRE;cCRE;MYCN;cCRE	9	K27Ac-TF-cCRE	composite3
chr1	1081406	1081733	cCRE	0	cCRE	cCRE
chr1	1085468	1085812	cCRE;ASCL1	1	TF-cCRE	composite2
chr1	1087026	1087234	cCRE	0	cCRE	cCRE
chr1	1087834	1088990	ATRX,RBPJ	0	TF	TF
chr1	1089293	1089624	cCRE	0	cCRE	cCRE
chr1	1090577	1090920	cCRE	0	cCRE	cCRE
chr1	1091179	1091434	cCRE	0	cCRE	cCRE
chr1	1092110	1092652	K27Ac;cCRE	1	K27Ac-TF-cCRE	composite3
chr1	1092816	1094812	cCRE;K27Ac;cCRE;cCRE;LUHMES_PE;cCRE;cCRE;cCRE	7	K27Ac-TF-LUHMES_PE-cCRE	All
chr1	1094842	1095190	cCRE	0	cCRE	cCRE
chr1	1095400	1095740	cCRE	0	cCRE	cCRE
chr1	1095904	1096245	cCRE	0	cCRE	cCRE
chr1	1096439	1096734	cCRE	0	cCRE	cCRE
chr1	1096783	1096979	cCRE	0	cCRE	cCRE
chr1	1097099	1097427	cCRE	0	cCRE	cCRE
chr1	1097801	1097977	cCRE	0	cCRE	cCRE
chr1	1098041	1098379	cCRE	0	cCRE	cCRE
chr1	1098553	1098772	cCRE	0	cCRE	cCRE
chr1	1098813	1099030	cCRE	0	cCRE	cCRE
chr1	1099056	1099406	cCRE	0	cCRE	cCRE
chr1	1099454	1099797	cCRE	0	cCRE	cCRE
chr1	1100030	1100202	cCRE	0	cCRE	cCRE
chr1	1100226	1100498	cCRE	0	cCRE	cCRE
chr1	1100557	1101936	K27Ac;ASCL1	1	K27Ac-TF	composite2
chr1	1104079	1104410	ASCL1	0	TF	TF
chr1	1104922	1105136	ASCL1	0	TF	TF
chr1	1106953	1107140	cCRE	0	cCRE	cCRE
chr1	1109207	1109664	K27Ac	0	K27Ac	K27Ac
chr1	1116787	1117038	ASCL1	0	TF	TF
chr1	1117180	1118452	K27Ac;cCRE	1	K27Ac-TF-cCRE	composite3
chr1	1118586	1119151	ASCL1,ZNF92	0	TF	TF
chr1	1120014	1121368	K27Ac;cCRE;cCRE	2	K27Ac-TF-cCRE	composite3
chr1	1127464	1128078	K27Ac	0	K27Ac	K27Ac
chr1	1131935	1132277	cCRE	0	cCRE	cCRE
chr1	1132337	1132619	cCRE	0	cCRE	cCRE
chr1	1135458	1135670	cCRE	0	cCRE	cCRE
chr1	1135675	1135876	cCRE	0	cCRE	cCRE
chr1	1135924	1137805	cCRE;ASCL1;K27Ac;cCRE;LUHMES_PE;cCRE	5	K27Ac-TF-LUHMES_PE-cCRE	All
chr1	1138337	1138754	ASCL1;cCRE	1	TF-cCRE	composite2
chr1	1141202	1142230	K27Ac;BMI1,EZH2;LUHMES_Prom;LUHMES_Prom;LUHMES_Prom;LUHMES_Prom;LUHMES_Prom;LUHMES_Prom	7	LUHMES_Prom	LUHMES_Prom
chr1	1142987	1144959	K27Ac;ASCL1,BRD4,CTBP2,EBF3,FOSL2,GATA2,GTF3C2,JUN,JUND,MAX,MGMT,NEUROD1,NFIC,OLIG2,SMARCA4,YY1;LUHMES_Prom;LUHMES_PE;LUHMES_Prom;cCRE;cCRE;cCRE	7	LUHMES_Prom	LUHMES_Prom
chr1	1145046	1145261	cCRE	0	cCRE	cCRE
chr1	1147790	1148365	K27Ac	0	K27Ac	K27Ac
chr1	1148526	1149151	K27Ac	0	K27Ac	K27Ac
chr1	1149506	1149515	LUHMES_Prom	0	LUHMES_Prom	LUHMES_Prom
chr1	1149526	1149539	LUHMES_Prom	0	LUHMES_Prom	LUHMES_Prom
chr1	1151360	1151590	ASCL1	0	TF	TF
chr1	1152173	1152328	cCRE	0	cCRE	cCRE
chr1	1152370	1153386	cCRE;K27Ac;cCRE;LUHMES_Prom	3	LUHMES_Prom	LUHMES_Prom
chr1	1153401	1153578	cCRE;LUHMES_PE	1	TF-LUHMES_PE-cCRE	composite3
chr1	1153588	1154464	cCRE;K27Ac;cCRE	2	K27Ac-TF-cCRE	composite3
chr1	1154718	1155030	cCRE;LUHMES_Prom	1	LUHMES_Prom	LUHMES_Prom
chr1	1157427	1157677	cCRE	0	cCRE	cCRE
chr1	1157995	1158274	cCRE	0	cCRE	cCRE
chr1	1159692	1159875	RNF2	0	TF	TF
chr1	1160567	1161202	K27Ac	0	K27Ac	K27Ac
chr1	1164204	1164250	LUHMES_Prom	0	LUHMES_Prom	LUHMES_Prom
chr1	1164604	1164759	cCRE	0	cCRE	cCRE
chr1	1166173	1167482	K27Ac;LUHMES_Prom;LUHMES_Prom;LUHMES_Prom;LUHMES_Prom;LUHMES_Prom	5	LUHMES_Prom	LUHMES_Prom
chr1	1167594	1168649	LUHMES_Prom;K27Ac	1	LUHMES_Prom	LUHMES_Prom
chr1	1171648	1172107	ASCL1;cCRE	1	TF-cCRE	composite2
chr1	1172300	1172578	cCRE	0	cCRE	cCRE
chr1	1172603	1172830	cCRE	0	cCRE	cCRE
chr1	1172835	1173825	K27Ac;cCRE;cCRE;cCRE	3	K27Ac-TF-cCRE	composite3
chr1	1174041	1174325	cCRE	0	cCRE	cCRE
chr1	1174595	1174803	cCRE	0	cCRE	cCRE
chr1	1174882	1175456	cCRE;JUN;cCRE	2	TF-cCRE	composite2
chr1	1175515	1175799	cCRE	0	cCRE	cCRE
chr1	1175824	1175983	cCRE	0	cCRE	cCRE
chr1	1175984	1176163	cCRE	0	cCRE	cCRE
chr1	1176212	1176560	cCRE;LUHMES_Prom	1	LUHMES_Prom	LUHMES_Prom
chr1	1176598	1176923	cCRE	0	cCRE	cCRE
chr1	1179216	1179566	cCRE	0	cCRE	cCRE
chr1	1179625	1179965	cCRE	0	cCRE	cCRE
chr1	1181754	1182690	CTCF,EZH2,MCM3,SUZ12	0	TF	TF
chr1	1184114	1184315	cCRE	0	cCRE	cCRE
chr1	1184341	1185001	ARNTL,BMI1,CIC	0	TF	TF
chr1	1185292	1186661	K27Ac;CTCF,CTCFL,EBF3,MXI1,MYCN,RAD21,SMARCA4,SMC1A,SMC3,USF1;MYC	2	K27Ac-TF	composite2
chr1	1187858	1188001	CTCF	0	TF	TF
chr1	1188982	1189371	ASCL1	0	TF	TF
chr1	1194162	1194806	cCRE;K27Ac;cCRE	2	K27Ac-TF-cCRE	composite3
chr1	1195242	1195723	K27Ac;cCRE	1	K27Ac-TF-cCRE	composite3
chr1	1195734	1196247	cCRE;K27Ac	1	K27Ac-TF-cCRE	composite3
chr1	1196612	1196959	cCRE	0	cCRE	cCRE
chr1	1199454	1201867	cCRE;K27Ac;cCRE;K27Ac;LUHMES_PE;cCRE;cCRE	6	K27Ac-TF-LUHMES_PE-cCRE	All
chr1	1203263	1203291	LUHMES_Prom	0	LUHMES_Prom	LUHMES_Prom
chr1	1206262	1206560	cCRE	0	cCRE	cCRE
chr1	1207703	1210631	LUHMES_PE;K27Ac;LUHMES_Prom;LUHMES_Prom;LUHMES_Prom;LUHMES_Prom;ASCL1	6	LUHMES_Prom	LUHMES_Prom
chr1	1216764	1218609	K27Ac;BRD4,MAX	1	K27Ac-TF	composite2
chr1	1219207	1219673	ASCL1;cCRE	1	TF-cCRE	composite2
chr1	1225334	1225619	K27Ac	0	K27Ac	K27Ac
chr1	1225911	1226123	cCRE	0	cCRE	cCRE
chr1	1226202	1227634	K27Ac;ASCL1,CTCF,CTCFL,MYCN,RAD21,SMC1A,SMC3,STAG1,STAG2,ZEB1;cCRE;cCRE;cCRE	4	K27Ac-TF-cCRE	composite3
chr1	1227678	1227881	cCRE	0	cCRE	cCRE
chr1	1229010	1229290	cCRE	0	cCRE	cCRE
chr1	1229293	1229511	cCRE	0	cCRE	cCRE
chr1	1232983	1235789	K27Ac;cCRE;cCRE;cCRE;ASCL1,CTCF;cCRE	5	K27Ac-TF-cCRE	composite3
chr1	1235800	1236142	cCRE	0	cCRE	cCRE
chr1	1237322	1237689	CTCF,CTCFL,RAD21	0	TF	TF
chr1	1238986	1242016	K27Ac;LUHMES_Prom;cCRE;cCRE	3	LUHMES_Prom	LUHMES_Prom
chr1	1242048	1242446	K27Ac	0	K27Ac	K27Ac
chr1	1242635	1243877	K27Ac;LUHMES_Prom;LUHMES_Prom;LUHMES_Prom	3	LUHMES_Prom	LUHMES_Prom
chr1	1243966	1244760	LUHMES_Prom;K27Ac	1	LUHMES_Prom	LUHMES_Prom
chr1	1247530	1247814	ASCL1	0	TF	TF
chr1	1250238	1251644	cCRE;K27Ac;cCRE;K27Ac	3	K27Ac-TF-cCRE	composite3
chr1	1252891	1253741	K27Ac	0	K27Ac	K27Ac
chr1	1253849	1254663	K27Ac	0	K27Ac	K27Ac
chr1	1256343	1256510	cCRE	0	cCRE	cCRE
chr1	1259411	1261119	K27Ac;LUHMES_Prom;LUHMES_Prom;LUHMES_Prom;LUHMES_Prom;LUHMES_Prom;LUHMES_Prom	6	LUHMES_Prom	LUHMES_Prom
chr1	1261222	1261625	LUHMES_PE	0	LUHMES_PE	LUHMES_PE
chr1	1261691	1262021	ASCL1	0	TF	TF
chr1	1263694	1263971	cCRE	0	cCRE	cCRE
chr1	1264025	1264288	cCRE	0	cCRE	cCRE
chr1	1264309	1264639	cCRE	0	cCRE	cCRE
chr1	1265936	1267083	K27Ac	0	K27Ac	K27Ac
chr1	1267550	1268141	ASCL1	0	TF	TF
chr1	1269181	1269501	cCRE	0	cCRE	cCRE
chr1	1270023	1270174	cCRE	0	cCRE	cCRE
chr1	1270300	1270646	cCRE	0	cCRE	cCRE
chr1	1270762	1271014	cCRE	0	cCRE	cCRE
chr1	1271310	1271586	cCRE	0	cCRE	cCRE
chr1	1271602	1271828	cCRE	0	cCRE	cCRE
chr1	1279210	1279395	cCRE	0	cCRE	cCRE
chr1	1279438	1281819	cCRE;K27Ac;cCRE;K27Ac;cCRE;cCRE;cCRE;cCRE	7	K27Ac-TF-cCRE	composite3
chr1	1281949	1282272	cCRE	0	cCRE	cCRE
chr1	1282353	1282588	cCRE	0	cCRE	cCRE
chr1	1283060	1285444	LUHMES_PE;K27Ac;CTBP2,HDAC2,MYC,MYCN;LUHMES_Prom;LUHMES_Prom;LUHMES_Prom	5	LUHMES_Prom	LUHMES_Prom
chr1	1287041	1287386	cCRE;ASCL1,SMARCA4	1	TF-cCRE	composite2
chr1	1287494	1287777	cCRE	0	cCRE	cCRE
chr1	1288185	1288563	ASCL1,BRD4,EBF3,NEUROD1,SMARCA4;cCRE	1	TF-cCRE	composite2
chr1	1288621	1288772	cCRE	0	cCRE	cCRE
chr1	1288794	1288843	LUHMES_Prom	0	LUHMES_Prom	LUHMES_Prom
chr1	1288855	1289076	cCRE	0	cCRE	cCRE
chr1	1289094	1291423	BMI1,EZH2,MCM3,MYCN,NANOG,SUZ12;cCRE;LUHMES_Prom;LUHMES_Prom;cCRE;LUHMES_Prom;cCRE;K27Ac;LUHMES_Prom;cCRE;LUHMES_Prom;cCRE;LUHMES_Prom;LUHMES_Prom;cCRE	14	LUHMES_Prom	LUHMES_Prom
chr1	1291605	1291923	cCRE	0	cCRE	cCRE
chr1	1292256	1292569	K27Ac	0	K27Ac	K27Ac
chr1	1292876	1296912	K27Ac;BRD4,EP300,MYCN,NEUROD1;LUHMES_Prom;LUHMES_PE;LUHMES_PE	4	LUHMES_Prom	LUHMES_Prom
chr1	1297493	1297778	CTCF	0	TF	TF
chr1	1299694	1299967	cCRE	0	cCRE	cCRE
chr1	1302685	1303020	cCRE	0	cCRE	cCRE
chr1	1305941	1306139	cCRE	0	cCRE	cCRE
chr1	1306214	1306526	cCRE	0	cCRE	cCRE
chr1	1306588	1306837	cCRE	0	cCRE	cCRE
chr1	1306864	1307083	cCRE	0	cCRE	cCRE
chr1	1307085	1307303	cCRE	0	cCRE	cCRE
chr1	1307477	1307751	cCRE	0	cCRE	cCRE
chr1	1307799	1308099	cCRE	0	cCRE	cCRE
chr1	1309440	1311771	K27Ac;LUHMES_Prom;LUHMES_Prom;LUHMES_Prom;LUHMES_Prom;LUHMES_Prom	5	LUHMES_Prom	LUHMES_Prom
chr1	1313929	1314319	ASCL1	0	TF	TF
chr1	1317421	1318381	cCRE;K27Ac	1	K27Ac-TF-cCRE	composite3
chr1	1328859	1329140	ASCL1	0	TF	TF
chr1	1333874	1335888	K27Ac;LUHMES_Prom;LUHMES_Prom;LUHMES_Prom	3	LUHMES_Prom	LUHMES_Prom
chr1	1336994	1337240	cCRE	0	cCRE	cCRE
chr1	1337464	1337812	cCRE	0	cCRE	cCRE
chr1	1337847	1338115	cCRE	0	cCRE	cCRE
chr1	1341755	1343768	BRCA1,MXI1,MYCN;K27Ac;LUHMES_Prom;LUHMES_Prom;LUHMES_Prom;LUHMES_Prom;LUHMES_PE	6	LUHMES_Prom	LUHMES_Prom
chr1	1345470	1346448	NANOG;K27Ac	1	K27Ac-TF	composite2
chr1	1346840	1347119	ASCL1	0	TF	TF
chr1	1350587	1351626	K27Ac;cCRE	1	K27Ac-TF-cCRE	composite3
chr1	1352879	1353078	cCRE	0	cCRE	cCRE
chr1	1353339	1353492	cCRE	0	cCRE	cCRE
chr1	1353521	1357664	cCRE;K27Ac;BMI1,CIC;BRD4,CTCF;ASCL1,BRD4;ARID1B,ASCL1,MYC,MYCN,NEUROD1,RAD21,SMARCA4;LUHMES_Prom;LUHMES_Prom;LUHMES_Prom	8	LUHMES_Prom	LUHMES_Prom
chr1	1357841	1358397	K27Ac;FOSL2,GATA3,ISL1,JUN,TEAD1,YAP1,YY1,ZMYND8	1	K27Ac-TF	composite2
chr1	1359289	1359631	cCRE	0	cCRE	cCRE
chr1	1361110	1362446	OLIG2;LUHMES_Prom;LUHMES_Prom;K27Ac;LUHMES_Prom;LUHMES_Prom;LUHMES_Prom;LUHMES_Prom	7	LUHMES_Prom	LUHMES_Prom
chr1	1362557	1363441	K27Ac	0	K27Ac	K27Ac
chr1	1363552	1363748	cCRE	0	cCRE	cCRE
chr1	1363770	1363931	cCRE	0	cCRE	cCRE
chr1	1365087	1365359	cCRE	0	cCRE	cCRE
chr1	1365446	1371520	K27Ac;cCRE;ASCL1,CTCF,NEUROD1,RAD21,SMARCA4;cCRE;cCRE;cCRE;K27Ac;cCRE;cCRE;cCRE;EBF3,HAND2,MYCN,SMARCA4;cCRE;ASCL1,EP300,NEUROD1;LUHMES_PE;ARNTL,BMI1,MCM3,MXI1,MYCN,TFAP2A,TFAP2B;LUHMES_Prom	15	LUHMES_Prom	LUHMES_Prom
chr1	1373196	1373428	cCRE	0	cCRE	cCRE
chr1	1373447	1373773	cCRE	0	cCRE	cCRE
chr1	1373831	1374106	cCRE	0	cCRE	cCRE
chr1	1375504	1376023	ASCL1,BRD4	0	TF	TF
chr1	1376182	1377380	ASCL1,BRCA1,CTCF,EP300,MAX,MYC,MYCN,RAD21,SMC1A,SMC3,STAG1;cCRE;K27Ac;cCRE;cCRE;CTCF,CTCFL,RAD21;cCRE	6	K27Ac-TF-cCRE	composite3
chr1	1377470	1377810	cCRE	0	cCRE	cCRE
chr1	1377814	1378069	cCRE	0	cCRE	cCRE
chr1	1380190	1380395	ASCL1	0	TF	TF
chr1	1385941	1386199	ASCL1	0	TF	TF
chr1	1391093	1391551	K27Ac;CTCF,RAD21	1	K27Ac-TF	composite2
chr1	1396063	1396368	cCRE	0	cCRE	cCRE
chr1	1397003	1398324	K27Ac;ASCL1,CTCF,MYCN,RAD21;cCRE;cCRE;LUHMES_Prom;cCRE	5	LUHMES_Prom	LUHMES_Prom
chr1	1398384	1398589	cCRE	0	cCRE	cCRE
chr1	1403422	1403710	cCRE	0	cCRE	cCRE
chr1	1406224	1408620	K27Ac;LUHMES_Prom	1	LUHMES_Prom	LUHMES_Prom
chr1	1409868	1410088	LUHMES_PE	0	LUHMES_PE	LUHMES_PE
chr1	1411457	1411682	cCRE	0	cCRE	cCRE
chr1	1413227	1413230	LUHMES_Prom	0	LUHMES_Prom	LUHMES_Prom
chr1	1425921	1426219	ASCL1	0	TF	TF
chr1	1427429	1427774	LUHMES_PE	0	LUHMES_PE	LUHMES_PE
chr1	1431337	1431634	cCRE	0	cCRE	cCRE
chr1	1431686	1431898	cCRE	0	cCRE	cCRE
chr1	1432053	1432362	ASCL1	0	TF	TF
chr1	1436251	1436551	cCRE	0	cCRE	cCRE
chr1	1439947	1441591	K27Ac;LUHMES_PE;LUHMES_PE;cCRE;LUHMES_PE;LUHMES_Prom;cCRE	6	LUHMES_Prom	LUHMES_Prom
chr1	1442451	1442754	cCRE	0	cCRE	cCRE
chr1	1443918	1444167	cCRE	0	cCRE	cCRE
chr1	1444172	1444492	cCRE	0	cCRE	cCRE
chr1	1445951	1448619	K27Ac;LUHMES_Prom	1	LUHMES_Prom	LUHMES_Prom
chr1	1454000	1454337	cCRE	0	cCRE	cCRE
chr1	1454351	1454571	cCRE	0	cCRE	cCRE
chr1	1457021	1457165	RNF2	0	TF	TF
chr1	1458814	1459012	cCRE	0	cCRE	cCRE
chr1	1459129	1459330	cCRE	0	cCRE	cCRE
chr1	1463446	1463831	LUHMES_PE	0	LUHMES_PE	LUHMES_PE
chr1	1464165	1464557	ASCL1	0	TF	TF
chr1	1464638	1464957	ASCL1	0	TF	TF
chr1	1468713	1468873	cCRE	0	cCRE	cCRE
chr1	1468948	1469216	cCRE	0	cCRE	cCRE
chr1	1469768	1469972	ASCL1	0	TF	TF
chr1	1472076	1472404	cCRE	0	cCRE	cCRE
chr1	1472633	1472878	ASCL1	0	TF	TF
chr1	1474609	1476619	K27Ac;ASCL1,MYCN;LUHMES_Prom;LUHMES_Prom;BMI1,CTCFL	4	LUHMES_Prom	LUHMES_Prom
chr1	1477959	1478294	cCRE	0	cCRE	cCRE
chr1	1478336	1478603	cCRE	0	cCRE	cCRE
chr1	1478693	1479033	cCRE	0	cCRE	cCRE
chr1	1479142	1479492	cCRE	0	cCRE	cCRE
chr1	1479562	1479807	cCRE	0	cCRE	cCRE
chr1	1479995	1480336	cCRE	0	cCRE	cCRE
chr1	1480889	1481214	cCRE	0	cCRE	cCRE
chr1	1481238	1481419	cCRE	0	cCRE	cCRE
chr1	1481433	1481634	cCRE	0	cCRE	cCRE
chr1	1481676	1481829	cCRE	0	cCRE	cCRE
chr1	1482520	1482804	cCRE	0	cCRE	cCRE
chr1	1482927	1483275	cCRE	0	cCRE	cCRE
chr1	1485785	1486836	K27Ac;ASCL1,CTCF,MYCN,RAD21,TFAP2B;cCRE;cCRE	3	K27Ac-TF-cCRE	composite3
chr1	1487358	1487672	cCRE;ASCL1	1	TF-cCRE	composite2
chr1	1487771	1488066	cCRE	0	cCRE	cCRE
chr1	1488633	1488945	cCRE	0	cCRE	cCRE
chr1	1489853	1491228	cCRE;K27Ac;cCRE;FOSL2,JUN,JUND,MAX,SMARCA4;cCRE	4	K27Ac-TF-cCRE	composite3
chr1	1491542	1491820	cCRE	0	cCRE	cCRE
chr1	1491888	1492238	cCRE	0	cCRE	cCRE
chr1	1492356	1492692	cCRE	0	cCRE	cCRE
chr1	1493515	1493797	cCRE	0	cCRE	cCRE
chr1	1493953	1494288	cCRE	0	cCRE	cCRE
chr1	1494606	1494758	cCRE	0	cCRE	cCRE
chr1	1496683	1496917	cCRE	0	cCRE	cCRE
chr1	1496937	1497093	cCRE	0	cCRE	cCRE
chr1	1497257	1497407	cCRE	0	cCRE	cCRE
chr1	1497479	1498576	cCRE;LUHMES_Prom;K27Ac;cCRE;ASCL1,CIC,EBF3,HAND2,NEUROD1,RAD21,SMARCA4,TWIST1;cCRE	5	LUHMES_Prom	LUHMES_Prom
chr1	1499160	1499504	cCRE	0	cCRE	cCRE
chr1	1499652	1499827	cCRE	0	cCRE	cCRE
chr1	1500807	1501033	cCRE	0	cCRE	cCRE
chr1	1501791	1501992	cCRE	0	cCRE	cCRE
chr1	1502431	1504025	K27Ac;cCRE;cCRE;cCRE;K27Ac;cCRE	5	K27Ac-TF-cCRE	composite3
chr1	1504600	1504778	cCRE	0	cCRE	cCRE
chr1	1504794	1505033	cCRE	0	cCRE	cCRE
chr1	1505069	1505271	cCRE	0	cCRE	cCRE
chr1	1508519	1508862	LUHMES_PE	0	LUHMES_PE	LUHMES_PE
chr1	1508971	1511094	LUHMES_PE;K27Ac;LUHMES_Prom;LUHMES_Prom;LUHMES_Prom;LUHMES_Prom;LUHMES_Prom;LUHMES_Prom;LUHMES_Prom	8	LUHMES_Prom	LUHMES_Prom
chr1	1512677	1513195	ASCL1;cCRE	1	TF-cCRE	composite2
chr1	1513961	1514298	ASCL1	0	TF	TF
chr1	1521620	1521847	cCRE	0	cCRE	cCRE
chr1	1527000	1527177	cCRE	0	cCRE	cCRE
chr1	1529860	1530927	K27Ac;ASCL1,SMARCA4,TFAP2B;cCRE;cCRE	3	K27Ac-TF-cCRE	composite3
chr1	1532777	1533513	cCRE;K27Ac;BRCA1,CTCF,MYCN,RAD21;cCRE	3	K27Ac-TF-cCRE	composite3
chr1	1534527	1536656	K27Ac;ARNTL,BMI1,CIC,CTCF,EZH2,MAX,MCM3,MXI1,MYCN,NRF1,RAD21;LUHMES_Prom;LUHMES_Prom;BMI1,EZH2,REST	4	LUHMES_Prom	LUHMES_Prom
chr1	1537858	1538194	cCRE;ASCL1	1	TF-cCRE	composite2
chr1	1538220	1538500	cCRE	0	cCRE	cCRE
chr1	1538662	1538865	cCRE	0	cCRE	cCRE
chr1	1540833	1542036	BMI1,CIC,MCM3,SMC1A	0	TF	TF
chr1	1542194	1543054	K27Ac;cCRE;K27Ac	2	K27Ac-TF-cCRE	composite3
chr1	1545511	1545861	cCRE	0	cCRE	cCRE
chr1	1546202	1546507	cCRE	0	cCRE	cCRE
chr1	1546746	1547071	cCRE	0	cCRE	cCRE
chr1	1547221	1547511	cCRE	0	cCRE	cCRE
chr1	1547517	1547730	cCRE	0	cCRE	cCRE
chr1	1547753	1547993	cCRE	0	cCRE	cCRE
chr1	1549519	1549530	LUHMES_Prom	0	LUHMES_Prom	LUHMES_Prom
chr1	1549781	1552157	K27Ac;LUHMES_Prom;LUHMES_Prom;LUHMES_Prom;LUHMES_Prom	4	LUHMES_Prom	LUHMES_Prom
chr1	1552425	1552634	ASCL1	0	TF	TF
chr1	1554809	1555116	cCRE	0	cCRE	cCRE
chr1	1555264	1555856	cCRE;ASCL1,CTCF,CTCFL,MYCN,RAD21;cCRE	2	TF-cCRE	composite2
chr1	1556297	1556463	cCRE	0	cCRE	cCRE
chr1	1557230	1558018	K27Ac;cCRE	1	K27Ac-TF-cCRE	composite3
chr1	1558056	1558218	cCRE	0	cCRE	cCRE
chr1	1560490	1560835	cCRE	0	cCRE	cCRE
chr1	1561686	1561875	ASCL1	0	TF	TF
chr1	1562679	1563227	cCRE;LUHMES_Prom	1	LUHMES_Prom	LUHMES_Prom
chr1	1563326	1563496	cCRE	0	cCRE	cCRE
chr1	1563722	1563951	cCRE	0	cCRE	cCRE
chr1	1563978	1564169	cCRE	0	cCRE	cCRE
chr1	1564186	1564421	cCRE;LUHMES_Prom	1	LUHMES_Prom	LUHMES_Prom
chr1	1564485	1564645	cCRE	0	cCRE	cCRE
chr1	1564909	1565149	cCRE	0	cCRE	cCRE
chr1	1565185	1567892	cCRE;ARID1A,ASCL1,BRD4,EZH2,MYCN,RAD21,SMARCA4,ZEB1;cCRE;K27Ac;LUHMES_Prom;LUHMES_Prom;EZH2;LUHMES_Prom;LUHMES_Prom;LUHMES_Prom;LUHMES_Prom;LUHMES_Prom;LUHMES_Prom;LUHMES_Prom;LUHMES_Prom	14	LUHMES_Prom	LUHMES_Prom
chr1	1568479	1569207	K27Ac	0	K27Ac	K27Ac
chr1	1572552	1572795	cCRE	0	cCRE	cCRE
chr1	1573805	1574279	ASCL1	0	TF	TF
chr1	1578421	1578798	K27Ac	0	K27Ac	K27Ac
chr1	1579019	1579562	K27Ac	0	K27Ac	K27Ac
chr1	1580168	1581231	BMI1,CTCF,RAD21,SMARCA4,SMC1A,ZNF92;K27Ac	1	K27Ac-TF	composite2
chr1	1583209	1583600	LUHMES_PE;cCRE	1	TF-LUHMES_PE-cCRE	composite3
chr1	1583628	1583972	cCRE	0	cCRE	cCRE
chr1	1584124	1584387	cCRE	0	cCRE	cCRE
chr1	1587437	1587781	cCRE	0	cCRE	cCRE
chr1	1589712	1591526	K27Ac;LUHMES_Prom;LUHMES_Prom;LUHMES_Prom	3	LUHMES_Prom	LUHMES_Prom
chr1	1593363	1593949	K27Ac;cCRE	1	K27Ac-TF-cCRE	composite3
chr1	1594077	1594400	cCRE	0	cCRE	cCRE
chr1	1594548	1594840	cCRE	0	cCRE	cCRE
chr1	1594897	1595056	cCRE	0	cCRE	cCRE
chr1	1595788	1596124	cCRE	0	cCRE	cCRE
chr1	1596128	1596387	cCRE	0	cCRE	cCRE
chr1	1596492	1596660	cCRE	0	cCRE	cCRE
chr1	1597107	1597702	BMI1,CIC,CTCF,CTCFL,RAD21;cCRE;cCRE	2	TF-cCRE	composite2
chr1	1597783	1598181	LUHMES_PE	0	LUHMES_PE	LUHMES_PE
chr1	1598867	1599155	cCRE	0	cCRE	cCRE
chr1	1600418	1600764	cCRE	0	cCRE	cCRE
chr1	1600942	1601193	cCRE	0	cCRE	cCRE
chr1	1601237	1601580	cCRE	0	cCRE	cCRE
chr1	1607564	1608462	K27Ac	0	K27Ac	K27Ac
chr1	1608921	1609088	cCRE	0	cCRE	cCRE
chr1	1609249	1610884	cCRE;K27Ac;cCRE;cCRE;CTCF,CTCFL,MYCN,RAD21;cCRE	5	K27Ac-TF-cCRE	composite3
chr1	1611804	1612141	LUHMES_PE;cCRE	1	TF-LUHMES_PE-cCRE	composite3
chr1	1612202	1612722	LUHMES_PE;cCRE	1	TF-LUHMES_PE-cCRE	composite3
chr1	1613256	1613499	cCRE	0	cCRE	cCRE
chr1	1614923	1615250	cCRE	0	cCRE	cCRE
chr1	1615311	1615521	cCRE	0	cCRE	cCRE
chr1	1615538	1615849	cCRE	0	cCRE	cCRE
chr1	1617108	1618556	cCRE;K27Ac;cCRE;cCRE	3	K27Ac-TF-cCRE	composite3
chr1	1618592	1618796	cCRE	0	cCRE	cCRE
chr1	1620100	1620346	cCRE	0	cCRE	cCRE
chr1	1622933	1625349	K27Ac;ASCL1,HDAC2,MXI1,TWIST1	1	K27Ac-TF	composite2
chr1	1627079	1627365	RNF2	0	TF	TF
chr1	1628430	1629053	ASCL1;cCRE	1	TF-cCRE	composite2
chr1	1631112	1632458	BMI1,EZH2,MCM3;K27Ac	1	K27Ac-TF	composite2
chr1	1637033	1637505	ASCL1	0	TF	TF
chr1	1641641	1642016	K27Ac	0	K27Ac	K27Ac
chr1	1642238	1642545	K27Ac	0	K27Ac	K27Ac
chr1	1643416	1644278	CTCF,MYCN,RAD21,SMARCA4,SMC1A,ZNF92;K27Ac	1	K27Ac-TF	composite2
chr1	1646497	1646843	cCRE	0	cCRE	cCRE
chr1	1646978	1647243	cCRE	0	cCRE	cCRE
chr1	1647910	1647924	LUHMES_Prom	0	LUHMES_Prom	LUHMES_Prom
chr1	1655100	1656762	K27Ac;LUHMES_Prom;LUHMES_Prom	2	LUHMES_Prom	LUHMES_Prom
chr1	1658647	1658984	cCRE	0	cCRE	cCRE
chr1	1659618	1660947	cCRE;FOSL2,SMARCA4,TCF12,TWIST1;K27Ac;cCRE	3	K27Ac-TF-cCRE	composite3
chr1	1664166	1664567	ASCL1	0	TF	TF
chr1	1670322	1671412	K27Ac	0	K27Ac	K27Ac
chr1	1671860	1672496	LUHMES_PE;K27Ac	1	K27Ac-TF-LUHMES_PE	composite3
chr1	1672666	1673300	K27Ac;cCRE	1	K27Ac-TF-cCRE	composite3
chr1	1676261	1678680	K27Ac;ASCL1,TWIST1;LUHMES_Prom	2	LUHMES_Prom	LUHMES_Prom
chr1	1679300	1679613	RNF2	0	TF	TF
chr1	1680068	1680403	cCRE	0	cCRE	cCRE
chr1	1684260	1685138	K27Ac;cCRE	1	K27Ac-TF-cCRE	composite3
chr1	1685161	1685320	cCRE	0	cCRE	cCRE
chr1	1689183	1689375	cCRE	0	cCRE	cCRE
chr1	1689400	1691161	K27Ac;cCRE;cCRE;LUHMES_Prom;cCRE;cCRE	5	LUHMES_Prom	LUHMES_Prom
chr1	1691189	1691446	ASCL1;cCRE	1	TF-cCRE	composite2
chr1	1691459	1691727	cCRE	0	cCRE	cCRE
chr1	1692156	1692502	cCRE	0	cCRE	cCRE
chr1	1694425	1694775	cCRE	0	cCRE	cCRE
chr1	1695186	1696525	cCRE;K27Ac;BRD4,CTCF,GTF3C2,MAX,MED1,MYC,RAD21,REST;cCRE;cCRE;cCRE	5	K27Ac-TF-cCRE	composite3
chr1	1696531	1696880	cCRE	0	cCRE	cCRE
chr1	1700010	1700321	cCRE	0	cCRE	cCRE
chr1	1700599	1700861	cCRE	0	cCRE	cCRE
chr1	1706768	1707393	cCRE;LUHMES_PE;cCRE	2	TF-LUHMES_PE-cCRE	composite3
chr1	1707410	1707566	cCRE	0	cCRE	cCRE
chr1	1707671	1707877	cCRE	0	cCRE	cCRE
chr1	1708824	1711492	LUHMES_PE;K27Ac;LUHMES_Prom;LUHMES_Prom	3	LUHMES_Prom	LUHMES_Prom
chr1	1711577	1711587	LUHMES_Prom	0	LUHMES_Prom	LUHMES_Prom
chr1	1711678	1712824	K27Ac	0	K27Ac	K27Ac
chr1	1713506	1715035	cCRE;K27Ac;cCRE;LUHMES_PE;cCRE;cCRE	5	K27Ac-TF-LUHMES_PE-cCRE	All
chr1	1716986	1717051	LUHMES_Prom	0	LUHMES_Prom	LUHMES_Prom
chr1	1717092	1717442	cCRE	0	cCRE	cCRE
chr1	1718385	1718419	LUHMES_Prom	0	LUHMES_Prom	LUHMES_Prom
chr1	1718740	1720849	K27Ac;LUHMES_Prom;cCRE;cCRE;EBF3,HAND2,SMARCA4;BRD4,CTCF,RAD21,SMC3;cCRE;LUHMES_Prom;LUHMES_Prom	8	LUHMES_Prom	LUHMES_Prom
chr1	1721919	1721940	LUHMES_Prom	0	LUHMES_Prom	LUHMES_Prom
chr1	1722017	1722030	LUHMES_Prom	0	LUHMES_Prom	LUHMES_Prom
chr1	1723040	1723198	cCRE	0	cCRE	cCRE
chr1	1726586	1726745	cCRE	0	cCRE	cCRE
chr1	1727919	1728244	CTCF,RAD21;cCRE	1	TF-cCRE	composite2
chr1	1729455	1729719	cCRE	0	cCRE	cCRE
chr1	1733254	1733509	cCRE	0	cCRE	cCRE
chr1	1735882	1735902	LUHMES_Prom	0	LUHMES_Prom	LUHMES_Prom
chr1	1737797	1739223	K27Ac;cCRE;LUHMES_PE;cCRE	3	K27Ac-TF-LUHMES_PE-cCRE	All
chr1	1740839	1741310	NEUROD1,OTX2	0	TF	TF
chr1	1742011	1742413	LUHMES_PE	0	LUHMES_PE	LUHMES_PE
chr1	1744250	1744609	LUHMES_PE	0	LUHMES_PE	LUHMES_PE
chr1	1745447	1746158	K27Ac	0	K27Ac	K27Ac
chr1	1747225	1747255	LUHMES_Prom	0	LUHMES_Prom	LUHMES_Prom
chr1	1747522	1748012	ASCL1	0	TF	TF
chr1	1748451	1748616	cCRE	0	cCRE	cCRE
chr1	1753281	1753560	ASCL1;cCRE	1	TF-cCRE	composite2
chr1	1754835	1755294	LUHMES_PE	0	LUHMES_PE	LUHMES_PE
chr1	1755367	1755717	cCRE	0	cCRE	cCRE
chr1	1757910	1759251	K27Ac;NEUROD1,OTX2;cCRE;K27Ac;cCRE;EBF3,NEUROD1,OTX2;cCRE	6	K27Ac-TF-cCRE	composite3
chr1	1759947	1760148	cCRE	0	cCRE	cCRE
chr1	1760160	1760398	cCRE	0	cCRE	cCRE
chr1	1760425	1760679	cCRE	0	cCRE	cCRE
chr1	1763653	1765813	cCRE;OTX2;K27Ac;LUHMES_Prom;LUHMES_Prom;cCRE;CTCF,EP300,GATA2,GATA3,HAND2,ISL1,JUN,MAX,MXI1,MYCN,RAD21,RARA,TCF4,TEAD4,TFAP2B,TWIST1,USF1;cCRE;K27Ac;cCRE;cCRE	10	LUHMES_Prom	LUHMES_Prom
chr1	1765902	1766134	cCRE	0	cCRE	cCRE
chr1	1766606	1766825	cCRE	0	cCRE	cCRE
chr1	1767014	1767361	cCRE;ASCL1	1	TF-cCRE	composite2
chr1	1767903	1768221	LUHMES_PE	0	LUHMES_PE	LUHMES_PE
chr1	1769193	1769535	LUHMES_PE	0	LUHMES_PE	LUHMES_PE
chr1	1769819	1770126	cCRE	0	cCRE	cCRE
chr1	1770796	1771041	cCRE	0	cCRE	cCRE
chr1	1771049	1771376	OTX2,TEAD4;cCRE	1	TF-cCRE	composite2
chr1	1771700	1773440	cCRE;K27Ac;cCRE;cCRE;cCRE;CTCF,RAD21	5	K27Ac-TF-cCRE	composite3
chr1	1773872	1774184	cCRE	0	cCRE	cCRE
chr1	1774258	1774608	cCRE	0	cCRE	cCRE
chr1	1774842	1775027	cCRE	0	cCRE	cCRE
chr1	1777911	1779753	K27Ac;MXI1,NEUROD1,OTX2;cCRE;cCRE;K27Ac;cCRE	5	K27Ac-TF-cCRE	composite3
chr1	1780698	1780923	cCRE	0	cCRE	cCRE
chr1	1785104	1785382	cCRE	0	cCRE	cCRE
chr1	1785387	1785603	cCRE	0	cCRE	cCRE
chr1	1786721	1786923	cCRE	0	cCRE	cCRE
chr1	1786924	1787737	CIC,CTCF,RAD21;cCRE;LUHMES_PE	2	TF-LUHMES_PE-cCRE	composite3
chr1	1788653	1788808	cCRE	0	cCRE	cCRE
chr1	1788817	1789149	cCRE;ASCL1	1	TF-cCRE	composite2
chr1	1789524	1791774	K27Ac;ASCL1,CHD2,CTCF,EBF3,EP300,FLI1,FOXJ3,FOXP2,GATA2,GATA3,HAND2,HDAC2,HOXC9,ISL1,JUN,JUND,MXI1,MYCN,NEUROD1,NFIB,NFIC,RAD21,RCOR1,REST,RFX5,SIN3A,SMARCA4,SMC3,TCF12,TCF4,TFAP2B,YY1;cCRE;K27Ac;EZH2,OTX2;cCRE;cCRE;ASCL1,EBF3,EP300,HAND2,ISL1,MXI1,RCOR1,TCF12,TCF4,TEAD4,TWIST1,YY1,ZFP30;cCRE	8	K27Ac-TF-cCRE	composite3
chr1	1792184	1792340	cCRE	0	cCRE	cCRE
chr1	1792403	1792739	cCRE	0	cCRE	cCRE
chr1	1792818	1793138	cCRE	0	cCRE	cCRE
chr1	1794545	1794839	cCRE	0	cCRE	cCRE
chr1	1795835	1795986	cCRE	0	cCRE	cCRE
chr1	1796102	1796447	cCRE	0	cCRE	cCRE
chr1	1797324	1797597	cCRE	0	cCRE	cCRE
chr1	1799572	1800235	LUHMES_PE	0	LUHMES_PE	LUHMES_PE
chr1	1800240	1800517	JUN	0	TF	TF
chr1	1800964	1801311	cCRE	0	cCRE	cCRE
chr1	1801717	1802125	OTX2	0	TF	TF
chr1	1803114	1803303	LUHMES_PE	0	LUHMES_PE	LUHMES_PE
chr1	1803469	1804044	LUHMES_PE;ASCL1	1	TF-LUHMES_PE	composite2
chr1	1804621	1804960	cCRE	0	cCRE	cCRE
chr1	1805181	1805485	cCRE	0	cCRE	cCRE
chr1	1807048	1807287	cCRE	0	cCRE	cCRE
chr1	1807444	1807645	cCRE	0	cCRE	cCRE
chr1	1808040	1808382	cCRE	0	cCRE	cCRE
chr1	1812313	1812545	cCRE	0	cCRE	cCRE
chr1	1812546	1812783	cCRE	0	cCRE	cCRE
chr1	1812898	1813545	RNF2;cCRE;ASCL1;cCRE	3	TF-cCRE	composite2
chr1	1814491	1815268	cCRE;LUHMES_PE;K27Ac;ASCL1,EP300,GATA2,GATA3,HAND2,PITX3,RAD21,RARA,RCOR1,TBX2,ZNF70;cCRE	4	K27Ac-TF-LUHMES_PE-cCRE	All
chr1	1815445	1815829	K27Ac	0	K27Ac	K27Ac
chr1	1816549	1816961	LUHMES_PE	0	LUHMES_PE	LUHMES_PE
chr1	1817743	1817975	cCRE	0	cCRE	cCRE
chr1	1818226	1818784	NEUROD1,OTX2,VSX2	0	TF	TF
chr1	1819355	1820274	LUHMES_PE;cCRE;cCRE	2	TF-LUHMES_PE-cCRE	composite3
chr1	1820297	1820465	cCRE	0	cCRE	cCRE
chr1	1820723	1823992	K27Ac;LUHMES_Prom;LUHMES_Prom;LUHMES_Prom	3	LUHMES_Prom	LUHMES_Prom
chr1	1824805	1825099	cCRE	0	cCRE	cCRE
chr1	1825418	1825698	cCRE	0	cCRE	cCRE
chr1	1825772	1825986	cCRE	0	cCRE	cCRE
chr1	1825988	1826262	cCRE	0	cCRE	cCRE
chr1	1826374	1826582	cCRE	0	cCRE	cCRE
chr1	1826588	1826819	cCRE	0	cCRE	cCRE
chr1	1826956	1827218	cCRE	0	cCRE	cCRE
chr1	1827383	1827731	cCRE	0	cCRE	cCRE
chr1	1828268	1828561	cCRE	0	cCRE	cCRE
chr1	1828629	1828977	cCRE	0	cCRE	cCRE
chr1	1829052	1829342	cCRE	0	cCRE	cCRE
chr1	1830377	1830601	cCRE	0	cCRE	cCRE
chr1	1830653	1830982	cCRE;CTCF	1	TF-cCRE	composite2
chr1	1831109	1831454	cCRE	0	cCRE	cCRE
chr1	1831513	1831715	cCRE	0	cCRE	cCRE
chr1	1832933	1833416	cCRE;ASCL1	1	TF-cCRE	composite2
chr1	1837433	1839285	K27Ac;ASCL1,CTCF,CTCFL,EP300,MAX,MXI1,MYCN,PBX3,RAD21,RCOR1,REST,RFX5,SMARCA4,SMC1A,SMC3,STAG1,STAG2,TCF12,TOP2B;cCRE;cCRE;cCRE;cCRE;LUHMES_PE	6	K27Ac-TF-LUHMES_PE-cCRE	All
chr1	1839439	1839592	cCRE	0	cCRE	cCRE
chr1	1839595	1841436	cCRE;K27Ac;LUHMES_PE;cCRE;cCRE;cCRE;LUHMES_PE;cCRE;K27Ac;cCRE;cCRE	10	K27Ac-TF-LUHMES_PE-cCRE	All
chr1	1841439	1841734	cCRE	0	cCRE	cCRE
chr1	1845909	1846249	ASCL1	0	TF	TF
chr1	1846519	1846531	LUHMES_Prom	0	LUHMES_Prom	LUHMES_Prom
chr1	1847104	1847114	LUHMES_Prom	0	LUHMES_Prom	LUHMES_Prom
chr1	1847241	1847804	ASCL1	0	TF	TF
chr1	1850104	1850772	K27Ac;LUHMES_Prom;LUHMES_Prom	2	LUHMES_Prom	LUHMES_Prom
chr1	1850963	1851640	K27Ac	0	K27Ac	K27Ac
chr1	1854466	1854786	cCRE	0	cCRE	cCRE
chr1	1854954	1855250	cCRE	0	cCRE	cCRE
chr1	1855765	1856324	ASCL1	0	TF	TF
chr1	1856926	1857280	ASCL1	0	TF	TF
chr1	1859383	1859565	cCRE	0	cCRE	cCRE
chr1	1859769	1859973	cCRE	0	cCRE	cCRE
chr1	1871148	1871624	cCRE;ASCL1	1	TF-cCRE	composite2
chr1	1872642	1872977	cCRE	0	cCRE	cCRE
chr1	1874335	1874618	cCRE	0	cCRE	cCRE
chr1	1874713	1875997	cCRE;K27Ac;cCRE;cCRE	3	K27Ac-TF-cCRE	composite3
chr1	1878291	1879472	K27Ac;ASCL1,MYC	1	K27Ac-TF	composite2
chr1	1886272	1886894	BMI1,CIC,CTCF,MYCN,RAD21;cCRE;cCRE	2	TF-cCRE	composite2
chr1	1887055	1887397	cCRE	0	cCRE	cCRE
chr1	1887575	1887884	ASCL1	0	TF	TF
chr1	1888724	1888986	cCRE	0	cCRE	cCRE
chr1	1890949	1892336	K27Ac;cCRE;cCRE;K27Ac;cCRE	4	K27Ac-TF-cCRE	composite3
chr1	1895644	1895979	cCRE	0	cCRE	cCRE
chr1	1897588	1897951	K27Ac	0	K27Ac	K27Ac
chr1	1898122	1898720	cCRE;K27Ac	1	K27Ac-TF-cCRE	composite3
chr1	1900521	1900868	cCRE	0	cCRE	cCRE
chr1	1900869	1901068	cCRE	0	cCRE	cCRE
chr1	1901069	1901790	cCRE;K27Ac	1	K27Ac-TF-cCRE	composite3
chr1	1904423	1904737	cCRE	0	cCRE	cCRE
chr1	1905537	1905977	ASCL1,CTCF	0	TF	TF
chr1	1907266	1907517	cCRE	0	cCRE	cCRE
chr1	1912872	1913614	BMI1,CIC,MCM3	0	TF	TF
chr1	1914015	1915108	cCRE;K27Ac;cCRE;cCRE	3	K27Ac-TF-cCRE	composite3
chr1	1916686	1917417	K27Ac;cCRE	1	K27Ac-TF-cCRE	composite3
chr1	1918330	1918531	cCRE	0	cCRE	cCRE
chr1	1919666	1920336	cCRE;ASCL1;cCRE	2	TF-cCRE	composite2
chr1	1920501	1922270	cCRE;ASCL1;K27Ac;cCRE;cCRE;cCRE;K27Ac	6	K27Ac-TF-cCRE	composite3
chr1	1927101	1928376	K27Ac;cCRE;K27Ac	2	K27Ac-TF-cCRE	composite3
chr1	1934872	1935811	K27Ac;BMI1,CIC,JUND,MCM3,SMARCA4,SUZ12;LUHMES_Prom;LUHMES_Prom;LUHMES_Prom;LUHMES_Prom	5	LUHMES_Prom	LUHMES_Prom
chr1	1940644	1941095	K27Ac	0	K27Ac	K27Ac
chr1	1946114	1946628	K27Ac	0	K27Ac	K27Ac
chr1	1950064	1950563	BMI1,SUZ12;K27Ac	1	K27Ac-TF	composite2
chr1	1950763	1951591	LUHMES_Prom;K27Ac;BMI1,EZH2,MCM3,REST,SMARCA4,SUZ12	2	LUHMES_Prom	LUHMES_Prom
chr1	1953903	1954161	cCRE	0	cCRE	cCRE
chr1	1956556	1957904	K27Ac;cCRE;cCRE	2	K27Ac-TF-cCRE	composite3
chr1	1958160	1958362	cCRE	0	cCRE	cCRE
chr1	1959799	1960018	ASCL1	0	TF	TF
chr1	1961770	1961967	cCRE	0	cCRE	cCRE
chr1	1962607	1962802	cCRE	0	cCRE	cCRE
chr1	1962891	1963151	ASCL1	0	TF	TF
chr1	1963233	1964931	K27Ac;ASCL1;ASCL1,EP300,TFAP2B;K27Ac;cCRE	4	K27Ac-TF-cCRE	composite3
chr1	1965063	1965294	ASCL1	0	TF	TF
chr1	1966443	1966643	ASCL1	0	TF	TF
chr1	1970722	1971063	cCRE	0	cCRE	cCRE
chr1	1973062	1973663	cCRE;ASCL1	1	TF-cCRE	composite2
chr1	1973801	1974045	cCRE	0	cCRE	cCRE
chr1	1974290	1975221	K27Ac;cCRE	1	K27Ac-TF-cCRE	composite3
chr1	1975297	1975504	cCRE	0	cCRE	cCRE
chr1	1975933	1976798	K27Ac;cCRE;cCRE;cCRE	3	K27Ac-TF-cCRE	composite3
chr1	1977113	1977393	cCRE	0	cCRE	cCRE
chr1	1977410	1977720	cCRE	0	cCRE	cCRE
chr1	1977889	1978302	ASCL1,CTCF,CTCFL,RAD21,SMC1A,SMC3,ZEB1;cCRE	1	TF-cCRE	composite2
chr1	1978334	1978630	cCRE	0	cCRE	cCRE
chr1	1978662	1979006	cCRE	0	cCRE	cCRE
chr1	1979054	1979276	cCRE	0	cCRE	cCRE
chr1	1980629	1981653	K27Ac;CTCF	1	K27Ac-TF	composite2
chr1	1981834	1982430	LUHMES_Prom;K27Ac;LUHMES_Prom	2	LUHMES_Prom	LUHMES_Prom
chr1	1983462	1983642	cCRE	0	cCRE	cCRE
chr1	1983677	1983944	cCRE	0	cCRE	cCRE
chr1	1983999	1984196	cCRE	0	cCRE	cCRE
chr1	1984689	1985121	cCRE;ASCL1	1	TF-cCRE	composite2
chr1	1985273	1985572	ASCL1	0	TF	TF
chr1	1985941	1986446	RNF2;cCRE	1	TF-cCRE	composite2
chr1	1987752	1988000	cCRE	0	cCRE	cCRE
chr1	1988713	1988998	cCRE	0	cCRE	cCRE
chr1	1990767	1992569	MYCN;K27Ac;ASCL1;cCRE	3	K27Ac-TF-cCRE	composite3
chr1	1992829	1993178	cCRE	0	cCRE	cCRE
chr1	2004447	2007509	K27Ac;ASCL1,BRD4,CHD8,CREB1,CRTC1,EBF3,EP300,FOXJ3,GABPA,HAND2,INTS13,JUND,MAX,MXI1,MYC,MYCN,OLIG2,PBX3,RAD21,RCOR1,REST,RFX5,RNF2,SMARCA4,TFAP2B,YY1,ZEB1;LUHMES_Prom;LUHMES_Prom;LUHMES_Prom;LUHMES_Prom;LUHMES_Prom;LUHMES_Prom;LUHMES_Prom;LUHMES_Prom;ASCL1	10	LUHMES_Prom	LUHMES_Prom
chr1	2010887	2011222	cCRE	0	cCRE	cCRE
chr1	2011227	2011504	cCRE	0	cCRE	cCRE
chr1	2011624	2011952	cCRE	0	cCRE	cCRE
chr1	2012747	2013090	cCRE	0	cCRE	cCRE
chr1	2013586	2013933	cCRE	0	cCRE	cCRE
chr1	2013943	2014204	cCRE	0	cCRE	cCRE
chr1	2014342	2014534	cCRE	0	cCRE	cCRE
chr1	2014768	2015124	ASCL1,PHOX2B	0	TF	TF
chr1	2015791	2016418	cCRE;ASCL1,SMARCA4	1	TF-cCRE	composite2
chr1	2016556	2016879	cCRE	0	cCRE	cCRE
chr1	2016932	2017511	K27Ac;RNF2	1	K27Ac-TF	composite2
chr1	2017707	2020365	K27Ac;OLIG2;cCRE	2	K27Ac-TF-cCRE	composite3
chr1	2020980	2021310	cCRE	0	cCRE	cCRE
chr1	2021371	2021714	cCRE;LUHMES_Prom;LUHMES_PE	2	LUHMES_Prom	LUHMES_Prom
chr1	2021751	2021941	cCRE	0	cCRE	cCRE
chr1	2022908	2023595	cCRE;CTCF,CTCFL,MYCN,RAD21;cCRE;cCRE	3	TF-cCRE	composite2
chr1	2023666	2024013	cCRE	0	cCRE	cCRE
chr1	2024416	2024809	cCRE;ASCL1	1	TF-cCRE	composite2
chr1	2027428	2027922	ASCL1;cCRE	1	TF-cCRE	composite2
chr1	2029300	2029650	cCRE	0	cCRE	cCRE
chr1	2029705	2030800	K27Ac;cCRE;CTCF	2	K27Ac-TF-cCRE	composite3
chr1	2030975	2032595	K27Ac;cCRE;cCRE;ASCL1,SMARCA4;cCRE;cCRE;cCRE	6	K27Ac-TF-cCRE	composite3
chr1	2032981	2033293	cCRE	0	cCRE	cCRE
chr1	2034511	2035254	K27Ac;cCRE;cCRE	2	K27Ac-TF-cCRE	composite3
chr1	2035323	2035659	cCRE	0	cCRE	cCRE
chr1	2035740	2036841	cCRE;K27Ac;cCRE;LUHMES_Prom;cCRE;cCRE;ASCL1	6	LUHMES_Prom	LUHMES_Prom
chr1	2037192	2037536	cCRE;LUHMES_PE	1	TF-LUHMES_PE-cCRE	composite3
chr1	2037637	2037856	cCRE	0	cCRE	cCRE
chr1	2038451	2038798	cCRE	0	cCRE	cCRE
chr1	2039483	2039828	cCRE	0	cCRE	cCRE
chr1	2039830	2040556	cCRE;ASCL1,CTCF,MYCN,RAD21,SMARCA4,STAG1;cCRE;cCRE	3	TF-cCRE	composite2
chr1	2043058	2043395	cCRE	0	cCRE	cCRE
chr1	2043517	2044123	K27Ac;cCRE;cCRE	2	K27Ac-TF-cCRE	composite3
chr1	2044162	2044461	K27Ac	0	K27Ac	K27Ac
chr1	2044766	2044968	cCRE	0	cCRE	cCRE
chr1	2045034	2045246	cCRE	0	cCRE	cCRE
chr1	2045288	2045626	cCRE	0	cCRE	cCRE
chr1	2046448	2047368	cCRE;ASCL1,CTCF;cCRE;cCRE	3	TF-cCRE	composite2
chr1	2047451	2048060	cCRE;K27Ac	1	K27Ac-TF-cCRE	composite3
chr1	2050216	2050220	LUHMES_Prom	0	LUHMES_Prom	LUHMES_Prom
chr1	2052521	2052861	cCRE	0	cCRE	cCRE
chr1	2053145	2053417	BRD4,EZH2,MCM3,YAP1	0	TF	TF
chr1	2057658	2057999	cCRE	0	cCRE	cCRE
chr1	2058101	2058798	K27Ac;cCRE;cCRE	2	K27Ac-TF-cCRE	composite3
chr1	2058828	2060012	cCRE;K27Ac;cCRE;cCRE	3	K27Ac-TF-cCRE	composite3
chr1	2060147	2060376	cCRE	0	cCRE	cCRE
chr1	2062249	2062415	cCRE	0	cCRE	cCRE
chr1	2062467	2062791	cCRE	0	cCRE	cCRE
chr1	2062927	2063263	cCRE	0	cCRE	cCRE
chr1	2063479	2068092	K27Ac;cCRE;cCRE;cCRE;LUHMES_Prom;cCRE;cCRE;cCRE;LUHMES_Prom;cCRE;cCRE;cCRE;cCRE	12	LUHMES_Prom	LUHMES_Prom
chr1	2068160	2068567	LUHMES_PE;cCRE	1	TF-LUHMES_PE-cCRE	composite3
chr1	2068858	2069544	cCRE;ASCL1,RNF2;cCRE	2	TF-cCRE	composite2
chr1	2069598	2069839	cCRE	0	cCRE	cCRE
chr1	2069948	2070784	cCRE;RNF2;cCRE	2	TF-cCRE	composite2
chr1	2071191	2071497	cCRE	0	cCRE	cCRE
chr1	2071507	2072209	cCRE;K27Ac	1	K27Ac-TF-cCRE	composite3
chr1	2073864	2074088	cCRE	0	cCRE	cCRE
chr1	2074107	2074264	cCRE	0	cCRE	cCRE
chr1	2074287	2074473	cCRE	0	cCRE	cCRE
chr1	2076820	2076830	LUHMES_Prom	0	LUHMES_Prom	LUHMES_Prom
chr1	2080150	2080498	cCRE	0	cCRE	cCRE
chr1	2080687	2081036	cCRE	0	cCRE	cCRE
chr1	2082264	2082608	cCRE	0	cCRE	cCRE
chr1	2082722	2083037	cCRE;LUHMES_PE	1	TF-LUHMES_PE-cCRE	composite3
chr1	2083191	2083396	cCRE	0	cCRE	cCRE
chr1	2083446	2083673	cCRE	0	cCRE	cCRE
chr1	2084414	2084746	cCRE	0	cCRE	cCRE
chr1	2084771	2085107	cCRE	0	cCRE	cCRE
chr1	2088117	2089197	ASCL1,HAND2,NEUROD1,OTX2,VSX2;cCRE;K27Ac;ASCL1	3	K27Ac-TF-cCRE	composite3
chr1	2089281	2090343	K27Ac	0	K27Ac	K27Ac
chr1	2091616	2091961	cCRE	0	cCRE	cCRE
chr1	2092058	2092319	cCRE	0	cCRE	cCRE
chr1	2094713	2094981	cCRE;CTCF,RAD21,STAG1	1	TF-cCRE	composite2
chr1	2097140	2097449	cCRE	0	cCRE	cCRE
chr1	2097720	2098376	cCRE;MYCN,TFAP2B;K27Ac	2	K27Ac-TF-cCRE	composite3
chr1	2100412	2101103	K27Ac	0	K27Ac	K27Ac
chr1	2101289	2101985	K27Ac;cCRE	1	K27Ac-TF-cCRE	composite3
chr1	2102341	2102546	cCRE	0	cCRE	cCRE
chr1	2105378	2106490	cCRE;CHD7,CTCF,EP300,MAX,MYCN,RAD21,REST,SMARCA4,SMC1A,SMC3,STAG1,STAG2,TOP2B,USF1;cCRE;K27Ac	3	K27Ac-TF-cCRE	composite3
chr1	2106586	2106736	cCRE	0	cCRE	cCRE
chr1	2107245	2107487	cCRE	0	cCRE	cCRE
chr1	2107502	2107764	cCRE	0	cCRE	cCRE
chr1	2107832	2107990	cCRE	0	cCRE	cCRE
chr1	2110191	2112861	K27Ac;ASCL1,EBF3,HAND2,MYC,MYCN,SMARCA4,TFAP2A;cCRE;K27Ac;LUHMES_PE;cCRE;JUN,JUND,MYCN;K27Ac	7	K27Ac-TF-LUHMES_PE-cCRE	All
chr1	2117386	2117576	ASCL1	0	TF	TF
chr1	2119795	2120132	cCRE	0	cCRE	cCRE
chr1	2120458	2122463	K27Ac;cCRE;cCRE;LUHMES_Prom;cCRE;cCRE;cCRE;cCRE	7	LUHMES_Prom	LUHMES_Prom
chr1	2122676	2122997	cCRE	0	cCRE	cCRE
chr1	2123178	2123392	cCRE	0	cCRE	cCRE
chr1	2123422	2123669	cCRE	0	cCRE	cCRE
chr1	2123686	2123960	cCRE	0	cCRE	cCRE
chr1	2124116	2124305	cCRE	0	cCRE	cCRE
chr1	2124758	2127430	ASCL1;K27Ac;LUHMES_Prom;LUHMES_Prom;LUHMES_Prom;LUHMES_Prom	5	LUHMES_Prom	LUHMES_Prom
chr1	2129292	2129581	cCRE	0	cCRE	cCRE
chr1	2129964	2130965	K27Ac;cCRE;cCRE	2	K27Ac-TF-cCRE	composite3
chr1	2131038	2131210	cCRE	0	cCRE	cCRE
chr1	2131665	2132846	RNF2;cCRE;cCRE	2	TF-cCRE	composite2
chr1	2134535	2135087	cCRE;ASCL1;cCRE	2	TF-cCRE	composite2
chr1	2135150	2137590	cCRE;K27Ac;cCRE;cCRE;cCRE;ARID1A,ARNTL,ASCL1,BMI1,BRD4,CTCF,EP300,MAX,MCM3,MYCN,SMARCA4;cCRE;K27Ac;cCRE;cCRE;cCRE	10	K27Ac-TF-cCRE	composite3
chr1	2137657	2137891	cCRE	0	cCRE	cCRE
chr1	2138272	2138594	cCRE	0	cCRE	cCRE
chr1	2138595	2140314	K27Ac;cCRE;cCRE;cCRE;K27Ac;cCRE;cCRE;K27Ac;cCRE	8	K27Ac-TF-cCRE	composite3
chr1	2140406	2140726	ASCL1;cCRE	1	TF-cCRE	composite2
chr1	2140853	2141193	cCRE;LUHMES_PE	1	TF-LUHMES_PE-cCRE	composite3
chr1	2141244	2141448	cCRE	0	cCRE	cCRE
chr1	2141529	2141722	cCRE	0	cCRE	cCRE
chr1	2141775	2141995	cCRE	0	cCRE	cCRE
chr1	2142212	2142441	ASCL1	0	TF	TF
chr1	2143411	2146727	K27Ac;cCRE;ASCL1,RFX5;cCRE	3	K27Ac-TF-cCRE	composite3
chr1	2146844	2147120	cCRE	0	cCRE	cCRE
chr1	2158128	2159324	K27Ac	0	K27Ac	K27Ac
chr1	2159335	2159342	LUHMES_Prom	0	LUHMES_Prom	LUHMES_Prom
chr1	2159463	2159483	LUHMES_Prom	0	LUHMES_Prom	LUHMES_Prom
chr1	2159499	2162093	K27Ac;LUHMES_Prom;LUHMES_Prom;cCRE	3	LUHMES_Prom	LUHMES_Prom
chr1	2162184	2165023	cCRE;LUHMES_PE;K27Ac;cCRE;cCRE;cCRE;LUHMES_Prom;LUHMES_Prom;K27Ac;cCRE;cCRE;cCRE;cCRE;cCRE	13	LUHMES_Prom	LUHMES_Prom
chr1	2165034	2165377	ASCL1;cCRE	1	TF-cCRE	composite2
chr1	2165395	2166195	K27Ac;ASCL1,SMARCA4;cCRE;cCRE	3	K27Ac-TF-cCRE	composite3
chr1	2166235	2166943	K27Ac;cCRE;cCRE	2	K27Ac-TF-cCRE	composite3
chr1	2168146	2168491	cCRE	0	cCRE	cCRE
chr1	2168680	2168951	cCRE	0	cCRE	cCRE
chr1	2169150	2169480	CTCF,CTCFL,RAD21;cCRE	1	TF-cCRE	composite2
chr1	2169702	2170022	cCRE	0	cCRE	cCRE
chr1	2170094	2170246	cCRE	0	cCRE	cCRE
chr1	2170260	2170572	cCRE;ASCL1	1	TF-cCRE	composite2
chr1	2170714	2170907	cCRE	0	cCRE	cCRE
chr1	2170945	2171256	cCRE	0	cCRE	cCRE
chr1	2171542	2172320	K27Ac;cCRE;HAND2,MXI1,MYCN,TFAP2B;cCRE	3	K27Ac-TF-cCRE	composite3
chr1	2172340	2172542	cCRE	0	cCRE	cCRE
chr1	2173395	2173670	cCRE	0	cCRE	cCRE
chr1	2173676	2174124	LUHMES_PE	0	LUHMES_PE	LUHMES_PE
chr1	2174739	2175153	ASCL1;cCRE	1	TF-cCRE	composite2
chr1	2177187	2178644	K27Ac;cCRE;LUHMES_PE;cCRE;K27Ac;cCRE;cCRE	6	K27Ac-TF-LUHMES_PE-cCRE	All
chr1	2178912	2181287	K27Ac;ARID1B,BMI1,CHD8,INTS10,INTS13,NANOG,SMARCA4;cCRE;cCRE;cCRE;cCRE;ASCL1;cCRE	7	K27Ac-TF-cCRE	composite3
chr1	2181998	2182156	cCRE	0	cCRE	cCRE
chr1	2182214	2182563	cCRE	0	cCRE	cCRE
chr1	2182763	2183071	cCRE	0	cCRE	cCRE
chr1	2183213	2183554	cCRE	0	cCRE	cCRE
chr1	2183766	2183976	cCRE	0	cCRE	cCRE
chr1	2183988	2184150	cCRE	0	cCRE	cCRE
chr1	2184348	2185604	cCRE;LUHMES_PE;K27Ac;RNF2;cCRE;cCRE;cCRE	6	K27Ac-TF-LUHMES_PE-cCRE	All
chr1	2185640	2185802	cCRE	0	cCRE	cCRE
chr1	2185907	2186127	cCRE	0	cCRE	cCRE
chr1	2186165	2189135	cCRE;K27Ac;cCRE;cCRE;cCRE;cCRE;cCRE;cCRE;cCRE;ASCL1,CTCF,OLIG2,TOP2B;cCRE	10	K27Ac-TF-cCRE	composite3
chr1	2189228	2189542	K27Ac	0	K27Ac	K27Ac
chr1	2189592	2189922	cCRE	0	cCRE	cCRE
chr1	2189929	2190192	cCRE	0	cCRE	cCRE
chr1	2190231	2190447	cCRE	0	cCRE	cCRE
chr1	2190459	2190774	cCRE	0	cCRE	cCRE
chr1	2191140	2191460	cCRE	0	cCRE	cCRE
chr1	2191534	2191706	cCRE	0	cCRE	cCRE
chr1	2198216	2198368	cCRE	0	cCRE	cCRE
chr1	2198948	2199183	cCRE	0	cCRE	cCRE
chr1	2199421	2199782	K27Ac;cCRE	1	K27Ac-TF-cCRE	composite3
chr1	2200843	2203716	cCRE;BMI1,MCM3;K27Ac;cCRE;ASCL1,BRD4,EP300,HAND2,INTS13,MXI1,MYCN,RAD21,REST,TBX2,TCF4,TFAP2B;cCRE;K27Ac;cCRE;cCRE;ASCL1,INTS10,INTS13,SMARCA4;cCRE;LUHMES_PE;cCRE	12	K27Ac-TF-LUHMES_PE-cCRE	All
chr1	2203771	2204008	cCRE	0	cCRE	cCRE
chr1	2204184	2204582	cCRE;ASCL1;cCRE	2	TF-cCRE	composite2
chr1	2204869	2205060	cCRE	0	cCRE	cCRE
chr1	2205138	2205459	cCRE	0	cCRE	cCRE
chr1	2205533	2205814	cCRE	0	cCRE	cCRE
chr1	2205907	2206199	cCRE	0	cCRE	cCRE
chr1	2206204	2206384	cCRE	0	cCRE	cCRE
chr1	2206570	2206909	cCRE	0	cCRE	cCRE
chr1	2206977	2207130	cCRE	0	cCRE	cCRE
chr1	2207229	2208011	cCRE;ASCL1;cCRE	2	TF-cCRE	composite2
chr1	2208047	2208215	cCRE	0	cCRE	cCRE
chr1	2208731	2208919	cCRE	0	cCRE	cCRE
chr1	2209131	2209551	K27Ac;cCRE	1	K27Ac-TF-cCRE	composite3
chr1	2209615	2209818	cCRE	0	cCRE	cCRE
chr1	2209883	2210033	cCRE	0	cCRE	cCRE
chr1	2210035	2211668	K27Ac;cCRE;cCRE;cCRE;cCRE;cCRE	5	K27Ac-TF-cCRE	composite3
chr1	2214707	2216851	cCRE;K27Ac;cCRE;cCRE;K27Ac;ASCL1,SMARCA4;cCRE	6	K27Ac-TF-cCRE	composite3
chr1	2217951	2218472	RNF2	0	TF	TF
chr1	2219121	2219458	cCRE	0	cCRE	cCRE
chr1	2219824	2220088	cCRE	0	cCRE	cCRE
chr1	2220269	2220911	cCRE;ASCL1;cCRE	2	TF-cCRE	composite2
chr1	2220945	2221110	cCRE	0	cCRE	cCRE
chr1	2221204	2223191	K27Ac;cCRE;cCRE;LUHMES_PE;cCRE;cCRE	5	K27Ac-TF-LUHMES_PE-cCRE	All
chr1	2223599	2223800	cCRE	0	cCRE	cCRE
chr1	2224024	2224176	cCRE	0	cCRE	cCRE
chr1	2224505	2224847	cCRE	0	cCRE	cCRE
chr1	2225110	2225411	cCRE	0	cCRE	cCRE
chr1	2225578	2225760	cCRE	0	cCRE	cCRE
chr1	2225906	2226808	cCRE;ASCL1;cCRE;LUHMES_PE;cCRE;ASCL1	5	TF-LUHMES_PE-cCRE	composite3
chr1	2227725	2227979	cCRE	0	cCRE	cCRE
chr1	2228152	2228354	cCRE	0	cCRE	cCRE
chr1	2228715	2229033	cCRE	0	cCRE	cCRE
chr1	2229138	2229446	cCRE	0	cCRE	cCRE
chr1	2229474	2229668	cCRE	0	cCRE	cCRE
chr1	2229749	2230048	cCRE	0	cCRE	cCRE
chr1	2230230	2233295	K27Ac;cCRE;cCRE;LUHMES_PE;ASCL1,MXI1,REST;cCRE;cCRE;cCRE;LUHMES_PE;cCRE;LUHMES_Prom;EP300,FLI1;LUHMES_PE;cCRE;LUHMES_Prom;K27Ac;cCRE	16	LUHMES_Prom	LUHMES_Prom
chr1	2233423	2233697	cCRE	0	cCRE	cCRE
chr1	2233761	2234062	cCRE	0	cCRE	cCRE
chr1	2234150	2234301	cCRE	0	cCRE	cCRE
chr1	2234496	2234656	cCRE	0	cCRE	cCRE
chr1	2234717	2234962	LUHMES_Prom;cCRE	1	LUHMES_Prom	LUHMES_Prom
chr1	2235261	2235603	cCRE	0	cCRE	cCRE
chr1	2236300	2236936	ASCL1;cCRE;cCRE	2	TF-cCRE	composite2
chr1	2237006	2237176	cCRE	0	cCRE	cCRE
chr1	2237294	2237495	cCRE	0	cCRE	cCRE
chr1	2237506	2238301	ASCL1,BMI1,MCM3;cCRE	1	TF-cCRE	composite2
chr1	2238306	2238600	cCRE	0	cCRE	cCRE
chr1	2238687	2239004	cCRE	0	cCRE	cCRE
chr1	2239577	2239786	cCRE	0	cCRE	cCRE
chr1	2239813	2240044	cCRE	0	cCRE	cCRE
chr1	2240294	2240642	cCRE	0	cCRE	cCRE
chr1	2240661	2240721	LUHMES_Prom	0	LUHMES_Prom	LUHMES_Prom
chr1	2241364	2241565	cCRE	0	cCRE	cCRE
chr1	2241816	2242151	cCRE	0	cCRE	cCRE
chr1	2242245	2242480	cCRE	0	cCRE	cCRE
chr1	2242572	2242782	cCRE	0	cCRE	cCRE
chr1	2242937	2243268	CTCF,MYCN,RAD21,USF1;cCRE	1	TF-cCRE	composite2
chr1	2243271	2243442	cCRE	0	cCRE	cCRE
chr1	2243556	2243848	ASCL1;cCRE	1	TF-cCRE	composite2
chr1	2243997	2244728	ASCL1,NEUROD1;cCRE;LUHMES_PE	2	TF-LUHMES_PE-cCRE	composite3
chr1	2245264	2248474	K27Ac;LUHMES_PE;LUHMES_PE;ASCL1	3	K27Ac-TF-LUHMES_PE	composite3
chr1	2248750	2248914	cCRE	0	cCRE	cCRE
chr1	2249127	2249475	cCRE	0	cCRE	cCRE
chr1	2250081	2250241	cCRE	0	cCRE	cCRE
chr1	2250350	2250644	cCRE	0	cCRE	cCRE
chr1	2251478	2251803	cCRE	0	cCRE	cCRE
chr1	2251880	2255189	ASCL1;cCRE;K27Ac;cCRE;cCRE;cCRE;cCRE;cCRE	7	K27Ac-TF-cCRE	composite3
chr1	2257906	2259026	ASCL1,CTCF,EBF3,FOXJ3,MXI1,RAD21,REST,SMC3,TFAP2B;K27Ac	1	K27Ac-TF	composite2
chr1	2260198	2260452	cCRE	0	cCRE	cCRE
chr1	2260541	2261196	ASCL1,NEUROD1	0	TF	TF
chr1	2261551	2263043	K27Ac;cCRE;cCRE;EP300,MYCN,SMARCA4,TEAD1,YAP1	3	K27Ac-TF-cCRE	composite3
chr1	2263886	2264198	cCRE	0	cCRE	cCRE
chr1	2264202	2264471	cCRE	0	cCRE	cCRE
chr1	2265909	2266172	cCRE	0	cCRE	cCRE
chr1	2266320	2266670	cCRE	0	cCRE	cCRE
chr1	2266671	2267037	K27Ac;cCRE	1	K27Ac-TF-cCRE	composite3
chr1	2267158	2268030	cCRE;ASCL1;cCRE	2	TF-cCRE	composite2
chr1	2272143	2272387	cCRE	0	cCRE	cCRE
chr1	2272424	2272593	cCRE	0	cCRE	cCRE
chr1	2273177	2273704	K27Ac;cCRE	1	K27Ac-TF-cCRE	composite3
chr1	2273752	2274128	MYCN,PHOX2B,TFAP2B	0	TF	TF
chr1	2274387	2275594	cCRE;K27Ac;cCRE;cCRE	3	K27Ac-TF-cCRE	composite3
chr1	2275655	2275895	cCRE	0	cCRE	cCRE
chr1	2276833	2277096	cCRE	0	cCRE	cCRE
chr1	2278554	2278915	ASCL1	0	TF	TF
chr1	2279235	2279424	cCRE	0	cCRE	cCRE
chr1	2279433	2279672	cCRE	0	cCRE	cCRE
chr1	2279922	2280198	cCRE	0	cCRE	cCRE
chr1	2280238	2280399	cCRE	0	cCRE	cCRE
chr1	2280559	2280776	cCRE	0	cCRE	cCRE
chr1	2282406	2282767	ASCL1	0	TF	TF
chr1	2284163	2284231	LUHMES_PE	0	LUHMES_PE	LUHMES_PE
chr1	2286497	2286831	cCRE	0	cCRE	cCRE
chr1	2287218	2287546	LUHMES_PE	0	LUHMES_PE	LUHMES_PE
chr1	2287740	2288403	LUHMES_PE	0	LUHMES_PE	LUHMES_PE
chr1	2289264	2289538	cCRE	0	cCRE	cCRE
chr1	2292356	2292665	cCRE	0	cCRE	cCRE
chr1	2303686	2303914	cCRE	0	cCRE	cCRE
chr1	2304677	2304911	cCRE	0	cCRE	cCRE
chr1	2305428	2305744	LUHMES_PE;CTCF,RAD21	1	TF-LUHMES_PE	composite2
chr1	2307743	2307943	cCRE	0	cCRE	cCRE
chr1	2309807	2310199	ASCL1	0	TF	TF
chr1	2310876	2311146	ASCL1	0	TF	TF
chr1	2311368	2311625	cCRE	0	cCRE	cCRE
chr1	2311815	2311981	LUHMES_PE	0	LUHMES_PE	LUHMES_PE
chr1	2312484	2312834	cCRE	0	cCRE	cCRE
chr1	2313196	2314024	cCRE;K27Ac;cCRE;LUHMES_PE	3	K27Ac-TF-LUHMES_PE-cCRE	All
chr1	2314032	2314390	CTCF,EBF3,MYCN,RAD21;cCRE	1	TF-cCRE	composite2
chr1	2315690	2317742	K27Ac;ASCL1,BMI1,CTCFL,MYCN,NEUROD1,RAD21,SMARCA4;LUHMES_Prom;cCRE;LUHMES_Prom;LUHMES_Prom;ASCL1	6	LUHMES_Prom	LUHMES_Prom
chr1	2318015	2318818	K27Ac;cCRE	1	K27Ac-TF-cCRE	composite3
chr1	2319200	2319458	cCRE	0	cCRE	cCRE
chr1	2319497	2319843	cCRE	0	cCRE	cCRE
chr1	2319938	2320238	cCRE	0	cCRE	cCRE
chr1	2322201	2324296	K27Ac;LUHMES_Prom;LUHMES_Prom;LUHMES_Prom;LUHMES_Prom	4	LUHMES_Prom	LUHMES_Prom
chr1	2331418	2331678	cCRE	0	cCRE	cCRE
chr1	2333147	2333361	cCRE	0	cCRE	cCRE
chr1	2333477	2333674	ASCL1	0	TF	TF
chr1	2333959	2334172	cCRE	0	cCRE	cCRE
chr1	2334791	2334995	ASCL1	0	TF	TF
chr1	2335509	2335735	cCRE	0	cCRE	cCRE
chr1	2335967	2336317	cCRE	0	cCRE	cCRE
chr1	2336513	2337720	cCRE;K27Ac;cCRE	2	K27Ac-TF-cCRE	composite3
chr1	2337798	2338519	ASCL1,CTCF,RAD21;cCRE	1	TF-cCRE	composite2
chr1	2338714	2338932	cCRE	0	cCRE	cCRE
chr1	2339992	2340339	cCRE	0	cCRE	cCRE
chr1	2340361	2340704	cCRE	0	cCRE	cCRE
chr1	2340782	2341025	cCRE	0	cCRE	cCRE
chr1	2341615	2341799	cCRE	0	cCRE	cCRE
chr1	2343023	2346371	K27Ac;LUHMES_Prom;CTCF,MYCN,OTX2,RAD21,SMARCA4,SMC1A,SMC3,STAG1,STAG2,TFAP2A,TFAP2B,TOP2B;LUHMES_Prom;LUHMES_Prom;cCRE	5	LUHMES_Prom	LUHMES_Prom
chr1	2346772	2347011	cCRE	0	cCRE	cCRE
chr1	2347191	2347540	cCRE	0	cCRE	cCRE
chr1	2347769	2348106	cCRE	0	cCRE	cCRE
chr1	2356819	2358678	K27Ac;cCRE	1	K27Ac-TF-cCRE	composite3
chr1	2359128	2359317	cCRE	0	cCRE	cCRE
chr1	2359414	2359722	cCRE	0	cCRE	cCRE
chr1	2359892	2360868	BMI1,MYC;cCRE;K27Ac;cCRE	3	K27Ac-TF-cCRE	composite3
chr1	2361462	2361860	CTCF,RAD21;cCRE	1	TF-cCRE	composite2
chr1	2362012	2362362	cCRE	0	cCRE	cCRE
chr1	2362659	2363268	cCRE;HAND2,RAD21;cCRE	2	TF-cCRE	composite2
chr1	2363278	2364447	K27Ac	0	K27Ac	K27Ac
chr1	2365759	2366095	ASCL1	0	TF	TF
chr1	2366407	2366618	ASCL1	0	TF	TF
chr1	2369439	2369789	cCRE	0	cCRE	cCRE
chr1	2370157	2370472	cCRE	0	cCRE	cCRE
chr1	2370831	2371265	LUHMES_PE;cCRE	1	TF-LUHMES_PE-cCRE	composite3
chr1	2371712	2372149	BMI1,BRD4,CIC,DYRK1A,EZH2,GATA3,GTF3C2,MCM3,MYCN,REST,YY1,ZBTB33;K27Ac	1	K27Ac-TF	composite2
chr1	2372341	2372587	cCRE	0	cCRE	cCRE
chr1	2372616	2372837	cCRE	0	cCRE	cCRE
chr1	2373265	2373611	cCRE	0	cCRE	cCRE
chr1	2374772	2375957	cCRE;LUHMES_Prom;K27Ac;ASCL1,BMI1,CTCF,EZH2,MCM3,RAD21,SMARCA4,SMC3,STAG1;LUHMES_Prom;cCRE	5	LUHMES_Prom	LUHMES_Prom
chr1	2377303	2378678	cCRE;K27Ac;cCRE;cCRE	3	K27Ac-TF-cCRE	composite3
chr1	2378817	2379126	LUHMES_PE;cCRE	1	TF-LUHMES_PE-cCRE	composite3
chr1	2379307	2379842	cCRE;ASCL1;cCRE	2	TF-cCRE	composite2
chr1	2381205	2381471	cCRE	0	cCRE	cCRE
chr1	2381599	2381877	cCRE	0	cCRE	cCRE
chr1	2382567	2385168	K27Ac;cCRE;K27Ac;cCRE;cCRE;cCRE	5	K27Ac-TF-cCRE	composite3
chr1	2386969	2387476	ASCL1;cCRE	1	TF-cCRE	composite2
chr1	2391228	2392514	cCRE;K27Ac;cCRE;ASCL1	3	K27Ac-TF-cCRE	composite3
chr1	2392628	2393252	K27Ac	0	K27Ac	K27Ac
chr1	2394338	2394616	HAND2,MEIS1,RARA	0	TF	TF
chr1	2395063	2395373	K27Ac	0	K27Ac	K27Ac
chr1	2396806	2397292	ASCL1,EBF3,GATA3,HAND2,NEUROD1,OTX2,WDR5	0	TF	TF
chr1	2397734	2398026	ASCL1	0	TF	TF
chr1	2398876	2398928	LUHMES_Prom	0	LUHMES_Prom	LUHMES_Prom
chr1	2399330	2400227	REST,ZFP3	0	TF	TF
chr1	2400301	2401159	ASCL1;LUHMES_PE;cCRE	2	TF-LUHMES_PE-cCRE	composite3
chr1	2401351	2403284	K27Ac;LUHMES_PE;ASCL1,NEUROD1,RAD21,SMARCA4;cCRE;cCRE;ASCL1;cCRE	6	K27Ac-TF-LUHMES_PE-cCRE	All
chr1	2403576	2407837	LUHMES_PE;cCRE;K27Ac;cCRE;K27Ac;LUHMES_PE;cCRE;cCRE;BRD4,MYCN;ATRX,BRD4,CASZ1,EBF3,EP300,HAND2,MXI1,MYCN,PHOX2B,RAD21,RCOR1,REST,RFX5,TBX2,TFAP2B,YY1;LUHMES_PE;NEUROD1,OTX2;LUHMES_Prom;LUHMES_Prom	13	LUHMES_Prom	LUHMES_Prom
chr1	2408886	2409143	ASCL1,NEUROD1,SMARCA4	0	TF	TF
chr1	2409549	2409926	ASCL1;cCRE	1	TF-cCRE	composite2
chr1	2412171	2414483	cCRE;K27Ac;cCRE;LUHMES_PE;cCRE;ATRX,EBF3,EP300,GATA2,GATA3,HAND2,HIF1A,MXI1,MYCN,RAD21,RCOR1,TEAD4,TFAP2B,USF1;cCRE;K27Ac;cCRE;REST;cCRE	10	K27Ac-TF-LUHMES_PE-cCRE	All
chr1	2414531	2414812	cCRE	0	cCRE	cCRE
chr1	2415962	2416140	ASCL1	0	TF	TF
chr1	2423591	2424019	ASCL1	0	TF	TF
chr1	2424789	2425155	K27Ac	0	K27Ac	K27Ac
chr1	2425256	2425690	K27Ac	0	K27Ac	K27Ac
chr1	2425771	2426177	ASCL1,EP300	0	TF	TF
chr1	2426543	2426740	ASCL1	0	TF	TF
chr1	2427731	2427925	ASCL1	0	TF	TF
chr1	2428085	2428412	cCRE	0	cCRE	cCRE
chr1	2428416	2428642	cCRE	0	cCRE	cCRE
chr1	2428737	2429081	cCRE	0	cCRE	cCRE
chr1	2430742	2430978	cCRE	0	cCRE	cCRE
chr1	2431431	2431987	cCRE;ASCL1,MYCN,RAD21;K27Ac	2	K27Ac-TF-cCRE	composite3
chr1	2435387	2435670	cCRE	0	cCRE	cCRE
chr1	2437013	2437177	cCRE	0	cCRE	cCRE
chr1	2437776	2438062	cCRE	0	cCRE	cCRE
chr1	2440575	2440795	ASCL1	0	TF	TF
chr1	2441120	2441426	ASCL1	0	TF	TF
chr1	2446660	2446965	ASCL1,CTCF,RAD21;cCRE	1	TF-cCRE	composite2
chr1	2449447	2449797	cCRE	0	cCRE	cCRE
chr1	2450073	2450417	cCRE	0	cCRE	cCRE
chr1	2450844	2451056	cCRE	0	cCRE	cCRE
chr1	2451104	2451572	K27Ac;cCRE	1	K27Ac-TF-cCRE	composite3
chr1	2453587	2453869	cCRE	0	cCRE	cCRE
chr1	2454177	2454358	cCRE	0	cCRE	cCRE
chr1	2454600	2454916	cCRE	0	cCRE	cCRE
chr1	2454954	2455114	cCRE	0	cCRE	cCRE
chr1	2455133	2455694	CTCF;cCRE;cCRE	2	TF-cCRE	composite2
chr1	2455716	2455952	cCRE	0	cCRE	cCRE
chr1	2456906	2458766	K27Ac;LUHMES_Prom	1	LUHMES_Prom	LUHMES_Prom
chr1	2460350	2462210	CTCF,EZH2,NANOG;K27Ac;ASCL1,BMI1,EZH2,HDAC2,INTS10,INTS13,NOTCH1,RBPJ,SMAD3,SMARCA4,SOX2,SUZ12;LUHMES_Prom	3	LUHMES_Prom	LUHMES_Prom
chr1	2463822	2465650	K27Ac;cCRE;INTS10,INTS13,NOTCH1,RBPJ;cCRE;cCRE;JUN,TEAD1,YAP1;K27Ac	6	K27Ac-TF-cCRE	composite3
chr1	2465812	2467666	K27Ac;ASCL1,FOSL2,JUN;cCRE;LUHMES_PE;K27Ac;cCRE;cCRE	6	K27Ac-TF-LUHMES_PE-cCRE	All
chr1	2468622	2468964	cCRE	0	cCRE	cCRE
chr1	2468981	2469188	cCRE	0	cCRE	cCRE
chr1	2470752	2471122	CTCF,RAD21;cCRE	1	TF-cCRE	composite2
chr1	2471196	2471457	ASCL1	0	TF	TF
chr1	2471514	2471852	cCRE	0	cCRE	cCRE
chr1	2471865	2472633	cCRE;BMI1,CPSF3L,EZH2,INTS10,INTS13,SMARCA4;cCRE	2	TF-cCRE	composite2
chr1	2473063	2473314	cCRE	0	cCRE	cCRE
chr1	2473483	2473646	cCRE	0	cCRE	cCRE
chr1	2473886	2474222	cCRE	0	cCRE	cCRE
chr1	2474257	2479394	K27Ac;cCRE;EP300,HAND2,HDAC2,INTS10,INTS13,NANOG,RBPJ,SMAD3,SOX2,TFAP2B,TWIST1;cCRE;LUHMES_PE;cCRE;ASCL1,BRD4,EP300,GATA2,MYCN,TFAP2B,USF1;cCRE;LUHMES_PE;cCRE;LUHMES_PE;cCRE;NOTCH1,RBPJ;cCRE;cCRE;LUHMES_PE;cCRE;K27Ac;LUHMES_Prom;cCRE;LUHMES_PE;cCRE;cCRE;cCRE;cCRE	24	LUHMES_Prom	LUHMES_Prom
chr1	2479435	2481047	cCRE;K27Ac;cCRE;CTCF,EP300,MAX,RNF2;cCRE;cCRE;cCRE	6	K27Ac-TF-cCRE	composite3
chr1	2481109	2481404	cCRE	0	cCRE	cCRE
chr1	2486286	2488906	ASCL1,CTCF,MYCN,RAD21,SMC1A,SMC3,STAG1,STAG2;K27Ac;LUHMES_Prom;LUHMES_Prom;LUHMES_Prom;LUHMES_Prom;LUHMES_Prom;LUHMES_Prom;LUHMES_Prom;LUHMES_Prom	9	LUHMES_Prom	LUHMES_Prom
chr1	2489184	2489208	LUHMES_Prom	0	LUHMES_Prom	LUHMES_Prom
chr1	2491154	2491501	cCRE;LUHMES_Prom	1	LUHMES_Prom	LUHMES_Prom
chr1	2491519	2491675	cCRE	0	cCRE	cCRE
chr1	2491717	2491960	cCRE	0	cCRE	cCRE
chr1	2492182	2492497	cCRE	0	cCRE	cCRE
chr1	2492939	2493225	ASCL1	0	TF	TF
chr1	2493332	2493726	ASCL1,CTCF,RAD21;cCRE	1	TF-cCRE	composite2
chr1	2494413	2495851	K27Ac;cCRE;cCRE;MYCN;ASCL1;cCRE	5	K27Ac-TF-cCRE	composite3
chr1	2496499	2496724	ASCL1	0	TF	TF
chr1	2505831	2506169	JUN	0	TF	TF
chr1	2506883	2507140	cCRE	0	cCRE	cCRE
chr1	2507239	2507552	cCRE	0	cCRE	cCRE
chr1	2507577	2508841	K27Ac;cCRE;cCRE;MYCN,SMARCA4;cCRE;cCRE	5	K27Ac-TF-cCRE	composite3
chr1	2508911	2510468	cCRE;CIC,RNF2;K27Ac;cCRE;cCRE;cCRE;CTCF,EP300,HIF1A;cCRE	7	K27Ac-TF-cCRE	composite3
chr1	2510534	2510794	cCRE	0	cCRE	cCRE
chr1	2514889	2515224	cCRE	0	cCRE	cCRE
chr1	2515332	2515510	cCRE	0	cCRE	cCRE
chr1	2515533	2515876	cCRE	0	cCRE	cCRE
chr1	2516297	2519095	K27Ac;LUHMES_Prom;LUHMES_Prom;LUHMES_Prom;LUHMES_Prom	4	LUHMES_Prom	LUHMES_Prom
chr1	2523514	2523734	cCRE	0	cCRE	cCRE
chr1	2524170	2525801	cCRE;K27Ac;cCRE	2	K27Ac-TF-cCRE	composite3
chr1	2528420	2528693	ASCL1	0	TF	TF
chr1	2535487	2535800	ASCL1	0	TF	TF
chr1	2537585	2537919	cCRE	0	cCRE	cCRE
chr1	2541766	2543048	cCRE;K27Ac;cCRE;cCRE	3	K27Ac-TF-cCRE	composite3
chr1	2543060	2543801	ASCL1	0	TF	TF
chr1	2545206	2545356	CHAT,SATB1	0	TF	TF
chr1	2559425	2561053	ASCL1,BMI1,CIC,EZH2,SUZ12;K27Ac	1	K27Ac-TF	composite2
chr1	2571624	2571964	cCRE;ASCL1	1	TF-cCRE	composite2
chr1	2572224	2572518	cCRE	0	cCRE	cCRE
chr1	2572903	2575676	cCRE;K27Ac;ASCL1,BMI1;cCRE;cCRE;cCRE;LUHMES_PE;cCRE;LUHMES_PE;cCRE;LUHMES_Prom;LUHMES_Prom;cCRE;cCRE;cCRE	14	LUHMES_Prom	LUHMES_Prom
chr1	2580936	2581086	RNF2	0	TF	TF
chr1	2583632	2583922	K27Ac	0	K27Ac	K27Ac
chr1	2584297	2584559	cCRE	0	cCRE	cCRE
chr1	2585082	2585831	K27Ac;cCRE;cCRE	2	K27Ac-TF-cCRE	composite3
chr1	2586156	2586307	cCRE	0	cCRE	cCRE
chr1	2615401	2615816	K27Ac	0	K27Ac	K27Ac
chr1	2628910	2629420	K27Ac	0	K27Ac	K27Ac
chr1	2632193	2632553	CTCF,RAD21	0	TF	TF
chr1	2633288	2633850	CTCF,MYCN,RAD21	0	TF	TF
chr1	2685550	2685797	CTCF	0	TF	TF
chr1	2686939	2687264	CTCF	0	TF	TF
chr1	2688804	2689234	CTCF,MYCN,RAD21	0	TF	TF
chr1	2689472	2690111	BMI1,CIC	0	TF	TF
chr1	2690628	2691006	CTCF	0	TF	TF
chr1	2693288	2693478	CTCF	0	TF	TF
chr1	2703112	2703638	CTCF,RAD21,SMC3	0	TF	TF
chr1	2705686	2706971	BMI1,EZH2,MCM3;K27Ac	1	K27Ac-TF	composite2
chr1	2717354	2718562	K27Ac;CTCF,RAD21	1	K27Ac-TF	composite2
chr1	2726940	2727171	cCRE	0	cCRE	cCRE
chr1	2729791	2730133	BMI1,CIC	0	TF	TF
chr1	2738455	2739057	BMI1,CIC,CTCF,CTCFL,MYCN,RAD21,SMC3,STAG1,STAG2	0	TF	TF
chr1	2742862	2743202	cCRE	0	cCRE	cCRE
chr1	2744017	2744208	cCRE	0	cCRE	cCRE
chr1	2756672	2756882	cCRE	0	cCRE	cCRE
chr1	2756909	2757638	cCRE;CTCF,RAD21;K27Ac	2	K27Ac-TF-cCRE	composite3
chr1	2760518	2760707	cCRE	0	cCRE	cCRE
chr1	2762422	2762772	cCRE	0	cCRE	cCRE
chr1	2762909	2763081	cCRE	0	cCRE	cCRE
chr1	2764471	2764636	cCRE	0	cCRE	cCRE
chr1	2764924	2765107	cCRE	0	cCRE	cCRE
chr1	2772366	2772690	cCRE	0	cCRE	cCRE
chr1	2791226	2792005	cCRE;K27Ac;cCRE	2	K27Ac-TF-cCRE	composite3
chr1	2792363	2792944	CTCF,MEIS1,RAD21,RARA,STAG1;cCRE	1	TF-cCRE	composite2
chr1	2799594	2799883	HDAC2,MEIS1,MYCN,RARA	0	TF	TF
chr1	2808281	2809249	K27Ac;MEIS1,RARA,VSX2	1	K27Ac-TF	composite2
chr1	2811039	2811204	cCRE	0	cCRE	cCRE
chr1	2811206	2811556	cCRE	0	cCRE	cCRE
chr1	2813139	2813701	K27Ac;MYCN	1	K27Ac-TF	composite2
chr1	2818084	2818417	cCRE	0	cCRE	cCRE
chr1	2822465	2822979	ASCL1,VSX2	0	TF	TF
chr1	2827957	2828312	CHD7,GATA2,GATA3,MEIS1	0	TF	TF
chr1	2830734	2831076	cCRE	0	cCRE	cCRE
chr1	2831280	2831804	CTCF,STAG1,TOP2B;cCRE;K27Ac	2	K27Ac-TF-cCRE	composite3
chr1	2838408	2839015	ASCL1,CTCF,MYCN,RAD21,SMC1A,SMC3;cCRE	1	TF-cCRE	composite2
chr1	2839044	2839249	cCRE	0	cCRE	cCRE
chr1	2840536	2840871	cCRE	0	cCRE	cCRE
chr1	2842484	2842831	cCRE	0	cCRE	cCRE
chr1	2843065	2843271	cCRE	0	cCRE	cCRE
chr1	2844040	2844318	cCRE	0	cCRE	cCRE
chr1	2844473	2844822	cCRE	0	cCRE	cCRE
chr1	2844826	2845897	K27Ac;cCRE	1	K27Ac-TF-cCRE	composite3
chr1	2847933	2848143	cCRE	0	cCRE	cCRE
chr1	2853194	2853376	cCRE	0	cCRE	cCRE
chr1	2862820	2863220	CTCF,RAD21	0	TF	TF
chr1	2864599	2864933	cCRE	0	cCRE	cCRE
chr1	2864954	2865138	cCRE	0	cCRE	cCRE
chr1	2865142	2867041	cCRE;K27Ac;cCRE;BMI1,CIC,MCM3,OLIG2;cCRE;cCRE	5	K27Ac-TF-cCRE	composite3
chr1	2868409	2868754	cCRE	0	cCRE	cCRE
chr1	2870439	2870785	cCRE	0	cCRE	cCRE
chr1	2883117	2884554	K27Ac;cCRE;cCRE;K27Ac	3	K27Ac-TF-cCRE	composite3
chr1	2884887	2886241	K27Ac;cCRE;EP300,OLIG2,TOP2B;K27Ac	3	K27Ac-TF-cCRE	composite3
chr1	2886516	2886862	cCRE	0	cCRE	cCRE
chr1	2886868	2887026	cCRE	0	cCRE	cCRE
chr1	2887738	2888057	cCRE	0	cCRE	cCRE
chr1	2888217	2888563	cCRE	0	cCRE	cCRE
chr1	2892408	2892674	cCRE	0	cCRE	cCRE
chr1	2896384	2896723	cCRE	0	cCRE	cCRE
chr1	2898585	2899053	LUHMES_PE	0	LUHMES_PE	LUHMES_PE
chr1	2899079	2900499	K27Ac;cCRE	1	K27Ac-TF-cCRE	composite3
chr1	2901117	2901348	cCRE	0	cCRE	cCRE
chr1	2901448	2902744	K27Ac;LUHMES_PE	1	K27Ac-TF-LUHMES_PE	composite3
chr1	2903117	2903449	cCRE	0	cCRE	cCRE
chr1	2903539	2903766	cCRE	0	cCRE	cCRE
chr1	2904138	2904337	cCRE	0	cCRE	cCRE
chr1	2904405	2904735	cCRE	0	cCRE	cCRE
chr1	2904834	2905155	CTCF	0	TF	TF
chr1	2908433	2908695	cCRE	0	cCRE	cCRE
chr1	2918045	2918255	cCRE	0	cCRE	cCRE
chr1	2920192	2920785	K27Ac	0	K27Ac	K27Ac
chr1	2922454	2922608	cCRE	0	cCRE	cCRE
chr1	2927104	2927838	RNF2	0	TF	TF
chr1	2928076	2929954	K27Ac;CTCF,EBF3,MYCN,OLIG2,RAD21,SMC1A,SMC3,STAG1,STAG2,TOP2B;cCRE;cCRE	3	K27Ac-TF-cCRE	composite3
chr1	2938044	2938088	LUHMES_Prom	0	LUHMES_Prom	LUHMES_Prom
chr1	2940553	2940868	CTCF	0	TF	TF
chr1	2942612	2942973	K27Ac	0	K27Ac	K27Ac
chr1	2944685	2944963	ASCL1	0	TF	TF
chr1	2946469	2946810	cCRE	0	cCRE	cCRE
chr1	2946871	2947114	cCRE	0	cCRE	cCRE
chr1	2947180	2948940	K27Ac;cCRE	1	K27Ac-TF-cCRE	composite3
chr1	2949267	2949435	cCRE	0	cCRE	cCRE
chr1	2949646	2949995	cCRE	0	cCRE	cCRE
chr1	2950122	2950395	cCRE	0	cCRE	cCRE
chr1	2951593	2951808	cCRE	0	cCRE	cCRE
chr1	2953219	2953554	cCRE;ASCL1	1	TF-cCRE	composite2
chr1	2954774	2955109	cCRE	0	cCRE	cCRE
chr1	2955327	2955632	ASCL1,CIC	0	TF	TF
chr1	2955973	2956132	cCRE	0	cCRE	cCRE
chr1	2979872	2980837	BMI1,EZH2	0	TF	TF
chr1	2982569	2983149	cCRE;CTCF,RAD21,SMC3;cCRE	2	TF-cCRE	composite2
chr1	2983210	2983364	cCRE	0	cCRE	cCRE
chr1	2983438	2983783	cCRE	0	cCRE	cCRE
chr1	2984183	2985876	K27Ac;EZH2,SUZ12;LUHMES_Prom;LUHMES_Prom;LUHMES_Prom;K27Ac;LUHMES_Prom;LUHMES_Prom;LUHMES_Prom;LUHMES_Prom;LUHMES_Prom	10	LUHMES_Prom	LUHMES_Prom
chr1	2986041	2989462	K27Ac;LUHMES_Prom;CTCF,RAD21,SMARCA4,STAG1,STAG2;LUHMES_Prom;BMI1,EZH2;cCRE;cCRE;cCRE;cCRE;cCRE;cCRE	10	LUHMES_Prom	LUHMES_Prom
chr1	2989550	2989865	cCRE	0	cCRE	cCRE
chr1	2989892	2990628	BMI1,EZH2;cCRE;cCRE	2	TF-cCRE	composite2
chr1	2990702	2990855	cCRE	0	cCRE	cCRE
chr1	2990866	2991308	LUHMES_PE;cCRE	1	TF-LUHMES_PE-cCRE	composite3
chr1	2991421	2991767	cCRE	0	cCRE	cCRE
chr1	2992692	2992899	cCRE	0	cCRE	cCRE
chr1	2992922	2993132	cCRE	0	cCRE	cCRE
chr1	2994237	2994505	cCRE	0	cCRE	cCRE
chr1	2994654	2996266	K27Ac;cCRE;cCRE;cCRE;cCRE	4	K27Ac-TF-cCRE	composite3
chr1	2996287	2996637	cCRE	0	cCRE	cCRE
chr1	2996784	2997005	cCRE	0	cCRE	cCRE
chr1	2999739	3000074	cCRE	0	cCRE	cCRE
chr1	3001384	3001723	ASCL1	0	TF	TF
chr1	3003174	3003403	cCRE	0	cCRE	cCRE
chr1	3010852	3011124	cCRE	0	cCRE	cCRE
chr1	3012946	3013280	cCRE	0	cCRE	cCRE
chr1	3014480	3014814	cCRE	0	cCRE	cCRE
chr1	3015854	3016203	cCRE	0	cCRE	cCRE
chr1	3017755	3018103	cCRE;OTX2	1	TF-cCRE	composite2
chr1	3018199	3018367	cCRE	0	cCRE	cCRE
chr1	3020538	3020875	cCRE	0	cCRE	cCRE
chr1	3021064	3023857	K27Ac;cCRE;cCRE;cCRE;INTS13,LHX2,PAX6,SMARCA4,TOP2B,VSX2;K27Ac	5	K27Ac-TF-cCRE	composite3
chr1	3023871	3024150	OTX2	0	TF	TF
chr1	3025822	3026274	ASCL1,HAND2,MEIS1,RARA	0	TF	TF
chr1	3027534	3028574	K27Ac;cCRE	1	K27Ac-TF-cCRE	composite3
chr1	3029828	3030128	cCRE	0	cCRE	cCRE
chr1	3030386	3030733	cCRE	0	cCRE	cCRE
chr1	3031442	3031780	cCRE	0	cCRE	cCRE
chr1	3031863	3032201	cCRE	0	cCRE	cCRE
chr1	3033101	3033391	cCRE	0	cCRE	cCRE
chr1	3036302	3036712	cCRE;ASCL1,CTCF	1	TF-cCRE	composite2
chr1	3036769	3037030	cCRE	0	cCRE	cCRE
chr1	3038132	3038461	cCRE	0	cCRE	cCRE
chr1	3038544	3038757	cCRE	0	cCRE	cCRE
chr1	3038901	3039250	cCRE	0	cCRE	cCRE
chr1	3041649	3041802	cCRE	0	cCRE	cCRE
chr1	3041871	3042664	K27Ac;cCRE;cCRE	2	K27Ac-TF-cCRE	composite3
chr1	3042749	3043050	K27Ac	0	K27Ac	K27Ac
chr1	3046936	3047202	cCRE	0	cCRE	cCRE
chr1	3050538	3051152	K27Ac	0	K27Ac	K27Ac
chr1	3051195	3052599	BMI1,CIC,OTX2,TEAD4;K27Ac;cCRE	2	K27Ac-TF-cCRE	composite3
chr1	3055861	3057284	K27Ac;cCRE;cCRE;CTCF,MEIS1,RARA	3	K27Ac-TF-cCRE	composite3
chr1	3059398	3059571	cCRE	0	cCRE	cCRE
chr1	3061668	3062047	ASCL1	0	TF	TF
chr1	3068076	3068417	cCRE	0	cCRE	cCRE
chr1	3071895	3072049	cCRE	0	cCRE	cCRE
chr1	3072070	3072254	cCRE	0	cCRE	cCRE
chr1	3073227	3074017	K27Ac;ASCL1,GATA2,HAND2;cCRE	2	K27Ac-TF-cCRE	composite3
chr1	3074157	3074455	ASCL1	0	TF	TF
chr1	3077106	3079878	K27Ac;cCRE;cCRE;cCRE	3	K27Ac-TF-cCRE	composite3
chr1	3080001	3080285	cCRE	0	cCRE	cCRE
chr1	3081177	3081479	cCRE	0	cCRE	cCRE
chr1	3081601	3081846	cCRE	0	cCRE	cCRE
chr1	3081881	3082195	cCRE	0	cCRE	cCRE
chr1	3082482	3082699	cCRE	0	cCRE	cCRE
chr1	3082802	3083087	cCRE	0	cCRE	cCRE
chr1	3083137	3083424	cCRE	0	cCRE	cCRE
chr1	3085245	3085613	ASCL1;cCRE	1	TF-cCRE	composite2
chr1	3086226	3088692	cCRE;K27Ac;cCRE;BRD2,CHD7,EP300;cCRE;cCRE;cCRE	6	K27Ac-TF-cCRE	composite3
chr1	3089134	3089315	cCRE	0	cCRE	cCRE
chr1	3089852	3090193	cCRE	0	cCRE	cCRE
chr1	3090212	3090409	cCRE	0	cCRE	cCRE
chr1	3090710	3090890	cCRE	0	cCRE	cCRE
chr1	3090963	3091781	K27Ac;cCRE;cCRE	2	K27Ac-TF-cCRE	composite3
chr1	3092180	3092350	cCRE	0	cCRE	cCRE
chr1	3094896	3095200	cCRE	0	cCRE	cCRE
chr1	3095291	3095584	cCRE	0	cCRE	cCRE
chr1	3097750	3098876	K27Ac;cCRE	1	K27Ac-TF-cCRE	composite3
chr1	3099224	3099425	cCRE	0	cCRE	cCRE
chr1	3099987	3100335	cCRE	0	cCRE	cCRE
chr1	3100473	3100657	cCRE	0	cCRE	cCRE
chr1	3101285	3101621	cCRE	0	cCRE	cCRE
chr1	3102775	3103879	K27Ac;ASCL1,EP300,SMARCA4;cCRE	2	K27Ac-TF-cCRE	composite3
chr1	3104005	3104338	cCRE	0	cCRE	cCRE
chr1	3104368	3104575	cCRE	0	cCRE	cCRE
chr1	3104752	3105099	cCRE	0	cCRE	cCRE
chr1	3105188	3105493	cCRE	0	cCRE	cCRE
chr1	3105574	3105730	cCRE	0	cCRE	cCRE
chr1	3106605	3107184	K27Ac;cCRE	1	K27Ac-TF-cCRE	composite3
chr1	3107565	3107894	cCRE	0	cCRE	cCRE
chr1	3108966	3109305	cCRE	0	cCRE	cCRE
chr1	3109357	3109722	cCRE;ASCL1	1	TF-cCRE	composite2
chr1	3110425	3110775	cCRE;ASCL1	1	TF-cCRE	composite2
chr1	3111389	3111728	cCRE	0	cCRE	cCRE
chr1	3111770	3112120	cCRE	0	cCRE	cCRE
chr1	3112538	3112888	cCRE	0	cCRE	cCRE
chr1	3114432	3114686	cCRE	0	cCRE	cCRE
chr1	3114933	3116076	cCRE;K27Ac;cCRE;GATA2,HAND2,PITX3,TFAP2B;cCRE	4	K27Ac-TF-cCRE	composite3
chr1	3118717	3118937	ASCL1	0	TF	TF
chr1	3124778	3125073	cCRE	0	cCRE	cCRE
chr1	3125377	3125706	cCRE;ASCL1,SMARCA4	1	TF-cCRE	composite2
chr1	3126599	3127061	ASCL1;cCRE	1	TF-cCRE	composite2
chr1	3128171	3128508	cCRE	0	cCRE	cCRE
chr1	3128631	3129522	cCRE;K27Ac	1	K27Ac-TF-cCRE	composite3
chr1	3130129	3130319	cCRE	0	cCRE	cCRE
chr1	3130339	3130663	cCRE	0	cCRE	cCRE
chr1	3132233	3133267	EP300,NOTCH1,RBPJ,SMARCA4,SOX2;K27Ac	1	K27Ac-TF	composite2
chr1	3133706	3133864	cCRE	0	cCRE	cCRE
chr1	3133960	3134299	cCRE	0	cCRE	cCRE
chr1	3135300	3136576	K27Ac;cCRE;CHD7,CTCF,EP300,GATA2,GATA3,OLIG2,RBPJ,SMARCA4,TOP2B;cCRE;K27Ac;cCRE;cCRE	6	K27Ac-TF-cCRE	composite3
chr1	3136728	3136941	cCRE	0	cCRE	cCRE
chr1	3136954	3137127	cCRE	0	cCRE	cCRE
chr1	3137259	3137606	cCRE	0	cCRE	cCRE
chr1	3137886	3138159	cCRE	0	cCRE	cCRE
chr1	3138226	3138398	cCRE	0	cCRE	cCRE
chr1	3138605	3138949	cCRE	0	cCRE	cCRE
chr1	3139012	3139186	cCRE	0	cCRE	cCRE
chr1	3139705	3140052	cCRE	0	cCRE	cCRE
chr1	3143358	3144285	cCRE;BRD4,CTCF,INTS13,VSX2;cCRE	2	TF-cCRE	composite2
chr1	3144515	3144797	cCRE	0	cCRE	cCRE
chr1	3144951	3145173	cCRE	0	cCRE	cCRE
chr1	3146441	3146605	ASCL1	0	TF	TF
chr1	3147175	3147703	ASCL1;cCRE	1	TF-cCRE	composite2
chr1	3147878	3148204	cCRE	0	cCRE	cCRE
chr1	3148371	3148721	cCRE	0	cCRE	cCRE
chr1	3149657	3149932	cCRE	0	cCRE	cCRE
chr1	3154191	3155153	cCRE;K27Ac;cCRE;cCRE	3	K27Ac-TF-cCRE	composite3
chr1	3155156	3155312	cCRE	0	cCRE	cCRE
chr1	3155541	3155736	cCRE	0	cCRE	cCRE
chr1	3157224	3158096	cCRE;K27Ac;cCRE;cCRE	3	K27Ac-TF-cCRE	composite3
chr1	3159458	3159792	cCRE	0	cCRE	cCRE
chr1	3162864	3163207	cCRE	0	cCRE	cCRE
chr1	3164027	3164705	cCRE;BMI1,CIC,MCM3,MEIS1,RARA;cCRE	2	TF-cCRE	composite2
chr1	3164747	3167023	cCRE;FLI1,MEIS1,RARA;cCRE;K27Ac;cCRE;cCRE;INTS10,INTS13,SMARCA4,SOX2,SOX3;cCRE;cCRE	8	K27Ac-TF-cCRE	composite3
chr1	3167297	3167545	cCRE	0	cCRE	cCRE
chr1	3167548	3168047	cCRE	0	cCRE	cCRE
chr1	3168244	3168577	cCRE	0	cCRE	cCRE
chr1	3168745	3169014	cCRE	0	cCRE	cCRE
chr1	3169410	3169675	LUHMES_PE	0	LUHMES_PE	LUHMES_PE
chr1	3173612	3173940	cCRE	0	cCRE	cCRE
chr1	3175080	3176243	K27Ac	0	K27Ac	K27Ac
chr1	3177734	3178007	cCRE	0	cCRE	cCRE
chr1	3178049	3178559	cCRE;LUHMES_PE;cCRE	2	TF-LUHMES_PE-cCRE	composite3
chr1	3178828	3178982	cCRE	0	cCRE	cCRE
chr1	3180742	3180971	cCRE	0	cCRE	cCRE
chr1	3182549	3182858	cCRE	0	cCRE	cCRE
chr1	3183039	3183259	cCRE	0	cCRE	cCRE
chr1	3184526	3184845	cCRE	0	cCRE	cCRE
chr1	3184920	3185143	cCRE	0	cCRE	cCRE
chr1	3187475	3187818	cCRE	0	cCRE	cCRE
chr1	3188596	3188758	cCRE	0	cCRE	cCRE
chr1	3191578	3191887	cCRE	0	cCRE	cCRE
chr1	3191914	3193385	K27Ac;cCRE;cCRE;cCRE;cCRE;cCRE	5	K27Ac-TF-cCRE	composite3
chr1	3195171	3195517	cCRE	0	cCRE	cCRE
chr1	3197621	3197983	ASCL1	0	TF	TF
chr1	3198704	3198955	ASCL1	0	TF	TF
chr1	3199721	3199899	cCRE	0	cCRE	cCRE
chr1	3200374	3200940	cCRE;CTCF,CTCFL,RAD21,SMC3,TOP2B;cCRE	2	TF-cCRE	composite2
chr1	3201301	3201560	cCRE	0	cCRE	cCRE
chr1	3201781	3201981	cCRE	0	cCRE	cCRE
chr1	3203794	3204139	BMI1,CIC,EZH2,MCM3	0	TF	TF
chr1	3204237	3204558	cCRE	0	cCRE	cCRE
chr1	3205057	3205263	cCRE	0	cCRE	cCRE
chr1	3205767	3205989	cCRE	0	cCRE	cCRE
chr1	3206617	3206860	cCRE	0	cCRE	cCRE
chr1	3207581	3207791	cCRE	0	cCRE	cCRE
chr1	3208115	3208372	cCRE	0	cCRE	cCRE
chr1	3208738	3209086	cCRE	0	cCRE	cCRE
chr1	3209310	3209526	cCRE	0	cCRE	cCRE
chr1	3209577	3209782	cCRE	0	cCRE	cCRE
chr1	3209805	3210153	cCRE	0	cCRE	cCRE
chr1	3210200	3210447	cCRE	0	cCRE	cCRE
chr1	3217737	3218003	LUHMES_PE	0	LUHMES_PE	LUHMES_PE
chr1	3220199	3221531	LUHMES_PE;K27Ac	1	K27Ac-TF-LUHMES_PE	composite3
chr1	3223130	3224646	CREBBP,EP300,FOSL2,JUN,MAU2,SMARCA4,TEAD1;cCRE;K27Ac;cCRE;cCRE	4	K27Ac-TF-cCRE	composite3
chr1	3228771	3229175	K27Ac;cCRE	1	K27Ac-TF-cCRE	composite3
chr1	3229212	3231569	K27Ac;cCRE;cCRE;cCRE;cCRE;cCRE;cCRE	6	K27Ac-TF-cCRE	composite3
chr1	3231599	3231843	cCRE	0	cCRE	cCRE
chr1	3231874	3232360	NANOG	0	TF	TF
chr1	3233127	3233476	cCRE	0	cCRE	cCRE
chr1	3233545	3233838	cCRE	0	cCRE	cCRE
chr1	3234444	3234763	cCRE	0	cCRE	cCRE
chr1	3235531	3235722	cCRE	0	cCRE	cCRE
chr1	3236503	3236782	cCRE	0	cCRE	cCRE
chr1	3237084	3237434	cCRE	0	cCRE	cCRE
chr1	3237463	3237809	cCRE	0	cCRE	cCRE
chr1	3238545	3240557	K27Ac;LUHMES_Prom	1	LUHMES_Prom	LUHMES_Prom
chr1	3243425	3243630	cCRE	0	cCRE	cCRE
chr1	3243981	3244306	cCRE	0	cCRE	cCRE
chr1	3244751	3245098	cCRE	0	cCRE	cCRE
chr1	3245906	3246169	cCRE	0	cCRE	cCRE
chr1	3246235	3246407	cCRE	0	cCRE	cCRE
chr1	3246441	3246774	cCRE	0	cCRE	cCRE
chr1	3247340	3247626	cCRE;ASCL1	1	TF-cCRE	composite2
chr1	3250497	3251395	cCRE;ASCL1;K27Ac;cCRE	3	K27Ac-TF-cCRE	composite3
chr1	3251744	3252029	cCRE	0	cCRE	cCRE
chr1	3254961	3255149	cCRE	0	cCRE	cCRE
chr1	3255257	3255542	cCRE	0	cCRE	cCRE
chr1	3257043	3257356	cCRE	0	cCRE	cCRE
chr1	3263954	3264109	cCRE	0	cCRE	cCRE
chr1	3264271	3265142	K27Ac;cCRE	1	K27Ac-TF-cCRE	composite3
chr1	3265163	3265499	cCRE;K27Ac	1	K27Ac-TF-cCRE	composite3
chr1	3265697	3266044	cCRE	0	cCRE	cCRE
chr1	3266047	3266271	cCRE	0	cCRE	cCRE
chr1	3266285	3266618	cCRE;CTCF,RAD21	1	TF-cCRE	composite2
chr1	3266977	3267989	K27Ac;CTCF,EP300,OLIG2;cCRE;cCRE;cCRE	4	K27Ac-TF-cCRE	composite3
chr1	3268043	3270826	cCRE;K27Ac;cCRE;cCRE;LUHMES_PE;cCRE;cCRE;cCRE	7	K27Ac-TF-LUHMES_PE-cCRE	All
chr1	3271021	3271349	cCRE	0	cCRE	cCRE
chr1	3271804	3271970	cCRE	0	cCRE	cCRE
chr1	3272468	3272737	cCRE	0	cCRE	cCRE
chr1	3272760	3273090	cCRE	0	cCRE	cCRE
chr1	3273091	3273342	cCRE	0	cCRE	cCRE
chr1	3273414	3273611	cCRE	0	cCRE	cCRE
chr1	3273741	3274027	cCRE	0	cCRE	cCRE
chr1	3274035	3274382	cCRE	0	cCRE	cCRE
chr1	3275929	3276196	cCRE	0	cCRE	cCRE
chr1	3276389	3276732	cCRE	0	cCRE	cCRE
chr1	3277072	3277422	K27Ac	0	K27Ac	K27Ac
chr1	3277431	3277780	cCRE	0	cCRE	cCRE
chr1	3278150	3278757	ASCL1	0	TF	TF
chr1	3281109	3281385	cCRE	0	cCRE	cCRE
chr1	3281867	3283559	K27Ac;cCRE;K27Ac;cCRE;cCRE	4	K27Ac-TF-cCRE	composite3
chr1	3284099	3284305	cCRE	0	cCRE	cCRE
chr1	3284587	3287300	cCRE;K27Ac;cCRE;cCRE;BRD4,EP300,FOSL2,JUN,MAU2,SMARCA4;cCRE;K27Ac;cCRE	7	K27Ac-TF-cCRE	composite3
chr1	3294269	3294487	cCRE	0	cCRE	cCRE
chr1	3294491	3294805	cCRE	0	cCRE	cCRE
chr1	3295248	3295576	cCRE	0	cCRE	cCRE
chr1	3296566	3296870	cCRE	0	cCRE	cCRE
chr1	3297060	3297407	cCRE	0	cCRE	cCRE
chr1	3297445	3297649	cCRE	0	cCRE	cCRE
chr1	3297714	3297865	cCRE	0	cCRE	cCRE
chr1	3297895	3298199	cCRE	0	cCRE	cCRE
chr1	3300308	3300809	ASCL1	0	TF	TF
chr1	3308307	3308657	cCRE	0	cCRE	cCRE
chr1	3309467	3311269	cCRE;BMI1,EP300,EZH2,INTS13,MCM3,MEIS1,TFAP2B;K27Ac;cCRE;cCRE;cCRE	5	K27Ac-TF-cCRE	composite3
chr1	3313900	3314248	cCRE	0	cCRE	cCRE
chr1	3316291	3316637	cCRE	0	cCRE	cCRE
chr1	3318753	3319402	MEIS1,RARA,SMARCA4;cCRE;K27Ac	2	K27Ac-TF-cCRE	composite3
chr1	3319893	3320792	CTCF;cCRE;cCRE;MEIS1,RARA,SMARCA4;cCRE	4	TF-cCRE	composite2
chr1	3321961	3322292	BMI1,CIC	0	TF	TF
chr1	3324661	3324836	ASCL1	0	TF	TF
chr1	3326040	3326200	cCRE	0	cCRE	cCRE
chr1	3326475	3327130	K27Ac;CTCF,RAD21,SMC3,STAG1,TOP2B;cCRE	2	K27Ac-TF-cCRE	composite3
chr1	3330637	3330906	cCRE	0	cCRE	cCRE
chr1	3332011	3332336	cCRE	0	cCRE	cCRE
chr1	3332341	3332498	cCRE	0	cCRE	cCRE
chr1	3332598	3332813	cCRE	0	cCRE	cCRE
chr1	3333636	3334231	CTCF,RAD21;cCRE	1	TF-cCRE	composite2
chr1	3334256	3334431	cCRE	0	cCRE	cCRE
chr1	3334521	3334860	cCRE	0	cCRE	cCRE
chr1	3334889	3335084	cCRE	0	cCRE	cCRE
chr1	3335169	3335508	cCRE	0	cCRE	cCRE
chr1	3335932	3336279	cCRE	0	cCRE	cCRE
chr1	3336827	3337164	cCRE	0	cCRE	cCRE
chr1	3338214	3339207	K27Ac;ASCL1;cCRE	2	K27Ac-TF-cCRE	composite3
chr1	3339258	3340293	cCRE;K27Ac;cCRE	2	K27Ac-TF-cCRE	composite3
chr1	3340467	3340816	cCRE	0	cCRE	cCRE
chr1	3340825	3341698	cCRE;CTCF,MYCN,RAD21,SMC1A,SMC3,STAG1,STAG2,TOP2B;cCRE	2	TF-cCRE	composite2
chr1	3347780	3348383	CTCF,CTCFL,MYCN,RAD21;cCRE;cCRE	2	TF-cCRE	composite2
chr1	3349989	3350206	ASCL1	0	TF	TF
chr1	3353144	3353526	ASCL1	0	TF	TF
chr1	3356218	3356223	LUHMES_Prom	0	LUHMES_Prom	LUHMES_Prom
chr1	3356979	3359414	K27Ac;CTCF,EP300,RBPJ,TOP2B;cCRE	2	K27Ac-TF-cCRE	composite3
chr1	3370462	3372025	K27Ac;LUHMES_Prom;LUHMES_Prom	2	LUHMES_Prom	LUHMES_Prom
chr1	3373294	3373612	cCRE	0	cCRE	cCRE
chr1	3373635	3373982	cCRE	0	cCRE	cCRE
chr1	3374121	3374344	cCRE	0	cCRE	cCRE
chr1	3374489	3375456	K27Ac;cCRE;ASCL1,MYC;cCRE;K27Ac;cCRE	5	K27Ac-TF-cCRE	composite3
chr1	3376029	3376587	cCRE;MXI1,RCOR1,TFAP2B;cCRE	2	TF-cCRE	composite2
chr1	3376619	3377951	cCRE;K27Ac;ASCL1,EBF3;cCRE;cCRE	4	K27Ac-TF-cCRE	composite3
chr1	3380528	3380878	ASCL1	0	TF	TF
chr1	3383905	3384499	K27Ac	0	K27Ac	K27Ac
chr1	3386966	3389104	K27Ac;cCRE;LUHMES_Prom;cCRE;cCRE	4	LUHMES_Prom	LUHMES_Prom
chr1	3389675	3390417	K27Ac;cCRE;cCRE	2	K27Ac-TF-cCRE	composite3
chr1	3392408	3392653	ASCL1	0	TF	TF
chr1	3396592	3397251	cCRE;ASCL1;cCRE	2	TF-cCRE	composite2
chr1	3398316	3398520	cCRE	0	cCRE	cCRE
chr1	3398533	3398828	cCRE	0	cCRE	cCRE
chr1	3398862	3399346	cCRE;CTCF,JUN;cCRE	2	TF-cCRE	composite2
chr1	3399802	3399971	cCRE	0	cCRE	cCRE
chr1	3400358	3400865	CTCF,MYCN,RAD21,SMC1A,SMC3;cCRE	1	TF-cCRE	composite2
chr1	3406237	3406548	cCRE	0	cCRE	cCRE
chr1	3407374	3408502	ASCL1,CTCF,DYRK1A,HDAC2,MYCN,RAD21,RBBP4,SMARCA4,SMC1A,SMC3,STAG1,STAG2;cCRE	1	TF-cCRE	composite2
chr1	3408540	3408741	cCRE	0	cCRE	cCRE
chr1	3408777	3409097	cCRE	0	cCRE	cCRE
chr1	3410448	3412941	cCRE;K27Ac;ASCL1;cCRE;cCRE;cCRE;cCRE	6	K27Ac-TF-cCRE	composite3
chr1	3413687	3413891	cCRE	0	cCRE	cCRE
chr1	3414597	3414831	cCRE	0	cCRE	cCRE
chr1	3414888	3415097	cCRE	0	cCRE	cCRE
chr1	3415126	3415460	cCRE	0	cCRE	cCRE
chr1	3415586	3415923	cCRE	0	cCRE	cCRE
chr1	3416302	3417518	ASCL1;K27Ac;MYCN;K27Ac	3	K27Ac-TF	composite2
chr1	3418386	3418969	K27Ac;cCRE	1	K27Ac-TF-cCRE	composite3
chr1	3419100	3420083	K27Ac;cCRE;EBF3,EP300,GATA2,TFAP2B	2	K27Ac-TF-cCRE	composite3
chr1	3420286	3422139	K27Ac;cCRE;cCRE;ASCL1;cCRE	4	K27Ac-TF-cCRE	composite3
chr1	3426720	3427057	cCRE	0	cCRE	cCRE
chr1	3427325	3427631	ASCL1	0	TF	TF
chr1	3430253	3430500	cCRE	0	cCRE	cCRE
chr1	3430956	3431305	cCRE	0	cCRE	cCRE
chr1	3431370	3431548	cCRE	0	cCRE	cCRE
chr1	3432269	3434561	K27Ac;cCRE;cCRE;CASZ1,CHD2,CTCF,EBF3,EP300,FOXJ3,HAND2,MXI1,RAD21,RCOR1,REST,SMC3,TFAP2B,TWIST1;cCRE;ASCL1	5	K27Ac-TF-cCRE	composite3
chr1	3434705	3435207	CTCF,RAD21,STAG1;cCRE	1	TF-cCRE	composite2
chr1	3435421	3435595	ASCL1	0	TF	TF
chr1	3435833	3436023	ASCL1	0	TF	TF
chr1	3437318	3437736	NFIB;cCRE	1	TF-cCRE	composite2
chr1	3438219	3438434	cCRE	0	cCRE	cCRE
chr1	3439165	3439428	cCRE	0	cCRE	cCRE
chr1	3439436	3439786	cCRE	0	cCRE	cCRE
chr1	3441162	3441483	cCRE	0	cCRE	cCRE
chr1	3442276	3442736	ASCL1,EBF3,TFAP2B	0	TF	TF
chr1	3444456	3444802	cCRE	0	cCRE	cCRE
chr1	3445144	3445401	cCRE	0	cCRE	cCRE
chr1	3445758	3446068	K27Ac	0	K27Ac	K27Ac
chr1	3446930	3447989	K27Ac;ASCL1,CTCF;LUHMES_Prom;LUHMES_Prom;LUHMES_Prom	4	LUHMES_Prom	LUHMES_Prom
chr1	3448515	3448750	ASCL1	0	TF	TF
chr1	3450031	3450410	CTCF;cCRE	1	TF-cCRE	composite2
chr1	3450487	3450821	cCRE	0	cCRE	cCRE
chr1	3453109	3453304	cCRE	0	cCRE	cCRE
chr1	3454882	3455190	cCRE	0	cCRE	cCRE
chr1	3455302	3455601	cCRE	0	cCRE	cCRE
chr1	3456113	3457211	K27Ac;ASCL1;cCRE	2	K27Ac-TF-cCRE	composite3
chr1	3458088	3458382	cCRE	0	cCRE	cCRE
chr1	3458515	3460854	cCRE;K27Ac;cCRE;cCRE;cCRE;cCRE;cCRE;cCRE	7	K27Ac-TF-cCRE	composite3
chr1	3462323	3462669	ASCL1,CHD2,EP300,MXI1,RAD21;cCRE	1	TF-cCRE	composite2
chr1	3462691	3462864	cCRE	0	cCRE	cCRE
chr1	3463983	3464316	cCRE	0	cCRE	cCRE
chr1	3464735	3465463	ASCL1,JUN,MAU2,MED1,TEAD1,YAP1;cCRE;K27Ac	2	K27Ac-TF-cCRE	composite3
chr1	3467358	3468245	ASCL1,EBF3,EP300,MXI1,MYCN,REST	0	TF	TF
chr1	3468389	3468553	cCRE	0	cCRE	cCRE
chr1	3468754	3469076	cCRE	0	cCRE	cCRE
chr1	3469545	3470953	K27Ac;cCRE;HAND2,MEIS1,MYCN,TFAP2B;K27Ac;cCRE	4	K27Ac-TF-cCRE	composite3
chr1	3471466	3471703	cCRE	0	cCRE	cCRE
chr1	3471776	3472090	cCRE	0	cCRE	cCRE
chr1	3472955	3473192	cCRE	0	cCRE	cCRE
chr1	3473857	3474043	ASCL1	0	TF	TF
chr1	3474633	3474967	cCRE	0	cCRE	cCRE
chr1	3477450	3478250	K27Ac	0	K27Ac	K27Ac
chr1	3481547	3482643	cCRE;CTCF,MYCN,RAD21,SMC1A,SMC3,STAG1,STAG2	1	TF-cCRE	composite2
chr1	3482916	3483256	cCRE	0	cCRE	cCRE
chr1	3483519	3483753	ASCL1	0	TF	TF
chr1	3484401	3484623	cCRE	0	cCRE	cCRE
chr1	3486527	3487017	ASCL1	0	TF	TF
chr1	3489506	3490607	K27Ac;EBF3,EP300,HAND2,REST,TFAP2B	1	K27Ac-TF	composite2
chr1	3492402	3492706	K27Ac	0	K27Ac	K27Ac
chr1	3493016	3493061	LUHMES_PE	0	LUHMES_PE	LUHMES_PE
chr1	3493293	3493727	cCRE;ASCL1	1	TF-cCRE	composite2
chr1	3493773	3494714	ASCL1,CTCF,MXI1,MYCN,RAD21,RBPJ;K27Ac;cCRE	2	K27Ac-TF-cCRE	composite3
chr1	3496827	3497177	cCRE	0	cCRE	cCRE
chr1	3497347	3497575	cCRE	0	cCRE	cCRE
chr1	3497801	3498195	EBF3,HAND2,TFAP2B,TWIST1	0	TF	TF
chr1	3499813	3500649	ARNTL,ASCL1,BMI1,BRD4,CIC,CTCF,MCM3;K27Ac	1	K27Ac-TF	composite2
chr1	3503169	3503517	cCRE	0	cCRE	cCRE
chr1	3503729	3504292	cCRE;ASCL1,CTCF;cCRE	2	TF-cCRE	composite2
chr1	3504393	3504828	CTCF,SMC1A	0	TF	TF
chr1	3504845	3505252	CTCF	0	TF	TF
chr1	3506555	3507720	K27Ac;cCRE;cCRE	2	K27Ac-TF-cCRE	composite3
chr1	3508076	3508325	cCRE;CTCF	1	TF-cCRE	composite2
chr1	3509457	3509720	cCRE	0	cCRE	cCRE
chr1	3512042	3512268	cCRE	0	cCRE	cCRE
chr1	3513904	3514088	cCRE	0	cCRE	cCRE
chr1	3514143	3514466	cCRE	0	cCRE	cCRE
chr1	3514495	3516975	K27Ac;cCRE;cCRE;cCRE;ASCL1,EP300,MXI1,TFAP2B;cCRE	5	K27Ac-TF-cCRE	composite3
chr1	3517846	3518090	cCRE	0	cCRE	cCRE
chr1	3519362	3519605	cCRE	0	cCRE	cCRE
chr1	3521076	3521415	cCRE	0	cCRE	cCRE
chr1	3521671	3522243	K27Ac	0	K27Ac	K27Ac
chr1	3523954	3524590	cCRE;ASCL1,SMARCA4;cCRE	2	TF-cCRE	composite2
chr1	3524596	3525031	LUHMES_PE;cCRE	1	TF-LUHMES_PE-cCRE	composite3
chr1	3525040	3525241	cCRE	0	cCRE	cCRE
chr1	3525608	3525931	cCRE	0	cCRE	cCRE
chr1	3527236	3528290	K27Ac;ARID1A,BMI1,BRD4,CHD8,CIC,HDAC2,MCM3,MXI1,MYCN;LUHMES_Prom;LUHMES_Prom	3	LUHMES_Prom	LUHMES_Prom
chr1	3529939	3530938	FOSL2,GATA3,JUN,JUND,TEAD1;cCRE;K27Ac;ASCL1;cCRE	4	K27Ac-TF-cCRE	composite3
chr1	3531364	3532253	cCRE;CTCF,CTCFL,RAD21,SMC1A,SMC3,STAG1,STAG2;cCRE	2	TF-cCRE	composite2
chr1	3532903	3533122	cCRE	0	cCRE	cCRE
chr1	3535385	3536282	cCRE;CTCF,MEIS1,MYCN,RAD21,SMARCA4,SMC1A,SMC3,STAG1,STAG2,VSX2;cCRE;cCRE	3	TF-cCRE	composite2
chr1	3537316	3538129	ASCL1,CTCF,EBF3,RAD21,RFX5,SMC1A,SMC3,STAG1	0	TF	TF
chr1	3540325	3541395	K27Ac;LUHMES_Prom	1	LUHMES_Prom	LUHMES_Prom
chr1	3541492	3542363	K27Ac;LUHMES_Prom	1	LUHMES_Prom	LUHMES_Prom
chr1	3544353	3545305	K27Ac;ASCL1,EP300,TFAP2B;CHD2,CTCF,EP300,MYCN,RAD21,TFAP2B	2	K27Ac-TF	composite2
chr1	3546453	3546737	cCRE	0	cCRE	cCRE
chr1	3546748	3547079	cCRE	0	cCRE	cCRE
chr1	3547484	3549306	ASCL1,NEUROD1;K27Ac;cCRE;cCRE;cCRE;K27Ac	5	K27Ac-TF-cCRE	composite3
chr1	3549921	3550235	cCRE	0	cCRE	cCRE
chr1	3550443	3550644	cCRE	0	cCRE	cCRE
chr1	3550805	3551153	cCRE	0	cCRE	cCRE
chr1	3554421	3554631	cCRE	0	cCRE	cCRE
chr1	3554650	3555112	cCRE	0	cCRE	cCRE
chr1	3555123	3555324	cCRE	0	cCRE	cCRE
chr1	3555326	3555579	cCRE	0	cCRE	cCRE
chr1	3556694	3556866	cCRE	0	cCRE	cCRE
chr1	3556939	3557283	cCRE	0	cCRE	cCRE
chr1	3557986	3558240	ASCL1	0	TF	TF
chr1	3560137	3560875	BMI1,CIC	0	TF	TF
chr1	3562568	3562913	cCRE	0	cCRE	cCRE
chr1	3563106	3563417	cCRE	0	cCRE	cCRE
chr1	3563876	3564199	cCRE	0	cCRE	cCRE
chr1	3565987	3566777	K27Ac;LUHMES_Prom;LUHMES_Prom	2	LUHMES_Prom	LUHMES_Prom
chr1	3567913	3569971	K27Ac;LUHMES_Prom;LUHMES_Prom	2	LUHMES_Prom	LUHMES_Prom
chr1	3572185	3572465	cCRE	0	cCRE	cCRE
chr1	3572692	3572881	cCRE	0	cCRE	cCRE
chr1	3573311	3573631	cCRE	0	cCRE	cCRE
chr1	3573769	3574072	cCRE	0	cCRE	cCRE
chr1	3574216	3575860	K27Ac;ARID1A,CIC,EBF3,HAND2,MEIS1,MYCN,RAD21,RARA,SMARCA4;cCRE	2	K27Ac-TF-cCRE	composite3
chr1	3577337	3577540	cCRE	0	cCRE	cCRE
chr1	3578651	3579105	ASCL1	0	TF	TF
chr1	3579417	3579728	cCRE	0	cCRE	cCRE
chr1	3579741	3580006	cCRE	0	cCRE	cCRE
chr1	3580527	3581088	cCRE;ASCL1;cCRE	2	TF-cCRE	composite2
chr1	3581130	3581433	cCRE	0	cCRE	cCRE
chr1	3581457	3581767	cCRE	0	cCRE	cCRE
chr1	3582083	3582236	cCRE	0	cCRE	cCRE
chr1	3582261	3582536	cCRE	0	cCRE	cCRE
chr1	3582541	3582733	cCRE	0	cCRE	cCRE
chr1	3582735	3583061	cCRE	0	cCRE	cCRE
chr1	3583122	3583291	cCRE	0	cCRE	cCRE
chr1	3585623	3586379	K27Ac	0	K27Ac	K27Ac
chr1	3587976	3588255	cCRE	0	cCRE	cCRE
chr1	3588414	3588756	cCRE	0	cCRE	cCRE
chr1	3588894	3589214	cCRE	0	cCRE	cCRE
chr1	3589379	3589545	cCRE	0	cCRE	cCRE
chr1	3589705	3589892	cCRE	0	cCRE	cCRE
chr1	3589912	3590167	cCRE	0	cCRE	cCRE
chr1	3590235	3590574	cCRE	0	cCRE	cCRE
chr1	3590590	3591556	cCRE;ASCL1,SMARCA4;K27Ac;cCRE;cCRE	4	K27Ac-TF-cCRE	composite3
chr1	3591846	3592043	cCRE	0	cCRE	cCRE
chr1	3592388	3592609	cCRE	0	cCRE	cCRE
chr1	3592693	3592847	cCRE	0	cCRE	cCRE
chr1	3593231	3593847	cCRE;ASCL1;cCRE	2	TF-cCRE	composite2
chr1	3593860	3594015	cCRE	0	cCRE	cCRE
chr1	3594080	3594408	cCRE	0	cCRE	cCRE
chr1	3594627	3594843	cCRE	0	cCRE	cCRE
chr1	3594889	3595219	cCRE	0	cCRE	cCRE
chr1	3595420	3595719	cCRE	0	cCRE	cCRE
chr1	3595750	3596098	cCRE	0	cCRE	cCRE
chr1	3597613	3598235	K27Ac	0	K27Ac	K27Ac
chr1	3602481	3603062	ASCL1	0	TF	TF
chr1	3604179	3604490	cCRE;ASCL1	1	TF-cCRE	composite2
chr1	3605031	3605286	cCRE	0	cCRE	cCRE
chr1	3606453	3607182	K27Ac	0	K27Ac	K27Ac
chr1	3607228	3607250	LUHMES_Prom	0	LUHMES_Prom	LUHMES_Prom
chr1	3607263	3607274	LUHMES_Prom	0	LUHMES_Prom	LUHMES_Prom
chr1	3607302	3609527	K27Ac;ASCL1,EBF3,HAND2,MYCN,NEUROD1,SMARCA4;K27Ac;cCRE;EBF3,SMARCA4	4	K27Ac-TF-cCRE	composite3
chr1	3609553	3609708	cCRE	0	cCRE	cCRE
chr1	3611947	3612631	cCRE;ASCL1,CTCF,MYCN,RAD21,SMC1A,SMC3,STAG1;cCRE	2	TF-cCRE	composite2
chr1	3614389	3615199	ARID1A,ASCL1,EP300,GATA2,GATA3,HAND2,MEIS1,MXI1,MYCN,NEUROD1,RARA,SMARCA4,TEAD4,TWIST1,WDR5;K27Ac	1	K27Ac-TF	composite2
chr1	3615236	3615643	ASCL1,MYC	0	TF	TF
chr1	3619111	3620274	cCRE;K27Ac;ASCL1,CTCF;cCRE;EBF3,GATA2,GATA3,NFIC;cCRE	5	K27Ac-TF-cCRE	composite3
chr1	3620357	3620561	cCRE	0	cCRE	cCRE
chr1	3620590	3620937	cCRE	0	cCRE	cCRE
chr1	3621119	3621445	cCRE	0	cCRE	cCRE
chr1	3623913	3624212	cCRE	0	cCRE	cCRE
chr1	3624220	3624543	cCRE	0	cCRE	cCRE
chr1	3624608	3624868	cCRE	0	cCRE	cCRE
chr1	3625464	3625751	cCRE	0	cCRE	cCRE
chr1	3625987	3626199	cCRE	0	cCRE	cCRE
chr1	3627849	3629075	ASCL1;cCRE;cCRE;EP300,HOXC9,MYCN,TFAP2B	3	TF-cCRE	composite2
chr1	3629369	3629844	K27Ac	0	K27Ac	K27Ac
chr1	3629921	3631800	K27Ac	0	K27Ac	K27Ac
chr1	3632932	3633539	K27Ac;cCRE	1	K27Ac-TF-cCRE	composite3
chr1	3633600	3634240	cCRE;ARID1A,GATA2,GATA3,MYC,USF1;cCRE	2	TF-cCRE	composite2
chr1	3634288	3635134	cCRE;K27Ac;cCRE;BMI1,REST	3	K27Ac-TF-cCRE	composite3
chr1	3635316	3636523	ASCL1,CHD2,EBF3,EP300,HAND2,MXI1,RCOR1,REST,SMARCA4,TCF4,TFAP2B,TWIST1;K27Ac;cCRE;cCRE;cCRE	4	K27Ac-TF-cCRE	composite3
chr1	3636718	3636916	cCRE	0	cCRE	cCRE
chr1	3639107	3639624	ASCL1	0	TF	TF
chr1	3640791	3641436	ASCL1,CTCF,CTCFL,HOXC9,MYCN,RAD21,SMARCA4,SMC1A,SMC3,STAG1,STAG2	0	TF	TF
chr1	3643867	3644214	cCRE;CTCF,CTCFL,MYCN,RAD21	1	TF-cCRE	composite2
chr1	3647154	3650001	ASCL1;K27Ac;cCRE;cCRE;cCRE;cCRE;cCRE;cCRE;K27Ac;BMI1,SMARCA4;cCRE;cCRE	11	K27Ac-TF-cCRE	composite3
chr1	3650178	3650405	cCRE	0	cCRE	cCRE
chr1	3650515	3650716	cCRE	0	cCRE	cCRE
chr1	3650818	3651152	cCRE	0	cCRE	cCRE
chr1	3652787	3653578	K27Ac	0	K27Ac	K27Ac
chr1	3656697	3656988	ASCL1	0	TF	TF
chr1	3657720	3658069	cCRE	0	cCRE	cCRE
chr1	3659063	3659291	cCRE	0	cCRE	cCRE
chr1	3662029	3662676	ASCL1	0	TF	TF
chr1	3663110	3664306	K27Ac;LUHMES_Prom;LUHMES_Prom	2	LUHMES_Prom	LUHMES_Prom
chr1	3670219	3671446	K27Ac;ASCL1	1	K27Ac-TF	composite2
chr1	3679980	3680606	cCRE;ASCL1,SMARCA4;K27Ac;cCRE	3	K27Ac-TF-cCRE	composite3
chr1	3683669	3684129	ASCL1	0	TF	TF
chr1	3688253	3689802	K27Ac;ARID1A,BMI1,CHD8,INTS13,MCM3,MXI1,MYCN,SMARCA4,TFAP2B,USF1;K27Ac;LUHMES_Prom;LUHMES_Prom;LUHMES_Prom	5	LUHMES_Prom	LUHMES_Prom
chr1	3690548	3692363	K27Ac;ASCL1,EBF3,GATA2;cCRE;cCRE;ASCL1;cCRE	5	K27Ac-TF-cCRE	composite3
chr1	3692485	3693447	ASCL1,BRCA1,CTCF,CTCFL,MXI1,MYCN,RAD21,REST;cCRE;K27Ac;cCRE;cCRE	4	K27Ac-TF-cCRE	composite3
chr1	3693705	3694054	cCRE	0	cCRE	cCRE
chr1	3694888	3695430	ASCL1;cCRE	1	TF-cCRE	composite2
chr1	3695506	3695697	ASCL1	0	TF	TF
chr1	3696166	3696413	ASCL1,CTCF;cCRE	1	TF-cCRE	composite2
chr1	3696935	3697146	cCRE	0	cCRE	cCRE
chr1	3702001	3702409	CTCF,RAD21	0	TF	TF
chr1	3703930	3704279	cCRE	0	cCRE	cCRE
chr1	3704401	3704711	cCRE	0	cCRE	cCRE
chr1	3705412	3706652	K27Ac	0	K27Ac	K27Ac
chr1	3706656	3706909	cCRE	0	cCRE	cCRE
chr1	3707173	3707408	cCRE	0	cCRE	cCRE
chr1	3709706	3709967	cCRE	0	cCRE	cCRE
chr1	3710128	3710469	cCRE	0	cCRE	cCRE
chr1	3712054	3713924	K27Ac;LUHMES_Prom	1	LUHMES_Prom	LUHMES_Prom
chr1	3716060	3717631	K27Ac;cCRE;cCRE;K27Ac;cCRE	4	K27Ac-TF-cCRE	composite3
chr1	3717966	3718449	ASCL1,CTCF,MYCN,RAD21,RFX5,SMC1A,SMC3,STAG1,STAG2;cCRE	1	TF-cCRE	composite2
chr1	3720207	3721434	K27Ac;cCRE;cCRE;JUN;cCRE	4	K27Ac-TF-cCRE	composite3
chr1	3721645	3721982	cCRE	0	cCRE	cCRE
chr1	3722290	3722464	cCRE	0	cCRE	cCRE
chr1	3723101	3723311	CTCF,RAD21	0	TF	TF
chr1	3734751	3735087	cCRE	0	cCRE	cCRE
chr1	3735692	3736389	cCRE;K27Ac	1	K27Ac-TF-cCRE	composite3
chr1	3736399	3738809	K27Ac;cCRE;ASCL1;ASCL1,CHD2,CHD7,EBF3,EP300,HAND2,MXI1,NRF1,PITX3,RAD21,REST,RFX5,SMARCA4,TCF12,TCF4,TFAP2B,TWIST1,YY1;cCRE;LUHMES_PE;cCRE;cCRE	7	K27Ac-TF-LUHMES_PE-cCRE	All
chr1	3739085	3739364	cCRE	0	cCRE	cCRE
chr1	3740620	3740928	LUHMES_PE	0	LUHMES_PE	LUHMES_PE
chr1	3741003	3741353	cCRE	0	cCRE	cCRE
chr1	3744077	3744905	K27Ac;ASCL1,CIC,CTCF,RAD21;cCRE;cCRE	3	K27Ac-TF-cCRE	composite3
chr1	3747483	3749736	K27Ac;EBF3,EP300,FOSL2,GATA2,GATA3,JUND,KDM1A,NFIC,PBX3,RAD21,RARA,RCOR1,TCF12,TCF4,TEAD4,TWIST1;cCRE;K27Ac;LUHMES_PE	4	K27Ac-TF-LUHMES_PE-cCRE	All
chr1	3750938	3751696	K27Ac	0	K27Ac	K27Ac
chr1	3752651	3753381	K27Ac;JUN	1	K27Ac-TF	composite2
chr1	3759551	3759892	cCRE;K27Ac	1	K27Ac-TF-cCRE	composite3
chr1	3763148	3763471	cCRE	0	cCRE	cCRE
chr1	3769292	3769621	cCRE	0	cCRE	cCRE
chr1	3769770	3769954	cCRE	0	cCRE	cCRE
chr1	3773091	3774774	K27Ac;LUHMES_Prom;LUHMES_Prom;LUHMES_Prom;LUHMES_Prom	4	LUHMES_Prom	LUHMES_Prom
chr1	3774829	3775155	CTCF,RAD21	0	TF	TF
chr1	3779448	3780876	K27Ac;cCRE;cCRE	2	K27Ac-TF-cCRE	composite3
chr1	3781477	3782677	K27Ac;cCRE;ASCL1,SMARCA4;cCRE	3	K27Ac-TF-cCRE	composite3
chr1	3785876	3787282	cCRE;K27Ac;cCRE;cCRE	3	K27Ac-TF-cCRE	composite3
chr1	3788429	3788770	cCRE	0	cCRE	cCRE
chr1	3794452	3794786	ASCL1	0	TF	TF
chr1	3796434	3796646	cCRE	0	cCRE	cCRE
chr1	3797380	3797995	K27Ac;cCRE;cCRE	2	K27Ac-TF-cCRE	composite3
chr1	3798064	3798232	cCRE	0	cCRE	cCRE
chr1	3799881	3800088	cCRE	0	cCRE	cCRE
chr1	3800104	3800437	cCRE	0	cCRE	cCRE
chr1	3800484	3800674	cCRE	0	cCRE	cCRE
chr1	3801650	3801847	cCRE	0	cCRE	cCRE
chr1	3802571	3802890	cCRE	0	cCRE	cCRE
chr1	3802916	3803163	cCRE	0	cCRE	cCRE
chr1	3803318	3803648	cCRE	0	cCRE	cCRE
chr1	3806545	3806894	cCRE	0	cCRE	cCRE
chr1	3807042	3807291	cCRE	0	cCRE	cCRE
chr1	3807294	3807473	cCRE	0	cCRE	cCRE
chr1	3807544	3808143	cCRE;K27Ac	1	K27Ac-TF-cCRE	composite3
chr1	3808185	3809285	cCRE;K27Ac	1	K27Ac-TF-cCRE	composite3
chr1	3809343	3809687	cCRE	0	cCRE	cCRE
chr1	3812188	3812413	cCRE	0	cCRE	cCRE
chr1	3812530	3812812	cCRE	0	cCRE	cCRE
chr1	3812979	3813322	cCRE	0	cCRE	cCRE
chr1	3816135	3818379	K27Ac;LUHMES_Prom;LUHMES_Prom;LUHMES_PE	3	LUHMES_Prom	LUHMES_Prom
chr1	3819142	3819685	cCRE	0	cCRE	cCRE
chr1	3819757	3820500	cCRE;ASCL1;cCRE;cCRE	3	TF-cCRE	composite2
chr1	3820603	3820857	cCRE	0	cCRE	cCRE
chr1	3820923	3821183	cCRE	0	cCRE	cCRE
chr1	3821262	3821595	cCRE	0	cCRE	cCRE
chr1	3821842	3822189	cCRE	0	cCRE	cCRE
chr1	3822246	3822480	cCRE	0	cCRE	cCRE
chr1	3822632	3822977	cCRE	0	cCRE	cCRE
chr1	3823517	3823829	cCRE	0	cCRE	cCRE
chr1	3823855	3824120	CTCF,RAD21;cCRE	1	TF-cCRE	composite2
chr1	3824173	3824392	cCRE	0	cCRE	cCRE
chr1	3824473	3824772	cCRE	0	cCRE	cCRE
chr1	3825021	3825222	cCRE	0	cCRE	cCRE
chr1	3825401	3825738	cCRE	0	cCRE	cCRE
chr1	3825761	3825964	cCRE	0	cCRE	cCRE
chr1	3826234	3826478	cCRE	0	cCRE	cCRE
chr1	3826480	3826826	cCRE	0	cCRE	cCRE
chr1	3826904	3827943	cCRE;ASCL1,CTCF,RAD21,SMC1A,SMC3,STAG1,STAG2;cCRE;cCRE	3	TF-cCRE	composite2
chr1	3828050	3828303	cCRE	0	cCRE	cCRE
chr1	3828325	3828562	cCRE	0	cCRE	cCRE
chr1	3838377	3838685	cCRE	0	cCRE	cCRE
chr1	3838813	3839163	cCRE	0	cCRE	cCRE
chr1	3839889	3840673	OTX2;cCRE;K27Ac;cCRE	3	K27Ac-TF-cCRE	composite3
chr1	3840693	3841953	cCRE;OTX2;K27Ac;cCRE;ASCL1,NEUROD1;cCRE	5	K27Ac-TF-cCRE	composite3
chr1	3844675	3844932	ASCL1,NEUROD1	0	TF	TF
chr1	3998713	3998976	OTX2	0	TF	TF
chr1	3999481	3999717	ASCL1,USF1	0	TF	TF
chr1	4000495	4000712	ASCL1,MXI1	0	TF	TF
chr1	4003664	4003890	cCRE	0	cCRE	cCRE
chr1	4005835	4006153	ASCL1	0	TF	TF
chr1	4008426	4008795	JUN	0	TF	TF
chr1	4014315	4015168	cCRE;K27Ac;ASCL1,INTS13;cCRE;cCRE	4	K27Ac-TF-cCRE	composite3
chr1	4015327	4015614	ASCL1,CIC	0	TF	TF
chr1	4016056	4016360	cCRE	0	cCRE	cCRE
chr1	4019562	4019712	cCRE	0	cCRE	cCRE
chr1	4024407	4024931	ASCL1	0	TF	TF
chr1	4028941	4029353	REST;cCRE	1	TF-cCRE	composite2
chr1	4029718	4029872	cCRE	0	cCRE	cCRE
chr1	4030906	4031268	ASCL1,NEUROD1,OTX2	0	TF	TF
chr1	4038987	4039304	ASCL1	0	TF	TF
chr1	4041224	4042028	NEUROD1,OTX2;K27Ac	1	K27Ac-TF	composite2
chr1	4042279	4042523	ASCL1	0	TF	TF
chr1	4043359	4043648	cCRE	0	cCRE	cCRE
chr1	4044633	4044875	K27Ac	0	K27Ac	K27Ac
chr1	4047589	4048224	ASCL1	0	TF	TF
chr1	4053786	4054309	cCRE;NEUROD1,OTX2,VSX2	1	TF-cCRE	composite2
chr1	4058783	4058989	cCRE	0	cCRE	cCRE
chr1	4059483	4059655	cCRE	0	cCRE	cCRE
chr1	4059855	4060107	cCRE	0	cCRE	cCRE
chr1	4060111	4060318	cCRE	0	cCRE	cCRE
chr1	4060327	4060654	cCRE	0	cCRE	cCRE
chr1	4061052	4061330	ASCL1	0	TF	TF
chr1	4066477	4066702	cCRE	0	cCRE	cCRE
chr1	4066845	4066996	cCRE	0	cCRE	cCRE
chr1	4067027	4067370	cCRE	0	cCRE	cCRE
chr1	4067623	4067973	cCRE	0	cCRE	cCRE
chr1	4068008	4068344	cCRE	0	cCRE	cCRE
chr1	4070848	4071122	cCRE	0	cCRE	cCRE
chr1	4071143	4071333	cCRE	0	cCRE	cCRE
chr1	4073501	4073749	cCRE	0	cCRE	cCRE
chr1	4076924	4077126	cCRE	0	cCRE	cCRE
chr1	4077206	4077356	cCRE	0	cCRE	cCRE
chr1	4078906	4079242	K27Ac	0	K27Ac	K27Ac
chr1	4080124	4080409	ASCL1	0	TF	TF
chr1	4081605	4081933	cCRE	0	cCRE	cCRE
chr1	4083265	4083565	ASCL1	0	TF	TF
chr1	4083793	4084000	cCRE	0	cCRE	cCRE
chr1	4086728	4086975	cCRE	0	cCRE	cCRE
chr1	4087176	4087419	cCRE	0	cCRE	cCRE
chr1	4087583	4087933	cCRE	0	cCRE	cCRE
chr1	4088223	4088523	cCRE	0	cCRE	cCRE
chr1	4088669	4088897	cCRE	0	cCRE	cCRE
chr1	4089507	4089840	cCRE	0	cCRE	cCRE
chr1	4093462	4093664	ASCL1	0	TF	TF
chr1	4093814	4094155	cCRE;ASCL1	1	TF-cCRE	composite2
chr1	4094561	4094889	cCRE;ASCL1	1	TF-cCRE	composite2
chr1	4100972	4101130	cCRE	0	cCRE	cCRE
chr1	4104613	4104813	cCRE	0	cCRE	cCRE
chr1	4105020	4105366	cCRE	0	cCRE	cCRE
chr1	4105626	4105974	cCRE	0	cCRE	cCRE
chr1	4106547	4106784	cCRE	0	cCRE	cCRE
chr1	4106922	4107271	cCRE	0	cCRE	cCRE
chr1	4107334	4107500	cCRE	0	cCRE	cCRE
chr1	4107565	4107733	cCRE	0	cCRE	cCRE
chr1	4107774	4108037	cCRE	0	cCRE	cCRE
chr1	4108152	4108498	cCRE;ASCL1,CTCF	1	TF-cCRE	composite2
chr1	4108735	4108904	cCRE	0	cCRE	cCRE
chr1	4109044	4109340	cCRE	0	cCRE	cCRE
chr1	4110132	4110376	cCRE	0	cCRE	cCRE
chr1	4111074	4111345	ASCL1;cCRE	1	TF-cCRE	composite2
chr1	4111420	4111745	ASCL1	0	TF	TF
chr1	4113893	4114155	ASCL1	0	TF	TF
chr1	4114812	4115693	cCRE;K27Ac;ASCL1;cCRE	3	K27Ac-TF-cCRE	composite3
chr1	4117101	4117389	cCRE	0	cCRE	cCRE
chr1	4117496	4117794	cCRE	0	cCRE	cCRE
chr1	4119150	4119436	cCRE	0	cCRE	cCRE
chr1	4119439	4119706	cCRE	0	cCRE	cCRE
chr1	4120920	4121156	cCRE	0	cCRE	cCRE
chr1	4122230	4122465	cCRE	0	cCRE	cCRE
chr1	4123141	4123483	cCRE	0	cCRE	cCRE
chr1	4130705	4130890	ASCL1	0	TF	TF
chr1	4131616	4132548	ASCL1,HAND2,NEUROD1,OTX2,VSX2;cCRE;cCRE	2	TF-cCRE	composite2
chr1	4133464	4133807	cCRE	0	cCRE	cCRE
chr1	4138139	4138443	ASCL1	0	TF	TF
chr1	4138500	4138917	ASCL1	0	TF	TF
chr1	4142066	4142273	cCRE	0	cCRE	cCRE
[truncated: 855,046+ more rows]

## Sheet: Key for Dataset EV10
The methods section titled "Assessment of enhancer potential of Capture Hi-C promoter interacting regions" explains the generation of the table.
The column names	Explanation
chrom	chromosome
start	start of the peak (hg19)
end	end of the peak (hg19)
overlapcomb	The list of overlapping sets for the peak
overlapCount	The number of overlapping features peak contains
OverlapClass1	Abbreviation of the peaks (K27Ac: H3K27Ac; LUHMES_PE: LUHMES NET-CAGE non-promoter peak (PE: putative enhancer) : TF: any TF-ChIP-Seq peak (input and nonspecific epitopes are removed) ; LUHMES Prom: NET-CAGE promoter peaks ; cCRE: ENCODE putative regulatory element peaks (only distal enhancer-like sequence (dELS) peaks are used)
OverlapClass2	Abbreviation of the overlap of features, if the peak overlaps multiple features,it is renamed as composite(n)
