# Supplementary material for: Transcriptional enhancers in human neuronal differentiation provide clues to neuronal disorders
Source: EMBO Rep. 2025 Feb 13;26(5):1212–37. doi: 10.1038/s44319-025-00372-1 (PMC11893885; doi:10.1038/s44319-025-00372-1)
Supplement: Supplementary file 13 — Source data Fig. 7 [file 44319_2025_372_MOESM13_ESM.xlsx]

## Sheet: Fig. 7A
SNCA	Replicate #1	Replicate #2	Replicate #3
Untreated	0.901735	1.08701	2.79553
TdT	0.364595	1.46194	1.87612
Enhancer	0.38609	3.10748	3.35948
Promoter	0.884905	3.35016	5.51593
Enhancer+Promoter	5.44171	8.35581	13.0055
Enhancer+POU6F2 Promoter	1.87687	2.63528	3.63248

## Sheet: Fig. 7B
POU6F2	Replicate #1	Replicate #2	Replicate #3
Untreated	1.7651	0.604542	2.34978
TdT	1.42934	0.366862	1.90704
Enhancer	1.87722	0.770654	4.06671
Promoter	28.0435	30.2554	57.007
Enhancer+Promoter	54.3151	47.0975	63.2296
Enhancer+PITPNM1 Promoter	1.92036	2.03069	1.78745

## Sheet: Fig. 7C
ZMIZ1	Replicate #1	Replicate #2	Replicate #3
Untreated	0.997976	0.822069	1.2482
TdT	0.944143	0.777725	1.18087
Enhancer	3.31874	3.54018	3.29033
Promoter	5.37327	5.20126	5.55176
Enhancer+Promoter	10.8991	9.91953	8.80211
Enhancer+POU6F2 Promoter	3.13058	3.12416	4.65323

## Sheet: Fig. 7D
MAP7D1	Replicate #1	Replicate #2	Replicate #3
Untreated	0.997347	0.599058	0.804673
TdT	1.26942	0.762478	1.02418
Enhancer	3.29254	2.40131	2.62756
Promoter	4.36897	4.58994	5.47919
Enhancer+Promoter	8.7239	11.9959	9.72303
Enhancer+POU6F2 Promoter	3.24613	2.02765	2.18354

## Sheet: Fig. 7E
PITPNM1	Replicate #1	Replicate #2	Replicate #3
Untreated	5.99501	1.75894	1.31694
TdT	3.23337	0.417156	0.741389
Enhancer	2.46286	1.07696	1.17997
Promoter	3.89665	1.3733	1.82963
Enhancer+Promoter	5.43618	0.8579	2.13525
Enhancer+SNCA Promoter	4.84399	0.675003	0.892294
